# Supplementary material for: Vancomycin-resistant enterococci utilise antibiotic-enriched nutrients for intestinal colonisation
Source: Nat Commun. 2025 Jul 10;16:6376. doi: 10.1038/s41467-025-61731-z (PMC12246219; doi:10.1038/s41467-025-61731-z)
Supplement: Supplementary file 6 — Source Data [file 41467_2025_61731_MOESM6_ESM.zip]

Archive with 16 entries (15 files):
- Source Data/
- Source Data/Fig 1, S1-S5, Table S2.xlsx
- Source Data/Fig 10.xlsx
- Source Data/Fig 2.xlsx
- Source Data/Fig 3, S9-S14, Table S3.xlsx
- Source Data/Fig 4.xlsx
- Source Data/Fig 5.xlsx
- Source Data/Fig 6.xlsx
- Source Data/Fig 7, S15-S18.xlsx
- Source Data/Fig 8, S19-S20.xlsx
- Source Data/Fig 9.xlsx
- Source Data/Fig S21.xlsx
- Source Data/Fig S6.xlsx
- Source Data/Fig S7.xlsx
- Source Data/Fig S8.xlsx
- Source Data/Table S1.xlsx
