# Supplementary material for: Vancomycin-resistant enterococci utilise antibiotic-enriched nutrients for intestinal colonisation
Source: Nat Commun. 2025 Jul 10;16:6376. doi: 10.1038/s41467-025-61731-z (PMC12246219; doi:10.1038/s41467-025-61731-z)
Supplement: Supplementary file 6 — Source Data [file 41467_2025_61731_MOESM6_ESM.zip › Source Data/Fig 1, S1-S5, Table S2.xlsx]

## Sheet: Fig 1a
MTZ vs H2O
Phylum	Class	Order	Family	D1_H2O_1	D1_MTZ_3	D2_H2O_3	D2_MTZ_3	D3_H2O_2	D3_MTZ_2	D4_H2O_3	D4_MTZ_1	D5_H2O_2	D5_MTZ_3	D6_H2O_2	D6_MTZ_1	D7_H2O_1	D7_MTZ_3	D8_H2O_1	D8_MTZ_2	D9_H2O_1	D9_MTZ_3	D10_H2O_2	D10_MTZ_3	D11_H2O_2	D11_MTZ_2	D12_H2O_1	D12_MTZ_3
Actinobacteriota	Actinobacteria	Bifidobacteriales	Bifidobacteriaceae	0	0	0	0	0	0	119	0	0	0	0	0	0	0	0	0	0	0	0	0	0	0	0	0
Actinobacteriota	Actinobacteria	Bifidobacteriales	Bifidobacteriaceae	0	0	0	0	0	0	0	0	0	0	0	0	0	0	0	0	0	0	342	111	0	0	0	0
Actinobacteriota	Actinobacteria	Bifidobacteriales	Bifidobacteriaceae	0	0	0	0	0	0	813	314	0	0	0	0	0	0	0	0	0	0	0	0	0	0	0	0
Actinobacteriota	Actinobacteria	Bifidobacteriales	Bifidobacteriaceae	509	160	659	249	253	363	0	0	0	0	1571	871	92	85	2233	2431	1078	413	124	41	0	0	184	4181
Actinobacteriota	Actinobacteria	Bifidobacteriales	Bifidobacteriaceae	198	1208	319	515	494	461	0	0	0	0	250	894	223	246	0	0	0	0	0	1	0	0	5	65
Actinobacteriota	Actinobacteria	Bifidobacteriales	Bifidobacteriaceae	535	2794	0	0	0	0	0	0	0	0	0	0	0	0	0	0	0	0	0	0	0	0	0	0
Actinobacteriota	Actinobacteria	Bifidobacteriales	Bifidobacteriaceae	0	0	0	0	0	0	0	0	0	0	0	0	0	0	0	0	38	17	0	0	0	0	141	115
Actinobacteriota	Actinobacteria	Bifidobacteriales	Bifidobacteriaceae	0	0	0	0	0	0	1636	1166	0	0	0	0	0	0	0	0	0	0	0	0	0	0	0	0
Actinobacteriota	Actinobacteria	Bifidobacteriales	Bifidobacteriaceae	260	0	0	0	342	122	352	228	488	379	777	386	109	109	1118	1016	276	78	0	4	128	96	481	0
Actinobacteriota	Actinobacteria	Bifidobacteriales	Bifidobacteriaceae	0	37	264	0	496	264	0	0	0	0	0	0	175	117	191	245	0	0	0	0	876	584	481	21
Actinobacteriota	Actinobacteria	Bifidobacteriales	Bifidobacteriaceae	0	0	0	0	0	0	0	0	0	0	0	0	0	0	419	323	90	26	0	0	0	0	334	0
Actinobacteriota	Actinobacteria	Bifidobacteriales	Bifidobacteriaceae	1305	248	0	0	0	0	0	0	0	0	0	0	0	0	0	0	0	0	0	0	0	0	89	11
Actinobacteriota	Actinobacteria	Bifidobacteriales	Bifidobacteriaceae	40	6	719	166	299	363	0	0	0	0	0	32	119	114	0	0	1348	553	0	0	942	1452	0	0
Actinobacteriota	Actinobacteria	Bifidobacteriales	Bifidobacteriaceae	908	340	1301	532	625	828	0	0	0	0	99	92	235	250	482	476	0	0	0	4	3453	5284	0	0
Actinobacteriota	Actinobacteria	Bifidobacteriales	Bifidobacteriaceae	0	0	0	0	0	0	1612	613	0	0	0	0	0	0	0	0	0	0	0	0	0	0	0	0
Actinobacteriota	Actinobacteria	Bifidobacteriales	Bifidobacteriaceae	0	0	0	0	0	0	0	0	0	0	841	1106	0	0	0	0	0	0	0	0	0	0	0	0
Actinobacteriota	Actinobacteria	Bifidobacteriales	Bifidobacteriaceae	0	0	0	0	0	0	1080	412	0	0	0	0	0	0	0	0	0	0	0	0	0	0	0	0
Actinobacteriota	Actinobacteria	Bifidobacteriales	Bifidobacteriaceae	0	0	333	283	106	42	0	0	0	0	151	0	36	0	0	0	0	0	0	0	0	0	0	0
Actinobacteriota	Actinobacteria	Bifidobacteriales	Bifidobacteriaceae	0	0	0	0	0	0	0	0	136	117	0	0	0	0	0	0	0	0	0	0	0	0	0	0
Actinobacteriota	Actinobacteria	Bifidobacteriales	Bifidobacteriaceae	0	0	0	0	0	0	0	0	0	0	0	0	0	0	0	0	0	0	0	0	0	0	36	842
Actinobacteriota	Actinobacteria	Bifidobacteriales	Bifidobacteriaceae	0	0	0	0	0	0	0	0	0	0	432	300	0	0	0	0	0	0	0	0	0	0	0	0
Actinobacteriota	Actinobacteria	Bifidobacteriales	Bifidobacteriaceae	0	0	1235	715	3254	1948	26	10	0	0	0	0	1432	1178	41	73	404	230	949	1112	0	0	0	0
Actinobacteriota	Actinobacteria	Bifidobacteriales	Bifidobacteriaceae	0	0	0	0	0	0	0	0	0	0	0	0	0	0	0	0	0	0	176	222	0	0	0	0
Actinobacteriota	Actinobacteria	Bifidobacteriales	Bifidobacteriaceae	0	0	0	0	0	0	0	0	1739	1447	0	0	0	0	0	0	0	0	0	0	0	0	0	0
Actinobacteriota	Coriobacteriia	Coriobacteriales	Coriobacteriaceae	0	0	0	0	0	0	0	0	0	0	0	0	0	0	0	0	424	6	0	0	0	0	0	0
Actinobacteriota	Coriobacteriia	Coriobacteriales	Coriobacteriaceae	0	0	1141	0	327	10	0	0	0	0	226	0	253	9	0	0	0	0	0	0	0	0	0	0
Actinobacteriota	Coriobacteriia	Coriobacteriales	Coriobacteriaceae	541	149	0	0	0	0	1078	0	0	0	1440	21	0	0	417	0	0	0	0	0	0	0	24	15
Actinobacteriota	Coriobacteriia	Coriobacteriales	Coriobacteriaceae	588	330	0	0	0	0	0	0	0	0	36	0	0	0	0	0	0	0	0	2	0	0	44	13
Actinobacteriota	Coriobacteriia	Coriobacteriales	Coriobacteriaceae	0	0	0	0	0	0	0	0	0	0	0	0	0	0	40	0	0	0	0	0	0	0	0	0
Actinobacteriota	Coriobacteriia	Coriobacteriales	Coriobacteriaceae	0	0	0	0	0	0	0	0	0	0	0	0	0	0	0	0	250	0	0	0	0	0	0	0
Actinobacteriota	Coriobacteriia	Coriobacteriales	Coriobacteriaceae	0	0	0	0	0	0	0	0	0	0	0	0	0	0	0	0	165	0	0	0	0	0	0	0
Actinobacteriota	Coriobacteriia	Coriobacteriales	Coriobacteriaceae	0	0	407	0	157	0	0	0	0	0	0	0	101	0	0	0	0	0	0	0	0	0	0	0
Actinobacteriota	Coriobacteriia	Coriobacteriales	Coriobacteriaceae	0	0	0	0	0	0	641	21	0	0	0	0	0	0	0	0	0	0	0	0	0	0	0	0
Actinobacteriota	Coriobacteriia	Coriobacteriales	Coriobacteriaceae	0	0	0	0	0	0	0	0	0	0	0	0	0	0	0	0	0	0	0	0	0	0	94	4
Actinobacteriota	Coriobacteriia	Coriobacteriales	Coriobacteriales Incertae Sedis	0	0	249	0	111	53	0	0	0	0	91	35	160	52	0	0	0	0	0	0	0	0	0	0
Actinobacteriota	Coriobacteriia	Coriobacteriales	Coriobacteriales Incertae Sedis	0	0	0	0	0	0	77	88	0	0	0	0	0	0	0	0	0	0	0	0	0	0	0	0
Actinobacteriota	Coriobacteriia	Coriobacteriales	Eggerthellaceae	4	0	72	0	10	0	0	0	0	0	0	0	19	0	0	0	0	0	0	0	0	0	0	0
Actinobacteriota	Coriobacteriia	Coriobacteriales	Eggerthellaceae	0	0	40	0	0	0	8	0	0	0	0	0	23	0	0	0	0	0	0	0	0	0	0	0
Actinobacteriota	Coriobacteriia	Coriobacteriales	Eggerthellaceae	54	0	0	0	0	0	0	0	0	0	0	0	0	0	0	0	3	0	7	1	0	0	9	0
Actinobacteriota	Coriobacteriia	Coriobacteriales	Eggerthellaceae	16	41	0	0	0	0	0	0	0	0	0	0	0	0	0	0	0	0	0	0	0	0	0	0
Actinobacteriota	Coriobacteriia	Coriobacteriales	Eggerthellaceae	0	0	0	0	0	0	0	0	0	0	36	0	0	0	0	0	0	0	0	0	0	0	0	0
Actinobacteriota	Coriobacteriia	Coriobacteriales	Eggerthellaceae	0	0	0	0	0	0	0	0	0	0	278	0	0	0	0	0	0	0	0	0	0	0	0	0
Actinobacteriota	Coriobacteriia	Coriobacteriales	Eggerthellaceae	0	0	0	0	0	0	0	0	0	0	0	0	0	0	0	0	0	0	0	0	364	21	0	0
Actinobacteriota	Coriobacteriia	Coriobacteriales	Eggerthellaceae	0	0	0	0	0	0	0	0	0	0	0	0	0	0	0	0	0	0	0	0	121	8	0	0
Actinobacteriota	Coriobacteriia	Coriobacteriales	Eggerthellaceae	0	0	0	0	0	0	0	0	0	0	0	0	0	0	0	0	0	0	0	0	80	9	0	0
Actinobacteriota	Coriobacteriia	Coriobacteriales	Eggerthellaceae	40	82	0	0	0	0	0	0	0	0	0	0	0	0	0	0	0	0	0	0	0	0	0	0
Actinobacteriota	Coriobacteriia	Coriobacteriales	Eggerthellaceae	0	53	0	0	0	0	0	0	0	0	0	0	0	0	0	0	0	0	0	0	0	0	0	0
Actinobacteriota	Coriobacteriia	Coriobacteriales	NA	0	0	0	0	0	0	0	0	0	0	32	0	0	0	0	0	0	0	0	0	0	0	0	0
Bacteroidota	Bacteroidia	Bacteroidales	Bacteroidaceae	0	0	0	0	0	0	0	0	0	0	535	92	0	0	101	0	0	0	0	0	0	0	0	0
Bacteroidota	Bacteroidia	Bacteroidales	Bacteroidaceae	0	0	0	0	0	0	0	0	0	0	0	0	0	0	0	0	155	21	0	0	0	0	0	0
Bacteroidota	Bacteroidia	Bacteroidales	Bacteroidaceae	0	0	0	0	0	0	776	146	0	0	0	0	0	0	0	0	0	0	0	0	0	0	0	0
Bacteroidota	Bacteroidia	Bacteroidales	Bacteroidaceae	0	0	0	0	0	0	0	0	0	0	543	129	0	0	0	0	0	0	0	0	0	0	0	0
Bacteroidota	Bacteroidia	Bacteroidales	Bacteroidaceae	2535	140	0	0	0	0	0	0	0	0	0	0	0	0	0	0	0	0	1150	113	12	0	0	0
Bacteroidota	Bacteroidia	Bacteroidales	Bacteroidaceae	0	0	447	0	2580	794	519	155	268	58	567	134	1251	461	43	0	1250	135	0	30	0	4	597	25
Bacteroidota	Bacteroidia	Bacteroidales	Bacteroidaceae	0	0	0	0	0	0	0	0	0	0	0	0	0	0	275	40	0	0	0	0	0	0	0	0
Bacteroidota	Bacteroidia	Bacteroidales	Bacteroidaceae	0	0	0	0	0	0	0	0	243	118	0	0	0	0	0	0	0	0	0	0	0	0	0	0
Bacteroidota	Bacteroidia	Bacteroidales	Bacteroidaceae	0	0	0	0	0	0	0	0	111	42	0	0	0	0	0	0	0	0	0	0	0	0	0	0
Bacteroidota	Bacteroidia	Bacteroidales	Bacteroidaceae	0	0	0	0	0	0	0	22	0	0	389	120	0	0	0	0	0	0	0	0	0	0	0	0
Bacteroidota	Bacteroidia	Bacteroidales	Bacteroidaceae	727	79	0	0	0	0	0	0	0	0	0	0	0	0	0	0	0	0	0	8	0	0	0	0
Bacteroidota	Bacteroidia	Bacteroidales	Bacteroidaceae	0	0	319	0	625	77	0	0	0	0	0	0	383	92	16	0	0	0	0	4	0	0	0	0
Bacteroidota	Bacteroidia	Bacteroidales	Bacteroidaceae	0	0	1699	316	0	0	0	0	0	0	0	0	0	0	146	20	1645	264	0	12	0	0	0	0
Bacteroidota	Bacteroidia	Bacteroidales	Bacteroidaceae	437	124	0	0	0	0	0	0	0	0	0	0	0	0	0	0	0	0	61	20	0	0	0	0
Bacteroidota	Bacteroidia	Bacteroidales	Bacteroidaceae	0	0	0	0	0	0	0	0	0	0	163	58	0	0	0	0	0	0	0	4	0	0	0	0
Bacteroidota	Bacteroidia	Bacteroidales	Bacteroidaceae	0	0	0	0	0	0	0	0	0	0	0	0	0	0	69	0	0	0	0	0	0	0	0	0
Bacteroidota	Bacteroidia	Bacteroidales	Bacteroidaceae	0	0	365	0	0	0	0	0	0	0	0	0	0	0	0	0	0	0	0	0	0	0	0	0
Bacteroidota	Bacteroidia	Bacteroidales	Bacteroidaceae	0	0	0	0	0	0	0	0	52	0	0	0	0	0	0	0	0	0	0	0	0	0	0	0
Bacteroidota	Bacteroidia	Bacteroidales	Bacteroidaceae	0	0	304	0	0	0	0	0	0	0	0	0	0	0	0	0	0	0	0	0	0	0	0	0
Bacteroidota	Bacteroidia	Bacteroidales	Bacteroidaceae	0	0	136	0	0	0	0	0	0	0	0	0	0	0	0	0	0	0	0	0	0	0	0	0
Bacteroidota	Bacteroidia	Bacteroidales	Bacteroidaceae	0	0	0	0	0	0	74	16	0	0	0	0	0	0	0	0	0	0	0	0	0	0	0	0
Bacteroidota	Bacteroidia	Bacteroidales	Bacteroidaceae	0	0	72	0	0	0	0	0	0	0	0	0	0	0	0	0	0	0	0	0	0	0	0	0
Bacteroidota	Bacteroidia	Bacteroidales	Bacteroidaceae	0	0	123	0	0	0	122	28	195	83	0	0	0	0	0	10	16	0	35	4	0	0	0	0
Bacteroidota	Bacteroidia	Bacteroidales	Bacteroidaceae	0	0	0	0	0	0	32	23	0	0	0	0	0	0	0	0	0	0	0	0	0	0	0	0
Bacteroidota	Bacteroidia	Bacteroidales	Bacteroidaceae	0	0	0	0	0	0	0	0	0	0	0	0	0	0	0	0	432	54	0	0	0	0	0	0
Bacteroidota	Bacteroidia	Bacteroidales	Bacteroidaceae	0	0	0	0	0	0	0	0	0	0	0	0	0	0	0	0	0	0	0	5	705	76	0	0
Bacteroidota	Bacteroidia	Bacteroidales	Bacteroidaceae	0	0	0	0	0	0	0	0	0	0	206	0	0	0	0	0	0	0	0	0	0	0	0	0
Bacteroidota	Bacteroidia	Bacteroidales	Bacteroidaceae	0	0	0	0	0	0	0	0	184	65	0	0	0	0	186	51	0	0	0	0	0	0	0	0
Bacteroidota	Bacteroidia	Bacteroidales	Bacteroidaceae	0	0	0	0	0	0	0	0	0	0	0	0	0	0	350	155	0	0	0	0	0	0	0	0
Bacteroidota	Bacteroidia	Bacteroidales	Bacteroidaceae	0	0	353	0	2337	630	0	0	0	0	504	106	1153	389	0	0	0	0	0	11	0	0	0	0
Bacteroidota	Bacteroidia	Bacteroidales	Bacteroidaceae	0	0	0	0	0	0	961	174	0	0	0	0	0	0	0	0	0	0	0	0	0	0	0	0
Bacteroidota	Bacteroidia	Bacteroidales	Bacteroidaceae	0	0	0	0	0	0	577	146	0	0	0	0	0	0	0	0	0	0	0	0	0	0	0	0
Bacteroidota	Bacteroidia	Bacteroidales	Bacteroidaceae	0	0	0	0	0	0	0	0	0	0	0	0	0	0	0	0	147	18	0	0	0	0	0	0
Bacteroidota	Bacteroidia	Bacteroidales	Bacteroidaceae	0	0	0	0	0	0	0	0	0	0	0	0	103	0	0	0	125	0	0	0	0	0	0	0
Bacteroidota	Bacteroidia	Bacteroidales	Bacteroidaceae	0	0	0	0	0	0	0	0	274	100	0	0	0	0	0	0	0	0	0	1	0	0	0	0
Bacteroidota	Bacteroidia	Bacteroidales	Bacteroidaceae	0	0	0	0	0	0	0	0	0	0	0	0	0	0	0	0	0	0	0	0	413	44	0	0
Bacteroidota	Bacteroidia	Bacteroidales	Bacteroidaceae	0	0	0	0	0	0	0	0	0	0	0	0	0	0	0	0	0	0	0	4	208	24	0	0
Bacteroidota	Bacteroidia	Bacteroidales	Bacteroidaceae	0	0	0	0	0	0	416	94	0	0	0	0	0	0	0	0	0	0	0	0	0	0	0	0
Bacteroidota	Bacteroidia	Bacteroidales	Bacteroidaceae	0	0	0	0	0	0	0	0	148	76	0	0	0	0	0	0	0	0	0	0	0	0	0	0
Bacteroidota	Bacteroidia	Bacteroidales	Bacteroidaceae	0	0	0	0	0	0	0	0	215	105	0	0	0	0	0	0	0	0	0	0	0	0	0	0
Bacteroidota	Bacteroidia	Bacteroidales	Bacteroidaceae	0	0	914	0	0	0	0	0	0	0	0	0	0	0	0	0	0	0	0	0	0	0	0	0
Bacteroidota	Bacteroidia	Bacteroidales	Bacteroidaceae	0	0	0	0	0	0	0	0	0	0	0	0	0	0	0	0	0	0	0	0	292	16	0	0
Bacteroidota	Bacteroidia	Bacteroidales	Bacteroidaceae	0	0	0	0	0	0	0	0	0	0	0	0	0	0	144	53	0	0	0	0	0	0	0	0
Bacteroidota	Bacteroidia	Bacteroidales	Bacteroidaceae	0	0	0	0	0	0	267	64	0	0	0	0	0	0	0	0	0	0	0	0	0	0	0	0
Bacteroidota	Bacteroidia	Bacteroidales	Bacteroidaceae	0	0	0	0	0	0	0	0	0	0	282	99	0	0	0	0	0	0	0	0	0	0	0	0
Bacteroidota	Bacteroidia	Bacteroidales	Bacteroidaceae	0	0	0	0	0	0	106	16	0	0	0	0	0	0	0	0	0	0	0	0	0	0	0	0
Bacteroidota	Bacteroidia	Bacteroidales	Bacteroidaceae	0	0	0	0	0	0	0	0	0	0	0	0	0	0	120	61	0	0	0	0	0	0	0	0
Bacteroidota	Bacteroidia	Bacteroidales	Bacteroidaceae	0	0	0	0	0	0	0	0	0	0	0	0	0	0	0	0	0	0	0	0	0	0	156	10
Bacteroidota	Bacteroidia	Bacteroidales	Bacteroidaceae	0	0	0	0	0	0	0	0	0	0	0	0	0	0	0	0	0	0	0	0	243	0	0	0
Bacteroidota	Bacteroidia	Bacteroidales	Bacteroidaceae	0	0	0	0	0	0	0	0	0	0	0	0	0	0	103	0	0	0	0	0	0	0	0	0
Bacteroidota	Bacteroidia	Bacteroidales	Bacteroidaceae	0	0	0	0	0	0	0	0	0	0	206	0	0	0	0	0	0	0	0	0	0	0	0	0
Bacteroidota	Bacteroidia	Bacteroidales	Bacteroidaceae	0	0	0	0	0	0	355	62	0	0	0	0	0	0	0	0	0	0	0	0	0	0	0	0
Bacteroidota	Bacteroidia	Bacteroidales	Bacteroidaceae	0	0	0	0	0	0	0	0	0	0	0	0	0	0	83	0	0	0	0	0	0	0	0	0
Bacteroidota	Bacteroidia	Bacteroidales	Bacteroidaceae	0	0	0	0	0	0	172	42	0	0	0	0	0	0	0	0	0	0	0	0	0	0	0	0
Bacteroidota	Bacteroidia	Bacteroidales	Bacteroidaceae	0	0	0	0	0	0	270	55	0	0	0	0	0	0	0	0	0	0	0	0	0	0	0	0
Bacteroidota	Bacteroidia	Bacteroidales	Bacteroidaceae	0	0	0	0	0	0	0	0	0	0	0	0	0	0	85	0	0	0	0	0	0	0	0	0
Bacteroidota	Bacteroidia	Bacteroidales	Bacteroidaceae	0	0	0	0	0	0	0	0	0	0	238	81	0	0	0	0	0	0	0	0	0	0	0	0
Bacteroidota	Bacteroidia	Bacteroidales	Bacteroidaceae	0	0	0	0	0	0	0	0	0	0	0	0	0	0	0	0	0	0	0	0	0	0	37	4
Bacteroidota	Bacteroidia	Bacteroidales	Bacteroidaceae	0	0	0	0	109	0	0	0	0	0	0	0	0	12	0	0	328	27	0	0	0	0	0	0
Bacteroidota	Bacteroidia	Bacteroidales	Bacteroidaceae	0	0	47	0	0	37	0	23	0	0	0	0	0	0	0	0	203	12	0	0	0	0	0	0
Bacteroidota	Bacteroidia	Bacteroidales	Bacteroidaceae	0	0	0	0	0	0	0	8	0	0	0	0	0	0	0	0	205	11	0	0	0	0	0	0
Bacteroidota	Bacteroidia	Bacteroidales	Bacteroidaceae	0	0	0	0	0	0	0	0	0	0	0	0	0	0	0	0	138	9	0	0	0	0	0	0
Bacteroidota	Bacteroidia	Bacteroidales	Bacteroidaceae	65	47	0	0	0	0	0	0	249	87	52	35	0	0	19	0	0	0	0	16	0	0	0	0
Bacteroidota	Bacteroidia	Bacteroidales	Bacteroidaceae	0	0	469	0	0	0	0	0	0	0	0	0	0	0	0	0	0	0	0	0	0	0	0	0
Bacteroidota	Bacteroidia	Bacteroidales	Bacteroidaceae	320	72	0	0	0	0	0	0	0	0	0	0	0	0	26	0	0	0	208	57	0	0	0	0
Bacteroidota	Bacteroidia	Bacteroidales	Bacteroidaceae	0	0	0	0	0	0	0	0	0	0	67	0	0	0	0	0	0	0	0	6	732	77	138	13
Bacteroidota	Bacteroidia	Bacteroidales	Bacteroidaceae	0	0	0	0	0	0	201	104	56	13	0	0	0	0	0	0	38	8	0	0	0	0	0	0
Bacteroidota	Bacteroidia	Bacteroidales	Bacteroidaceae	0	0	0	0	0	0	0	0	0	0	0	0	0	0	0	0	47	7	0	0	0	0	0	0
Bacteroidota	Bacteroidia	Bacteroidales	Bacteroidaceae	0	0	0	0	0	0	0	0	0	0	0	0	0	0	0	0	0	0	0	2	0	0	737	38
Bacteroidota	Bacteroidia	Bacteroidales	Bacteroidaceae	0	0	0	0	0	0	0	0	333	130	0	0	0	0	29	0	145	15	0	0	0	0	364	35
Bacteroidota	Bacteroidia	Bacteroidales	Bacteroidaceae	108	11	990	0	2069	1123	127	0	0	0	452	0	1380	763	86	0	306	33	0	46	1542	196	0	0
Bacteroidota	Bacteroidia	Bacteroidales	Bacteroidaceae	0	0	691	399	0	0	0	49	0	39	0	0	0	0	263	0	139	10	0	0	0	0	0	0
Bacteroidota	Bacteroidia	Bacteroidales	Bacteroidaceae	0	0	0	0	0	0	0	0	378	132	0	0	0	0	62	0	309	38	0	0	0	0	0	0
Bacteroidota	Bacteroidia	Bacteroidales	Bacteroidaceae	0	0	0	0	0	0	228	82	257	121	0	0	0	0	0	0	301	37	0	6	0	0	370	22
Bacteroidota	Bacteroidia	Bacteroidales	Bacteroidaceae	63	25	2393	981	491	170	1483	529	1556	659	452	113	420	186	380	53	507	57	0	24	0	0	834	47
Bacteroidota	Bacteroidia	Bacteroidales	Bacteroidaceae	0	0	0	0	0	0	0	0	0	0	0	0	0	0	0	0	0	0	0	0	0	0	59	0
Bacteroidota	Bacteroidia	Bacteroidales	Barnesiellaceae	0	0	0	0	0	0	0	0	0	0	0	0	0	0	29	12	0	0	0	0	0	0	0	0
Bacteroidota	Bacteroidia	Bacteroidales	Barnesiellaceae	0	0	0	0	0	0	48	49	0	0	0	0	0	0	0	0	0	0	0	0	0	0	0	0
Bacteroidota	Bacteroidia	Bacteroidales	Barnesiellaceae	0	0	575	366	636	363	0	0	0	0	0	0	217	96	0	0	0	0	0	8	0	0	0	0
Bacteroidota	Bacteroidia	Bacteroidales	Barnesiellaceae	0	0	0	0	0	0	0	0	59	41	0	0	0	0	0	0	105	16	0	0	0	0	0	0
Bacteroidota	Bacteroidia	Bacteroidales	Barnesiellaceae	698	124	0	0	0	0	0	0	0	0	0	0	0	0	0	0	0	0	0	0	0	0	0	0
Bacteroidota	Bacteroidia	Bacteroidales	Barnesiellaceae	0	0	232	0	165	98	0	0	0	0	63	0	71	22	0	0	0	0	0	0	0	0	0	0
Bacteroidota	Bacteroidia	Bacteroidales	Barnesiellaceae	596	113	0	0	0	0	0	0	0	0	0	0	0	0	0	0	0	0	0	0	0	0	0	0
Bacteroidota	Bacteroidia	Bacteroidales	Barnesiellaceae	0	0	0	0	0	0	0	0	0	0	0	0	0	0	0	0	0	0	0	0	0	0	74	7
Bacteroidota	Bacteroidia	Bacteroidales	Barnesiellaceae	0	0	0	0	0	0	0	0	0	0	0	0	0	0	0	0	63	9	0	0	0	0	0	0
Bacteroidota	Bacteroidia	Bacteroidales	Barnesiellaceae	0	0	0	0	0	0	0	0	0	0	230	175	0	0	0	0	0	0	0	0	0	0	0	0
Bacteroidota	Bacteroidia	Bacteroidales	Barnesiellaceae	211	51	0	0	0	0	0	0	0	0	0	0	0	0	0	0	0	0	0	0	0	0	0	0
Bacteroidota	Bacteroidia	Bacteroidales	Barnesiellaceae	0	0	96	0	0	0	0	0	0	0	0	0	0	0	0	0	0	0	0	0	0	0	0	0
Bacteroidota	Bacteroidia	Bacteroidales	Marinifilaceae	0	0	0	0	0	0	0	0	0	0	59	0	0	0	22	0	0	0	0	0	0	0	0	0
Bacteroidota	Bacteroidia	Bacteroidales	Marinifilaceae	0	0	40	0	0	0	0	0	0	0	0	0	0	0	0	0	0	0	0	0	0	0	0	0
Bacteroidota	Bacteroidia	Bacteroidales	Marinifilaceae	0	0	0	0	0	0	0	0	0	0	56	32	0	0	93	0	0	0	0	0	0	0	0	0
Bacteroidota	Bacteroidia	Bacteroidales	Marinifilaceae	0	0	0	0	0	0	0	0	0	0	32	16	0	0	0	0	0	0	0	0	0	0	0	0
Bacteroidota	Bacteroidia	Bacteroidales	Marinifilaceae	0	0	0	0	0	0	0	0	0	0	0	0	0	0	0	0	0	0	0	0	132	13	18	0
Bacteroidota	Bacteroidia	Bacteroidales	Marinifilaceae	0	0	0	0	0	0	48	11	0	8	0	0	0	0	0	0	0	0	0	0	0	0	0	0
Bacteroidota	Bacteroidia	Bacteroidales	Marinifilaceae	0	0	0	0	0	0	0	0	0	0	0	0	0	0	0	0	0	0	0	0	37	0	0	0
Bacteroidota	Bacteroidia	Bacteroidales	Marinifilaceae	0	0	79	0	89	0	0	0	0	0	28	16	80	18	0	0	40	3	0	0	0	0	0	0
Bacteroidota	Bacteroidia	Bacteroidales	Muribaculaceae	0	0	0	0	0	0	0	0	0	0	0	0	0	0	83	15	0	0	0	0	0	0	0	0
Bacteroidota	Bacteroidia	Bacteroidales	Muribaculaceae	0	0	0	0	0	0	0	0	0	0	0	0	0	0	45	17	0	0	0	0	0	0	0	0
Bacteroidota	Bacteroidia	Bacteroidales	Muribaculaceae	0	0	0	0	0	0	0	0	0	0	0	0	0	0	60	0	0	0	0	0	0	0	0	0
Bacteroidota	Bacteroidia	Bacteroidales	Muribaculaceae	0	0	0	0	0	0	0	0	0	0	0	0	0	0	60	12	0	0	0	0	0	0	0	0
Bacteroidota	Bacteroidia	Bacteroidales	Muribaculaceae	0	0	0	0	0	0	0	0	0	0	0	0	0	0	46	0	0	0	0	0	0	0	0	0
Bacteroidota	Bacteroidia	Bacteroidales	Muribaculaceae	0	0	0	0	0	0	0	0	0	0	0	0	0	0	46	0	0	0	0	0	0	0	0	0
Bacteroidota	Bacteroidia	Bacteroidales	Muribaculaceae	0	0	0	0	0	0	0	0	0	0	0	0	0	0	39	18	0	0	0	0	0	0	0	0
Bacteroidota	Bacteroidia	Bacteroidales	Muribaculaceae	0	0	0	0	0	0	0	0	0	0	0	0	0	0	38	17	0	0	0	0	0	0	0	0
Bacteroidota	Bacteroidia	Bacteroidales	Muribaculaceae	0	0	0	0	0	0	0	0	0	0	0	0	0	0	244	37	0	0	0	0	0	0	0	0
Bacteroidota	Bacteroidia	Bacteroidales	Muribaculaceae	0	0	0	0	0	0	0	0	0	0	0	0	0	0	111	0	0	0	0	0	0	0	0	0
Bacteroidota	Bacteroidia	Bacteroidales	Muribaculaceae	0	0	0	0	0	0	0	0	0	0	0	0	0	0	84	49	0	0	0	0	0	0	0	0
Bacteroidota	Bacteroidia	Bacteroidales	Muribaculaceae	0	0	0	0	0	0	0	0	0	0	0	0	0	0	95	69	0	0	0	0	0	0	0	0
Bacteroidota	Bacteroidia	Bacteroidales	Muribaculaceae	0	0	0	0	0	0	0	0	0	0	0	0	0	0	46	48	0	0	0	0	0	0	0	0
Bacteroidota	Bacteroidia	Bacteroidales	Muribaculaceae	0	0	0	0	0	0	0	0	0	0	0	0	0	0	80	48	0	0	0	0	0	0	0	0
Bacteroidota	Bacteroidia	Bacteroidales	NA	0	0	94	0	0	0	0	0	0	0	0	0	0	0	0	0	0	0	0	0	0	0	0	0
Bacteroidota	Bacteroidia	Bacteroidales	NA	0	0	116	0	0	0	0	0	0	0	0	0	0	0	0	0	0	0	0	0	0	0	0	0
Bacteroidota	Bacteroidia	Bacteroidales	NA	0	0	0	0	0	0	0	0	0	0	0	0	0	0	96	105	0	0	0	0	0	0	0	0
Bacteroidota	Bacteroidia	Bacteroidales	NA	0	0	0	0	0	0	0	0	0	0	0	0	0	0	43	51	0	0	0	0	0	0	0	0
Bacteroidota	Bacteroidia	Bacteroidales	NA	0	0	0	0	0	0	0	0	0	0	0	0	0	0	69	64	0	0	0	0	0	0	0	0
Bacteroidota	Bacteroidia	Bacteroidales	Porphyromonadaceae	118	27	0	0	0	0	0	0	0	0	0	0	0	0	0	0	0	0	0	0	0	0	0	0
Bacteroidota	Bacteroidia	Bacteroidales	Prevotellaceae	0	0	1045	166	0	0	0	0	0	0	0	0	0	0	0	0	0	0	0	0	0	0	0	0
Bacteroidota	Bacteroidia	Bacteroidales	Prevotellaceae	0	0	0	0	0	0	0	0	0	0	996	217	0	0	0	0	0	0	0	0	0	0	0	0
Bacteroidota	Bacteroidia	Bacteroidales	Prevotellaceae	0	0	0	0	0	0	0	0	0	0	3804	1069	0	0	0	0	0	0	0	26	0	1	0	0
Bacteroidota	Bacteroidia	Bacteroidales	Prevotellaceae	0	0	0	0	0	0	0	0	0	0	1095	584	0	0	0	0	0	0	0	9	0	0	0	0
Bacteroidota	Bacteroidia	Bacteroidales	Prevotellaceae	0	0	0	0	0	0	1742	177	0	0	0	0	0	0	0	0	0	0	0	0	0	0	0	0
Bacteroidota	Bacteroidia	Bacteroidales	Prevotellaceae	0	0	0	0	0	0	744	77	0	0	0	0	0	0	0	0	0	0	0	0	0	0	0	0
Bacteroidota	Bacteroidia	Bacteroidales	Prevotellaceae	0	0	0	0	0	0	670	74	0	0	0	0	0	0	0	0	0	0	0	0	0	0	0	0
Bacteroidota	Bacteroidia	Bacteroidales	Prevotellaceae	0	0	0	0	0	0	543	38	0	0	0	0	0	0	0	0	0	0	0	0	0	0	0	0
Bacteroidota	Bacteroidia	Bacteroidales	Prevotellaceae	0	0	0	0	0	0	0	0	0	0	0	0	0	0	159	18	0	0	0	0	0	0	0	0
Bacteroidota	Bacteroidia	Bacteroidales	Prevotellaceae	0	0	0	0	0	0	0	0	0	0	0	0	0	0	91	12	0	0	0	0	0	0	0	0
Bacteroidota	Bacteroidia	Bacteroidales	Rikenellaceae	0	0	0	0	0	0	0	0	0	0	0	0	0	0	49	16	0	0	0	0	0	0	34	0
Bacteroidota	Bacteroidia	Bacteroidales	Rikenellaceae	0	0	180	0	988	302	0	0	0	0	0	0	632	205	0	0	0	0	0	3	0	0	37	1
Bacteroidota	Bacteroidia	Bacteroidales	Rikenellaceae	0	0	44	0	20	18	19	0	136	80	87	48	0	7	303	83	67	5	0	5	561	40	0	0
Bacteroidota	Bacteroidia	Bacteroidales	Rikenellaceae	0	0	27	0	0	0	0	0	0	0	0	0	0	0	35	13	0	0	0	0	0	0	0	0
Bacteroidota	Bacteroidia	Bacteroidales	Rikenellaceae	206	28	398	0	0	0	0	0	0	0	28	9	0	0	0	0	0	0	0	3	444	29	0	0
Bacteroidota	Bacteroidia	Bacteroidales	Rikenellaceae	0	0	52	0	0	0	50	8	0	0	0	0	12	0	0	0	55	5	0	0	0	0	0	0
Bacteroidota	Bacteroidia	Bacteroidales	Rikenellaceae	0	0	0	0	0	0	0	0	0	0	0	0	0	0	0	0	0	0	0	0	0	0	28	0
Bacteroidota	Bacteroidia	Bacteroidales	Rikenellaceae	0	0	0	0	0	0	0	0	0	0	793	194	0	0	0	0	0	0	0	0	0	0	0	0
Bacteroidota	Bacteroidia	Bacteroidales	Rikenellaceae	0	0	0	0	0	0	48	5	0	0	0	0	0	0	0	0	0	0	0	0	0	0	0	0
Bacteroidota	Bacteroidia	Bacteroidales	Rikenellaceae	0	0	17	0	137	22	0	0	0	0	0	0	68	11	0	0	0	0	0	0	97	4	0	0
Bacteroidota	Bacteroidia	Bacteroidales	Rikenellaceae	0	0	0	0	0	0	0	0	0	0	0	0	0	0	254	70	0	0	0	0	0	0	0	0
Bacteroidota	Bacteroidia	Bacteroidales	Rikenellaceae	629	47	0	0	0	0	0	0	0	0	0	0	0	0	0	0	0	0	0	0	0	0	0	0
Bacteroidota	Bacteroidia	Bacteroidales	Rikenellaceae	0	0	365	382	71	58	0	0	34	17	0	0	93	113	0	0	0	0	0	0	0	0	0	1
Bacteroidota	Bacteroidia	Bacteroidales	Rikenellaceae	0	0	0	0	0	0	0	0	0	0	0	0	0	0	148	80	0	0	0	0	0	0	0	0
Bacteroidota	Bacteroidia	Bacteroidales	Rikenellaceae	0	0	0	0	0	0	0	0	0	0	0	0	0	0	136	62	0	0	0	0	0	0	0	0
Bacteroidota	Bacteroidia	Bacteroidales	Rikenellaceae	0	0	0	0	0	0	0	0	38	5	0	0	0	0	0	0	0	0	0	0	0	0	71	1
Bacteroidota	Bacteroidia	Bacteroidales	Rikenellaceae	0	0	0	0	0	0	26	0	0	0	91	16	0	0	0	0	0	0	0	0	0	0	0	0
Bacteroidota	Bacteroidia	Bacteroidales	Rikenellaceae	0	0	0	0	78	29	0	0	0	0	67	16	57	16	48	12	104	6	0	1	0	0	40	0
Bacteroidota	Bacteroidia	Bacteroidales	Rikenellaceae	10	0	0	0	565	170	0	0	0	0	0	0	369	134	914	197	0	0	0	4	0	0	223	7
Bacteroidota	Bacteroidia	Bacteroidales	Rikenellaceae	0	0	331	0	382	108	0	0	162	60	52	28	232	78	85	39	0	0	0	0	0	0	51	2
Bacteroidota	Bacteroidia	Bacteroidales	Rikenellaceae	0	0	96	0	0	0	0	0	0	0	0	0	0	0	0	0	0	0	0	0	0	0	0	0
Bacteroidota	Bacteroidia	Bacteroidales	Tannerellaceae	0	0	0	0	0	0	0	0	0	0	0	0	0	0	86	22	0	0	0	0	0	0	0	0
Bacteroidota	Bacteroidia	Bacteroidales	Tannerellaceae	0	0	0	0	0	0	156	80	218	79	0	0	0	0	180	32	0	0	0	0	0	0	0	0
Bacteroidota	Bacteroidia	Bacteroidales	Tannerellaceae	49	13	0	0	0	0	34	8	122	52	0	0	0	0	11	6	0	0	0	0	0	0	0	0
Bacteroidota	Bacteroidia	Bacteroidales	Tannerellaceae	0	0	0	0	0	0	48	16	0	0	0	0	0	0	14	0	114	25	130	12	0	0	0	0
Bacteroidota	Bacteroidia	Bacteroidales	Tannerellaceae	262	67	54	0	41	19	0	0	325	128	0	0	37	14	50	0	61	16	63	6	0	0	44	0
Bacteroidota	Bacteroidia	Bacteroidales	Tannerellaceae	0	0	482	216	294	132	0	0	69	32	155	60	227	125	0	0	75	22	73	0	0	0	0	0
Bacteroidota	Bacteroidia	Bacteroidales	Tannerellaceae	0	0	0	0	0	0	461	176	363	86	266	79	0	0	174	43	342	96	0	4	0	0	107	0
Bacteroidota	Bacteroidia	Bacteroidales	Tannerellaceae	0	0	0	0	0	0	0	0	0	0	0	0	0	0	0	0	51	15	0	0	0	0	0	0
Bacteroidota	Bacteroidia	Bacteroidales	Tannerellaceae	0	0	0	0	0	0	0	43	0	0	0	0	0	0	0	0	0	0	0	0	0	0	0	0
Bacteroidota	Bacteroidia	Bacteroidales	Tannerellaceae	133	0	0	0	0	0	0	0	0	0	0	0	0	0	0	0	0	0	0	0	0	0	0	0
Bacteroidota	Bacteroidia	Bacteroidales	Tannerellaceae	0	0	0	0	0	0	0	0	0	0	0	0	0	0	0	0	117	32	104	10	0	0	0	0
Bacteroidota	Bacteroidia	Bacteroidales	Tannerellaceae	0	0	0	0	0	0	0	0	0	0	0	0	0	0	0	0	0	0	0	0	0	0	181	0
Bacteroidota	Bacteroidia	Bacteroidales	Tannerellaceae	0	0	0	0	0	0	0	0	0	0	0	0	0	0	81	0	0	0	0	0	0	0	0	0
Cyanobacteria	Vampirivibrionia	Gastranaerophilales	NA	0	0	200	183	0	0	0	0	0	0	0	0	0	0	0	0	0	0	0	0	0	0	0	0
Desulfobacterota	Desulfovibrionia	Desulfovibrionales	Desulfovibrionaceae	0	0	0	0	0	0	0	0	0	0	0	0	0	0	14	0	0	0	22	1	37	3	0	0
Desulfobacterota	Desulfovibrionia	Desulfovibrionales	Desulfovibrionaceae	0	0	0	0	0	0	0	0	0	0	32	0	0	0	0	0	42	1	0	0	0	0	0	0
Desulfobacterota	Desulfovibrionia	Desulfovibrionales	Desulfovibrionaceae	0	0	0	0	0	0	24	0	0	0	0	0	0	0	0	0	0	0	0	0	0	0	29	1
Desulfobacterota	Desulfovibrionia	Desulfovibrionales	Desulfovibrionaceae	0	0	0	0	0	0	0	0	124	5	0	0	0	0	0	0	0	0	0	0	0	0	0	0
Desulfobacterota	Desulfovibrionia	Desulfovibrionales	Desulfovibrionaceae	0	0	0	0	0	0	0	0	0	0	0	0	0	0	0	0	0	0	0	0	0	0	154	2
Desulfobacterota	Desulfovibrionia	Desulfovibrionales	Desulfovibrionaceae	0	0	0	0	0	0	0	0	0	0	0	0	15	0	0	0	0	0	0	0	35	0	0	0
Firmicutes	Bacilli	Erysipelotrichales	Erysipelatoclostridiaceae	0	0	0	0	0	0	0	0	0	0	0	0	0	0	41	0	0	0	0	0	0	0	0	0
Firmicutes	Bacilli	Erysipelotrichales	Erysipelatoclostridiaceae	0	0	0	0	0	0	0	0	0	0	0	0	0	0	41	0	0	0	0	0	0	0	0	0
Firmicutes	Bacilli	Erysipelotrichales	Erysipelatoclostridiaceae	0	0	0	0	0	0	0	0	0	0	0	0	0	0	172	0	0	0	0	0	0	0	0	0
Firmicutes	Bacilli	Erysipelotrichales	Erysipelatoclostridiaceae	0	0	35	0	0	0	0	0	0	0	0	0	0	0	0	0	0	0	0	0	0	0	0	0
Firmicutes	Bacilli	Erysipelotrichales	Erysipelatoclostridiaceae	0	0	37	0	0	0	0	0	0	0	0	0	0	0	0	0	0	0	0	0	43	0	0	0
Firmicutes	Bacilli	Erysipelotrichales	Erysipelatoclostridiaceae	106	0	0	0	0	0	0	0	13	0	0	0	0	0	0	0	0	0	26	0	134	0	13	0
Firmicutes	Bacilli	Erysipelotrichales	Erysipelatoclostridiaceae	89	0	0	0	0	0	0	0	0	0	0	0	0	0	0	0	0	0	20	2	0	0	0	0
Firmicutes	Bacilli	Erysipelotrichales	Erysipelatoclostridiaceae	0	19	279	565	182	51	201	111	215	223	40	0	267	25	24	0	48	21	0	0	0	0	0	0
Firmicutes	Bacilli	Erysipelotrichales	Erysipelatoclostridiaceae	0	0	0	0	0	0	124	54	0	0	0	48	0	0	0	0	0	0	0	0	261	154	20	6
Firmicutes	Bacilli	Erysipelotrichales	Erysipelatoclostridiaceae	0	0	0	0	0	0	0	0	0	0	0	0	0	0	0	0	0	0	39	33	0	0	0	0
Firmicutes	Bacilli	Erysipelotrichales	Erysipelatoclostridiaceae	0	0	0	0	0	0	0	0	0	0	0	0	0	0	0	0	0	0	0	0	0	42	0	0
Firmicutes	Bacilli	Erysipelotrichales	Erysipelatoclostridiaceae	0	0	0	0	0	0	0	0	0	0	0	0	0	0	0	0	0	0	0	0	74	0	0	0
Firmicutes	Bacilli	Erysipelotrichales	Erysipelatoclostridiaceae	0	0	35	0	0	0	0	0	0	0	0	0	0	0	0	0	0	0	0	0	0	0	0	0
Firmicutes	Bacilli	Erysipelotrichales	Erysipelotrichaceae	92	0	0	0	0	0	0	0	0	0	0	0	0	0	0	0	0	0	0	0	0	0	0	0
Firmicutes	Bacilli	Erysipelotrichales	Erysipelotrichaceae	56	6	0	0	0	0	0	0	0	0	0	0	0	0	0	0	0	0	0	0	0	0	0	0
Firmicutes	Bacilli	Erysipelotrichales	Erysipelotrichaceae	105	0	0	0	0	0	0	0	0	0	0	0	0	0	0	0	0	0	0	0	0	0	0	0
Firmicutes	Bacilli	Erysipelotrichales	Erysipelotrichaceae	195	0	0	0	0	0	0	0	0	0	0	0	0	0	0	0	0	0	0	0	0	0	0	0
Firmicutes	Bacilli	Erysipelotrichales	Erysipelotrichaceae	0	0	0	0	0	0	1146	112	0	0	0	0	0	0	0	0	0	0	0	0	0	0	0	0
Firmicutes	Bacilli	Erysipelotrichales	Erysipelotrichaceae	0	0	0	0	0	0	0	0	0	0	0	0	0	0	107	0	0	0	0	0	0	0	96	19
Firmicutes	Bacilli	Erysipelotrichales	Erysipelotrichaceae	0	0	0	0	0	0	0	0	0	0	0	0	0	0	0	0	0	0	0	0	0	0	75	16
Firmicutes	Bacilli	Erysipelotrichales	Erysipelotrichaceae	0	0	0	0	0	0	360	0	0	0	0	0	0	0	0	0	0	0	0	0	0	0	0	0
Firmicutes	Bacilli	Erysipelotrichales	Erysipelotrichaceae	0	0	0	0	0	0	0	0	0	0	71	0	0	0	0	0	0	0	0	0	0	0	0	0
Firmicutes	Bacilli	Erysipelotrichales	Erysipelotrichaceae	86	0	0	0	0	0	0	0	0	0	0	0	0	0	0	0	0	0	0	0	345	9	0	0
Firmicutes	Bacilli	Erysipelotrichales	Erysipelotrichaceae	96	0	0	0	0	0	0	0	0	0	0	0	0	0	0	0	0	0	0	0	179	14	0	0
Firmicutes	Bacilli	Erysipelotrichales	Erysipelotrichaceae	0	0	0	0	0	0	0	0	0	0	0	0	0	0	0	0	0	0	0	0	84	0	0	0
Firmicutes	Bacilli	Erysipelotrichales	Erysipelotrichaceae	0	0	0	0	0	0	0	0	0	0	0	0	0	0	0	0	0	0	0	0	80	0	0	0
Firmicutes	Bacilli	Erysipelotrichales	Erysipelotrichaceae	145	17	0	0	0	0	0	0	0	0	0	0	0	0	0	0	0	0	0	0	0	0	0	0
Firmicutes	Bacilli	Izemoplasmatales	NA	0	0	0	0	0	0	0	0	0	0	0	7	0	0	50	9	0	0	0	0	0	0	0	0
Firmicutes	Bacilli	Lactobacillales	Enterococcaceae	0	0	0	0	0	0	0	0	0	0	0	0	0	0	0	0	0	0	0	0	0	48	0	0
Firmicutes	Bacilli	Lactobacillales	Enterococcaceae	0	278	0	0	0	0	0	0	0	0	0	0	0	0	0	0	0	0	11	20	31	148	0	0
Firmicutes	Bacilli	Lactobacillales	Enterococcaceae	0	147	0	0	0	0	0	0	0	0	0	0	0	0	0	0	0	0	0	0	0	104	0	0
Firmicutes	Bacilli	Lactobacillales	Lactobacillaceae	0	0	0	0	0	0	0	0	0	0	0	0	0	0	0	0	0	0	0	6	0	39	0	0
Firmicutes	Bacilli	Lactobacillales	Lactobacillaceae	0	0	0	0	0	0	0	0	0	0	0	0	0	0	0	0	0	0	0	0	0	30	0	0
Firmicutes	Bacilli	Lactobacillales	Lactobacillaceae	0	0	0	0	0	0	0	0	0	0	0	0	0	0	0	0	0	0	0	0	0	50	0	0
Firmicutes	Bacilli	Lactobacillales	Lactobacillaceae	0	0	0	0	0	0	0	0	0	0	0	0	0	0	0	0	0	0	0	0	0	31	0	0
Firmicutes	Bacilli	Lactobacillales	Lactobacillaceae	0	0	0	0	0	0	0	0	0	0	0	0	0	0	0	32	0	0	0	0	0	0	0	0
Firmicutes	Bacilli	Lactobacillales	Lactobacillaceae	0	0	7	0	0	0	0	0	0	0	0	0	0	0	0	0	0	11	0	0	86	210	0	0
Firmicutes	Bacilli	Lactobacillales	Lactobacillaceae	0	0	0	0	0	0	0	0	0	0	0	0	0	0	50	203	0	0	0	0	0	0	0	0
Firmicutes	Bacilli	Lactobacillales	Lactobacillaceae	0	0	0	0	0	0	0	0	0	0	0	0	0	0	0	0	0	0	0	0	327	347	0	0
Firmicutes	Bacilli	Lactobacillales	Lactobacillaceae	0	0	0	0	0	0	0	0	0	0	0	0	0	0	0	0	0	0	0	0	97	131	0	0
Firmicutes	Bacilli	Lactobacillales	Lactobacillaceae	0	0	0	0	0	0	0	0	0	0	0	0	0	0	0	0	0	0	0	0	0	0	20	49
Firmicutes	Bacilli	Lactobacillales	Lactobacillaceae	0	0	0	0	0	0	0	0	0	0	0	0	0	0	0	0	0	0	0	0	0	104	0	0
Firmicutes	Bacilli	Lactobacillales	Lactobacillaceae	0	0	0	0	0	0	0	0	0	0	0	0	0	0	0	0	0	0	0	0	0	0	17	38
Firmicutes	Bacilli	Lactobacillales	Lactobacillaceae	24	365	0	0	0	0	0	0	0	0	0	0	0	0	0	0	0	0	0	0	0	0	0	0
Firmicutes	Bacilli	Lactobacillales	Lactobacillaceae	0	108	0	0	0	0	0	0	0	0	0	0	0	0	0	0	0	0	0	0	0	0	0	0
Firmicutes	Bacilli	Lactobacillales	Lactobacillaceae	0	113	0	0	0	0	0	0	0	0	0	0	0	0	0	0	0	0	0	0	0	0	0	0
Firmicutes	Bacilli	Lactobacillales	Lactobacillaceae	0	106	0	0	0	0	0	0	0	0	0	0	0	0	0	0	0	0	0	0	0	0	0	0
Firmicutes	Bacilli	Lactobacillales	Streptococcaceae	0	0	0	0	0	0	0	0	0	0	115	164	47	52	0	0	0	0	0	0	0	0	0	0
Firmicutes	Bacilli	Lactobacillales	Streptococcaceae	0	33	0	0	0	0	0	0	69	107	0	0	0	0	0	0	0	0	0	0	115	84	9	0
Firmicutes	Bacilli	Lactobacillales	Streptococcaceae	0	0	0	0	0	0	0	0	0	17	0	69	0	0	34	699	54	33	0	0	0	0	0	0
Firmicutes	Bacilli	Lactobacillales	Streptococcaceae	0	0	0	0	0	0	0	0	0	0	0	0	0	0	0	0	0	0	892	2058	0	0	0	0
Firmicutes	Bacilli	Lactobacillales	Streptococcaceae	0	0	67	0	653	731	26	33	0	0	24	0	63	90	13	229	59	27	20	26	0	0	0	0
Firmicutes	Bacilli	Lactobacillales	Streptococcaceae	0	0	0	0	0	31	0	11	0	0	0	0	0	0	0	0	0	0	0	0	0	0	0	0
Firmicutes	Bacilli	Lactobacillales	Streptococcaceae	0	0	0	0	91	119	0	0	0	0	0	0	0	0	0	0	0	0	0	0	0	0	0	0
Firmicutes	Bacilli	Lactobacillales	Streptococcaceae	0	0	0	0	99	47	0	0	0	0	0	0	0	0	0	0	0	0	0	0	0	0	0	0
Firmicutes	Bacilli	RF39	NA	0	0	0	0	48	29	0	0	0	0	0	0	0	0	0	0	0	0	0	0	0	0	0	0
Firmicutes	Bacilli	RF39	NA	0	0	0	0	0	32	0	0	0	0	0	0	0	0	0	0	0	0	0	0	0	0	0	0
Firmicutes	Bacilli	RF39	NA	0	0	0	0	0	0	0	0	0	0	36	18	0	0	0	0	0	0	0	0	0	0	0	0
Firmicutes	Bacilli	RF39	NA	0	0	0	0	0	0	0	0	0	0	0	0	0	0	0	0	0	0	0	0	0	0	50	32
Firmicutes	Bacilli	RF39	NA	0	0	0	0	46	35	0	0	0	0	0	0	59	46	0	0	0	0	0	0	0	0	0	0
Firmicutes	Bacilli	RF39	NA	0	0	0	0	0	0	0	0	0	0	0	0	29	36	0	0	0	0	0	0	0	0	0	0
Firmicutes	Bacilli	RF39	NA	0	0	136	549	0	0	0	0	0	0	0	0	0	0	0	0	0	0	0	0	0	0	0	0
Firmicutes	Clostridia	Christensenellales	Christensenellaceae	0	0	0	0	0	0	0	0	0	0	0	0	0	0	0	0	0	0	0	6	154	146	0	0
Firmicutes	Clostridia	Christensenellales	Christensenellaceae	0	0	35	0	0	0	0	0	0	0	0	0	0	0	0	0	0	0	0	0	0	0	0	0
Firmicutes	Clostridia	Christensenellales	Christensenellaceae	0	0	0	0	0	0	0	0	0	0	0	0	0	0	0	0	0	0	0	0	0	54	0	18
Firmicutes	Clostridia	Christensenellales	Christensenellaceae	0	0	254	482	86	145	0	0	0	0	79	187	43	54	0	0	0	0	0	0	0	0	0	0
Firmicutes	Clostridia	Christensenellales	Christensenellaceae	0	0	257	0	71	127	0	0	0	0	0	99	45	40	0	0	0	0	0	0	0	0	0	0
Firmicutes	Clostridia	Christensenellales	Christensenellaceae	0	0	37	0	0	0	0	0	0	0	0	0	0	0	0	0	0	0	0	0	0	0	0	0
Firmicutes	Clostridia	Christensenellales	Christensenellaceae	0	0	0	0	0	0	0	0	0	0	0	0	0	0	0	0	0	0	0	0	56	63	0	0
Firmicutes	Clostridia	Christensenellales	Christensenellaceae	0	89	96	0	78	11	0	0	0	0	0	0	0	0	0	0	0	0	0	0	0	0	6	0
Firmicutes	Clostridia	Christensenellales	Christensenellaceae	0	0	0	0	0	0	0	0	0	0	32	0	0	0	0	0	0	0	0	0	0	0	0	0
Firmicutes	Clostridia	Christensenellales	Christensenellaceae	0	0	0	0	0	0	0	0	0	0	0	0	0	0	0	0	0	0	0	0	0	0	56	18
Firmicutes	Clostridia	Christensenellales	Christensenellaceae	0	0	0	0	0	0	0	0	0	0	0	0	0	0	0	0	0	0	0	0	0	0	46	9
Firmicutes	Clostridia	Christensenellales	Christensenellaceae	0	0	0	0	38	13	0	0	0	0	0	0	36	13	0	0	0	0	0	0	0	0	0	0
Firmicutes	Clostridia	Christensenellales	Christensenellaceae	0	0	0	0	0	0	0	0	0	0	0	0	0	0	46	164	0	0	0	0	0	0	0	0
Firmicutes	Clostridia	Christensenellales	Christensenellaceae	0	0	877	1031	215	320	0	0	0	0	238	372	159	165	33	109	0	0	0	0	0	0	0	0
Firmicutes	Clostridia	Christensenellales	Christensenellaceae	0	0	0	0	0	0	0	0	0	0	0	48	59	25	12	0	0	0	0	0	0	5	0	2
Firmicutes	Clostridia	Christensenellales	Christensenellaceae	108	0	0	0	0	0	0	15	0	0	0	0	0	0	0	0	0	0	0	0	0	0	0	0
Firmicutes	Clostridia	Christensenellales	Christensenellaceae	0	0	0	0	43	6	0	0	0	0	48	23	4	0	3	38	0	0	0	0	0	0	14	5
Firmicutes	Clostridia	Christensenellales	Christensenellaceae	0	0	0	0	0	0	0	0	0	0	0	0	0	0	0	0	47	2	0	0	0	0	0	0
Firmicutes	Clostridia	Christensenellales	Christensenellaceae	0	0	0	0	0	0	0	0	0	0	178	0	0	0	0	0	0	0	0	0	0	0	0	0
Firmicutes	Clostridia	Clostridia UCG-014	NA	0	0	0	0	0	0	0	0	0	0	0	48	0	0	0	0	0	0	0	0	0	0	0	0
Firmicutes	Clostridia	Clostridia UCG-014	NA	0	0	0	0	0	0	0	0	0	0	0	0	0	0	14	45	0	0	0	0	0	0	0	0
Firmicutes	Clostridia	Clostridia UCG-014	NA	0	0	0	0	0	0	0	0	0	0	0	39	0	0	0	0	0	0	0	0	0	0	0	0
Firmicutes	Clostridia	Clostridia UCG-014	NA	0	0	249	0	0	92	0	0	0	0	0	0	0	82	0	0	0	0	0	0	173	128	0	0
Firmicutes	Clostridia	Clostridia UCG-014	NA	0	0	0	0	0	66	0	0	0	0	0	0	0	0	0	0	0	0	0	0	0	0	0	0
Firmicutes	Clostridia	Clostridia UCG-014	NA	0	0	0	0	0	0	0	0	0	0	83	0	0	0	0	0	0	0	0	0	0	0	0	0
Firmicutes	Clostridia	Clostridia UCG-014	NA	0	0	0	0	51	0	0	0	0	0	0	0	0	0	0	0	0	0	0	0	0	0	0	0
Firmicutes	Clostridia	Clostridia UCG-014	NA	0	0	0	0	0	0	0	0	0	0	0	0	0	0	0	0	0	0	0	0	197	125	0	0
Firmicutes	Clostridia	Clostridia UCG-014	NA	0	0	0	0	0	0	0	0	0	0	210	210	0	0	0	0	0	0	0	0	0	0	0	0
Firmicutes	Clostridia	Clostridia UCG-014	NA	0	0	0	0	0	43	0	0	0	0	0	0	149	189	0	0	0	0	0	0	0	0	0	0
Firmicutes	Clostridia	Clostridia UCG-014	NA	0	0	0	0	0	0	0	0	0	0	0	0	0	0	111	141	0	0	0	0	0	0	0	0
Firmicutes	Clostridia	Clostridia UCG-014	NA	0	0	244	1081	63	0	0	0	0	0	0	0	136	74	0	0	0	0	0	0	0	0	0	0
Firmicutes	Clostridia	Clostridia UCG-014	NA	0	0	0	0	0	0	0	0	0	0	0	0	0	0	0	0	0	0	0	0	125	27	0	7
Firmicutes	Clostridia	Clostridia UCG-014	NA	0	0	0	0	0	0	0	0	0	0	0	0	81	65	0	0	0	0	0	0	0	0	0	0
Firmicutes	Clostridia	Clostridia UCG-014	NA	0	0	0	0	0	26	0	0	0	0	0	0	73	62	0	0	0	0	0	0	0	0	0	0
Firmicutes	Clostridia	Clostridia UCG-014	NA	0	0	0	0	0	0	0	0	0	0	0	0	0	0	0	0	0	0	0	0	0	64	0	0
Firmicutes	Clostridia	Clostridia UCG-014	NA	0	0	0	0	0	0	0	0	0	0	0	67	0	0	0	0	0	0	0	0	37	0	0	0
Firmicutes	Clostridia	Clostridia UCG-014	NA	0	0	0	0	0	0	0	0	0	0	0	0	0	0	0	0	0	0	0	2	0	40	0	0
Firmicutes	Clostridia	Clostridia UCG-014	NA	0	0	0	0	0	0	0	0	0	0	75	97	0	0	0	0	0	0	0	0	0	0	0	0
Firmicutes	Clostridia	Clostridia UCG-014	NA	0	0	0	0	0	0	0	0	0	0	0	0	0	0	71	48	0	0	0	0	0	0	0	0
Firmicutes	Clostridia	Clostridia UCG-014	NA	0	0	0	0	0	0	0	0	0	0	63	51	0	0	0	0	0	0	0	0	0	0	0	0
Firmicutes	Clostridia	Clostridia vadinBB60 group	NA	0	0	0	0	0	13	0	0	0	0	16	0	53	17	0	0	0	0	0	0	0	0	0	0
Firmicutes	Clostridia	Clostridiales	Clostridiaceae	0	0	0	0	0	0	0	0	0	0	87	53	0	0	0	0	0	5	0	0	0	0	0	0
Firmicutes	Clostridia	Clostridiales	Clostridiaceae	0	0	37	0	263	257	0	0	0	0	0	0	297	279	21	0	73	58	0	0	0	0	0	0
Firmicutes	Clostridia	Clostridiales	Clostridiaceae	0	0	0	0	0	0	0	0	0	0	0	60	0	0	0	0	0	0	0	0	0	0	0	0
Firmicutes	Clostridia	Clostridiales	Clostridiaceae	0	0	0	0	0	0	0	0	0	0	575	386	0	0	0	0	55	23	0	0	0	0	12	11
Firmicutes	Clostridia	Clostridiales	Clostridiaceae	66	59	0	0	0	0	34	44	0	0	246	224	0	0	0	0	0	0	0	1	0	0	0	0
Firmicutes	Clostridia	Clostridiales	Clostridiaceae	0	11	0	0	0	76	0	0	0	0	0	0	125	151	6	0	0	12	1	0	31	35	0	0
Firmicutes	Clostridia	Clostridiales	Clostridiaceae	0	0	0	0	0	0	0	0	0	0	0	129	0	15	0	0	24	20	0	0	0	0	0	3
Firmicutes	Clostridia	Lachnospirales	Lachnospiraceae	0	0	0	0	0	0	0	0	0	0	91	21	0	0	0	0	0	0	0	0	0	0	0	0
Firmicutes	Clostridia	Lachnospirales	Lachnospiraceae	0	0	0	0	0	0	0	0	0	0	95	18	0	0	23	0	121	37	0	2	47	37	0	0
Firmicutes	Clostridia	Lachnospirales	Lachnospiraceae	0	0	0	0	0	0	71	14	0	0	0	0	0	0	0	0	105	28	0	0	0	19	2	0
Firmicutes	Clostridia	Lachnospirales	Lachnospiraceae	0	0	0	0	0	0	0	0	0	0	0	0	0	0	0	0	94	33	0	0	0	0	0	0
Firmicutes	Clostridia	Lachnospirales	Lachnospiraceae	0	0	0	0	114	48	0	0	0	0	0	0	36	19	0	0	0	0	0	0	0	0	0	0
Firmicutes	Clostridia	Lachnospirales	Lachnospiraceae	0	0	0	0	0	0	299	54	0	0	0	0	0	0	6	0	227	56	0	0	29	25	0	0
Firmicutes	Clostridia	Lachnospirales	Lachnospiraceae	0	0	0	0	0	0	0	0	0	0	0	0	0	0	0	0	0	0	0	0	68	0	0	0
Firmicutes	Clostridia	Lachnospirales	Lachnospiraceae	0	0	0	0	0	0	0	56	0	0	0	0	0	0	0	0	0	0	0	0	0	0	0	0
Firmicutes	Clostridia	Lachnospirales	Lachnospiraceae	0	0	79	0	0	0	64	23	0	0	0	0	0	0	0	0	0	5	0	0	49	19	0	0
Firmicutes	Clostridia	Lachnospirales	Lachnospiraceae	0	0	49	0	0	0	0	19	0	0	0	0	0	11	0	17	0	0	0	0	0	0	0	0
Firmicutes	Clostridia	Lachnospirales	Lachnospiraceae	0	0	0	0	0	0	0	0	0	0	0	0	0	0	32	0	0	0	0	0	0	5	0	0
Firmicutes	Clostridia	Lachnospirales	Lachnospiraceae	0	0	0	0	0	0	0	0	0	0	0	0	0	0	12	0	0	0	0	0	33	7	0	0
Firmicutes	Clostridia	Lachnospirales	Lachnospiraceae	0	0	217	0	0	0	77	0	0	0	0	0	0	0	0	0	0	0	0	0	0	0	0	0
Firmicutes	Clostridia	Lachnospirales	Lachnospiraceae	0	0	0	0	58	43	0	0	0	0	0	0	16	0	0	0	0	0	0	0	0	15	0	0
Firmicutes	Clostridia	Lachnospirales	Lachnospiraceae	0	0	30	0	0	0	0	0	0	0	0	0	0	0	0	0	0	0	0	0	0	0	0	0
Firmicutes	Clostridia	Lachnospirales	Lachnospiraceae	0	0	0	0	0	0	50	0	0	0	0	0	0	0	0	0	0	0	0	0	0	0	0	0
Firmicutes	Clostridia	Lachnospirales	Lachnospiraceae	0	0	54	0	0	0	0	0	0	0	0	0	0	0	0	0	0	0	0	0	0	0	0	0
Firmicutes	Clostridia	Lachnospirales	Lachnospiraceae	0	0	0	0	0	0	135	0	0	0	0	0	0	0	0	0	0	0	0	0	0	0	0	0
Firmicutes	Clostridia	Lachnospirales	Lachnospiraceae	0	0	0	0	0	0	95	13	0	0	0	0	0	0	0	0	0	0	0	0	0	0	0	0
Firmicutes	Clostridia	Lachnospirales	Lachnospiraceae	0	0	106	0	0	0	0	0	0	0	0	0	20	0	0	0	0	0	0	0	0	0	0	0
Firmicutes	Clostridia	Lachnospirales	Lachnospiraceae	0	0	0	0	0	0	0	0	28	0	0	0	0	0	0	0	0	0	0	0	0	0	0	0
Firmicutes	Clostridia	Lachnospirales	Lachnospiraceae	83	0	0	0	0	0	0	0	0	0	0	0	0	0	0	0	0	0	0	0	0	0	0	0
Firmicutes	Clostridia	Lachnospirales	Lachnospiraceae	47	0	0	0	0	0	0	0	0	0	0	0	0	0	0	0	0	0	0	0	0	0	0	0
Firmicutes	Clostridia	Lachnospirales	Lachnospiraceae	0	0	0	0	0	0	69	20	0	0	0	0	0	0	0	0	0	0	0	0	0	0	0	0
Firmicutes	Clostridia	Lachnospirales	Lachnospiraceae	11	43	0	0	0	0	172	87	60	43	139	0	0	0	0	0	0	0	0	0	0	0	64	22
Firmicutes	Clostridia	Lachnospirales	Lachnospiraceae	0	0	0	0	0	0	0	0	0	0	0	0	0	0	0	0	0	0	0	0	56	12	0	0
Firmicutes	Clostridia	Lachnospirales	Lachnospiraceae	0	0	94	0	0	0	0	0	0	0	0	0	0	0	0	0	0	0	0	0	0	0	0	0
Firmicutes	Clostridia	Lachnospirales	Lachnospiraceae	0	0	104	0	0	0	0	0	0	0	0	0	21	0	0	0	0	0	0	0	0	0	0	0
Firmicutes	Clostridia	Lachnospirales	Lachnospiraceae	165	0	0	0	0	0	0	0	0	0	0	0	0	0	0	0	0	0	28	0	0	0	72	0
Firmicutes	Clostridia	Lachnospirales	Lachnospiraceae	0	0	42	0	0	0	0	0	0	0	0	0	0	0	0	0	0	0	0	0	0	0	0	0
Firmicutes	Clostridia	Lachnospirales	Lachnospiraceae	0	0	91	0	0	0	0	0	0	0	0	0	0	0	0	0	53	0	40	0	0	0	115	0
Firmicutes	Clostridia	Lachnospirales	Lachnospiraceae	0	0	0	0	0	0	0	0	0	0	0	0	35	10	0	0	0	0	0	0	0	0	0	14
Firmicutes	Clostridia	Lachnospirales	Lachnospiraceae	0	0	0	0	0	0	0	0	31	43	0	0	0	0	0	0	0	0	0	0	0	0	0	0
Firmicutes	Clostridia	Lachnospirales	Lachnospiraceae	0	0	0	0	0	0	0	0	0	0	0	0	0	0	0	0	0	0	0	0	140	81	0	0
Firmicutes	Clostridia	Lachnospirales	Lachnospiraceae	69	0	0	0	0	0	0	0	0	0	0	0	0	0	0	0	0	0	0	0	0	0	89	0
Firmicutes	Clostridia	Lachnospirales	Lachnospiraceae	0	0	0	0	0	0	0	0	0	0	0	0	0	0	0	0	0	0	0	0	76	37	0	0
Firmicutes	Clostridia	Lachnospirales	Lachnospiraceae	0	0	136	0	35	0	0	0	0	0	0	0	33	0	0	0	0	0	0	0	0	0	0	0
Firmicutes	Clostridia	Lachnospirales	Lachnospiraceae	0	0	148	0	0	0	0	0	0	0	0	0	0	0	0	0	0	0	0	0	0	0	0	0
Firmicutes	Clostridia	Lachnospirales	Lachnospiraceae	0	11	0	0	220	0	283	52	112	0	0	0	0	0	0	0	0	0	28	0	0	86	0	0
Firmicutes	Clostridia	Lachnospirales	Lachnospiraceae	0	0	0	0	0	0	0	0	68	45	0	0	0	0	0	0	0	0	30	0	0	0	29	18
Firmicutes	Clostridia	Lachnospirales	Lachnospiraceae	0	0	1138	599	1669	638	0	0	114	103	436	300	651	273	0	0	214	60	40	29	220	193	46	31
Firmicutes	Clostridia	Lachnospirales	Lachnospiraceae	0	0	0	0	0	0	0	0	0	0	0	0	0	0	0	0	0	0	35	0	0	0	0	0
Firmicutes	Clostridia	Lachnospirales	Lachnospiraceae	0	0	0	0	0	0	0	0	0	0	0	0	0	0	0	0	0	0	0	0	97	108	0	0
Firmicutes	Clostridia	Lachnospirales	Lachnospiraceae	0	0	0	0	0	0	0	0	0	0	0	0	0	0	0	0	124	24	0	0	0	0	0	0
Firmicutes	Clostridia	Lachnospirales	Lachnospiraceae	0	0	0	0	0	0	0	0	0	0	0	0	0	0	0	0	0	0	0	0	0	94	0	0
Firmicutes	Clostridia	Lachnospirales	Lachnospiraceae	0	0	0	0	0	0	0	0	0	0	0	0	0	0	0	0	101	22	0	0	0	0	0	0
Firmicutes	Clostridia	Lachnospirales	Lachnospiraceae	0	0	0	0	0	0	0	0	0	0	0	0	0	0	0	0	0	0	0	0	0	0	144	27
Firmicutes	Clostridia	Lachnospirales	Lachnospiraceae	0	0	230	0	223	154	461	45	84	123	75	0	129	52	69	0	92	12	711	28	343	172	0	0
Firmicutes	Clostridia	Lachnospirales	Lachnospiraceae	0	10	0	0	0	0	29	0	0	0	0	0	0	0	80	0	97	12	0	0	0	20	0	0
Firmicutes	Clostridia	Lachnospirales	Lachnospiraceae	0	0	533	0	0	0	0	0	0	0	0	0	0	0	66	0	0	0	0	0	0	0	0	8
Firmicutes	Clostridia	Lachnospirales	Lachnospiraceae	0	0	114	0	0	0	0	0	0	3	0	0	72	0	198	0	74	6	346	0	218	115	30	9
Firmicutes	Clostridia	Lachnospirales	Lachnospiraceae	0	0	0	0	0	0	0	0	0	82	0	0	0	0	0	0	137	14	0	0	0	0	0	0
Firmicutes	Clostridia	Lachnospirales	Lachnospiraceae	0	0	0	0	0	0	0	0	0	0	0	0	0	0	67	0	0	0	0	0	0	0	0	0
Firmicutes	Clostridia	Lachnospirales	Lachnospiraceae	0	0	0	0	0	0	0	0	0	0	0	0	0	0	0	0	45	0	0	0	0	0	0	0
Firmicutes	Clostridia	Lachnospirales	Lachnospiraceae	0	0	0	0	0	0	0	0	0	0	0	0	0	0	79	0	0	0	0	0	0	0	0	0
Firmicutes	Clostridia	Lachnospirales	Lachnospiraceae	0	0	0	0	0	0	0	0	0	0	0	0	0	0	0	0	54	6	0	0	0	0	0	0
Firmicutes	Clostridia	Lachnospirales	Lachnospiraceae	0	0	0	0	43	18	0	0	0	0	0	0	37	0	0	0	0	0	0	0	0	0	0	0
Firmicutes	Clostridia	Lachnospirales	Lachnospiraceae	0	0	195	0	0	0	0	0	0	0	0	0	0	0	0	0	0	0	0	0	0	0	0	0
Firmicutes	Clostridia	Lachnospirales	Lachnospiraceae	0	0	0	0	0	0	0	0	56	0	0	0	0	0	0	0	0	0	0	0	0	0	0	0
Firmicutes	Clostridia	Lachnospirales	Lachnospiraceae	0	0	0	0	0	0	0	0	0	0	0	0	0	0	62	0	0	0	0	0	0	0	14	7
Firmicutes	Clostridia	Lachnospirales	Lachnospiraceae	0	0	0	0	0	0	0	0	75	47	0	0	0	0	0	0	0	0	0	0	0	0	0	0
Firmicutes	Clostridia	Lachnospirales	Lachnospiraceae	0	0	0	0	0	0	0	0	0	0	0	0	0	0	137	0	0	0	0	0	0	0	0	0
Firmicutes	Clostridia	Lachnospirales	Lachnospiraceae	0	0	0	0	0	0	0	0	0	0	0	0	0	0	0	0	67	14	0	0	0	0	0	0
Firmicutes	Clostridia	Lachnospirales	Lachnospiraceae	0	0	15	0	0	0	0	0	0	0	0	0	0	0	106	0	0	0	0	0	0	0	0	0
Firmicutes	Clostridia	Lachnospirales	Lachnospiraceae	0	0	165	0	0	0	0	0	0	0	0	0	0	0	95	0	0	0	0	0	0	0	0	0
Firmicutes	Clostridia	Lachnospirales	Lachnospiraceae	0	0	0	0	0	0	0	3	0	0	0	0	0	0	0	0	0	0	0	0	58	16	0	0
Firmicutes	Clostridia	Lachnospirales	Lachnospiraceae	0	0	454	0	66	0	0	0	0	0	0	0	40	0	0	0	0	0	0	0	0	0	0	0
Firmicutes	Clostridia	Lachnospirales	Lachnospiraceae	0	0	0	0	0	0	0	0	0	0	0	0	0	0	89	0	0	0	0	0	0	0	0	0
Firmicutes	Clostridia	Lachnospirales	Lachnospiraceae	0	0	0	0	0	0	0	0	0	0	0	0	0	0	63	0	0	0	0	0	0	0	0	0
Firmicutes	Clostridia	Lachnospirales	Lachnospiraceae	0	0	0	0	0	0	503	67	0	0	0	0	0	0	0	0	77	0	0	0	60	37	100	5
Firmicutes	Clostridia	Lachnospirales	Lachnospiraceae	0	0	0	0	96	51	0	0	0	0	0	0	44	0	0	0	0	0	0	0	0	0	0	0
Firmicutes	Clostridia	Lachnospirales	Lachnospiraceae	0	0	0	0	0	0	0	0	0	0	0	0	0	0	0	0	40	0	0	0	0	0	0	0
Firmicutes	Clostridia	Lachnospirales	Lachnospiraceae	0	0	0	0	0	0	0	0	0	0	0	0	0	0	0	0	40	0	0	0	0	0	0	0
Firmicutes	Clostridia	Lachnospirales	Lachnospiraceae	0	0	0	0	101	0	0	0	0	0	0	0	23	0	0	0	0	0	0	0	0	0	0	0
Firmicutes	Clostridia	Lachnospirales	Lachnospiraceae	0	0	0	0	0	0	0	0	0	0	0	0	0	0	0	0	0	0	0	0	0	0	86	0
Firmicutes	Clostridia	Lachnospirales	Lachnospiraceae	0	0	0	0	0	0	0	0	0	0	0	0	0	0	0	0	45	0	0	0	0	0	0	0
Firmicutes	Clostridia	Lachnospirales	Lachnospiraceae	23	0	259	0	86	0	130	21	0	0	0	0	52	16	0	0	41	0	0	0	173	28	0	0
Firmicutes	Clostridia	Lachnospirales	Lachnospiraceae	0	0	0	0	0	0	0	0	0	0	0	0	0	0	0	0	0	0	0	0	0	0	70	0
Firmicutes	Clostridia	Lachnospirales	Lachnospiraceae	0	0	0	0	0	0	66	0	0	0	0	0	0	0	0	0	0	0	0	0	0	0	0	0
Firmicutes	Clostridia	Lachnospirales	Lachnospiraceae	0	0	0	0	0	0	0	0	0	0	0	0	0	0	0	0	48	0	0	0	0	0	0	0
Firmicutes	Clostridia	Lachnospirales	Lachnospiraceae	0	0	0	0	203	0	0	0	0	0	0	0	31	0	0	0	0	0	0	0	0	0	0	0
Firmicutes	Clostridia	Lachnospirales	Lachnospiraceae	0	0	0	0	0	0	0	0	0	0	0	0	0	0	0	0	69	0	0	0	0	0	0	0
Firmicutes	Clostridia	Lachnospirales	Lachnospiraceae	0	0	0	0	0	0	0	0	180	44	214	0	0	0	69	0	91	0	28	0	0	0	68	0
Firmicutes	Clostridia	Lachnospirales	Lachnospiraceae	0	0	0	0	99	66	0	0	0	0	0	0	0	0	0	0	0	0	0	0	0	0	0	0
Firmicutes	Clostridia	Lachnospirales	Lachnospiraceae	0	0	0	0	0	0	0	0	0	0	71	0	0	0	6	0	0	0	0	0	0	0	0	0
Firmicutes	Clostridia	Lachnospirales	Lachnospiraceae	0	0	301	0	0	0	201	44	25	21	0	0	0	0	0	0	34	0	36	0	0	27	78	5
Firmicutes	Clostridia	Lachnospirales	Lachnospiraceae	0	0	0	0	0	0	0	0	0	0	0	30	0	0	0	0	0	0	4	0	0	0	0	0
Firmicutes	Clostridia	Lachnospirales	Lachnospiraceae	0	0	0	0	76	0	0	0	0	0	0	0	0	0	0	0	0	0	5	0	0	0	0	0
Firmicutes	Clostridia	Lachnospirales	Lachnospiraceae	0	0	0	0	116	0	0	0	0	0	0	0	0	0	0	0	0	0	0	0	0	0	0	0
Firmicutes	Clostridia	Lachnospirales	Lachnospiraceae	0	0	0	0	86	0	0	0	0	0	0	0	0	0	0	0	0	0	0	0	0	0	0	0
Firmicutes	Clostridia	Lachnospirales	Lachnospiraceae	0	0	81	0	0	0	0	0	0	0	0	0	0	0	0	0	0	0	0	0	0	0	0	0
Firmicutes	Clostridia	Lachnospirales	Lachnospiraceae	0	0	114	0	0	0	0	0	0	0	0	0	0	0	0	0	0	0	0	0	0	0	0	0
Firmicutes	Clostridia	Lachnospirales	Lachnospiraceae	0	0	104	0	0	0	0	0	0	0	0	0	0	0	0	0	0	0	0	0	0	0	0	0
Firmicutes	Clostridia	Lachnospirales	Lachnospiraceae	0	0	109	0	0	0	0	0	0	0	0	0	0	0	0	0	0	0	0	0	0	0	0	0
Firmicutes	Clostridia	Lachnospirales	Lachnospiraceae	0	0	35	0	0	0	0	0	0	0	0	0	0	0	0	0	0	0	0	0	0	0	0	0
Firmicutes	Clostridia	Lachnospirales	Lachnospiraceae	0	0	81	0	0	0	0	0	0	0	0	0	0	0	0	0	0	0	0	0	0	0	0	0
Firmicutes	Clostridia	Lachnospirales	Lachnospiraceae	0	0	0	0	0	0	0	0	32	0	0	0	0	0	0	0	0	0	0	0	0	0	0	0
Firmicutes	Clostridia	Lachnospirales	Lachnospiraceae	0	0	0	0	119	0	0	0	0	0	0	0	0	0	0	0	0	0	0	0	0	0	0	0
Firmicutes	Clostridia	Lachnospirales	Lachnospiraceae	0	0	0	0	0	0	845	100	31	0	0	0	0	0	0	0	55	0	33	0	0	0	42	0
Firmicutes	Clostridia	Lachnospirales	Lachnospiraceae	0	0	67	0	0	0	0	0	0	0	0	0	0	0	0	0	0	0	0	0	0	0	0	0
Firmicutes	Clostridia	Lachnospirales	Lachnospiraceae	0	0	0	0	38	0	0	0	0	0	0	0	20	0	0	0	0	0	0	0	0	0	0	0
Firmicutes	Clostridia	Lachnospirales	Lachnospiraceae	0	0	0	0	38	8	0	0	0	0	0	0	0	0	0	0	0	0	0	0	0	0	0	0
Firmicutes	Clostridia	Lachnospirales	Lachnospiraceae	0	0	0	0	0	0	0	0	0	0	0	0	0	0	0	0	212	0	21	0	0	0	0	0
Firmicutes	Clostridia	Lachnospirales	Lachnospiraceae	0	0	77	0	0	0	0	0	0	0	0	0	0	0	0	0	0	0	0	0	0	0	0	0
Firmicutes	Clostridia	Lachnospirales	Lachnospiraceae	0	0	138	0	48	0	0	0	0	0	0	0	0	0	18	0	71	5	0	0	0	40	45	15
Firmicutes	Clostridia	Lachnospirales	Lachnospiraceae	0	0	69	0	0	0	0	0	0	0	0	0	0	0	0	0	0	0	0	0	0	0	0	0
Firmicutes	Clostridia	Lachnospirales	Lachnospiraceae	0	0	0	0	0	0	0	49	0	0	0	0	0	0	0	33	110	9	0	0	0	12	44	12
Firmicutes	Clostridia	Lachnospirales	Lachnospiraceae	0	0	128	0	139	0	0	0	0	0	282	0	47	0	9	0	34	5	0	0	0	0	0	0
Firmicutes	Clostridia	Lachnospirales	Lachnospiraceae	0	0	0	0	43	0	0	0	0	0	0	0	0	0	0	0	0	0	0	0	0	0	0	0
Firmicutes	Clostridia	Lachnospirales	Lachnospiraceae	0	0	126	0	0	0	0	0	0	0	0	0	0	0	0	0	82	0	0	0	0	10	0	0
Firmicutes	Clostridia	Lachnospirales	Lachnospiraceae	0	0	128	0	0	0	0	0	0	0	0	0	0	12	0	0	0	0	15	0	0	0	0	0
Firmicutes	Clostridia	Lachnospirales	Lachnospiraceae	0	0	0	0	0	0	257	38	0	0	0	0	0	0	0	0	0	0	0	0	0	0	64	2
Firmicutes	Clostridia	Lachnospirales	Lachnospiraceae	0	0	0	0	0	0	0	0	0	0	0	0	0	0	0	0	0	0	68	0	0	0	0	0
Firmicutes	Clostridia	Lachnospirales	Lachnospiraceae	0	0	0	0	0	0	0	0	0	0	0	0	0	0	0	0	0	0	0	0	51	0	0	0
Firmicutes	Clostridia	Lachnospirales	Lachnospiraceae	0	0	0	0	86	0	0	0	0	0	0	0	0	0	0	0	0	0	29	0	0	0	0	0
Firmicutes	Clostridia	Lachnospirales	Lachnospiraceae	0	0	0	0	0	0	0	0	0	0	0	0	64	0	0	0	0	0	0	0	0	24	0	0
Firmicutes	Clostridia	Lachnospirales	Lachnospiraceae	0	0	0	0	0	0	0	0	0	0	0	0	0	0	0	0	0	0	0	0	113	27	0	0
Firmicutes	Clostridia	Lachnospirales	Lachnospiraceae	0	0	0	0	0	0	0	0	0	0	0	0	0	0	0	0	75	0	0	0	0	0	0	0
Firmicutes	Clostridia	Lachnospirales	Lachnospiraceae	0	0	0	0	198	0	0	0	0	0	0	0	0	0	0	0	71	2	0	0	0	0	0	0
Firmicutes	Clostridia	Lachnospirales	Lachnospiraceae	0	0	0	0	0	0	0	0	0	0	0	0	0	0	0	0	0	0	7	0	53	31	0	0
Firmicutes	Clostridia	Lachnospirales	Lachnospiraceae	0	0	40	0	0	0	26	0	0	0	0	0	0	0	0	0	0	0	0	0	0	0	15	0
Firmicutes	Clostridia	Lachnospirales	Lachnospiraceae	0	0	99	0	0	0	0	0	0	0	0	0	0	0	0	0	0	0	0	0	51	15	0	0
Firmicutes	Clostridia	Lachnospirales	Lachnospiraceae	0	0	0	0	0	0	0	0	0	0	0	0	0	0	0	0	32	0	0	0	0	0	0	0
Firmicutes	Clostridia	Lachnospirales	Lachnospiraceae	0	0	161	0	0	0	0	0	0	0	0	0	77	0	0	0	0	0	82	0	212	30	50	0
Firmicutes	Clostridia	Lachnospirales	Lachnospiraceae	0	0	109	0	0	0	0	0	0	0	0	0	0	0	0	0	0	0	0	0	31	23	0	0
Firmicutes	Clostridia	Lachnospirales	Lachnospiraceae	0	0	0	0	165	0	32	0	0	0	0	0	40	0	8	0	0	0	0	0	0	0	0	0
Firmicutes	Clostridia	Lachnospirales	Lachnospiraceae	0	0	0	0	152	0	0	0	15	0	0	0	76	16	0	0	0	0	0	0	0	0	0	0
Firmicutes	Clostridia	Lachnospirales	Lachnospiraceae	0	0	0	0	0	0	196	0	90	0	119	0	0	0	42	0	129	5	114	6	0	0	95	0
Firmicutes	Clostridia	Lachnospirales	Lachnospiraceae	0	0	0	0	0	0	0	0	0	0	0	0	0	0	0	0	0	0	0	0	43	25	0	0
Firmicutes	Clostridia	Lachnospirales	Lachnospiraceae	0	0	0	0	0	0	0	0	0	0	0	0	0	0	0	0	43	0	0	0	0	0	0	0
Firmicutes	Clostridia	Lachnospirales	Lachnospiraceae	0	0	0	0	0	0	0	0	0	0	0	0	0	0	0	0	0	0	40	0	0	0	0	0
Firmicutes	Clostridia	Lachnospirales	Lachnospiraceae	40	0	0	0	0	0	0	0	77	0	0	0	39	0	0	0	0	0	52	0	232	22	160	0
Firmicutes	Clostridia	Lachnospirales	Lachnospiraceae	0	0	0	0	0	0	0	0	0	0	75	0	0	0	0	0	0	0	0	0	0	0	0	0
Firmicutes	Clostridia	Lachnospirales	Lachnospiraceae	0	0	348	0	53	0	119	0	0	0	0	0	43	0	0	0	0	0	0	0	0	0	27	0
Firmicutes	Clostridia	Lachnospirales	Lachnospiraceae	0	0	0	0	0	0	0	0	0	0	99	166	0	0	0	0	0	0	0	0	0	0	0	0
Firmicutes	Clostridia	Lachnospirales	Lachnospiraceae	0	0	0	0	0	0	0	0	0	0	0	97	0	0	0	0	0	0	0	0	0	0	0	0
Firmicutes	Clostridia	Lachnospirales	Lachnospiraceae	0	0	0	0	0	0	0	0	0	0	0	120	0	0	0	0	0	0	0	0	0	0	0	0
Firmicutes	Clostridia	Lachnospirales	Lachnospiraceae	0	0	267	0	30	0	492	163	94	45	95	129	37	0	0	0	48	5	0	0	105	73	0	4
Firmicutes	Clostridia	Lachnospirales	Lachnospiraceae	0	0	0	0	0	0	0	0	0	0	0	0	0	0	0	0	0	0	0	0	132	135	0	0
Firmicutes	Clostridia	Lachnospirales	Lachnospiraceae	0	0	0	0	0	0	0	0	0	0	0	0	0	0	15	0	0	0	0	0	35	21	0	0
Firmicutes	Clostridia	Lachnospirales	Lachnospiraceae	0	0	86	183	18	29	0	0	0	0	0	0	0	0	0	0	0	0	0	4	76	64	9	16
Firmicutes	Clostridia	Lachnospirales	Lachnospiraceae	0	0	0	0	0	0	0	0	0	0	0	0	0	0	0	0	29	5	0	0	0	0	0	0
Firmicutes	Clostridia	Lachnospirales	Lachnospiraceae	0	0	89	0	0	0	0	0	0	0	0	0	0	0	0	0	0	0	0	0	0	0	0	0
Firmicutes	Clostridia	Lachnospirales	Lachnospiraceae	0	0	0	0	0	0	0	0	0	0	32	0	0	0	0	0	0	0	0	0	0	0	0	0
Firmicutes	Clostridia	Lachnospirales	Lachnospiraceae	0	0	0	0	71	0	90	15	0	0	0	0	25	0	0	0	0	0	0	0	0	0	0	0
Firmicutes	Clostridia	Lachnospirales	Lachnospiraceae	0	0	277	0	0	0	0	0	0	0	0	0	0	0	52	0	0	0	0	0	0	0	21	11
Firmicutes	Clostridia	Lachnospirales	Lachnospiraceae	0	0	0	0	0	0	0	0	0	0	0	0	0	0	28	0	0	0	0	0	0	49	0	0
Firmicutes	Clostridia	Lachnospirales	Lachnospiraceae	0	0	0	0	0	0	0	0	0	0	0	0	0	0	0	0	41	0	0	0	0	0	0	10
Firmicutes	Clostridia	Lachnospirales	Lachnospiraceae	0	0	0	0	0	0	0	0	0	0	0	0	0	0	0	0	0	0	0	0	60	40	0	0
Firmicutes	Clostridia	Lachnospirales	Lachnospiraceae	67	0	0	0	0	0	0	0	0	0	0	0	0	0	10	0	0	0	12	0	0	0	0	0
Firmicutes	Clostridia	Lachnospirales	Lachnospiraceae	0	0	0	0	0	0	40	0	0	0	0	28	29	16	0	0	25	0	0	0	0	0	0	0
Firmicutes	Clostridia	Lachnospirales	Lachnospiraceae	0	0	0	0	0	0	37	0	0	0	0	0	0	0	0	0	0	0	0	0	0	0	0	0
Firmicutes	Clostridia	Lachnospirales	Lachnospiraceae	26	0	0	0	43	0	0	0	0	0	0	0	0	0	0	0	0	0	0	0	0	0	0	0
Firmicutes	Clostridia	Lachnospirales	Lachnospiraceae	0	0	111	0	0	0	0	0	0	0	0	0	0	0	0	0	0	0	0	0	0	0	0	0
Firmicutes	Clostridia	Lachnospirales	Lachnospiraceae	46	0	0	0	0	0	0	0	0	0	0	0	0	0	0	0	0	0	0	0	0	0	0	0
Firmicutes	Clostridia	Lachnospirales	Lachnospiraceae	50	0	0	0	0	21	0	0	0	0	56	0	17	0	16	11	17	4	0	0	0	16	0	0
Firmicutes	Clostridia	Lachnospirales	Lachnospiraceae	0	0	0	0	0	0	0	0	0	0	0	0	0	0	0	0	0	0	0	0	43	0	0	0
Firmicutes	Clostridia	Lachnospirales	Lachnospiraceae	0	0	0	0	0	0	0	0	0	0	0	0	0	0	0	0	29	0	0	0	33	0	0	0
Firmicutes	Clostridia	Lachnospirales	Lachnospiraceae	0	0	235	133	0	0	0	0	0	0	0	0	0	0	0	0	0	0	0	0	0	61	0	0
Firmicutes	Clostridia	Lachnospirales	Lachnospiraceae	0	0	0	0	0	0	0	0	0	0	0	0	0	0	0	0	0	0	0	0	103	77	0	0
Firmicutes	Clostridia	Lachnospirales	Lachnospiraceae	0	0	0	0	0	0	0	0	0	0	0	0	0	0	21	0	0	0	0	0	200	96	0	0
Firmicutes	Clostridia	Lachnospirales	Lachnospiraceae	0	0	0	0	0	0	0	0	0	0	0	0	0	0	0	0	0	0	0	0	0	63	0	0
Firmicutes	Clostridia	Lachnospirales	Lachnospiraceae	0	0	0	0	0	0	0	0	0	0	0	0	0	0	0	0	0	0	0	0	0	47	0	0
Firmicutes	Clostridia	Lachnospirales	Lachnospiraceae	0	0	0	0	238	79	183	0	0	0	0	0	0	0	0	0	0	0	0	0	0	0	22	4
Firmicutes	Clostridia	Lachnospirales	Lachnospiraceae	0	0	215	0	0	0	0	0	0	0	0	0	0	0	0	0	0	0	0	0	0	0	0	0
Firmicutes	Clostridia	Lachnospirales	Lachnospiraceae	0	0	133	0	162	0	0	0	0	0	0	0	33	0	37	21	86	5	0	0	121	94	111	23
Firmicutes	Clostridia	Lachnospirales	Lachnospiraceae	0	0	0	0	0	0	0	0	84	0	0	0	0	0	0	0	0	0	0	0	0	0	0	0
Firmicutes	Clostridia	Lachnospirales	Lachnospiraceae	0	0	178	0	0	0	0	0	0	0	0	0	0	0	0	0	0	0	0	0	0	0	0	0
Firmicutes	Clostridia	Lachnospirales	Lachnospiraceae	0	0	161	0	137	8	312	30	0	0	0	0	36	0	48	17	22	1	0	0	179	130	8	3
Firmicutes	Clostridia	Lachnospirales	Lachnospiraceae	0	0	0	0	0	0	0	0	0	0	0	0	0	0	0	0	37	0	0	0	0	0	0	0
Firmicutes	Clostridia	Lachnospirales	Lachnospiraceae	0	0	0	0	213	0	0	17	96	23	194	0	133	35	0	0	0	0	0	0	0	0	0	0
Firmicutes	Clostridia	Lachnospirales	Lachnospiraceae	0	0	0	0	0	0	0	0	38	13	0	0	0	0	0	0	0	0	0	0	0	0	0	0
Firmicutes	Clostridia	Lachnospirales	Lachnospiraceae	0	0	225	0	0	0	0	0	0	0	0	0	0	0	0	0	0	0	0	0	0	0	0	0
Firmicutes	Clostridia	Lachnospirales	Lachnospiraceae	0	0	104	0	0	0	0	0	0	0	0	0	20	0	0	0	0	0	0	0	0	0	0	0
Firmicutes	Clostridia	Lachnospirales	Lachnospiraceae	0	0	0	0	68	0	0	0	0	0	0	0	0	0	0	0	0	0	0	0	0	0	0	0
Firmicutes	Clostridia	Lachnospirales	Lachnospiraceae	0	0	0	0	0	0	64	0	0	0	0	0	0	0	0	0	0	0	0	0	0	0	0	0
Firmicutes	Clostridia	Lachnospirales	Lachnospiraceae	0	0	0	0	0	0	64	0	0	0	0	0	0	0	0	0	0	0	0	0	0	0	0	0
Firmicutes	Clostridia	Lachnospirales	Lachnospiraceae	0	0	0	0	0	0	29	0	0	0	0	0	0	0	0	0	0	0	0	0	0	0	0	0
Firmicutes	Clostridia	Lachnospirales	Lachnospiraceae	0	0	0	0	0	0	34	0	0	0	0	0	0	0	0	0	0	0	0	0	0	0	0	0
Firmicutes	Clostridia	Lachnospirales	Lachnospiraceae	0	0	0	0	0	0	164	0	0	0	0	0	24	0	0	0	19	0	0	0	0	0	0	0
Firmicutes	Clostridia	Lachnospirales	Lachnospiraceae	0	0	0	0	0	0	0	0	0	0	0	0	0	0	0	0	32	5	0	0	37	19	0	0
Firmicutes	Clostridia	Lachnospirales	Lachnospiraceae	0	0	0	0	0	0	117	0	0	0	0	0	0	0	0	0	0	0	0	0	0	0	0	0
Firmicutes	Clostridia	Lachnospirales	Lachnospiraceae	0	0	0	0	101	0	0	0	0	0	0	0	0	13	0	0	74	6	0	0	0	0	0	0
Firmicutes	Clostridia	Lachnospirales	Lachnospiraceae	0	0	0	0	0	0	0	0	0	0	0	0	0	0	0	0	85	8	0	0	0	0	0	0
Firmicutes	Clostridia	Lachnospirales	Lachnospiraceae	0	0	0	0	0	0	0	0	0	14	0	0	0	0	0	0	0	0	32	70	0	0	0	0
Firmicutes	Clostridia	Lachnospirales	Lachnospiraceae	0	0	64	0	96	0	0	0	0	0	0	0	0	0	0	0	0	0	0	0	0	0	0	0
Firmicutes	Clostridia	Lachnospirales	Lachnospiraceae	0	0	0	0	0	0	0	0	55	0	0	0	0	0	0	0	0	0	0	0	0	0	0	0
Firmicutes	Clostridia	Lachnospirales	Lachnospiraceae	0	0	0	0	71	0	0	0	0	0	0	14	0	0	0	0	0	0	0	0	0	0	0	0
Firmicutes	Clostridia	Lachnospirales	Lachnospiraceae	0	0	37	0	0	0	0	0	0	0	0	0	0	0	0	0	0	0	19	43	0	0	0	0
Firmicutes	Clostridia	Lachnospirales	Lachnospiraceae	0	0	0	0	28	0	0	0	0	0	0	0	140	125	0	0	0	0	0	0	0	0	0	0
Firmicutes	Clostridia	Lachnospirales	Lachnospiraceae	0	19	0	0	104	77	0	0	0	0	0	0	0	0	0	0	0	0	0	0	0	34	14	10
Firmicutes	Clostridia	Lachnospirales	Lachnospiraceae	0	0	42	0	0	0	0	0	0	0	0	0	23	0	8	0	21	0	0	0	0	0	0	0
Firmicutes	Clostridia	Lachnospirales	Lachnospiraceae	0	0	0	0	43	8	0	0	0	0	0	0	0	0	0	0	0	0	0	0	0	0	0	0
Firmicutes	Clostridia	Lachnospirales	Lachnospiraceae	0	0	94	0	0	0	0	0	0	0	0	0	0	0	0	0	0	0	0	0	0	0	0	0
Firmicutes	Clostridia	Lachnospirales	Lachnospiraceae	0	0	0	0	0	0	0	0	31	0	0	0	0	0	0	0	0	0	0	0	0	0	0	0
Firmicutes	Clostridia	Lachnospirales	Lachnospiraceae	0	0	0	0	76	0	0	0	0	0	0	0	0	0	0	0	0	0	0	0	0	0	0	0
Firmicutes	Clostridia	Lachnospirales	Lachnospiraceae	0	0	0	0	0	0	0	0	0	0	71	0	0	0	0	0	0	0	0	0	0	0	0	0
Firmicutes	Clostridia	Lachnospirales	Lachnospiraceae	0	0	0	0	0	0	48	13	0	0	0	0	0	0	0	0	0	0	11	0	0	0	0	0
Firmicutes	Clostridia	Lachnospirales	Lachnospiraceae	0	0	0	0	0	0	0	0	0	0	0	0	0	0	0	0	0	0	0	0	29	8	0	0
Firmicutes	Clostridia	Lachnospirales	Lachnospiraceae	0	0	0	0	111	0	0	0	0	0	0	0	0	0	0	0	0	0	0	0	0	0	0	0
Firmicutes	Clostridia	Lachnospirales	Lachnospiraceae	0	0	84	0	0	0	0	0	0	0	0	0	0	0	0	0	0	0	0	0	0	0	0	0
Firmicutes	Clostridia	Lachnospirales	Lachnospiraceae	0	0	0	0	0	0	50	0	0	0	0	0	0	0	0	0	0	0	0	0	0	0	0	0
Firmicutes	Clostridia	Lachnospirales	Lachnospiraceae	0	0	0	0	342	101	0	0	0	0	0	0	112	37	0	0	0	0	0	0	0	0	0	0
Firmicutes	Clostridia	Lachnospirales	Lachnospiraceae	0	0	0	0	0	0	0	0	0	0	0	0	0	0	0	0	0	0	0	0	0	0	33	0
Firmicutes	Clostridia	Lachnospirales	Lachnospiraceae	0	0	0	0	119	26	0	0	0	0	0	0	32	0	0	0	0	0	0	0	0	0	0	0
Firmicutes	Clostridia	Lachnospirales	Lachnospiraceae	0	0	161	0	0	0	323	95	0	0	436	0	0	0	37	26	42	2	0	3	0	50	73	9
Firmicutes	Clostridia	Lachnospirales	Lachnospiraceae	0	0	0	0	147	0	0	0	0	0	0	39	0	0	0	0	0	0	0	0	0	0	0	0
Firmicutes	Clostridia	Lachnospirales	Lachnospiraceae	0	0	0	0	147	0	0	0	0	0	0	0	0	0	0	0	0	0	0	0	0	0	0	0
Firmicutes	Clostridia	Lachnospirales	Lachnospiraceae	0	0	0	0	0	0	0	0	0	0	0	0	52	43	0	0	0	0	0	0	0	0	0	0
Firmicutes	Clostridia	Lachnospirales	Lachnospiraceae	0	0	0	0	0	0	0	0	0	0	0	0	0	0	0	0	0	0	0	0	31	9	0	0
Firmicutes	Clostridia	Lachnospirales	Lachnospiraceae	0	0	30	0	0	0	0	0	0	0	0	0	0	0	0	0	0	0	0	0	0	7	0	0
Firmicutes	Clostridia	Lachnospirales	Lachnospiraceae	0	0	35	0	0	0	0	0	0	0	0	0	0	0	0	0	0	0	0	0	0	0	0	0
Firmicutes	Clostridia	Lachnospirales	Lachnospiraceae	0	0	49	0	0	0	42	21	37	0	0	0	0	0	0	0	0	0	0	0	107	52	12	18
Firmicutes	Clostridia	Lachnospirales	Lachnospiraceae	0	0	0	0	99	24	0	0	0	0	0	0	0	0	0	0	20	4	0	0	0	21	0	8
Firmicutes	Clostridia	Lachnospirales	Lachnospiraceae	0	0	119	0	127	18	0	0	19	0	0	0	67	0	8	0	0	0	0	0	0	23	0	0
Firmicutes	Clostridia	Lachnospirales	Lachnospiraceae	0	0	0	0	0	0	0	0	0	0	16	0	27	0	0	0	0	0	0	0	0	33	0	0
Firmicutes	Clostridia	Lachnospirales	Lachnospiraceae	0	0	0	0	51	24	0	0	0	0	0	0	0	12	0	0	0	0	0	0	0	0	0	0
Firmicutes	Clostridia	Lachnospirales	Lachnospiraceae	0	0	52	0	0	0	0	0	0	0	0	0	24	0	0	0	0	0	0	0	0	0	0	0
Firmicutes	Clostridia	Lachnospirales	Lachnospiraceae	0	0	0	0	0	0	0	0	0	0	36	0	0	0	0	0	0	0	0	0	0	0	0	0
Firmicutes	Clostridia	Lachnospirales	Lachnospiraceae	0	0	0	0	53	0	0	0	0	0	0	0	0	0	0	0	0	0	0	0	0	0	0	0
Firmicutes	Clostridia	Lachnospirales	Lachnospiraceae	0	0	42	0	0	0	0	0	0	0	0	0	0	0	0	0	0	0	0	0	0	0	0	0
Firmicutes	Clostridia	Lachnospirales	Lachnospiraceae	0	0	0	0	61	0	0	0	0	0	0	0	0	0	0	0	0	0	0	0	0	0	0	0
Firmicutes	Clostridia	Lachnospirales	Lachnospiraceae	0	0	0	0	0	0	0	0	0	0	0	0	0	0	0	0	0	0	29	0	0	0	0	0
Firmicutes	Clostridia	Lachnospirales	Lachnospiraceae	0	0	0	0	0	0	0	0	7	0	0	0	0	0	0	0	28	0	0	0	0	14	0	0
Firmicutes	Clostridia	Lachnospirales	Lachnospiraceae	0	0	0	0	10	0	53	0	0	0	0	0	0	0	0	0	0	0	0	0	58	0	0	0
Firmicutes	Clostridia	Lachnospirales	Lachnospiraceae	0	0	94	0	0	0	0	0	0	0	0	0	0	0	0	0	0	0	0	0	0	0	0	0
Firmicutes	Clostridia	Lachnospirales	Lachnospiraceae	0	0	0	0	0	0	0	0	0	0	0	0	0	0	0	0	0	0	0	0	31	0	0	0
Firmicutes	Clostridia	Lachnospirales	Lachnospiraceae	0	0	0	0	0	0	37	0	0	0	0	0	0	0	0	0	0	0	0	0	0	0	0	0
Firmicutes	Clostridia	Lachnospirales	Lachnospiraceae	0	0	0	0	0	0	0	49	0	0	0	0	0	0	0	0	0	0	0	0	117	72	0	0
Firmicutes	Clostridia	Lachnospirales	Lachnospiraceae	0	0	0	0	0	0	0	0	0	0	0	0	0	0	0	0	0	0	76	0	0	0	0	0
Firmicutes	Clostridia	Lachnospirales	Lachnospiraceae	0	0	0	0	0	0	0	0	0	0	0	0	0	0	0	0	0	0	53	0	0	0	0	0
Firmicutes	Clostridia	Lachnospirales	Lachnospiraceae	0	0	0	0	0	0	0	0	0	0	0	0	0	0	0	0	0	0	0	0	111	60	0	0
Firmicutes	Clostridia	Lachnospirales	Lachnospiraceae	0	0	0	0	0	0	0	0	0	0	0	0	0	0	11	35	0	0	0	0	0	0	0	0
Firmicutes	Clostridia	Lachnospirales	Lachnospiraceae	0	0	0	0	0	0	0	0	0	0	0	0	0	0	0	0	52	0	5	0	0	0	0	0
Firmicutes	Clostridia	Lachnospirales	Lachnospiraceae	0	0	0	0	0	0	0	0	0	0	0	0	0	0	0	0	82	4	8	0	0	0	0	0
Firmicutes	Clostridia	Lachnospirales	Lachnospiraceae	0	0	0	0	0	0	0	0	0	0	0	0	0	0	60	0	0	0	0	0	0	0	0	0
Firmicutes	Clostridia	Lachnospirales	Lachnospiraceae	0	0	0	0	0	0	0	0	0	0	0	0	0	0	0	0	43	0	0	0	0	0	0	0
Firmicutes	Clostridia	Lachnospirales	Lachnospiraceae	0	0	106	0	0	0	0	0	0	0	0	0	0	0	0	0	0	0	0	0	0	0	0	0
Firmicutes	Clostridia	Lachnospirales	Lachnospiraceae	0	0	0	0	0	0	0	0	0	0	52	0	0	0	0	0	0	0	0	0	0	0	0	0
Firmicutes	Clostridia	Lachnospirales	Lachnospiraceae	0	0	0	0	0	0	0	0	0	0	0	0	0	0	0	0	0	0	0	0	0	66	0	0
Firmicutes	Clostridia	Lachnospirales	Lachnospiraceae	0	0	0	0	0	0	0	0	0	0	0	0	0	0	0	0	0	0	0	0	0	58	0	0
Firmicutes	Clostridia	Lachnospirales	Lachnospiraceae	0	0	0	0	0	0	0	0	0	0	0	0	0	0	0	0	0	0	0	0	0	58	0	0
Firmicutes	Clostridia	Lachnospirales	Lachnospiraceae	0	0	0	0	0	0	0	0	0	0	0	0	0	0	0	0	0	0	0	0	45	0	0	0
Firmicutes	Clostridia	Lachnospirales	Lachnospiraceae	0	0	57	0	0	0	0	0	0	0	0	0	0	0	4	0	0	0	0	0	0	0	0	0
Firmicutes	Clostridia	Lachnospirales	Lachnospiraceae	0	0	0	0	0	0	328	31	0	0	0	0	0	0	0	0	0	0	0	0	0	0	0	0
Firmicutes	Clostridia	Monoglobales	Monoglobaceae	0	66	0	0	0	0	0	0	0	0	0	0	0	0	0	0	0	0	0	0	0	0	0	0
Firmicutes	Clostridia	Monoglobales	Monoglobaceae	0	65	0	0	0	0	0	0	0	0	0	0	0	0	0	0	0	0	0	0	0	0	0	0
Firmicutes	Clostridia	Monoglobales	Monoglobaceae	0	0	0	0	53	14	151	19	0	0	0	0	17	0	0	0	62	11	0	0	0	0	0	0
Firmicutes	Clostridia	Monoglobales	Monoglobaceae	0	0	20	0	38	0	0	0	0	0	0	0	0	0	0	0	0	0	0	0	0	0	0	0
Firmicutes	Clostridia	Monoglobales	Monoglobaceae	0	0	0	0	0	0	0	0	0	0	0	0	0	0	0	0	0	0	0	0	56	9	0	0
Firmicutes	Clostridia	Monoglobales	Monoglobaceae	0	0	59	116	0	0	0	0	0	0	0	0	0	0	10	0	0	0	15	28	56	20	0	0
Firmicutes	Clostridia	Monoglobales	Monoglobaceae	0	53	12	0	0	0	0	0	0	0	0	0	0	0	0	0	0	0	0	0	0	0	2	0
Firmicutes	Clostridia	Oscillospirales	[Eubacterium] coprostanoligenes group	0	0	0	0	0	0	66	30	0	0	0	0	0	0	0	0	0	0	0	1	0	0	0	0
Firmicutes	Clostridia	Oscillospirales	[Eubacterium] coprostanoligenes group	0	0	0	0	0	0	0	0	0	0	0	0	0	0	0	0	0	0	0	0	55	13	0	0
Firmicutes	Clostridia	Oscillospirales	[Eubacterium] coprostanoligenes group	0	0	210	233	0	0	0	0	0	0	0	0	0	0	0	0	0	0	0	0	0	0	0	0
Firmicutes	Clostridia	Oscillospirales	Butyricicoccaceae	0	0	32	0	0	0	0	0	0	0	0	0	0	0	0	0	0	0	0	0	0	0	0	0
Firmicutes	Clostridia	Oscillospirales	Butyricicoccaceae	0	0	0	0	0	0	117	0	0	0	0	0	0	0	0	0	0	0	4	0	0	0	0	0
Firmicutes	Clostridia	Oscillospirales	Butyricicoccaceae	0	0	0	0	0	0	114	0	0	0	0	0	0	0	0	0	0	0	0	0	0	0	0	0
Firmicutes	Clostridia	Oscillospirales	Butyricicoccaceae	0	0	0	0	56	0	0	0	0	0	0	0	31	0	0	0	0	0	0	0	0	0	0	0
Firmicutes	Clostridia	Oscillospirales	Butyricicoccaceae	0	0	0	0	0	0	0	0	0	0	0	0	0	0	283	15	0	0	0	0	0	0	0	0
Firmicutes	Clostridia	Oscillospirales	Butyricicoccaceae	0	0	44	0	195	27	0	0	43	0	0	0	63	11	0	0	0	0	0	0	0	0	0	0
Firmicutes	Clostridia	Oscillospirales	Butyricicoccaceae	0	0	0	0	0	0	0	0	0	0	0	0	0	0	212	21	0	0	0	0	0	0	0	0
Firmicutes	Clostridia	Oscillospirales	Butyricicoccaceae	0	0	0	0	0	0	188	0	28	0	0	0	0	0	0	0	36	0	3	0	25	4	0	0
Firmicutes	Clostridia	Oscillospirales	Butyricicoccaceae	0	0	99	0	61	0	0	0	0	0	111	18	76	0	0	0	0	0	0	0	0	0	0	0
Firmicutes	Clostridia	Oscillospirales	Butyricicoccaceae	0	0	0	0	0	0	434	0	0	0	0	0	0	0	0	0	0	0	10	0	0	0	0	0
Firmicutes	Clostridia	Oscillospirales	Oscillospiraceae	0	0	0	0	0	0	0	0	0	0	0	0	0	0	0	0	55	0	0	0	0	0	0	0
Firmicutes	Clostridia	Oscillospirales	Oscillospiraceae	0	0	37	0	0	0	0	0	0	0	0	0	0	0	0	0	0	0	0	0	0	0	0	0
Firmicutes	Clostridia	Oscillospirales	Oscillospiraceae	0	0	0	0	0	0	0	0	0	0	0	0	0	0	0	0	0	0	0	0	29	0	0	0
Firmicutes	Clostridia	Oscillospirales	Oscillospiraceae	37	0	0	0	0	0	0	0	0	0	0	0	0	0	0	0	0	0	0	0	0	0	0	0
Firmicutes	Clostridia	Oscillospirales	Oscillospiraceae	0	0	0	0	0	0	0	0	31	4	0	0	0	0	0	0	0	0	0	0	0	0	0	0
Firmicutes	Clostridia	Oscillospirales	Oscillospiraceae	0	0	0	0	0	0	0	0	0	0	0	0	0	0	0	0	0	0	0	0	29	8	0	0
Firmicutes	Clostridia	Oscillospirales	Oscillospiraceae	0	0	0	0	0	0	0	0	0	0	0	0	0	0	0	0	0	0	0	0	31	0	0	0
Firmicutes	Clostridia	Oscillospirales	Oscillospiraceae	97	0	0	0	0	0	16	0	0	0	0	0	0	0	0	0	21	0	0	0	0	0	0	0
Firmicutes	Clostridia	Oscillospirales	Oscillospiraceae	0	0	0	0	0	0	0	0	0	0	0	0	0	0	0	0	0	0	35	2	0	0	0	0
Firmicutes	Clostridia	Oscillospirales	Oscillospiraceae	49	9	0	0	0	0	0	0	0	0	0	0	0	0	0	0	0	0	0	0	6	0	0	0
Firmicutes	Clostridia	Oscillospirales	Oscillospiraceae	0	0	64	0	0	16	0	0	0	0	0	0	72	14	0	0	0	0	0	0	0	0	0	0
Firmicutes	Clostridia	Oscillospirales	Oscillospiraceae	0	0	0	0	0	0	0	0	0	0	0	0	0	0	44	21	0	0	0	0	0	0	0	0
Firmicutes	Clostridia	Oscillospirales	Oscillospiraceae	0	0	0	0	0	0	0	0	0	0	0	0	0	0	0	0	44	0	0	0	0	0	0	0
Firmicutes	Clostridia	Oscillospirales	Oscillospiraceae	0	0	0	0	0	0	0	0	0	0	0	0	0	0	42	0	0	0	0	0	0	0	0	0
Firmicutes	Clostridia	Oscillospirales	Oscillospiraceae	0	0	0	0	0	0	0	0	0	0	0	0	0	0	32	0	0	0	0	0	0	0	0	0
Firmicutes	Clostridia	Oscillospirales	Oscillospiraceae	0	0	0	0	0	0	0	0	0	0	0	0	0	0	44	0	0	0	0	0	0	0	0	0
Firmicutes	Clostridia	Oscillospirales	Oscillospiraceae	0	0	0	0	0	0	0	0	0	0	0	0	0	0	0	0	0	0	0	0	37	0	0	0
Firmicutes	Clostridia	Oscillospirales	Oscillospiraceae	0	0	0	0	0	0	0	0	0	0	0	0	0	0	0	0	0	0	0	0	56	0	29	6
Firmicutes	Clostridia	Oscillospirales	Oscillospiraceae	0	0	0	0	0	0	0	3	0	0	40	0	0	0	0	0	0	0	0	0	0	0	0	0
Firmicutes	Clostridia	Oscillospirales	Oscillospiraceae	37	19	0	0	0	0	0	0	0	0	0	0	0	0	0	0	0	0	0	0	0	0	0	0
Firmicutes	Clostridia	Oscillospirales	Oscillospiraceae	0	0	0	0	0	0	0	0	0	0	0	0	0	0	32	0	0	0	0	0	0	0	0	0
Firmicutes	Clostridia	Oscillospirales	Oscillospiraceae	0	0	74	0	127	35	0	0	0	0	0	0	24	7	0	0	0	0	0	0	39	22	0	0
Firmicutes	Clostridia	Oscillospirales	Oscillospiraceae	0	0	0	0	0	0	0	0	0	0	0	0	0	0	33	24	0	0	0	0	0	0	0	0
Firmicutes	Clostridia	Oscillospirales	Oscillospiraceae	0	0	0	0	0	0	0	0	0	0	0	0	0	0	0	0	0	0	0	0	0	30	0	0
Firmicutes	Clostridia	Oscillospirales	Oscillospiraceae	0	0	64	0	20	8	0	0	0	0	0	0	13	7	0	0	0	0	0	0	0	0	0	0
Firmicutes	Clostridia	Oscillospirales	Oscillospiraceae	0	0	32	0	23	13	0	0	0	0	0	0	0	0	0	0	0	0	0	0	0	0	0	0
Firmicutes	Clostridia	Oscillospirales	Oscillospiraceae	161	28	15	0	0	0	0	0	0	0	0	0	40	0	0	0	33	0	0	0	0	0	13	2
Firmicutes	Clostridia	Oscillospirales	Oscillospiraceae	0	0	0	0	0	0	0	0	0	0	0	0	0	0	0	0	0	0	0	0	47	0	0	0
Firmicutes	Clostridia	Oscillospirales	Oscillospiraceae	0	0	0	0	0	0	0	0	0	0	0	0	0	0	0	0	0	0	0	0	43	5	0	0
Firmicutes	Clostridia	Oscillospirales	Oscillospiraceae	0	0	0	0	0	0	0	0	0	0	0	0	0	0	56	0	0	0	0	0	0	0	0	0
Firmicutes	Clostridia	Oscillospirales	Oscillospiraceae	0	0	0	0	0	0	0	0	0	0	0	0	0	0	97	0	0	0	0	0	0	0	0	0
Firmicutes	Clostridia	Oscillospirales	Oscillospiraceae	0	0	0	0	0	0	0	0	40	6	0	0	0	0	0	0	0	0	0	0	0	0	0	0
Firmicutes	Clostridia	Oscillospirales	Oscillospiraceae	0	0	0	0	0	0	0	0	0	0	44	0	0	0	0	0	0	0	0	0	0	0	0	0
Firmicutes	Clostridia	Oscillospirales	Oscillospiraceae	0	0	0	0	0	0	0	0	0	0	0	0	0	0	0	0	40	3	0	0	0	0	11	0
Firmicutes	Clostridia	Oscillospirales	Oscillospiraceae	0	0	0	0	0	0	0	0	0	0	71	0	0	5	181	45	0	0	0	0	0	0	11	3
Firmicutes	Clostridia	Oscillospirales	Oscillospiraceae	0	0	326	0	71	0	0	0	0	0	0	0	0	0	0	0	0	0	0	0	0	0	0	0
Firmicutes	Clostridia	Oscillospirales	Oscillospiraceae	0	0	0	0	0	0	0	0	0	0	0	0	0	0	118	0	0	0	0	0	0	0	0	0
Firmicutes	Clostridia	Oscillospirales	Oscillospiraceae	0	0	42	0	0	0	0	0	0	0	0	0	0	0	172	0	0	0	0	0	0	0	0	0
Firmicutes	Clostridia	Oscillospirales	Oscillospiraceae	33	9	0	0	0	0	0	0	0	0	0	0	0	0	0	0	0	0	0	0	0	0	0	0
Firmicutes	Clostridia	Oscillospirales	Oscillospiraceae	0	0	0	0	94	0	0	0	0	0	0	0	75	0	0	0	0	0	0	0	0	0	0	0
Firmicutes	Clostridia	Oscillospirales	Oscillospiraceae	0	0	0	0	0	32	0	0	0	0	0	0	0	0	0	0	0	0	0	0	107	21	0	0
Firmicutes	Clostridia	Oscillospirales	Oscillospiraceae	0	0	0	0	0	0	0	0	0	0	0	0	0	0	34	67	0	0	0	0	0	0	0	0
Firmicutes	Clostridia	Oscillospirales	Oscillospiraceae	0	0	138	0	0	0	0	0	0	0	48	0	0	0	0	0	0	0	0	0	0	0	3	0
Firmicutes	Clostridia	Oscillospirales	Oscillospiraceae	0	0	136	0	0	0	0	0	0	0	0	0	0	0	0	0	0	0	0	0	0	0	0	0
Firmicutes	Clostridia	Oscillospirales	Oscillospiraceae	0	0	0	0	0	6	0	0	0	0	0	0	52	0	0	0	0	0	0	0	0	0	0	0
Firmicutes	Clostridia	Oscillospirales	Oscillospiraceae	0	0	0	0	0	0	0	0	0	0	0	0	0	0	51	22	0	0	0	0	0	0	0	0
Firmicutes	Clostridia	Oscillospirales	Oscillospiraceae	0	0	94	0	0	0	101	9	0	0	0	0	0	0	0	0	0	0	0	0	0	0	0	0
Firmicutes	Clostridia	Oscillospirales	Oscillospiraceae	0	0	0	0	0	0	0	0	0	0	0	0	0	0	0	0	44	5	0	0	0	0	0	0
Firmicutes	Clostridia	Oscillospirales	Oscillospiraceae	0	0	143	0	0	0	0	0	0	0	0	0	0	0	0	0	0	0	0	0	0	0	0	0
Firmicutes	Clostridia	Oscillospirales	Oscillospiraceae	0	0	0	0	0	0	0	0	0	0	67	30	0	0	0	0	0	0	0	0	0	0	0	0
Firmicutes	Clostridia	Oscillospirales	Oscillospiraceae	0	0	32	0	0	0	0	0	0	0	0	0	0	0	0	0	0	0	0	0	0	0	0	0
Firmicutes	Clostridia	Oscillospirales	Oscillospiraceae	0	0	0	0	0	0	0	0	0	0	40	0	0	0	0	0	0	0	0	0	0	0	0	0
Firmicutes	Clostridia	Oscillospirales	Oscillospiraceae	0	0	42	0	13	0	0	0	0	0	0	0	0	0	0	0	0	0	0	0	64	40	0	0
Firmicutes	Clostridia	Oscillospirales	Oscillospiraceae	0	0	27	0	0	0	0	0	0	0	0	0	36	4	22	0	0	0	0	0	0	0	0	0
Firmicutes	Clostridia	Oscillospirales	Oscillospiraceae	0	0	0	0	0	0	0	0	0	0	0	0	0	0	0	0	55	0	0	0	0	0	0	0
Firmicutes	Clostridia	Oscillospirales	Ruminococcaceae	0	0	0	0	0	0	0	0	0	0	36	16	0	0	0	0	0	0	0	0	0	0	0	0
Firmicutes	Clostridia	Oscillospirales	Ruminococcaceae	0	0	0	0	294	40	0	0	0	0	0	0	144	28	0	0	0	0	0	1	0	0	4	2
Firmicutes	Clostridia	Oscillospirales	Ruminococcaceae	0	0	0	0	139	22	0	0	0	0	0	0	71	35	0	0	0	0	0	0	53	39	0	0
Firmicutes	Clostridia	Oscillospirales	Ruminococcaceae	0	0	0	0	0	0	0	0	0	0	0	0	0	0	0	0	0	0	0	0	37	4	0	0
Firmicutes	Clostridia	Oscillospirales	Ruminococcaceae	0	0	472	0	246	132	159	45	0	0	0	0	116	49	266	58	0	0	0	0	0	100	0	14
Firmicutes	Clostridia	Oscillospirales	Ruminococcaceae	0	0	0	0	0	0	196	0	0	0	0	0	0	0	0	0	0	0	0	0	0	0	0	0
Firmicutes	Clostridia	Oscillospirales	Ruminococcaceae	0	0	0	0	0	0	0	0	0	0	0	0	0	0	0	0	0	0	0	0	0	0	50	0
Firmicutes	Clostridia	Oscillospirales	Ruminococcaceae	0	0	0	0	0	0	162	18	0	0	0	0	0	0	0	0	0	0	0	0	0	0	0	0
Firmicutes	Clostridia	Oscillospirales	Ruminococcaceae	0	0	119	0	0	0	0	0	0	0	0	0	0	0	0	0	0	0	0	0	0	0	0	0
Firmicutes	Clostridia	Oscillospirales	Ruminococcaceae	0	0	89	0	0	0	0	0	0	0	0	0	0	0	0	0	0	0	0	0	0	0	0	0
Firmicutes	Clostridia	Oscillospirales	Ruminococcaceae	0	0	0	0	0	0	29	0	0	0	0	0	0	0	64	0	0	0	0	0	0	0	13	4
Firmicutes	Clostridia	Oscillospirales	Ruminococcaceae	0	0	0	0	0	0	0	0	0	0	0	0	0	0	39	13	0	0	0	0	0	0	0	0
Firmicutes	Clostridia	Oscillospirales	Ruminococcaceae	0	0	0	0	89	0	0	0	0	0	0	0	48	22	0	0	0	0	0	0	0	0	0	0
Firmicutes	Clostridia	Oscillospirales	Ruminococcaceae	0	0	0	0	0	0	0	0	0	0	0	0	0	0	41	0	0	0	0	0	0	0	0	0
Firmicutes	Clostridia	Oscillospirales	Ruminococcaceae	0	0	0	0	0	0	0	0	0	0	0	0	85	0	0	0	0	0	0	0	0	0	0	0
Firmicutes	Clostridia	Oscillospirales	Ruminococcaceae	0	0	0	0	0	0	0	0	0	0	202	0	0	0	0	0	0	0	0	0	0	0	0	0
Firmicutes	Clostridia	Oscillospirales	Ruminococcaceae	0	0	0	0	0	0	148	0	0	0	0	0	0	0	0	0	0	0	0	0	0	0	0	0
Firmicutes	Clostridia	Oscillospirales	Ruminococcaceae	0	0	0	0	0	0	0	0	52	27	0	0	0	0	0	0	0	0	0	0	0	0	0	0
Firmicutes	Clostridia	Oscillospirales	Ruminococcaceae	0	0	0	0	0	0	0	0	0	0	0	0	0	0	0	0	0	0	0	0	0	0	96	0
Firmicutes	Clostridia	Oscillospirales	Ruminococcaceae	0	0	0	0	0	0	0	0	0	0	0	0	0	0	51	0	0	0	0	0	0	0	0	0
Firmicutes	Clostridia	Oscillospirales	Ruminococcaceae	0	0	104	0	0	0	0	0	0	0	0	0	0	0	0	0	0	0	0	0	0	0	0	0
Firmicutes	Clostridia	Oscillospirales	Ruminococcaceae	0	0	0	0	0	0	109	0	0	0	0	0	0	0	0	0	0	0	0	0	0	0	0	0
Firmicutes	Clostridia	Oscillospirales	Ruminococcaceae	0	0	67	0	0	0	0	0	0	0	0	0	0	0	0	0	0	0	0	0	0	0	0	0
Firmicutes	Clostridia	Oscillospirales	Ruminococcaceae	0	0	0	0	0	0	0	0	0	0	0	0	0	0	38	0	0	0	0	0	0	0	0	0
Firmicutes	Clostridia	Oscillospirales	Ruminococcaceae	0	0	104	0	0	0	0	0	0	0	0	0	0	0	0	0	0	0	0	0	0	0	0	0
Firmicutes	Clostridia	Oscillospirales	Ruminococcaceae	0	0	188	0	0	0	0	0	0	0	0	0	0	0	0	0	0	0	0	0	0	0	0	0
Firmicutes	Clostridia	Oscillospirales	Ruminococcaceae	0	0	0	0	0	0	0	0	0	0	0	0	0	0	121	0	0	0	61	16	0	0	0	0
Firmicutes	Clostridia	Oscillospirales	Ruminococcaceae	0	0	232	0	0	0	0	105	0	0	0	0	0	0	0	0	151	0	1	3	0	0	0	0
Firmicutes	Clostridia	Oscillospirales	Ruminococcaceae	0	0	106	0	0	0	8	0	0	0	0	0	0	0	0	0	0	0	57	15	156	63	0	0
Firmicutes	Clostridia	Oscillospirales	Ruminococcaceae	0	0	0	0	0	0	0	0	0	0	0	0	0	0	0	0	0	0	63	32	0	0	0	0
Firmicutes	Clostridia	Oscillospirales	Ruminococcaceae	0	0	0	0	0	0	0	0	0	0	0	0	0	0	30	0	0	0	0	0	0	0	0	0
Firmicutes	Clostridia	Oscillospirales	Ruminococcaceae	0	0	0	0	0	0	0	0	0	0	0	0	0	0	0	0	0	0	69	17	0	0	0	0
Firmicutes	Clostridia	Oscillospirales	Ruminococcaceae	0	0	165	0	0	0	0	0	0	0	0	0	0	0	0	0	0	0	0	0	0	0	0	0
Firmicutes	Clostridia	Oscillospirales	Ruminococcaceae	0	0	109	0	0	0	0	0	0	0	0	0	0	0	0	0	0	0	0	0	0	0	0	0
Firmicutes	Clostridia	Oscillospirales	Ruminococcaceae	0	0	0	0	223	0	61	30	0	0	0	53	0	55	0	0	0	0	0	0	115	110	43	19
Firmicutes	Clostridia	Oscillospirales	Ruminococcaceae	0	0	0	0	0	0	0	0	118	45	0	0	109	0	0	0	0	0	0	0	0	0	0	0
Firmicutes	Clostridia	Oscillospirales	Ruminococcaceae	0	0	331	0	0	0	0	0	0	0	0	0	0	0	0	0	0	0	0	0	304	127	0	0
Firmicutes	Clostridia	Oscillospirales	Ruminococcaceae	0	0	0	0	0	0	0	0	0	0	0	0	0	0	0	0	0	0	44	12	0	0	0	0
Firmicutes	Clostridia	Oscillospirales	Ruminococcaceae	0	0	170	0	213	72	350	0	0	0	0	0	73	31	0	0	0	0	0	0	0	0	0	0
Firmicutes	Clostridia	Oscillospirales	Ruminococcaceae	0	0	0	0	0	0	0	0	372	195	0	0	0	0	59	0	0	0	0	0	0	0	0	0
Firmicutes	Clostridia	Oscillospirales	Ruminococcaceae	0	0	0	0	0	0	130	25	0	0	0	0	0	0	0	0	0	0	0	0	0	0	0	0
Firmicutes	Clostridia	Oscillospirales	Ruminococcaceae	0	0	99	0	253	79	0	0	0	0	0	0	0	0	58	0	0	0	2	6	0	0	0	0
Firmicutes	Clostridia	Oscillospirales	Ruminococcaceae	0	0	0	0	0	0	0	0	47	0	0	0	0	0	0	0	0	0	0	0	0	0	0	0
Firmicutes	Clostridia	Oscillospirales	Ruminococcaceae	0	0	0	0	0	0	0	0	0	0	0	0	0	0	0	0	90	7	0	0	0	0	0	0
Firmicutes	Clostridia	Oscillospirales	Ruminococcaceae	0	0	0	0	0	0	0	0	0	0	0	0	0	0	0	0	0	0	29	17	0	0	0	0
Firmicutes	Clostridia	Oscillospirales	Ruminococcaceae	0	0	173	0	137	58	0	14	0	0	0	48	89	31	0	0	0	0	0	0	0	0	0	0
Firmicutes	Clostridia	Oscillospirales	Ruminococcaceae	0	0	0	0	0	0	0	0	0	0	0	0	0	0	0	0	84	9	0	0	0	0	0	0
Firmicutes	Clostridia	Oscillospirales	Ruminococcaceae	0	23	0	0	0	0	379	98	0	0	0	0	0	0	0	0	0	0	0	0	0	0	0	0
Firmicutes	Clostridia	Oscillospirales	Ruminococcaceae	0	0	136	0	119	0	0	0	0	0	0	141	140	60	0	0	0	0	0	0	0	0	0	0
Firmicutes	Clostridia	Oscillospirales	Ruminococcaceae	132	74	0	0	0	0	0	0	0	0	420	0	0	0	38	0	0	0	0	0	0	0	0	0
Firmicutes	Clostridia	Oscillospirales	Ruminococcaceae	0	0	0	0	0	0	0	0	0	0	0	0	0	0	0	0	61	7	0	0	0	0	0	0
Firmicutes	Clostridia	Oscillospirales	Ruminococcaceae	0	0	0	0	0	0	0	0	0	0	0	0	0	0	69	23	0	0	0	0	62	28	0	0
Firmicutes	Clostridia	Oscillospirales	Ruminococcaceae	0	0	136	0	0	0	0	0	0	0	79	0	113	70	0	0	0	0	0	0	0	0	0	0
Firmicutes	Clostridia	Oscillospirales	Ruminococcaceae	0	0	0	0	0	0	0	0	90	43	0	0	0	0	0	0	28	0	0	0	0	0	0	0
Firmicutes	Clostridia	Oscillospirales	Ruminococcaceae	0	0	86	0	0	0	0	0	0	0	0	0	0	0	0	0	0	0	0	0	64	26	0	0
Firmicutes	Clostridia	Oscillospirales	Ruminococcaceae	0	0	0	0	0	0	214	64	0	0	0	0	0	0	64	0	0	0	0	0	0	0	0	0
Firmicutes	Clostridia	Oscillospirales	Ruminococcaceae	0	0	0	0	0	0	0	0	0	0	0	0	0	0	0	0	73	16	0	0	0	0	0	0
Firmicutes	Clostridia	Oscillospirales	Ruminococcaceae	0	0	0	0	0	0	0	0	0	0	0	0	0	0	0	0	0	0	0	31	0	0	0	0
Firmicutes	Clostridia	Oscillospirales	Ruminococcaceae	0	0	0	0	0	0	0	0	125	53	0	102	0	0	0	0	0	0	0	0	0	0	0	0
Firmicutes	Clostridia	Oscillospirales	Ruminococcaceae	0	0	0	0	0	0	0	0	0	0	0	0	0	0	0	0	0	0	0	0	0	51	0	0
Firmicutes	Clostridia	Oscillospirales	Ruminococcaceae	96	0	0	0	0	0	0	0	0	0	0	0	0	0	0	0	0	0	0	0	0	0	0	0
Firmicutes	Clostridia	Oscillospirales	Ruminococcaceae	0	0	0	0	291	111	0	0	0	0	0	79	89	0	0	0	0	0	0	0	0	0	0	0
Firmicutes	Clostridia	Oscillospirales	Ruminococcaceae	0	0	0	0	0	0	0	0	0	0	175	0	0	0	17	0	0	0	0	0	0	0	0	0
Firmicutes	Clostridia	Oscillospirales	Ruminococcaceae	0	0	0	0	0	0	0	0	0	0	0	0	0	0	0	0	56	16	0	0	0	0	0	0
Firmicutes	Clostridia	Oscillospirales	Ruminococcaceae	0	0	0	0	0	0	0	0	0	0	0	0	0	0	46	0	0	0	0	0	0	25	0	0
Firmicutes	Clostridia	Oscillospirales	Ruminococcaceae	0	0	0	0	0	0	11	0	0	0	0	0	0	0	0	0	63	9	0	0	0	0	0	0
Firmicutes	Clostridia	Oscillospirales	Ruminococcaceae	0	0	0	0	0	0	167	0	0	0	0	0	0	0	78	0	0	0	0	0	0	0	0	0
Firmicutes	Clostridia	Oscillospirales	Ruminococcaceae	0	0	0	0	0	48	185	0	0	0	0	0	97	0	0	0	0	0	0	0	0	0	0	0
Firmicutes	Clostridia	Oscillospirales	Ruminococcaceae	0	0	0	0	0	0	291	33	0	0	0	0	0	0	0	0	0	0	0	0	0	0	0	0
Firmicutes	Clostridia	Oscillospirales	Ruminococcaceae	0	0	106	0	0	0	0	0	0	0	0	0	0	0	0	0	0	0	0	0	0	0	0	0
Firmicutes	Clostridia	Oscillospirales	Ruminococcaceae	0	0	0	0	0	0	0	0	0	0	0	0	0	0	0	0	0	0	0	0	0	0	148	9
Firmicutes	Clostridia	Oscillospirales	Ruminococcaceae	0	0	0	0	0	0	0	0	0	0	206	85	0	0	0	0	0	0	0	0	0	0	0	0
Firmicutes	Clostridia	Oscillospirales	Ruminococcaceae	0	0	0	0	0	0	0	0	0	0	0	0	0	0	0	0	0	0	0	0	0	31	0	0
Firmicutes	Clostridia	Oscillospirales	Ruminococcaceae	0	0	0	0	114	61	0	0	0	0	0	0	56	47	0	0	0	0	0	0	0	0	0	0
Firmicutes	Clostridia	Oscillospirales	Ruminococcaceae	0	0	106	0	33	0	0	0	0	0	111	35	35	0	0	0	25	0	89	0	0	0	0	0
Firmicutes	Clostridia	Oscillospirales	Ruminococcaceae	0	0	0	0	0	0	0	0	0	0	0	0	0	0	0	0	0	0	0	0	0	0	114	0
Firmicutes	Clostridia	Oscillospirales	Ruminococcaceae	0	0	0	0	0	0	127	23	0	0	0	0	0	0	0	0	0	0	0	0	0	0	0	0
Firmicutes	Clostridia	Oscillospirales	Ruminococcaceae	0	0	0	0	0	0	0	0	0	0	0	0	0	0	57	0	0	0	0	0	0	0	0	0
Firmicutes	Clostridia	Oscillospirales	Ruminococcaceae	0	0	0	0	0	0	127	0	0	0	0	0	0	0	0	0	0	0	0	0	0	0	0	0
Firmicutes	Clostridia	Oscillospirales	Ruminococcaceae	0	0	0	0	0	0	0	0	229	134	0	0	0	0	0	0	246	36	32	23	0	0	0	0
Firmicutes	Clostridia	Oscillospirales	Ruminococcaceae	0	0	0	0	0	0	0	0	93	0	0	0	0	0	0	0	99	11	0	0	0	16	279	10
Firmicutes	Clostridia	Oscillospirales	Ruminococcaceae	0	0	161	0	0	0	0	0	0	0	0	0	64	0	0	0	0	0	58	32	0	0	0	0
Firmicutes	Clostridia	Oscillospirales	Ruminococcaceae	0	0	0	0	0	0	0	0	177	106	0	0	0	0	0	0	63	14	0	0	0	22	0	0
Firmicutes	Clostridia	Oscillospirales	Ruminococcaceae	0	0	0	0	0	0	0	0	0	0	0	0	0	0	0	0	0	0	0	0	12	9	84	4
Firmicutes	Clostridia	Oscillospirales	Ruminococcaceae	0	0	0	0	0	0	0	0	0	0	0	0	0	0	0	0	65	12	0	0	0	0	0	0
Firmicutes	Clostridia	Oscillospirales	Ruminococcaceae	0	0	0	0	0	0	0	0	0	0	0	0	0	0	50	0	0	0	0	0	0	0	0	0
Firmicutes	Clostridia	Oscillospirales	Ruminococcaceae	0	0	0	0	0	0	0	0	0	0	0	0	0	0	40	0	0	0	0	0	0	0	0	0
Firmicutes	Clostridia	Oscillospirales	Ruminococcaceae	0	0	0	0	0	0	0	0	0	0	0	0	0	0	37	0	0	0	0	0	0	0	0	0
Firmicutes	Clostridia	Oscillospirales	Ruminococcaceae	0	0	0	0	0	0	24	0	149	26	0	0	0	0	47	4	68	1	0	0	0	0	0	0
Firmicutes	Clostridia	Oscillospirales	Ruminococcaceae	0	0	0	0	0	0	0	8	22	28	0	0	0	0	0	0	0	0	0	0	0	0	0	0
Firmicutes	Clostridia	Oscillospirales	Ruminococcaceae	54	26	0	0	0	0	0	0	0	0	0	0	0	0	0	0	0	0	0	0	0	0	0	0
Firmicutes	Clostridia	Oscillospirales	Ruminococcaceae	0	0	0	0	0	0	0	0	0	0	36	0	0	0	0	0	0	0	0	0	0	0	0	0
Firmicutes	Clostridia	Oscillospirales	Ruminococcaceae	0	0	62	0	71	10	0	0	0	0	0	0	21	0	0	16	0	0	0	0	0	0	0	0
Firmicutes	Clostridia	Oscillospirales	Ruminococcaceae	175	0	0	0	0	0	0	0	0	0	0	0	0	0	0	0	0	0	0	0	0	0	0	0
Firmicutes	Clostridia	Oscillospirales	Ruminococcaceae	0	0	0	0	0	0	0	0	0	0	0	0	0	0	0	0	0	0	0	0	103	17	0	0
Firmicutes	Clostridia	Oscillospirales	Ruminococcaceae	0	0	0	0	0	0	0	0	0	0	0	0	0	0	0	0	0	0	0	0	45	9	0	0
Firmicutes	Clostridia	Oscillospirales	Ruminococcaceae	0	0	0	0	0	0	0	0	0	0	56	95	0	0	7	11	0	0	0	0	0	0	0	0
Firmicutes	Clostridia	Oscillospirales	Ruminococcaceae	0	0	0	0	0	0	0	0	0	0	0	0	0	0	0	0	53	27	0	0	0	0	0	0
Firmicutes	Clostridia	Oscillospirales	Ruminococcaceae	0	0	316	0	0	0	0	0	0	0	0	0	0	0	0	0	0	0	0	0	0	0	0	0
Firmicutes	Clostridia	Oscillospirales	Ruminococcaceae	0	0	0	0	0	0	0	0	0	0	0	0	0	0	0	0	359	60	0	0	0	0	0	0
Firmicutes	Clostridia	Oscillospirales	Ruminococcaceae	0	0	0	0	0	0	0	0	0	0	0	0	0	0	0	0	0	0	0	0	0	0	28	12
Firmicutes	Clostridia	Oscillospirales	Ruminococcaceae	0	0	469	0	823	516	0	0	0	0	0	0	304	115	0	0	0	0	0	0	0	0	0	0
Firmicutes	Clostridia	Oscillospirales	Ruminococcaceae	0	0	114	0	0	0	0	0	0	0	0	0	0	0	0	0	0	0	0	0	0	0	0	0
Firmicutes	Clostridia	Oscillospirales	Ruminococcaceae	0	0	0	0	0	0	0	0	0	0	0	0	0	0	0	0	0	0	0	0	0	0	49	25
Firmicutes	Clostridia	Oscillospirales	Ruminococcaceae	0	0	12	0	0	0	0	0	0	0	0	0	0	0	0	0	0	0	0	0	360	217	0	0
Firmicutes	Clostridia	Oscillospirales	Ruminococcaceae	0	0	227	0	0	0	0	0	0	0	436	247	0	0	42	0	0	0	0	0	0	0	0	0
Firmicutes	Clostridia	Oscillospirales	Ruminococcaceae	0	0	282	416	501	247	0	0	0	0	0	0	223	69	0	0	0	0	0	0	0	0	0	0
Firmicutes	Clostridia	Oscillospirales	Ruminococcaceae	0	0	274	0	425	264	0	0	0	0	0	0	213	68	0	0	0	0	0	0	0	0	0	0
Firmicutes	Clostridia	Oscillospirales	Ruminococcaceae	0	0	0	0	0	0	0	0	0	0	0	0	0	0	0	0	0	0	0	5	1084	879	0	0
Firmicutes	Clostridia	Oscillospirales	Ruminococcaceae	158	144	0	0	0	0	0	0	0	0	0	0	0	0	130	26	0	0	0	0	0	0	0	0
Firmicutes	Clostridia	Oscillospirales	Ruminococcaceae	0	0	0	0	48	64	0	0	0	0	0	0	97	66	0	0	0	14	0	0	0	0	0	0
Firmicutes	Clostridia	Oscillospirales	Ruminococcaceae	7	5	0	0	0	0	0	0	78	66	0	0	0	0	0	0	214	76	5	9	280	235	10	8
Firmicutes	Clostridia	Oscillospirales	Ruminococcaceae	0	0	380	665	61	50	0	0	0	0	0	0	15	0	0	0	0	0	0	0	0	0	0	0
Firmicutes	Clostridia	Oscillospirales	Ruminococcaceae	0	0	116	133	41	19	0	0	0	0	0	0	8	6	0	0	0	0	0	0	0	0	0	0
Firmicutes	Clostridia	Oscillospirales	Ruminococcaceae	0	0	326	648	0	0	0	0	0	0	0	0	0	0	0	0	0	0	0	0	0	0	0	0
Firmicutes	Clostridia	Oscillospirales	Ruminococcaceae	0	0	0	0	0	0	0	0	0	0	0	127	0	0	0	0	0	0	0	0	0	0	0	0
Firmicutes	Clostridia	Oscillospirales	Ruminococcaceae	0	0	0	0	0	0	0	0	0	0	0	0	0	0	0	0	0	0	0	0	202	55	0	0
Firmicutes	Clostridia	Oscillospirales	Ruminococcaceae	0	0	568	0	38	0	101	14	0	0	95	0	0	0	0	0	111	8	0	4	0	0	18	0
Firmicutes	Clostridia	Oscillospirales	Ruminococcaceae	0	0	0	0	30	0	0	0	0	0	0	0	0	0	0	0	0	0	0	0	0	0	0	0
Firmicutes	Clostridia	Oscillospirales	Ruminococcaceae	0	0	0	0	0	0	0	0	0	0	0	0	0	0	0	0	0	0	0	0	0	0	196	47
Firmicutes	Clostridia	Oscillospirales	Ruminococcaceae	0	0	0	0	0	0	0	0	0	0	0	0	0	0	10	0	0	0	0	0	0	0	30	0
Firmicutes	Clostridia	Oscillospirales	Ruminococcaceae	0	0	0	0	0	0	0	0	0	0	0	0	0	0	0	0	0	0	0	0	0	0	346	9
Firmicutes	Clostridia	Oscillospirales	Ruminococcaceae	14	18	0	0	0	0	0	0	0	0	163	0	0	0	48	0	0	0	0	8	962	532	103	22
Firmicutes	Clostridia	Oscillospirales	Ruminococcaceae	0	0	0	0	149	79	0	0	89	0	0	0	131	43	0	0	0	0	0	0	0	0	0	0
Firmicutes	Clostridia	Oscillospirales	Ruminococcaceae	0	0	183	0	0	0	0	0	0	0	0	0	0	0	0	0	0	0	0	0	0	0	144	0
Firmicutes	Clostridia	Oscillospirales	Ruminococcaceae	0	0	262	0	172	0	0	0	0	0	0	0	75	0	0	0	0	0	0	0	0	0	0	0
Firmicutes	Clostridia	Oscillospirales	Ruminococcaceae	0	0	306	0	273	59	0	0	0	0	123	0	121	0	0	0	0	0	0	0	0	0	0	0
Firmicutes	Clostridia	Oscillospirales	Ruminococcaceae	0	22	259	0	630	133	328	38	0	0	444	180	212	48	97	0	116	16	0	0	175	116	108	25
Firmicutes	Clostridia	Oscillospirales	Ruminococcaceae	0	0	0	0	0	0	0	0	0	0	0	0	0	0	0	0	149	18	0	0	0	0	0	0
Firmicutes	Clostridia	Oscillospirales	Ruminococcaceae	0	0	0	0	0	0	0	0	0	0	0	0	0	0	0	0	0	0	0	0	0	0	91	19
Firmicutes	Clostridia	Oscillospirales	Ruminococcaceae	0	0	40	0	0	0	199	30	0	0	0	0	0	0	0	0	0	0	0	0	0	0	0	0
Firmicutes	Clostridia	Oscillospirales	Ruminococcaceae	0	0	0	0	0	0	0	0	0	0	0	0	0	0	62	16	0	0	0	0	0	0	0	0
Firmicutes	Clostridia	Oscillospirales	Ruminococcaceae	0	0	0	0	0	0	0	0	0	0	0	0	0	0	0	0	0	0	0	3	269	104	0	0
Firmicutes	Clostridia	Oscillospirales	Ruminococcaceae	0	0	0	0	0	0	0	0	161	38	0	0	0	0	0	0	0	0	0	0	0	0	0	0
Firmicutes	Clostridia	Oscillospirales	Ruminococcaceae	0	0	128	0	177	0	0	0	0	0	0	0	64	0	0	0	0	0	0	0	0	0	0	0
Firmicutes	Clostridia	Oscillospirales	Ruminococcaceae	0	0	0	0	66	24	0	0	0	0	0	0	0	0	0	0	0	0	0	0	0	0	0	0
Firmicutes	Clostridia	Oscillospirales	Ruminococcaceae	0	0	0	0	0	0	0	0	0	0	0	0	0	0	0	0	63	8	0	0	0	0	0	0
Firmicutes	Clostridia	Oscillospirales	Ruminococcaceae	0	0	0	0	0	0	0	0	77	0	0	0	0	0	0	0	0	0	0	0	0	0	0	0
Firmicutes	Clostridia	Oscillospirales	Ruminococcaceae	0	0	0	0	0	0	0	0	0	0	0	0	0	0	0	0	0	0	0	0	0	0	76	4
Firmicutes	Clostridia	Oscillospirales	Ruminococcaceae	0	0	0	0	78	0	0	0	0	0	0	0	0	0	0	0	0	0	0	0	0	0	0	0
Firmicutes	Clostridia	Oscillospirales	Ruminococcaceae	0	0	0	0	0	0	0	0	38	0	0	0	0	0	0	0	0	0	0	0	0	0	0	0
Firmicutes	Clostridia	Oscillospirales	Ruminococcaceae	0	0	0	0	35	0	265	41	0	0	0	0	27	0	0	0	214	14	0	0	0	0	0	0
Firmicutes	Clostridia	Oscillospirales	Ruminococcaceae	178	6	0	0	0	0	0	0	0	0	0	0	0	0	0	0	0	0	0	0	0	0	0	0
Firmicutes	Clostridia	Oscillospirales	UCG-010	0	0	0	0	0	0	0	0	0	0	0	0	0	0	33	4	0	0	0	0	0	0	0	0
Firmicutes	Clostridia	Peptostreptococcales-Tissierellales	Anaerovoracaceae	0	0	0	0	0	0	0	0	0	0	0	0	0	0	0	0	2	0	0	0	43	0	0	0
Firmicutes	Clostridia	Peptostreptococcales-Tissierellales	Anaerovoracaceae	0	0	0	0	0	0	0	0	0	0	0	0	0	0	0	0	0	0	0	0	74	2	0	0
Firmicutes	Clostridia	Peptostreptococcales-Tissierellales	Anaerovoracaceae	0	11	0	0	0	0	0	0	0	0	0	0	0	0	0	0	31	0	0	0	0	0	0	0
Firmicutes	Clostridia	Peptostreptococcales-Tissierellales	Anaerovoracaceae	0	0	0	0	0	0	0	0	0	0	0	0	0	0	29	0	0	0	0	0	0	0	0	0
Firmicutes	Clostridia	Peptostreptococcales-Tissierellales	Anaerovoracaceae	24	0	0	0	0	0	19	0	32	0	0	0	0	0	46	0	0	0	0	0	0	0	0	0
Firmicutes	Clostridia	Peptostreptococcales-Tissierellales	Anaerovoracaceae	0	0	30	0	0	0	0	0	0	0	0	0	0	0	0	0	0	0	0	0	0	0	0	0
Firmicutes	Clostridia	Peptostreptococcales-Tissierellales	Anaerovoracaceae	0	0	0	0	0	0	0	0	0	0	0	0	0	0	0	0	0	0	0	0	31	19	0	0
Firmicutes	Clostridia	Peptostreptococcales-Tissierellales	Peptostreptococcaceae	100	15	0	0	0	31	0	0	44	42	202	212	0	0	26	39	13	13	27	34	130	9	0	16
Firmicutes	Clostridia	Peptostreptococcales-Tissierellales	Peptostreptococcaceae	189	20	42	0	0	0	34	0	75	96	246	203	76	0	50	87	23	11	32	55	169	19	16	19
Firmicutes	Clostridia	Peptostreptococcales-Tissierellales	Peptostreptococcaceae	0	0	0	0	86	0	0	0	0	0	0	0	0	61	0	0	0	0	0	0	0	0	0	0
Firmicutes	Clostridia	Peptostreptococcales-Tissierellales	Peptostreptococcaceae	0	0	0	0	0	0	0	0	0	0	111	83	0	0	0	0	0	0	0	0	0	0	0	0
Firmicutes	Clostridia	Peptostreptococcales-Tissierellales	Peptostreptococcaceae	0	0	0	0	0	0	0	0	46	63	0	0	0	0	0	0	0	0	0	0	0	0	0	0
Firmicutes	Clostridia	Peptostreptococcales-Tissierellales	Peptostreptococcaceae	0	0	0	0	0	0	0	0	0	0	0	53	0	0	0	0	0	0	0	0	0	0	0	0
Firmicutes	Clostridia	Peptostreptococcales-Tissierellales	Peptostreptococcaceae	0	0	0	0	0	0	0	0	0	0	32	32	0	0	0	0	0	0	0	0	0	0	0	0
Firmicutes	Clostridia	Peptostreptococcales-Tissierellales	Peptostreptococcaceae	0	0	0	0	818	757	111	126	111	192	424	293	160	185	315	535	223	102	33	34	91	70	145	182
Firmicutes	Clostridia	Peptostreptococcales-Tissierellales	Peptostreptococcaceae	0	0	0	0	160	119	0	0	0	0	135	0	0	0	58	124	43	37	10	12	0	0	0	34
Firmicutes	Clostridia	Peptostreptococcales-Tissierellales	Peptostreptococcaceae	0	0	0	0	35	0	0	45	74	96	0	0	0	0	96	192	56	29	0	0	49	26	0	0
Firmicutes	Clostridia	Peptostreptococcales-Tissierellales	Peptostreptococcaceae	0	0	0	0	0	0	0	0	83	123	0	99	0	0	134	239	0	12	0	0	0	22	0	0
Firmicutes	Clostridia	Peptostreptococcales-Tissierellales	Peptostreptococcaceae	0	0	67	0	0	61	0	0	0	76	0	0	63	62	131	281	0	17	0	0	0	20	0	16
Firmicutes	Clostridia	Peptostreptococcales-Tissierellales	Peptostreptococcaceae	0	0	0	0	0	50	0	0	0	0	0	0	0	0	0	0	0	0	0	0	0	0	0	0
Firmicutes	Clostridia	Peptostreptococcales-Tissierellales	Peptostreptococcaceae	0	0	0	0	0	0	0	23	69	125	0	51	0	0	21	0	0	0	0	0	0	0	0	15
Firmicutes	Clostridia	Peptostreptococcales-Tissierellales	Peptostreptococcaceae	0	0	0	0	73	72	0	0	0	0	0	0	0	0	28	60	0	19	0	0	0	23	29	39
Firmicutes	Clostridia	Peptostreptococcales-Tissierellales	Peptostreptococcaceae	0	0	0	0	149	137	0	0	0	0	0	0	0	0	0	0	0	0	0	0	0	0	0	36
Firmicutes	Clostridia	Peptostreptococcales-Tissierellales	Peptostreptococcaceae	0	0	42	0	0	0	0	19	27	40	0	0	0	0	40	82	0	0	0	0	0	7	0	9
Firmicutes	Clostridia	Peptostreptococcales-Tissierellales	Peptostreptococcaceae	0	0	0	0	0	0	0	0	0	0	0	0	0	0	49	92	0	0	0	0	0	0	21	41
Firmicutes	Clostridia	Peptostreptococcales-Tissierellales	Peptostreptococcaceae	0	0	0	0	94	101	0	0	0	0	0	0	0	0	15	27	0	0	0	0	0	0	0	26
Firmicutes	Clostridia	Peptostreptococcales-Tissierellales	Peptostreptococcaceae	0	0	0	0	0	0	0	0	35	82	0	0	0	0	0	0	0	0	0	0	0	0	0	0
Firmicutes	Clostridia	Peptostreptococcales-Tissierellales	Peptostreptococcaceae	0	0	0	0	0	0	0	0	0	0	0	0	0	0	0	0	0	0	0	0	0	0	0	37
Firmicutes	Clostridia	Peptostreptococcales-Tissierellales	Peptostreptococcaceae	0	0	0	0	175	0	0	0	0	0	0	0	129	133	0	93	165	108	31	57	80	74	0	0
Firmicutes	Clostridia	Peptostreptococcales-Tissierellales	Peptostreptococcaceae	0	0	0	0	0	0	0	0	0	0	0	60	0	0	0	0	0	15	0	0	0	0	0	0
Firmicutes	Clostridia	Peptostreptococcales-Tissierellales	Peptostreptococcaceae	0	0	0	0	154	238	0	0	31	61	155	152	79	77	63	132	108	58	16	20	47	54	28	50
Firmicutes	Clostridia	Peptostreptococcales-Tissierellales	Peptostreptococcaceae	0	0	0	0	0	0	0	0	0	0	0	0	0	0	0	0	0	33	0	0	0	0	0	0
Firmicutes	Clostridia	Peptostreptococcales-Tissierellales	Peptostreptococcaceae	0	0	0	0	256	241	0	0	0	67	0	129	80	0	186	322	0	19	0	0	0	45	88	85
Firmicutes	Clostridia	Peptostreptococcales-Tissierellales	Peptostreptococcaceae	0	0	0	0	0	0	0	0	0	0	0	0	0	0	41	91	0	0	0	0	0	0	0	0
Firmicutes	Clostridia	Peptostreptococcales-Tissierellales	Peptostreptococcaceae	0	0	0	0	0	0	0	0	0	0	0	0	0	0	0	0	29	24	0	0	0	0	0	0
Firmicutes	Clostridia	Peptostreptococcales-Tissierellales	Peptostreptococcaceae	0	0	0	0	0	0	0	0	0	0	0	0	0	41	12	0	0	0	0	0	0	0	0	0
Firmicutes	Clostridia	Peptostreptococcales-Tissierellales	Peptostreptococcaceae	0	0	0	0	0	0	0	0	0	0	0	0	31	36	0	0	0	0	0	0	0	0	0	0
Firmicutes	Clostridia	Peptostreptococcales-Tissierellales	Peptostreptococcaceae	0	0	0	0	0	0	0	0	0	0	0	0	37	30	0	0	0	0	0	0	0	0	0	0
Firmicutes	Clostridia	Peptostreptococcales-Tissierellales	Peptostreptococcaceae	0	28	0	0	0	0	0	0	0	0	91	48	159	162	95	204	0	6	0	0	0	0	0	0
Firmicutes	Clostridia	Peptostreptococcales-Tissierellales	Peptostreptococcaceae	0	0	0	0	0	0	0	0	0	0	87	83	69	72	30	35	3	0	3	7	0	0	0	0
Firmicutes	Clostridia	Peptostreptococcales-Tissierellales	Peptostreptococcaceae	0	0	0	0	0	0	0	0	0	0	0	0	43	39	19	39	0	0	0	0	0	0	0	0
Firmicutes	Clostridia	Peptostreptococcales-Tissierellales	Peptostreptococcaceae	0	0	0	0	0	0	0	0	0	0	0	0	67	56	6	12	0	0	0	0	0	0	0	0
Firmicutes	Clostridia	Peptostreptococcales-Tissierellales	Peptostreptococcaceae	0	0	0	0	0	0	0	0	0	0	0	0	73	71	0	0	0	0	0	0	0	0	0	0
Firmicutes	Negativicutes	Acidaminococcales	Acidaminococcaceae	274	0	0	0	0	0	0	0	0	0	0	0	0	0	0	0	0	0	0	0	0	0	0	0
Firmicutes	Negativicutes	Acidaminococcales	Acidaminococcaceae	0	0	0	0	0	0	0	0	533	53	0	0	0	0	0	0	172	14	75	3	0	0	0	0
Firmicutes	Negativicutes	Acidaminococcales	Acidaminococcaceae	0	0	0	0	0	0	0	0	0	0	0	0	0	0	412	10	0	0	0	0	0	0	0	0
Firmicutes	Negativicutes	Veillonellales-Selenomonadales	Veillonellaceae	0	0	783	582	544	280	0	0	0	0	0	0	256	168	0	0	0	0	0	0	0	0	0	0
Firmicutes	Negativicutes	Veillonellales-Selenomonadales	Veillonellaceae	0	0	615	416	208	143	0	0	0	0	0	0	128	59	0	0	0	0	0	0	0	0	151	0
Firmicutes	Negativicutes	Veillonellales-Selenomonadales	Veillonellaceae	0	0	0	0	0	0	0	0	0	0	603	210	0	0	0	0	0	0	0	2	465	125	461	11
Firmicutes	Negativicutes	Veillonellales-Selenomonadales	Veillonellaceae	0	0	277	0	243	137	0	0	0	0	0	0	131	61	0	0	0	0	0	0	0	0	0	0
Firmicutes	Negativicutes	Veillonellales-Selenomonadales	Veillonellaceae	0	0	0	0	0	0	0	0	0	0	293	76	0	0	0	0	0	0	0	0	119	36	0	0
Firmicutes	Negativicutes	Veillonellales-Selenomonadales	Veillonellaceae	139	0	0	0	0	0	0	0	0	0	0	0	0	0	0	0	0	0	0	0	0	0	0	0
Firmicutes	Negativicutes	Veillonellales-Selenomonadales	Veillonellaceae	251	0	0	0	0	0	0	0	0	0	0	0	0	0	0	0	0	0	0	0	0	0	0	0
Firmicutes	Negativicutes	Veillonellales-Selenomonadales	Veillonellaceae	0	0	0	0	0	0	0	0	0	0	0	0	0	0	0	0	359	0	0	0	0	0	0	0
Firmicutes	Negativicutes	Veillonellales-Selenomonadales	Veillonellaceae	0	0	0	0	0	0	0	0	0	0	0	0	0	0	0	0	287	0	0	0	0	0	0	0
Firmicutes	Negativicutes	Veillonellales-Selenomonadales	Veillonellaceae	0	0	0	0	0	0	0	0	0	0	0	0	0	0	0	0	256	0	0	0	0	0	0	0
Firmicutes	Negativicutes	Veillonellales-Selenomonadales	Veillonellaceae	0	0	0	0	0	0	0	0	0	0	0	0	0	0	0	0	1521	5	0	5	0	0	0	0
Firmicutes	Negativicutes	Veillonellales-Selenomonadales	Veillonellaceae	0	0	0	0	0	0	334	133	0	0	0	0	0	0	0	0	0	0	0	0	0	0	0	0
Firmicutes	Negativicutes	Veillonellales-Selenomonadales	Veillonellaceae	0	0	0	0	78	0	0	0	0	0	0	0	0	0	0	0	0	0	0	0	0	0	0	0
Firmicutes	Negativicutes	Veillonellales-Selenomonadales	Veillonellaceae	0	0	0	0	0	0	0	0	0	0	59	0	0	0	0	0	0	0	0	0	0	0	0	0
Fusobacteriota	Fusobacteriia	Fusobacteriales	Fusobacteriaceae	0	0	0	0	0	0	0	0	0	0	0	0	0	0	0	0	0	0	140	66	4	0	0	0
Fusobacteriota	Fusobacteriia	Fusobacteriales	Fusobacteriaceae	0	0	0	0	0	0	0	0	0	0	0	0	0	0	0	0	0	0	64	31	0	0	0	0
Fusobacteriota	Fusobacteriia	Fusobacteriales	Fusobacteriaceae	0	0	0	0	0	0	0	0	0	0	0	0	0	0	0	0	0	0	30	0	0	0	0	0
Fusobacteriota	Fusobacteriia	Fusobacteriales	Fusobacteriaceae	0	0	0	0	0	0	0	0	0	0	0	0	0	0	0	0	0	0	33	6	0	0	0	0
Proteobacteria	Alphaproteobacteria	Rhodospirillales	NA	0	0	0	0	0	0	0	0	0	0	0	0	0	0	0	0	0	0	0	2	60	11	0	0
Proteobacteria	Alphaproteobacteria	Rhodospirillales	NA	0	0	84	83	0	0	0	0	0	0	0	0	0	0	0	0	0	0	0	0	0	0	0	0
Proteobacteria	Gammaproteobacteria	Burkholderiales	Oxalobacteraceae	0	0	89	166	91	48	0	0	0	0	0	0	20	17	93	81	0	0	0	0	0	0	0	0
Proteobacteria	Gammaproteobacteria	Burkholderiales	Sutterellaceae	0	0	289	0	299	265	0	0	0	0	0	162	201	303	20	109	22	20	0	6	819	1021	55	20
Proteobacteria	Gammaproteobacteria	Burkholderiales	Sutterellaceae	0	0	442	0	220	194	0	0	0	0	0	0	152	203	0	0	0	0	0	0	0	0	0	0
Proteobacteria	Gammaproteobacteria	Burkholderiales	Sutterellaceae	0	0	0	0	0	0	0	0	0	0	0	0	0	0	0	0	0	0	0	0	426	534	0	0
Proteobacteria	Gammaproteobacteria	Burkholderiales	Sutterellaceae	0	0	0	0	0	0	0	0	0	0	0	0	0	0	0	45	0	0	0	0	0	0	0	0
Proteobacteria	Gammaproteobacteria	Burkholderiales	Sutterellaceae	0	0	447	0	215	276	0	0	0	0	0	0	243	335	0	59	0	0	0	0	0	0	0	0
Proteobacteria	Gammaproteobacteria	Burkholderiales	Sutterellaceae	0	0	0	0	0	0	0	0	0	0	0	0	0	0	0	0	0	0	0	0	97	143	0	0
Proteobacteria	Gammaproteobacteria	Burkholderiales	Sutterellaceae	0	0	168	0	0	164	0	0	0	0	0	0	143	197	0	0	0	0	0	0	0	0	0	0
Proteobacteria	Gammaproteobacteria	Burkholderiales	Sutterellaceae	0	0	0	0	0	0	0	0	0	0	0	0	89	123	0	0	0	0	0	0	0	0	0	0
Proteobacteria	Gammaproteobacteria	Burkholderiales	Sutterellaceae	0	0	44	0	0	0	0	0	0	0	0	0	16	0	0	0	0	0	0	0	0	0	0	0
Proteobacteria	Gammaproteobacteria	Burkholderiales	Sutterellaceae	0	0	0	0	0	0	0	0	0	0	48	2104	0	0	0	0	0	0	0	0	0	0	0	0
Proteobacteria	Gammaproteobacteria	Burkholderiales	Sutterellaceae	0	0	0	0	0	0	0	0	242	529	0	0	0	0	0	0	0	0	0	0	0	0	0	0
Proteobacteria	Gammaproteobacteria	Burkholderiales	Sutterellaceae	0	0	0	0	0	0	0	0	233	95	0	0	0	0	0	0	0	0	0	0	0	0	0	0
Proteobacteria	Gammaproteobacteria	Burkholderiales	Sutterellaceae	0	0	0	0	0	0	0	0	0	0	0	0	0	0	0	0	85	64	0	0	0	0	0	0
Proteobacteria	Gammaproteobacteria	Burkholderiales	Sutterellaceae	0	0	0	0	0	0	0	0	0	41	0	0	0	0	0	61	0	9	6	0	0	0	0	0
Proteobacteria	Gammaproteobacteria	Burkholderiales	Sutterellaceae	0	0	0	0	0	0	0	0	0	0	0	0	0	0	0	251	0	0	0	0	0	0	0	0
Proteobacteria	Gammaproteobacteria	Burkholderiales	Sutterellaceae	0	0	0	0	0	0	0	0	791	435	0	0	0	0	0	0	0	0	0	0	195	86	0	0
Proteobacteria	Gammaproteobacteria	Burkholderiales	Sutterellaceae	900	23	0	0	0	0	289	172	448	796	0	0	0	0	243	1549	427	267	203	336	0	0	0	0
Proteobacteria	Gammaproteobacteria	Burkholderiales	Sutterellaceae	0	0	0	0	0	0	0	0	0	0	0	277	0	0	0	0	0	0	0	0	0	0	0	0
Proteobacteria	Gammaproteobacteria	Enterobacterales	Enterobacteriaceae	0	0	0	0	0	0	0	0	58	280	0	0	0	0	395	1879	0	0	0	0	506	1242	123	222
Proteobacteria	Gammaproteobacteria	Enterobacterales	Enterobacteriaceae	0	0	0	0	0	0	0	0	0	0	0	0	0	0	0	0	0	0	0	0	0	0	19	45
Proteobacteria	Gammaproteobacteria	Enterobacterales	Enterobacteriaceae	0	0	0	0	0	0	0	0	0	0	0	0	0	0	0	0	0	0	0	0	0	37	0	0
Proteobacteria	Gammaproteobacteria	Enterobacterales	Enterobacteriaceae	0	0	0	0	0	0	0	0	0	0	0	0	0	0	0	0	0	0	0	0	0	0	0	48
Proteobacteria	Gammaproteobacteria	Enterobacterales	Enterobacteriaceae	463	722	0	0	0	0	0	0	0	0	0	0	0	0	0	0	0	0	0	0	0	0	0	0
Proteobacteria	Gammaproteobacteria	Enterobacterales	Enterobacteriaceae	0	0	0	0	0	0	0	0	0	0	0	0	0	0	0	0	0	0	0	0	0	38	0	0
Proteobacteria	Gammaproteobacteria	Enterobacterales	Enterobacteriaceae	0	0	0	632	0	0	0	0	0	135	0	0	0	0	0	0	0	0	0	9	0	52	879	1909
Proteobacteria	Gammaproteobacteria	Enterobacterales	Enterobacteriaceae	457	819	0	0	0	0	0	0	0	0	0	0	0	0	0	0	0	0	0	0	0	0	0	0
Proteobacteria	Gammaproteobacteria	Enterobacterales	Enterobacteriaceae	0	0	0	0	0	0	0	0	0	51	0	0	0	0	0	0	0	0	0	0	0	0	0	0
Proteobacteria	Gammaproteobacteria	Enterobacterales	Enterobacteriaceae	0	0	0	0	0	0	0	0	0	106	0	0	0	0	0	0	0	0	0	0	0	0	0	0
Proteobacteria	Gammaproteobacteria	Enterobacterales	Enterobacteriaceae	0	0	0	0	0	0	0	0	0	0	0	157	0	48	0	0	0	0	0	30	0	0	0	55
Proteobacteria	Gammaproteobacteria	Enterobacterales	Enterobacteriaceae	0	0	0	0	0	0	0	0	0	0	0	0	0	0	0	0	0	0	0	0	232	570	0	0
Proteobacteria	Gammaproteobacteria	Enterobacterales	Enterobacteriaceae	416	570	0	0	0	0	0	0	0	0	0	0	0	0	0	0	0	0	0	0	0	0	0	0
Proteobacteria	Gammaproteobacteria	Enterobacterales	Enterobacteriaceae	0	0	0	0	0	0	0	0	0	77	0	0	0	0	0	0	0	0	0	0	0	0	0	0
Proteobacteria	Gammaproteobacteria	Enterobacterales	Enterobacteriaceae	0	0	0	0	0	0	0	0	0	0	0	236	0	0	0	0	0	0	0	0	0	0	162	292
Proteobacteria	Gammaproteobacteria	Enterobacterales	Enterobacteriaceae	367	552	0	0	0	0	0	0	0	0	0	0	0	0	0	0	0	0	0	0	0	0	0	0
Proteobacteria	Gammaproteobacteria	Enterobacterales	Enterobacteriaceae	0	0	0	0	0	0	0	46	0	0	0	0	0	0	0	0	0	0	0	0	210	624	0	0
Proteobacteria	Gammaproteobacteria	Enterobacterales	Enterobacteriaceae	0	50	0	0	0	0	0	0	0	0	0	0	0	0	0	0	0	0	0	0	0	0	0	0
Proteobacteria	Gammaproteobacteria	Enterobacterales	Enterobacteriaceae	0	0	0	0	0	31	0	125	0	27	0	0	0	0	0	0	0	0	0	0	0	0	67	152
Proteobacteria	Gammaproteobacteria	Enterobacterales	Enterobacteriaceae	0	0	0	0	0	0	0	0	0	0	0	0	0	0	94	479	0	0	0	0	0	0	0	0
Proteobacteria	Gammaproteobacteria	Enterobacterales	Enterobacteriaceae	0	0	0	0	0	0	0	0	0	0	0	0	0	0	70	465	0	0	0	0	0	0	0	0
Proteobacteria	Gammaproteobacteria	Enterobacterales	Enterobacteriaceae	0	0	0	0	0	0	0	0	0	28	0	0	0	0	0	0	0	0	0	0	0	0	0	0
Proteobacteria	Gammaproteobacteria	Enterobacterales	Enterobacteriaceae	0	0	0	0	0	0	0	0	0	0	0	0	0	0	108	441	0	0	0	0	0	0	0	0
Proteobacteria	Gammaproteobacteria	Enterobacterales	Enterobacteriaceae	0	0	0	0	0	0	0	0	0	0	0	0	0	0	36	312	0	0	0	0	0	0	0	0
Proteobacteria	Gammaproteobacteria	Enterobacterales	Enterobacteriaceae	0	0	0	0	0	0	0	0	0	0	56	0	132	126	0	0	0	0	0	0	0	0	248	579
Proteobacteria	Gammaproteobacteria	Enterobacterales	Enterobacteriaceae	0	0	0	0	0	0	0	0	0	0	0	0	0	0	22	56	0	0	0	0	0	31	0	0
Proteobacteria	Gammaproteobacteria	Enterobacterales	Enterobacteriaceae	0	0	0	0	0	0	0	0	0	0	0	0	0	0	0	0	0	0	0	0	0	0	77	108
Proteobacteria	Gammaproteobacteria	Enterobacterales	Enterobacteriaceae	0	0	0	0	0	0	0	0	0	0	0	418	0	0	0	0	0	0	0	90	0	0	0	75
Proteobacteria	Gammaproteobacteria	Enterobacterales	Enterobacteriaceae	0	0	0	316	0	0	0	0	0	17	0	0	0	0	0	58	0	0	0	0	0	29	324	790
Proteobacteria	Gammaproteobacteria	Enterobacterales	Enterobacteriaceae	0	0	0	0	0	0	0	43	0	0	0	0	0	0	0	0	0	0	0	0	652	1782	0	0
Proteobacteria	Gammaproteobacteria	Enterobacterales	Enterobacteriaceae	0	0	0	0	0	0	0	0	0	0	0	0	0	0	0	0	0	0	0	0	0	0	0	79
Proteobacteria	Gammaproteobacteria	Enterobacterales	Enterobacteriaceae	0	0	0	0	0	0	0	0	0	0	0	0	0	0	0	0	0	0	0	0	0	22	391	711
Proteobacteria	Gammaproteobacteria	Enterobacterales	Enterobacteriaceae	0	0	0	0	0	0	0	0	0	0	0	0	0	0	0	0	0	0	0	0	0	0	44	85
Proteobacteria	Gammaproteobacteria	Enterobacterales	Enterobacteriaceae	0	0	0	0	0	0	0	0	0	49	0	0	0	0	0	0	0	0	0	0	0	0	315	659
Proteobacteria	Gammaproteobacteria	Enterobacterales	Enterobacteriaceae	926	1409	0	0	0	0	0	0	0	0	0	0	0	0	0	0	0	0	0	0	0	0	0	0
Proteobacteria	Gammaproteobacteria	Enterobacterales	Enterobacteriaceae	0	0	0	0	51	0	34	74	0	0	0	656	112	208	0	0	0	0	14	178	594	1707	77	154
Proteobacteria	Gammaproteobacteria	Enterobacterales	Enterobacteriaceae	0	0	0	0	0	0	0	0	0	0	0	0	0	0	0	0	0	0	0	34	0	0	0	0
Proteobacteria	Gammaproteobacteria	Enterobacterales	Enterobacteriaceae	0	0	0	0	0	0	0	0	0	0	0	0	0	0	0	0	0	0	42	235	0	0	0	0
Proteobacteria	Gammaproteobacteria	Enterobacterales	Enterobacteriaceae	485	733	0	0	0	0	0	0	0	0	0	0	0	0	0	0	0	0	0	0	0	0	0	0
Proteobacteria	Gammaproteobacteria	Enterobacterales	Pasteurellaceae	0	0	0	0	73	0	0	0	0	0	0	0	0	0	0	0	0	6	0	0	0	0	0	0
Proteobacteria	Gammaproteobacteria	Enterobacterales	Pasteurellaceae	0	0	0	0	0	0	0	0	0	0	123	0	0	0	0	0	0	0	0	0	0	0	0	0
Proteobacteria	Gammaproteobacteria	Enterobacterales	Pasteurellaceae	0	0	0	0	0	29	0	0	0	0	0	0	0	0	0	0	122	49	0	7	0	0	0	0
Proteobacteria	Gammaproteobacteria	Enterobacterales	Pasteurellaceae	0	0	0	0	0	64	0	0	0	0	0	0	0	0	0	0	0	0	0	0	0	0	0	0
Verrucomicrobiota	Verrucomicrobiae	Verrucomicrobiales	Akkermansiaceae	0	0	0	0	0	0	0	0	0	0	0	0	0	0	41	20	0	0	0	0	0	0	0	0
ASV_other	ASV_other	ASV_other	ASV_other	558	283	407	0	400	161	140	126	370	129	250	247	272	197	1147	468	488	303	692	206	572	683	548	289
CLI vs H2O
Phylum	Class	Order	Family	D1_H2O_1	D1_CLI_2	D2_H2O_3	D2_CLI_1	D3_H2O_2	D3_CLI_3	D4_H2O_3	D4_CLI_1	D5_H2O_2	D5_CLI_2	D6_H2O_2	D6_CLI_2	D7_H2O_1	D7_CLI_3	D8_H2O_1	D8_CLI_3	D9_H2O_1	D9_CLI_1	D10_H2O_2	D10_CLI_2	D11_H2O_2	D11_CLI_3	D12_H2O_1	D12_CLI_1
Actinobacteriota	Actinobacteria	Actinomycetales	Actinomycetaceae	0	0	0	53	0	22	0	0	0	0	0	0	0	0	0	0	0	0	0	0	0	0	0	0
Actinobacteriota	Actinobacteria	Bifidobacteriales	Bifidobacteriaceae	0	0	0	0	0	0	119	0	0	0	0	0	0	0	0	0	0	0	0	0	0	0	0	0
Actinobacteriota	Actinobacteria	Bifidobacteriales	Bifidobacteriaceae	0	0	0	0	0	0	0	0	0	0	0	0	0	0	0	0	0	0	342	13	0	0	0	0
Actinobacteriota	Actinobacteria	Bifidobacteriales	Bifidobacteriaceae	0	0	0	0	0	0	813	13	0	0	0	0	0	0	0	0	0	0	0	0	0	0	0	0
Actinobacteriota	Actinobacteria	Bifidobacteriales	Bifidobacteriaceae	509	261	659	0	253	40	0	0	0	0	1571	36	92	27	2233	42	1078	65	124	5	0	0	184	1153
Actinobacteriota	Actinobacteria	Bifidobacteriales	Bifidobacteriaceae	198	46	319	66	494	55	0	0	0	0	250	16	223	40	0	0	0	0	0	0	0	0	5	24
Actinobacteriota	Actinobacteria	Bifidobacteriales	Bifidobacteriaceae	535	109	0	0	0	0	0	0	0	0	0	0	0	0	0	0	0	0	0	0	0	0	0	0
Actinobacteriota	Actinobacteria	Bifidobacteriales	Bifidobacteriaceae	0	0	0	0	0	0	0	0	0	0	0	0	0	0	0	0	38	0	0	0	0	0	141	122
Actinobacteriota	Actinobacteria	Bifidobacteriales	Bifidobacteriaceae	0	0	0	0	0	0	1636	143	0	0	0	0	0	0	0	0	0	0	0	0	0	0	0	0
Actinobacteriota	Actinobacteria	Bifidobacteriales	Bifidobacteriaceae	260	0	0	0	342	0	352	183	488	226	777	40	109	0	1118	187	276	51	0	0	128	0	481	0
Actinobacteriota	Actinobacteria	Bifidobacteriales	Bifidobacteriaceae	0	0	264	0	496	115	0	0	0	0	0	0	175	161	191	47	0	0	0	0	876	53	481	314
Actinobacteriota	Actinobacteria	Bifidobacteriales	Bifidobacteriaceae	0	0	0	0	0	0	0	0	0	20	0	0	0	0	419	52	90	21	0	0	0	0	334	105
Actinobacteriota	Actinobacteria	Bifidobacteriales	Bifidobacteriaceae	1305	744	0	0	0	0	0	0	0	0	0	0	0	0	0	0	0	0	0	0	0	0	89	0
Actinobacteriota	Actinobacteria	Bifidobacteriales	Bifidobacteriaceae	40	13	719	57	299	46	0	0	0	0	0	0	119	27	0	0	1348	73	0	0	942	40	0	0
Actinobacteriota	Actinobacteria	Bifidobacteriales	Bifidobacteriaceae	908	451	1301	93	625	85	0	0	0	0	99	0	235	57	482	9	0	0	0	0	3453	182	0	0
Actinobacteriota	Actinobacteria	Bifidobacteriales	Bifidobacteriaceae	0	0	0	0	0	0	1612	19	0	0	0	0	0	0	0	0	0	0	0	0	0	0	0	0
Actinobacteriota	Actinobacteria	Bifidobacteriales	Bifidobacteriaceae	0	0	0	0	0	0	0	0	0	0	841	27	0	0	0	0	0	0	0	0	0	0	0	0
Actinobacteriota	Actinobacteria	Bifidobacteriales	Bifidobacteriaceae	0	0	0	0	0	0	1080	19	0	0	0	0	0	0	0	0	0	0	0	0	0	0	0	0
Actinobacteriota	Actinobacteria	Bifidobacteriales	Bifidobacteriaceae	0	0	333	207	106	0	0	0	0	0	151	0	36	0	0	0	0	0	0	0	0	0	0	0
Actinobacteriota	Actinobacteria	Bifidobacteriales	Bifidobacteriaceae	0	0	0	0	0	0	0	0	136	49	0	0	0	0	0	0	0	0	0	0	0	0	0	0
Actinobacteriota	Actinobacteria	Bifidobacteriales	Bifidobacteriaceae	0	0	0	0	0	0	0	0	0	0	0	0	0	0	0	0	0	0	0	0	0	0	36	185
Actinobacteriota	Actinobacteria	Bifidobacteriales	Bifidobacteriaceae	0	0	0	0	0	0	0	0	0	0	432	0	0	0	0	0	0	0	0	0	0	0	0	0
Actinobacteriota	Actinobacteria	Bifidobacteriales	Bifidobacteriaceae	0	0	1235	128	3254	264	26	7	0	0	0	0	1432	192	41	0	404	77	949	125	0	0	0	0
Actinobacteriota	Actinobacteria	Bifidobacteriales	Bifidobacteriaceae	0	0	0	0	0	0	0	0	0	0	0	0	0	0	0	0	0	0	176	22	0	0	0	0
Actinobacteriota	Actinobacteria	Bifidobacteriales	Bifidobacteriaceae	0	0	0	0	0	0	0	0	1739	205	0	0	0	0	0	0	0	0	0	0	0	0	0	0
Actinobacteriota	Coriobacteriia	Coriobacteriales	Coriobacteriaceae	0	0	0	0	0	0	0	0	0	0	0	0	0	0	0	0	424	58	0	0	0	0	0	0
Actinobacteriota	Coriobacteriia	Coriobacteriales	Coriobacteriaceae	0	0	1141	203	327	68	0	0	0	0	226	28	253	72	0	0	0	0	0	0	0	0	0	0
Actinobacteriota	Coriobacteriia	Coriobacteriales	Coriobacteriaceae	541	218	0	0	0	0	1078	92	0	0	1440	132	0	0	417	34	0	0	0	0	0	0	24	362
Actinobacteriota	Coriobacteriia	Coriobacteriales	Coriobacteriaceae	588	553	0	0	0	0	0	0	0	0	36	0	0	0	0	0	0	0	0	0	0	0	44	460
Actinobacteriota	Coriobacteriia	Coriobacteriales	Coriobacteriaceae	0	0	0	0	0	0	0	0	0	0	0	0	0	0	40	0	0	0	0	0	0	0	0	0
Actinobacteriota	Coriobacteriia	Coriobacteriales	Coriobacteriaceae	0	0	0	0	0	0	0	0	0	0	0	0	0	0	0	0	250	42	0	0	0	0	0	0
Actinobacteriota	Coriobacteriia	Coriobacteriales	Coriobacteriaceae	0	0	0	0	0	0	0	0	0	0	0	0	0	0	0	0	165	30	0	0	0	0	0	0
Actinobacteriota	Coriobacteriia	Coriobacteriales	Coriobacteriaceae	0	0	407	124	157	22	0	0	0	0	0	0	101	42	0	0	0	0	0	0	0	0	0	0
Actinobacteriota	Coriobacteriia	Coriobacteriales	Coriobacteriaceae	0	0	0	0	0	0	641	34	0	0	0	0	0	0	0	0	0	0	0	0	0	0	0	0
Actinobacteriota	Coriobacteriia	Coriobacteriales	Coriobacteriaceae	0	0	0	0	0	0	0	0	0	0	0	0	0	0	0	0	0	0	0	0	0	0	94	157
Actinobacteriota	Coriobacteriia	Coriobacteriales	Coriobacteriales Incertae Sedis	0	0	249	388	111	104	0	0	0	0	91	101	160	203	0	0	0	0	0	0	0	0	0	0
Actinobacteriota	Coriobacteriia	Coriobacteriales	Coriobacteriales Incertae Sedis	0	0	0	0	0	0	0	0	0	0	0	0	0	0	10	137	0	0	0	0	0	0	2	42
Actinobacteriota	Coriobacteriia	Coriobacteriales	Coriobacteriales Incertae Sedis	0	0	0	0	0	0	77	30	0	0	0	0	0	0	0	0	0	0	0	0	0	0	0	0
Actinobacteriota	Coriobacteriia	Coriobacteriales	Eggerthellaceae	4	0	72	0	10	0	0	0	0	0	0	25	19	0	0	0	0	0	0	0	0	0	0	0
Actinobacteriota	Coriobacteriia	Coriobacteriales	Eggerthellaceae	0	0	0	0	0	0	0	0	10	0	0	0	0	0	0	0	0	0	0	0	0	0	9	132
Actinobacteriota	Coriobacteriia	Coriobacteriales	Eggerthellaceae	0	0	40	88	0	12	8	3	0	0	0	0	23	32	0	0	0	0	0	0	0	0	0	0
Actinobacteriota	Coriobacteriia	Coriobacteriales	Eggerthellaceae	54	28	0	0	0	0	0	0	0	0	0	0	0	0	0	0	3	5	7	12	0	2	9	24
Actinobacteriota	Coriobacteriia	Coriobacteriales	Eggerthellaceae	16	78	0	0	0	0	0	0	0	0	0	0	0	0	0	0	0	0	0	0	0	0	0	0
Actinobacteriota	Coriobacteriia	Coriobacteriales	Eggerthellaceae	0	0	0	44	0	21	0	0	0	5	0	0	0	25	0	0	0	0	0	0	0	0	0	0
Actinobacteriota	Coriobacteriia	Coriobacteriales	Eggerthellaceae	0	0	0	0	0	0	0	0	0	0	0	0	0	0	0	0	0	4	0	0	0	1	17	42
Actinobacteriota	Coriobacteriia	Coriobacteriales	Eggerthellaceae	0	0	0	0	0	0	0	0	0	0	36	44	0	0	0	0	0	0	0	0	0	0	0	0
Actinobacteriota	Coriobacteriia	Coriobacteriales	Eggerthellaceae	0	0	0	0	0	0	0	0	0	0	278	0	0	0	0	0	0	0	0	0	0	0	0	0
Actinobacteriota	Coriobacteriia	Coriobacteriales	Eggerthellaceae	0	0	0	0	0	0	0	0	0	0	0	0	0	0	0	0	0	0	0	0	364	50	0	0
Actinobacteriota	Coriobacteriia	Coriobacteriales	Eggerthellaceae	0	0	0	0	0	0	0	0	0	0	0	0	0	0	0	0	0	0	0	0	121	46	0	0
Actinobacteriota	Coriobacteriia	Coriobacteriales	Eggerthellaceae	0	0	0	0	0	0	0	0	0	0	0	0	0	0	0	0	0	0	0	0	80	30	0	0
Actinobacteriota	Coriobacteriia	Coriobacteriales	Eggerthellaceae	40	153	0	0	0	0	0	0	0	0	0	0	0	0	0	0	0	0	0	0	0	0	0	0
Actinobacteriota	Coriobacteriia	Coriobacteriales	Eggerthellaceae	0	0	0	0	0	0	0	0	0	0	0	196	0	0	0	0	0	0	0	0	0	0	0	0
Actinobacteriota	Coriobacteriia	Coriobacteriales	Eggerthellaceae	0	112	0	0	0	0	0	0	0	0	0	0	0	0	0	0	0	0	0	0	0	0	0	0
Actinobacteriota	Coriobacteriia	Coriobacteriales	NA	0	0	0	0	0	0	0	0	0	0	32	25	0	0	0	0	0	0	0	0	0	0	0	0
Bacteroidota	Bacteroidia	Bacteroidales	Bacteroidaceae	0	0	0	0	0	0	0	0	0	0	535	206	0	0	101	56	0	0	0	0	0	0	0	0
Bacteroidota	Bacteroidia	Bacteroidales	Bacteroidaceae	0	0	0	0	0	0	0	0	0	0	0	0	0	0	0	0	155	7	0	0	0	0	0	0
Bacteroidota	Bacteroidia	Bacteroidales	Bacteroidaceae	0	0	0	0	0	0	776	81	0	0	0	0	0	0	0	0	0	0	0	0	0	0	0	0
Bacteroidota	Bacteroidia	Bacteroidales	Bacteroidaceae	0	0	0	0	0	0	0	0	0	0	543	138	0	0	0	0	0	0	0	0	0	0	0	0
Bacteroidota	Bacteroidia	Bacteroidales	Bacteroidaceae	2535	0	0	0	0	0	0	0	0	0	0	0	0	0	0	0	0	0	1150	13	12	0	0	0
Bacteroidota	Bacteroidia	Bacteroidales	Bacteroidaceae	0	4128	447	331	2580	705	519	118	268	5	567	486	1251	715	43	60	1250	211	0	0	0	0	597	369
Bacteroidota	Bacteroidia	Bacteroidales	Bacteroidaceae	0	0	0	0	0	0	0	0	0	0	0	0	0	0	275	49	0	0	0	0	0	0	0	0
Bacteroidota	Bacteroidia	Bacteroidales	Bacteroidaceae	0	0	0	0	0	0	0	0	243	17	0	0	0	0	0	0	0	0	0	0	0	0	0	0
Bacteroidota	Bacteroidia	Bacteroidales	Bacteroidaceae	0	0	0	0	0	0	0	0	111	18	0	0	0	0	0	0	0	0	0	0	0	0	0	0
Bacteroidota	Bacteroidia	Bacteroidales	Bacteroidaceae	0	0	0	0	0	0	0	3	0	0	389	253	0	0	0	0	0	0	0	0	0	0	0	0
Bacteroidota	Bacteroidia	Bacteroidales	Bacteroidaceae	727	116	0	0	0	0	0	0	0	0	0	0	0	0	0	0	0	0	0	0	0	0	0	0
Bacteroidota	Bacteroidia	Bacteroidales	Bacteroidaceae	0	0	319	0	625	81	0	0	0	0	0	0	383	89	16	22	0	0	0	0	0	0	0	0
Bacteroidota	Bacteroidia	Bacteroidales	Bacteroidaceae	0	0	1699	667	0	0	0	0	0	0	0	0	0	0	146	42	1645	362	0	0	0	0	0	35
Bacteroidota	Bacteroidia	Bacteroidales	Bacteroidaceae	437	36	0	0	0	0	0	0	0	0	0	0	0	0	0	0	0	0	61	6	0	0	0	31
Bacteroidota	Bacteroidia	Bacteroidales	Bacteroidaceae	0	0	0	0	0	0	0	0	0	0	0	145	0	0	0	0	0	0	0	0	0	0	0	0
Bacteroidota	Bacteroidia	Bacteroidales	Bacteroidaceae	0	0	0	0	0	0	0	0	0	0	163	43	0	0	0	0	0	0	0	0	0	0	0	0
Bacteroidota	Bacteroidia	Bacteroidales	Bacteroidaceae	0	0	0	0	0	0	0	0	0	0	0	0	0	0	69	0	0	0	0	0	0	0	0	0
Bacteroidota	Bacteroidia	Bacteroidales	Bacteroidaceae	0	0	365	0	0	0	0	0	0	0	0	0	0	0	0	0	0	0	0	0	0	0	0	0
Bacteroidota	Bacteroidia	Bacteroidales	Bacteroidaceae	0	0	0	0	0	0	0	0	52	0	0	0	0	0	0	0	0	0	0	0	0	0	0	0
Bacteroidota	Bacteroidia	Bacteroidales	Bacteroidaceae	0	0	304	0	0	0	0	0	0	0	0	0	0	0	0	0	0	0	0	0	0	0	0	0
Bacteroidota	Bacteroidia	Bacteroidales	Bacteroidaceae	0	0	136	0	0	0	0	0	0	0	0	0	0	0	0	0	0	0	0	0	0	0	0	0
Bacteroidota	Bacteroidia	Bacteroidales	Bacteroidaceae	0	0	0	0	0	0	74	0	0	0	0	0	0	0	0	0	0	0	0	0	0	0	0	0
Bacteroidota	Bacteroidia	Bacteroidales	Bacteroidaceae	0	0	72	0	0	0	0	0	0	0	0	0	0	0	0	0	0	0	0	0	0	0	0	0
Bacteroidota	Bacteroidia	Bacteroidales	Bacteroidaceae	0	0	123	35	0	0	122	5	195	14	0	0	0	0	0	42	16	0	35	13	0	0	0	0
Bacteroidota	Bacteroidia	Bacteroidales	Bacteroidaceae	0	0	0	0	0	0	32	0	0	0	0	0	0	0	0	0	0	0	0	0	0	0	0	0
Bacteroidota	Bacteroidia	Bacteroidales	Bacteroidaceae	0	0	0	0	0	0	0	0	0	0	0	55	0	0	0	0	0	0	0	0	0	0	0	0
Bacteroidota	Bacteroidia	Bacteroidales	Bacteroidaceae	0	0	0	0	0	0	0	0	0	0	0	0	0	0	0	0	432	38	0	0	0	0	0	0
Bacteroidota	Bacteroidia	Bacteroidales	Bacteroidaceae	0	0	0	0	0	0	0	0	0	0	0	33	0	0	0	0	0	0	0	0	0	0	0	0
Bacteroidota	Bacteroidia	Bacteroidales	Bacteroidaceae	0	0	0	0	0	0	0	0	0	0	0	0	0	0	0	0	0	0	0	0	705	53	0	0
Bacteroidota	Bacteroidia	Bacteroidales	Bacteroidaceae	0	0	0	0	0	0	0	0	0	0	206	151	0	0	0	0	0	0	0	0	0	0	0	0
Bacteroidota	Bacteroidia	Bacteroidales	Bacteroidaceae	0	0	0	0	0	0	0	0	184	253	0	0	0	0	186	52	0	0	0	0	0	0	0	0
Bacteroidota	Bacteroidia	Bacteroidales	Bacteroidaceae	0	0	0	0	0	0	0	0	0	0	0	0	0	0	350	0	0	0	0	0	0	0	0	0
Bacteroidota	Bacteroidia	Bacteroidales	Bacteroidaceae	0	0	353	0	2337	573	0	0	0	0	504	345	1153	561	0	0	0	0	0	0	0	0	0	0
Bacteroidota	Bacteroidia	Bacteroidales	Bacteroidaceae	0	0	0	0	0	0	961	45	0	0	0	0	0	0	0	0	0	0	0	0	0	0	0	0
Bacteroidota	Bacteroidia	Bacteroidales	Bacteroidaceae	0	0	0	0	0	0	577	57	0	0	0	0	0	0	0	0	0	0	0	0	0	0	0	0
Bacteroidota	Bacteroidia	Bacteroidales	Bacteroidaceae	0	0	0	0	0	0	0	0	0	0	0	0	0	0	0	0	147	23	0	0	0	0	0	0
Bacteroidota	Bacteroidia	Bacteroidales	Bacteroidaceae	0	0	0	0	0	0	0	0	0	0	0	0	103	0	0	0	125	11	0	0	0	0	0	0
Bacteroidota	Bacteroidia	Bacteroidales	Bacteroidaceae	0	0	0	0	0	0	0	0	274	57	0	0	0	0	0	0	0	0	0	0	0	0	0	0
Bacteroidota	Bacteroidia	Bacteroidales	Bacteroidaceae	0	0	0	0	0	0	0	0	0	0	0	0	0	0	0	0	0	0	0	0	413	11	0	0
Bacteroidota	Bacteroidia	Bacteroidales	Bacteroidaceae	0	0	0	0	0	0	0	0	0	0	0	0	0	0	0	0	0	0	0	0	208	28	0	0
Bacteroidota	Bacteroidia	Bacteroidales	Bacteroidaceae	0	0	0	0	0	0	416	20	0	0	0	0	0	0	0	0	0	0	0	0	0	0	0	0
Bacteroidota	Bacteroidia	Bacteroidales	Bacteroidaceae	0	0	0	0	0	0	0	0	148	226	0	0	0	0	0	0	0	0	0	0	0	0	0	0
Bacteroidota	Bacteroidia	Bacteroidales	Bacteroidaceae	0	0	0	0	0	0	0	0	215	17	0	0	0	0	0	0	0	0	0	0	0	0	0	0
Bacteroidota	Bacteroidia	Bacteroidales	Bacteroidaceae	0	0	914	57	0	0	0	0	0	0	0	0	0	0	0	0	0	0	0	0	0	0	0	0
Bacteroidota	Bacteroidia	Bacteroidales	Bacteroidaceae	0	0	0	0	0	0	0	0	0	0	0	0	0	0	0	0	0	0	0	0	292	30	0	0
Bacteroidota	Bacteroidia	Bacteroidales	Bacteroidaceae	0	0	0	0	0	0	0	0	0	0	0	0	0	0	144	0	0	0	0	0	0	0	0	0
Bacteroidota	Bacteroidia	Bacteroidales	Bacteroidaceae	0	0	0	0	0	0	267	26	0	0	0	0	0	0	0	0	0	0	0	0	0	0	0	0
Bacteroidota	Bacteroidia	Bacteroidales	Bacteroidaceae	0	0	0	0	0	0	0	0	0	0	282	120	0	0	0	0	0	0	0	0	0	0	0	0
Bacteroidota	Bacteroidia	Bacteroidales	Bacteroidaceae	0	0	0	0	0	0	106	8	0	0	0	0	0	0	0	0	0	0	0	0	0	0	0	0
Bacteroidota	Bacteroidia	Bacteroidales	Bacteroidaceae	0	0	0	0	0	0	0	0	0	0	0	0	0	0	120	0	0	0	0	0	0	0	0	0
Bacteroidota	Bacteroidia	Bacteroidales	Bacteroidaceae	0	0	0	0	0	0	0	0	0	0	0	0	0	0	0	0	0	0	0	0	0	0	156	213
Bacteroidota	Bacteroidia	Bacteroidales	Bacteroidaceae	0	0	0	0	0	0	0	0	0	0	0	0	0	0	0	0	0	0	0	0	243	0	0	0
Bacteroidota	Bacteroidia	Bacteroidales	Bacteroidaceae	0	0	0	0	0	0	0	0	0	0	0	0	0	0	103	0	0	0	0	0	0	0	0	0
Bacteroidota	Bacteroidia	Bacteroidales	Bacteroidaceae	0	0	0	0	0	0	0	0	0	0	206	0	0	0	0	0	0	0	0	0	0	0	0	0
Bacteroidota	Bacteroidia	Bacteroidales	Bacteroidaceae	0	0	0	0	0	0	355	0	0	0	0	0	0	0	0	0	0	0	0	0	0	0	0	0
Bacteroidota	Bacteroidia	Bacteroidales	Bacteroidaceae	0	0	0	0	0	0	0	0	0	0	0	0	0	0	83	0	0	0	0	0	0	0	0	0
Bacteroidota	Bacteroidia	Bacteroidales	Bacteroidaceae	0	0	0	0	0	0	172	0	0	0	0	0	0	0	0	0	0	0	0	0	0	0	0	0
Bacteroidota	Bacteroidia	Bacteroidales	Bacteroidaceae	0	0	0	0	0	0	270	12	0	0	0	0	0	0	0	0	0	0	0	0	0	0	0	0
Bacteroidota	Bacteroidia	Bacteroidales	Bacteroidaceae	0	0	0	0	0	0	0	0	0	0	0	0	0	0	85	30	0	0	0	0	0	0	0	0
Bacteroidota	Bacteroidia	Bacteroidales	Bacteroidaceae	0	0	0	0	0	0	0	0	0	0	238	0	0	0	0	0	0	0	0	0	0	0	0	0
Bacteroidota	Bacteroidia	Bacteroidales	Bacteroidaceae	0	0	0	0	0	0	0	0	0	0	0	0	0	0	0	0	0	0	0	0	0	0	37	52
Bacteroidota	Bacteroidia	Bacteroidales	Bacteroidaceae	0	0	0	0	109	0	0	0	0	0	0	0	0	0	0	0	328	0	0	0	0	0	0	0
Bacteroidota	Bacteroidia	Bacteroidales	Bacteroidaceae	0	0	47	79	0	0	0	0	0	0	0	0	0	0	0	0	203	0	0	0	0	0	0	0
Bacteroidota	Bacteroidia	Bacteroidales	Bacteroidaceae	0	0	0	0	0	0	0	0	0	0	0	0	0	0	0	0	205	0	0	0	0	0	0	0
Bacteroidota	Bacteroidia	Bacteroidales	Bacteroidaceae	0	0	0	0	0	0	0	0	0	0	0	0	0	0	0	0	138	0	0	0	0	0	0	0
Bacteroidota	Bacteroidia	Bacteroidales	Bacteroidaceae	65	17	0	0	0	0	0	0	249	141	52	40	0	0	19	4	0	0	0	0	0	0	0	0
Bacteroidota	Bacteroidia	Bacteroidales	Bacteroidaceae	0	0	469	0	0	0	0	0	0	0	0	0	0	0	0	0	0	0	0	0	0	0	0	0
Bacteroidota	Bacteroidia	Bacteroidales	Bacteroidaceae	320	25	0	0	0	0	0	0	0	0	0	0	0	0	26	0	0	0	208	23	0	0	0	0
Bacteroidota	Bacteroidia	Bacteroidales	Bacteroidaceae	0	0	0	0	0	0	0	0	0	0	67	104	0	0	0	0	0	0	0	0	732	46	138	1045
Bacteroidota	Bacteroidia	Bacteroidales	Bacteroidaceae	0	0	0	0	0	0	0	0	0	0	0	0	0	0	0	0	0	0	0	0	0	0	0	188
Bacteroidota	Bacteroidia	Bacteroidales	Bacteroidaceae	0	0	0	0	0	0	201	22	56	0	0	0	0	0	0	0	38	0	0	0	0	0	0	0
Bacteroidota	Bacteroidia	Bacteroidales	Bacteroidaceae	0	0	0	0	0	0	0	0	0	0	0	0	0	0	0	0	47	4	0	0	0	0	0	0
Bacteroidota	Bacteroidia	Bacteroidales	Bacteroidaceae	0	0	0	0	0	0	0	0	0	0	0	0	0	0	0	0	0	0	0	0	0	0	737	530
Bacteroidota	Bacteroidia	Bacteroidales	Bacteroidaceae	0	0	0	0	0	0	0	0	333	481	0	93	0	0	29	0	145	14	0	0	0	0	364	676
Bacteroidota	Bacteroidia	Bacteroidales	Bacteroidaceae	108	26	990	11256	2069	2887	127	2	0	0	452	178	1380	2851	86	39	306	25	0	2	1542	320	0	0
Bacteroidota	Bacteroidia	Bacteroidales	Bacteroidaceae	0	0	691	119	0	0	0	38	0	0	0	44	0	0	263	45	139	17	0	0	0	0	0	0
Bacteroidota	Bacteroidia	Bacteroidales	Bacteroidaceae	0	0	0	0	0	0	0	0	378	126	0	0	0	0	62	0	309	54	0	0	0	0	0	0
Bacteroidota	Bacteroidia	Bacteroidales	Bacteroidaceae	0	0	0	0	0	0	228	57	257	97	0	0	0	0	0	0	301	49	0	0	0	0	370	564
Bacteroidota	Bacteroidia	Bacteroidales	Bacteroidaceae	63	0	2393	424	491	130	1483	260	1556	565	452	268	420	264	380	49	507	76	0	1	0	0	834	958
Bacteroidota	Bacteroidia	Bacteroidales	Bacteroidaceae	0	0	0	0	0	0	0	0	0	0	0	0	0	0	0	0	0	0	0	0	0	0	59	0
Bacteroidota	Bacteroidia	Bacteroidales	Barnesiellaceae	0	0	0	0	0	0	0	0	0	0	0	0	0	0	29	26	0	0	0	0	0	0	0	0
Bacteroidota	Bacteroidia	Bacteroidales	Barnesiellaceae	0	0	0	0	0	0	48	5	0	0	0	0	0	0	0	0	0	0	0	0	0	0	0	0
Bacteroidota	Bacteroidia	Bacteroidales	Barnesiellaceae	0	0	575	335	636	170	0	0	0	0	0	0	217	254	0	0	0	0	0	0	0	0	0	0
Bacteroidota	Bacteroidia	Bacteroidales	Barnesiellaceae	0	0	0	0	0	0	0	0	0	0	0	99	0	0	0	0	0	0	0	0	0	0	0	0
Bacteroidota	Bacteroidia	Bacteroidales	Barnesiellaceae	0	0	0	0	0	0	0	0	59	3	0	0	0	0	0	0	105	69	0	0	0	0	0	0
Bacteroidota	Bacteroidia	Bacteroidales	Barnesiellaceae	698	237	0	0	0	0	0	0	0	0	0	0	0	0	0	0	0	0	0	0	0	0	0	0
Bacteroidota	Bacteroidia	Bacteroidales	Barnesiellaceae	0	0	232	71	165	62	0	0	0	0	63	105	71	66	0	0	0	0	0	0	0	0	0	0
Bacteroidota	Bacteroidia	Bacteroidales	Barnesiellaceae	596	179	0	0	0	0	0	0	0	0	0	0	0	0	0	0	0	0	0	0	0	0	0	0
Bacteroidota	Bacteroidia	Bacteroidales	Barnesiellaceae	0	0	0	0	0	0	0	0	0	0	0	0	0	0	0	0	0	0	0	0	0	0	74	275
Bacteroidota	Bacteroidia	Bacteroidales	Barnesiellaceae	0	0	0	0	0	0	0	0	0	0	0	0	0	0	0	0	63	42	0	0	0	0	0	0
Bacteroidota	Bacteroidia	Bacteroidales	Barnesiellaceae	0	0	0	0	0	0	0	0	0	0	230	289	0	0	0	0	0	0	0	0	0	0	0	0
Bacteroidota	Bacteroidia	Bacteroidales	Barnesiellaceae	211	63	0	0	0	0	0	0	0	0	0	0	0	0	0	0	0	0	0	0	0	0	0	0
Bacteroidota	Bacteroidia	Bacteroidales	Barnesiellaceae	0	0	0	0	0	0	0	0	0	0	0	0	0	0	25	33	0	0	0	0	0	0	25	0
Bacteroidota	Bacteroidia	Bacteroidales	Barnesiellaceae	0	0	96	238	0	0	0	0	0	0	0	0	0	0	0	0	0	0	0	0	0	0	0	0
Bacteroidota	Bacteroidia	Bacteroidales	Marinifilaceae	0	0	0	0	0	0	0	0	0	0	59	30	0	0	22	14	0	2	0	0	0	0	0	0
Bacteroidota	Bacteroidia	Bacteroidales	Marinifilaceae	0	0	0	0	0	0	0	0	0	0	0	0	0	0	6	0	0	0	0	0	0	0	0	45
Bacteroidota	Bacteroidia	Bacteroidales	Marinifilaceae	0	0	40	0	0	0	0	0	0	0	0	0	0	0	0	0	0	0	0	0	0	0	0	0
Bacteroidota	Bacteroidia	Bacteroidales	Marinifilaceae	0	0	0	0	0	0	0	0	0	0	56	19	0	0	93	57	0	0	0	0	0	0	0	0
Bacteroidota	Bacteroidia	Bacteroidales	Marinifilaceae	0	0	0	0	0	0	0	0	0	0	0	22	0	0	0	0	0	0	0	0	0	0	0	66
Bacteroidota	Bacteroidia	Bacteroidales	Marinifilaceae	0	0	0	0	0	0	0	0	0	0	32	89	0	0	0	0	0	0	0	0	0	0	0	0
Bacteroidota	Bacteroidia	Bacteroidales	Marinifilaceae	0	0	0	0	0	0	0	0	0	0	0	0	0	0	0	0	0	0	0	0	132	32	18	129
Bacteroidota	Bacteroidia	Bacteroidales	Marinifilaceae	0	0	0	0	0	0	48	28	0	9	0	0	0	0	0	0	0	6	0	0	0	0	0	0
Bacteroidota	Bacteroidia	Bacteroidales	Marinifilaceae	0	0	0	0	0	0	0	0	0	0	0	0	0	0	0	0	0	0	0	0	37	13	0	0
Bacteroidota	Bacteroidia	Bacteroidales	Marinifilaceae	0	0	79	71	89	53	0	0	0	0	28	52	80	68	0	0	40	13	0	0	0	15	0	0
Bacteroidota	Bacteroidia	Bacteroidales	Muribaculaceae	0	0	0	0	0	0	0	0	0	0	0	0	0	0	83	10	0	0	0	0	0	0	0	0
Bacteroidota	Bacteroidia	Bacteroidales	Muribaculaceae	0	0	0	0	0	0	0	0	0	0	0	0	0	0	45	11	0	0	0	0	0	0	0	0
Bacteroidota	Bacteroidia	Bacteroidales	Muribaculaceae	0	0	0	0	0	0	0	0	0	0	0	0	0	0	60	7	0	0	0	0	0	0	0	0
Bacteroidota	Bacteroidia	Bacteroidales	Muribaculaceae	0	0	0	0	0	0	0	0	0	0	0	0	0	0	60	0	0	0	0	0	0	0	0	0
Bacteroidota	Bacteroidia	Bacteroidales	Muribaculaceae	0	0	0	0	0	0	0	0	0	0	0	0	0	0	46	0	0	0	0	0	0	0	0	0
Bacteroidota	Bacteroidia	Bacteroidales	Muribaculaceae	0	0	0	0	0	0	0	0	0	0	0	0	0	0	46	0	0	0	0	0	0	0	0	0
Bacteroidota	Bacteroidia	Bacteroidales	Muribaculaceae	0	0	0	0	0	0	0	0	0	0	0	0	0	0	39	0	0	0	0	0	0	0	0	0
Bacteroidota	Bacteroidia	Bacteroidales	Muribaculaceae	0	0	0	0	0	0	0	0	0	0	0	0	0	0	38	0	0	0	0	0	0	0	0	0
Bacteroidota	Bacteroidia	Bacteroidales	Muribaculaceae	0	0	0	0	0	0	0	0	0	0	0	0	0	0	244	182	0	0	0	0	0	0	0	0
Bacteroidota	Bacteroidia	Bacteroidales	Muribaculaceae	0	0	0	0	0	0	0	0	0	0	0	0	0	0	111	68	0	0	0	0	0	0	0	0
Bacteroidota	Bacteroidia	Bacteroidales	Muribaculaceae	0	0	0	0	0	0	0	0	0	0	0	0	0	0	84	13	0	0	0	0	0	0	0	0
Bacteroidota	Bacteroidia	Bacteroidales	Muribaculaceae	0	0	0	0	0	0	0	0	0	0	0	0	0	0	95	0	0	0	0	0	0	0	0	0
Bacteroidota	Bacteroidia	Bacteroidales	Muribaculaceae	0	0	0	0	0	0	0	0	0	0	0	0	0	0	46	0	0	0	0	0	0	0	0	0
Bacteroidota	Bacteroidia	Bacteroidales	Muribaculaceae	0	0	0	0	0	0	0	0	0	0	0	0	0	0	80	0	0	0	0	0	0	0	0	0
Bacteroidota	Bacteroidia	Bacteroidales	NA	0	0	94	13	0	0	0	0	0	0	0	0	0	0	0	0	0	0	0	0	0	0	0	0
Bacteroidota	Bacteroidia	Bacteroidales	NA	0	0	116	18	0	0	0	0	0	0	0	0	0	0	0	0	0	0	0	0	0	0	0	0
Bacteroidota	Bacteroidia	Bacteroidales	NA	0	0	0	0	0	0	0	0	0	0	0	0	0	0	96	94	0	0	0	0	0	0	0	0
Bacteroidota	Bacteroidia	Bacteroidales	NA	0	0	0	0	0	0	0	0	0	0	0	0	0	0	43	51	0	0	0	0	0	0	0	0
Bacteroidota	Bacteroidia	Bacteroidales	NA	0	0	0	0	0	0	0	0	0	0	0	0	0	0	69	28	0	0	0	0	0	0	0	0
Bacteroidota	Bacteroidia	Bacteroidales	Porphyromonadaceae	118	84	0	0	0	0	0	0	0	0	0	0	0	0	0	0	0	0	0	0	0	0	0	0
Bacteroidota	Bacteroidia	Bacteroidales	Prevotellaceae	0	0	0	0	0	0	0	0	0	0	0	0	0	0	0	85	0	0	0	0	0	0	0	0
Bacteroidota	Bacteroidia	Bacteroidales	Prevotellaceae	0	0	1045	216	0	0	0	0	0	0	0	0	0	0	0	0	0	0	0	0	0	0	0	0
Bacteroidota	Bacteroidia	Bacteroidales	Prevotellaceae	0	0	0	0	0	0	0	0	0	0	996	0	0	0	0	0	0	0	0	0	0	0	0	0
Bacteroidota	Bacteroidia	Bacteroidales	Prevotellaceae	0	0	0	0	0	0	0	0	0	0	3804	90	0	0	0	20	0	0	0	1	0	0	0	59
Bacteroidota	Bacteroidia	Bacteroidales	Prevotellaceae	0	0	0	0	0	0	0	0	0	0	1095	41	0	0	0	0	0	0	0	0	0	0	0	0
Bacteroidota	Bacteroidia	Bacteroidales	Prevotellaceae	0	0	0	0	0	0	1742	7	0	0	0	0	0	0	0	0	0	0	0	0	0	0	0	0
Bacteroidota	Bacteroidia	Bacteroidales	Prevotellaceae	0	0	0	0	0	0	744	0	0	0	0	0	0	0	0	0	0	0	0	0	0	0	0	0
Bacteroidota	Bacteroidia	Bacteroidales	Prevotellaceae	0	0	0	0	0	0	670	0	0	0	0	0	0	0	0	0	0	0	0	0	0	0	0	0
Bacteroidota	Bacteroidia	Bacteroidales	Prevotellaceae	0	0	0	0	0	0	543	0	0	0	0	0	0	0	0	0	0	0	0	0	0	0	0	0
Bacteroidota	Bacteroidia	Bacteroidales	Prevotellaceae	0	0	0	0	0	0	0	0	0	0	0	0	0	0	159	16	0	0	0	0	0	0	0	0
Bacteroidota	Bacteroidia	Bacteroidales	Prevotellaceae	0	0	0	0	0	0	0	0	0	0	0	0	0	0	91	9	0	0	0	0	0	0	0	0
Bacteroidota	Bacteroidia	Bacteroidales	Rikenellaceae	0	0	0	0	0	0	0	0	0	0	0	0	0	0	49	19	0	0	0	0	0	0	34	118
Bacteroidota	Bacteroidia	Bacteroidales	Rikenellaceae	0	0	180	115	988	439	0	0	0	0	0	0	632	590	0	0	0	0	0	0	0	0	37	84
Bacteroidota	Bacteroidia	Bacteroidales	Rikenellaceae	0	0	44	22	20	0	19	4	136	17	87	0	0	0	303	223	67	25	0	0	561	101	0	0
Bacteroidota	Bacteroidia	Bacteroidales	Rikenellaceae	0	0	27	57	0	0	0	0	0	0	0	0	0	0	35	18	0	0	0	0	0	0	0	0
Bacteroidota	Bacteroidia	Bacteroidales	Rikenellaceae	206	368	398	574	0	0	0	0	0	0	28	39	0	13	0	0	0	0	0	0	444	129	0	0
Bacteroidota	Bacteroidia	Bacteroidales	Rikenellaceae	0	0	52	62	0	0	50	4	0	0	0	0	12	0	0	0	55	15	0	0	0	0	0	0
Bacteroidota	Bacteroidia	Bacteroidales	Rikenellaceae	0	0	0	0	0	0	0	3	0	0	0	0	0	0	0	0	0	0	0	0	0	0	28	0
Bacteroidota	Bacteroidia	Bacteroidales	Rikenellaceae	0	0	0	0	0	0	0	0	0	0	793	686	0	0	0	0	0	0	0	0	0	0	0	0
Bacteroidota	Bacteroidia	Bacteroidales	Rikenellaceae	0	0	0	0	0	0	0	0	0	0	0	47	0	0	0	0	0	0	0	0	0	0	0	0
Bacteroidota	Bacteroidia	Bacteroidales	Rikenellaceae	0	0	0	0	0	0	48	0	0	0	0	0	0	0	0	0	0	0	0	0	0	0	0	0
Bacteroidota	Bacteroidia	Bacteroidales	Rikenellaceae	0	0	17	22	137	59	0	0	0	0	0	0	68	159	0	0	0	0	0	0	97	14	0	0
Bacteroidota	Bacteroidia	Bacteroidales	Rikenellaceae	0	0	0	0	0	0	0	0	0	0	0	0	0	0	254	119	0	0	0	0	0	0	0	0
Bacteroidota	Bacteroidia	Bacteroidales	Rikenellaceae	629	609	0	0	0	0	0	0	0	0	0	0	0	0	0	0	0	0	0	0	0	0	0	0
Bacteroidota	Bacteroidia	Bacteroidales	Rikenellaceae	0	0	365	119	71	0	0	0	34	6	0	0	93	42	0	0	0	0	0	0	0	0	0	115
Bacteroidota	Bacteroidia	Bacteroidales	Rikenellaceae	0	0	0	0	0	0	0	0	0	0	0	0	0	0	148	123	0	0	0	0	0	0	0	0
Bacteroidota	Bacteroidia	Bacteroidales	Rikenellaceae	0	0	0	0	0	0	0	0	0	0	0	0	0	0	136	112	0	0	0	0	0	0	0	0
Bacteroidota	Bacteroidia	Bacteroidales	Rikenellaceae	0	0	0	0	0	0	0	0	38	19	0	0	0	0	0	0	0	0	0	0	0	0	71	167
Bacteroidota	Bacteroidia	Bacteroidales	Rikenellaceae	0	0	0	0	0	0	26	9	0	0	91	110	0	0	0	0	0	0	0	0	0	0	0	0
Bacteroidota	Bacteroidia	Bacteroidales	Rikenellaceae	0	0	0	0	78	40	0	0	0	0	67	13	57	40	48	14	104	24	0	0	0	0	40	94
Bacteroidota	Bacteroidia	Bacteroidales	Rikenellaceae	10	7	0	0	565	180	0	0	0	0	0	0	369	332	914	645	0	0	0	0	0	0	223	784
Bacteroidota	Bacteroidia	Bacteroidales	Rikenellaceae	0	0	331	216	382	107	0	0	162	17	52	34	232	152	85	32	0	0	0	0	0	0	51	139
Bacteroidota	Bacteroidia	Bacteroidales	Rikenellaceae	0	0	96	49	0	0	0	0	0	0	0	0	0	0	0	0	0	0	0	0	0	0	0	0
Bacteroidota	Bacteroidia	Bacteroidales	Tannerellaceae	0	0	0	0	0	0	0	0	0	0	0	0	0	0	86	37	0	0	0	0	0	0	0	0
Bacteroidota	Bacteroidia	Bacteroidales	Tannerellaceae	0	0	0	0	0	0	156	115	218	121	0	0	0	0	180	214	0	0	0	0	0	0	0	0
Bacteroidota	Bacteroidia	Bacteroidales	Tannerellaceae	49	37	0	0	0	0	34	22	122	103	0	0	0	0	11	0	0	0	0	0	0	0	0	0
Bacteroidota	Bacteroidia	Bacteroidales	Tannerellaceae	0	0	0	0	0	0	48	24	0	0	0	0	0	0	14	0	114	42	130	128	0	0	0	0
Bacteroidota	Bacteroidia	Bacteroidales	Tannerellaceae	262	121	54	71	41	27	0	0	325	201	0	27	37	27	50	47	61	23	63	52	0	0	44	0
Bacteroidota	Bacteroidia	Bacteroidales	Tannerellaceae	0	0	482	569	294	155	0	0	69	41	155	175	227	171	0	0	75	24	73	50	0	0	0	0
Bacteroidota	Bacteroidia	Bacteroidales	Tannerellaceae	0	0	0	0	0	0	461	96	363	70	266	265	0	0	174	95	342	28	0	0	0	0	107	164
Bacteroidota	Bacteroidia	Bacteroidales	Tannerellaceae	0	0	0	0	0	0	0	0	0	0	0	0	0	0	0	0	51	20	0	0	0	0	0	0
Bacteroidota	Bacteroidia	Bacteroidales	Tannerellaceae	133	0	0	0	0	0	0	0	0	0	0	0	0	0	0	0	0	0	0	0	0	0	0	0
Bacteroidota	Bacteroidia	Bacteroidales	Tannerellaceae	0	0	0	0	0	0	0	0	0	0	0	0	0	0	0	0	117	48	104	97	0	0	0	0
Bacteroidota	Bacteroidia	Bacteroidales	Tannerellaceae	0	0	0	0	0	0	0	0	0	0	0	0	0	0	0	0	0	0	0	0	0	0	181	185
Bacteroidota	Bacteroidia	Bacteroidales	Tannerellaceae	0	0	0	0	0	0	0	0	0	0	0	0	0	0	81	93	0	0	0	0	0	0	0	0
Cyanobacteria	Vampirivibrionia	Gastranaerophilales	NA	0	0	200	84	0	0	0	0	0	0	0	0	0	0	0	0	0	0	0	0	0	0	0	0
Desulfobacterota	Desulfovibrionia	Desulfovibrionales	Desulfovibrionaceae	0	0	0	0	0	0	0	0	0	0	0	0	0	0	27	36	0	0	0	0	0	0	0	0
Desulfobacterota	Desulfovibrionia	Desulfovibrionales	Desulfovibrionaceae	0	0	0	0	0	0	0	0	0	0	0	0	0	34	0	0	0	11	0	0	0	0	0	0
Desulfobacterota	Desulfovibrionia	Desulfovibrionales	Desulfovibrionaceae	0	0	0	0	0	0	0	0	0	44	0	0	0	0	14	22	0	0	22	21	37	14	0	0
Desulfobacterota	Desulfovibrionia	Desulfovibrionales	Desulfovibrionaceae	0	0	0	0	0	0	0	0	0	0	32	41	0	0	0	0	42	36	0	0	0	0	0	0
Desulfobacterota	Desulfovibrionia	Desulfovibrionales	Desulfovibrionaceae	0	0	0	0	0	0	24	14	0	0	0	0	0	0	0	0	0	0	0	8	0	0	29	146
Desulfobacterota	Desulfovibrionia	Desulfovibrionales	Desulfovibrionaceae	0	0	0	0	0	0	0	0	124	51	0	0	0	0	0	0	0	0	0	0	0	0	0	0
Desulfobacterota	Desulfovibrionia	Desulfovibrionales	Desulfovibrionaceae	0	0	20	75	0	0	0	0	0	0	0	0	0	0	0	0	0	0	0	0	0	0	0	0
Desulfobacterota	Desulfovibrionia	Desulfovibrionales	Desulfovibrionaceae	0	0	0	0	0	0	0	0	0	0	0	0	0	0	0	0	0	0	0	0	0	0	154	300
Desulfobacterota	Desulfovibrionia	Desulfovibrionales	Desulfovibrionaceae	0	0	0	0	0	0	0	0	0	0	0	0	15	0	0	0	0	0	0	0	35	8	0	0
Firmicutes	Bacilli	Erysipelotrichales	Erysipelatoclostridiaceae	0	0	0	0	0	0	0	0	0	0	0	0	0	0	41	0	0	0	0	0	0	0	0	0
Firmicutes	Bacilli	Erysipelotrichales	Erysipelatoclostridiaceae	0	0	0	0	0	0	0	0	0	0	0	0	0	0	41	0	0	0	0	0	0	0	0	0
Firmicutes	Bacilli	Erysipelotrichales	Erysipelatoclostridiaceae	0	0	0	0	0	0	0	0	0	0	0	0	0	0	172	7	0	0	0	0	0	0	0	0
Firmicutes	Bacilli	Erysipelotrichales	Erysipelatoclostridiaceae	0	0	35	172	0	19	0	0	0	0	0	10	0	72	0	0	0	0	0	0	0	0	0	0
Firmicutes	Bacilli	Erysipelotrichales	Erysipelatoclostridiaceae	0	0	0	0	0	0	0	0	0	0	0	0	0	0	0	165	0	0	0	0	0	0	0	0
Firmicutes	Bacilli	Erysipelotrichales	Erysipelatoclostridiaceae	0	0	37	0	0	0	0	0	0	0	0	0	0	0	0	0	0	0	0	872	43	24	0	0
Firmicutes	Bacilli	Erysipelotrichales	Erysipelatoclostridiaceae	106	11	0	0	0	0	0	0	13	59	0	0	0	0	0	1	0	2	26	8	134	8	13	38
Firmicutes	Bacilli	Erysipelotrichales	Erysipelatoclostridiaceae	0	0	0	0	0	0	0	0	0	0	0	0	0	0	0	626	0	0	0	0	0	0	0	0
Firmicutes	Bacilli	Erysipelotrichales	Erysipelatoclostridiaceae	0	0	0	0	0	0	0	0	0	0	0	0	0	0	0	389	0	0	3	1	0	0	0	0
Firmicutes	Bacilli	Erysipelotrichales	Erysipelatoclostridiaceae	89	0	0	0	0	0	0	0	0	0	0	0	0	0	0	0	0	0	20	11	0	0	0	0
Firmicutes	Bacilli	Erysipelotrichales	Erysipelatoclostridiaceae	0	25	279	441	182	86	201	63	215	287	40	0	267	116	24	7	48	57	0	0	0	0	0	0
Firmicutes	Bacilli	Erysipelotrichales	Erysipelatoclostridiaceae	0	0	0	0	0	0	124	38	0	0	0	93	0	0	0	0	0	15	0	0	261	111	20	91
Firmicutes	Bacilli	Erysipelotrichales	Erysipelatoclostridiaceae	0	0	0	0	0	0	0	0	0	0	0	0	0	0	0	0	0	0	39	33	0	0	0	0
Firmicutes	Bacilli	Erysipelotrichales	Erysipelatoclostridiaceae	0	0	0	0	0	0	0	0	0	31	0	0	0	0	0	0	0	0	0	0	0	0	0	0
Firmicutes	Bacilli	Erysipelotrichales	Erysipelatoclostridiaceae	0	0	0	0	0	0	0	0	0	0	0	0	0	0	0	0	0	0	0	0	0	30	0	0
Firmicutes	Bacilli	Erysipelotrichales	Erysipelatoclostridiaceae	0	0	0	0	0	0	0	0	0	0	0	0	0	0	0	0	0	0	0	0	74	22	0	0
Firmicutes	Bacilli	Erysipelotrichales	Erysipelatoclostridiaceae	0	0	0	0	0	45	0	2	0	0	0	0	0	25	0	0	4	5	0	0	0	0	0	0
Firmicutes	Bacilli	Erysipelotrichales	Erysipelatoclostridiaceae	0	0	0	84	0	0	0	0	0	0	0	0	0	0	0	0	0	0	0	0	0	0	0	0
Firmicutes	Bacilli	Erysipelotrichales	Erysipelatoclostridiaceae	0	0	35	0	0	0	0	0	0	0	0	0	0	0	0	0	0	0	0	0	0	0	0	0
Firmicutes	Bacilli	Erysipelotrichales	Erysipelotrichaceae	0	0	0	93	0	0	0	0	0	0	0	0	0	0	0	0	0	0	0	4	0	0	0	0
Firmicutes	Bacilli	Erysipelotrichales	Erysipelotrichaceae	92	0	0	0	0	0	0	0	0	0	0	0	0	0	0	0	0	0	0	0	0	0	0	0
Firmicutes	Bacilli	Erysipelotrichales	Erysipelotrichaceae	56	0	0	0	0	0	0	0	0	0	0	0	0	0	0	0	0	0	0	0	0	0	0	0
Firmicutes	Bacilli	Erysipelotrichales	Erysipelotrichaceae	105	62	0	0	0	0	0	0	0	0	0	0	0	0	0	0	0	0	0	0	0	0	0	0
Firmicutes	Bacilli	Erysipelotrichales	Erysipelotrichaceae	195	0	0	0	0	0	0	0	0	0	0	0	0	0	0	0	0	0	0	0	0	0	0	0
Firmicutes	Bacilli	Erysipelotrichales	Erysipelotrichaceae	0	0	0	0	0	0	1146	154	0	0	0	0	0	0	0	0	0	0	0	0	0	0	0	0
Firmicutes	Bacilli	Erysipelotrichales	Erysipelotrichaceae	0	0	0	0	0	0	0	0	0	0	0	0	0	0	107	8	0	0	0	0	0	0	96	390
Firmicutes	Bacilli	Erysipelotrichales	Erysipelotrichaceae	0	0	0	0	0	0	0	0	0	0	0	0	0	0	0	0	0	0	0	0	0	0	75	321
Firmicutes	Bacilli	Erysipelotrichales	Erysipelotrichaceae	0	0	0	0	0	0	360	46	0	0	0	0	0	0	0	0	0	0	0	0	0	0	0	0
Firmicutes	Bacilli	Erysipelotrichales	Erysipelotrichaceae	0	0	0	0	0	0	0	0	0	0	71	0	0	0	0	0	0	0	0	0	0	0	0	0
Firmicutes	Bacilli	Erysipelotrichales	Erysipelotrichaceae	86	13	0	0	0	0	0	0	0	0	0	0	0	0	0	0	0	0	0	0	345	26	0	0
Firmicutes	Bacilli	Erysipelotrichales	Erysipelotrichaceae	96	0	0	0	0	0	0	0	0	0	0	0	0	0	0	0	0	0	0	0	179	20	0	0
Firmicutes	Bacilli	Erysipelotrichales	Erysipelotrichaceae	0	0	0	0	0	0	0	0	0	0	0	0	0	0	0	0	0	0	0	0	84	10	0	0
Firmicutes	Bacilli	Erysipelotrichales	Erysipelotrichaceae	0	0	0	0	0	0	0	0	0	0	0	0	0	0	0	0	0	0	0	0	80	11	0	0
Firmicutes	Bacilli	Erysipelotrichales	Erysipelotrichaceae	145	77	0	0	0	0	0	0	0	0	0	0	0	0	0	0	0	0	0	0	0	0	0	0
Firmicutes	Bacilli	Izemoplasmatales	NA	0	0	0	0	0	0	0	0	0	0	0	0	0	0	50	107	0	0	0	0	0	0	0	0
Firmicutes	Bacilli	Lactobacillales	Enterococcaceae	0	0	0	0	0	0	0	0	0	0	0	0	0	0	0	0	0	0	11	0	31	0	0	0
Firmicutes	Bacilli	Lactobacillales	Lactobacillaceae	0	0	7	18	0	0	0	0	0	0	0	0	0	0	0	0	0	0	0	0	86	5	0	0
Firmicutes	Bacilli	Lactobacillales	Lactobacillaceae	0	0	0	0	0	0	0	0	0	0	0	0	0	0	50	11	0	0	0	0	0	0	0	0
Firmicutes	Bacilli	Lactobacillales	Lactobacillaceae	0	0	0	0	0	0	0	0	0	0	0	0	0	0	0	0	0	0	0	0	327	0	0	0
Firmicutes	Bacilli	Lactobacillales	Lactobacillaceae	0	0	0	0	0	0	0	0	0	0	0	0	0	0	0	0	0	0	0	0	97	0	0	0
Firmicutes	Bacilli	Lactobacillales	Lactobacillaceae	0	0	0	0	0	0	0	0	0	0	0	0	0	0	0	0	0	0	0	0	0	0	12	129
Firmicutes	Bacilli	Lactobacillales	Lactobacillaceae	24	427	0	0	0	0	0	0	0	0	0	0	0	0	0	0	0	0	0	0	0	0	0	0
Firmicutes	Bacilli	Lactobacillales	Streptococcaceae	0	0	0	0	0	0	0	0	0	0	115	96	47	93	0	0	0	0	0	0	0	0	0	0
Firmicutes	Bacilli	Lactobacillales	Streptococcaceae	0	45	0	0	0	0	0	0	69	51	0	0	0	0	0	0	0	0	0	0	115	36	9	101
Firmicutes	Bacilli	Lactobacillales	Streptococcaceae	0	0	0	0	0	0	0	0	0	10	0	0	0	0	34	0	54	55	0	0	0	0	0	0
Firmicutes	Bacilli	Lactobacillales	Streptococcaceae	0	0	0	0	0	0	0	0	0	0	0	0	0	0	0	0	0	0	892	19	0	0	0	0
Firmicutes	Bacilli	Lactobacillales	Streptococcaceae	0	0	67	159	653	769	26	9	0	0	24	25	63	169	13	13	59	46	20	37	0	0	0	0
Firmicutes	Bacilli	Lactobacillales	Streptococcaceae	0	0	0	0	91	94	0	0	0	0	0	0	0	32	0	0	0	0	0	0	0	0	0	0
Firmicutes	Bacilli	Lactobacillales	Streptococcaceae	0	0	0	0	99	48	0	0	0	0	0	0	0	23	0	0	0	0	0	2	0	0	0	0
Firmicutes	Bacilli	RF39	NA	0	0	0	0	0	0	0	0	0	0	0	0	0	97	0	0	0	0	0	0	0	0	0	0
Firmicutes	Bacilli	RF39	NA	0	0	0	0	48	32	0	0	0	0	0	0	0	0	0	0	0	0	0	0	0	0	0	0
Firmicutes	Bacilli	RF39	NA	0	0	0	0	0	0	0	0	0	0	36	24	0	0	0	0	0	0	0	0	0	0	0	0
Firmicutes	Bacilli	RF39	NA	0	0	0	0	0	0	0	0	0	0	0	34	0	0	0	0	0	0	0	0	0	0	0	0
Firmicutes	Bacilli	RF39	NA	0	0	0	0	0	0	0	0	0	0	0	0	0	0	0	0	0	0	0	0	0	0	50	171
Firmicutes	Bacilli	RF39	NA	0	0	0	0	46	71	0	0	0	0	0	0	59	133	0	0	0	0	0	0	0	0	0	0
Firmicutes	Bacilli	RF39	NA	0	0	0	0	0	0	0	0	0	0	0	0	29	133	0	0	0	0	0	0	0	0	0	0
Firmicutes	Bacilli	RF39	NA	0	0	136	234	0	0	0	0	0	0	0	0	0	0	0	0	0	0	0	0	0	0	0	0
Firmicutes	Clostridia	Christensenellales	Christensenellaceae	0	0	0	0	0	0	0	0	0	0	0	53	0	82	0	0	0	0	0	0	0	0	0	0
Firmicutes	Clostridia	Christensenellales	Christensenellaceae	0	0	0	0	0	0	0	0	0	0	0	0	0	0	0	0	0	0	0	0	154	76	0	0
Firmicutes	Clostridia	Christensenellales	Christensenellaceae	0	0	35	0	0	0	0	0	0	0	0	0	0	0	0	0	0	0	0	0	0	0	0	0
Firmicutes	Clostridia	Christensenellales	Christensenellaceae	0	0	0	0	0	0	0	0	0	0	0	0	0	0	0	0	0	0	0	0	0	25	0	321
Firmicutes	Clostridia	Christensenellales	Christensenellaceae	0	0	254	238	86	33	0	0	0	0	79	58	43	17	0	0	0	0	0	0	0	0	0	0
Firmicutes	Clostridia	Christensenellales	Christensenellaceae	0	0	257	221	71	41	0	0	0	0	0	39	45	0	0	0	0	0	0	0	0	0	0	0
Firmicutes	Clostridia	Christensenellales	Christensenellaceae	0	0	37	0	0	0	0	0	0	0	0	0	0	0	0	0	0	0	0	0	0	0	0	0
Firmicutes	Clostridia	Christensenellales	Christensenellaceae	0	0	0	0	0	0	0	0	0	0	0	0	0	0	0	0	0	0	0	0	56	25	0	0
Firmicutes	Clostridia	Christensenellales	Christensenellaceae	0	57	96	128	78	50	0	0	0	0	0	0	0	0	0	0	0	0	0	0	0	0	6	0
Firmicutes	Clostridia	Christensenellales	Christensenellaceae	0	0	0	35	0	0	0	0	0	0	0	0	0	0	0	0	0	0	0	0	0	0	0	0
Firmicutes	Clostridia	Christensenellales	Christensenellaceae	0	0	0	0	0	0	0	0	0	0	32	0	0	0	0	0	0	0	0	0	0	0	0	0
Firmicutes	Clostridia	Christensenellales	Christensenellaceae	0	0	0	0	0	0	0	0	0	0	0	0	0	0	0	0	0	0	0	0	0	0	56	0
Firmicutes	Clostridia	Christensenellales	Christensenellaceae	0	0	0	0	0	0	0	0	0	0	0	0	0	0	0	0	0	0	0	0	0	0	46	157
Firmicutes	Clostridia	Christensenellales	Christensenellaceae	0	0	0	22	38	0	0	0	0	0	0	0	36	21	0	0	0	0	0	0	0	0	0	42
Firmicutes	Clostridia	Christensenellales	Christensenellaceae	0	0	0	0	0	0	0	0	0	0	0	0	0	0	46	29	0	0	0	0	0	0	0	0
Firmicutes	Clostridia	Christensenellales	Christensenellaceae	0	0	0	0	23	41	0	0	0	0	0	0	0	91	14	63	0	0	0	0	0	0	0	0
Firmicutes	Clostridia	Christensenellales	Christensenellaceae	0	0	877	644	215	129	0	0	0	0	238	179	159	66	33	0	0	0	0	0	0	0	0	0
Firmicutes	Clostridia	Christensenellales	Christensenellaceae	0	0	0	0	0	0	0	0	0	0	0	0	59	0	12	0	0	0	0	0	0	0	0	0
Firmicutes	Clostridia	Christensenellales	Christensenellaceae	0	0	0	0	0	0	0	0	0	0	0	0	0	0	18	79	0	0	0	0	0	0	0	0
Firmicutes	Clostridia	Christensenellales	Christensenellaceae	108	0	0	0	0	0	0	11	0	0	0	0	0	0	0	0	0	0	0	0	0	0	0	0
Firmicutes	Clostridia	Christensenellales	Christensenellaceae	0	0	0	0	43	10	0	0	0	0	48	0	4	0	3	12	0	0	0	0	0	0	14	0
Firmicutes	Clostridia	Christensenellales	Christensenellaceae	0	0	0	0	0	0	0	0	0	0	0	0	0	0	0	0	47	0	0	0	0	0	0	0
Firmicutes	Clostridia	Christensenellales	Christensenellaceae	0	0	0	0	0	0	0	0	0	0	178	40	0	0	0	0	0	0	0	0	0	0	0	0
Firmicutes	Clostridia	Clostridia UCG-014	NA	0	0	0	0	0	0	0	0	0	0	0	47	0	0	0	0	0	0	0	0	0	0	0	0
Firmicutes	Clostridia	Clostridia UCG-014	NA	0	0	0	0	0	0	0	0	0	0	0	0	0	0	0	0	0	0	0	0	0	0	10	118
Firmicutes	Clostridia	Clostridia UCG-014	NA	0	0	0	0	0	0	0	0	0	0	0	79	0	0	0	0	0	0	0	0	0	0	0	0
Firmicutes	Clostridia	Clostridia UCG-014	NA	0	0	0	0	18	18	0	0	0	0	0	59	0	0	0	0	0	0	0	0	0	0	0	0
Firmicutes	Clostridia	Clostridia UCG-014	NA	0	0	249	318	0	80	0	0	0	0	0	0	0	87	0	0	0	0	0	0	173	45	0	0
Firmicutes	Clostridia	Clostridia UCG-014	NA	0	0	0	0	0	0	0	0	0	0	83	0	0	0	0	0	0	0	0	0	0	0	0	0
Firmicutes	Clostridia	Clostridia UCG-014	NA	0	0	0	0	51	0	0	0	0	0	0	0	0	0	0	0	0	0	0	0	0	0	0	0
Firmicutes	Clostridia	Clostridia UCG-014	NA	0	0	0	0	0	0	0	0	0	0	0	0	0	0	0	0	0	0	0	0	197	43	0	0
Firmicutes	Clostridia	Clostridia UCG-014	NA	0	0	0	0	0	0	0	0	0	0	0	0	0	0	0	0	0	0	0	0	0	0	9	199
Firmicutes	Clostridia	Clostridia UCG-014	NA	0	0	0	0	0	0	0	0	0	0	210	98	0	0	0	0	0	0	0	0	0	0	0	0
Firmicutes	Clostridia	Clostridia UCG-014	NA	0	0	0	31	0	39	0	0	0	0	0	0	149	286	0	0	0	0	0	0	0	0	0	0
Firmicutes	Clostridia	Clostridia UCG-014	NA	0	0	0	0	0	0	0	0	0	0	0	0	0	0	111	88	0	0	0	0	0	0	0	0
Firmicutes	Clostridia	Clostridia UCG-014	NA	0	0	244	358	63	0	0	0	0	0	0	0	136	0	0	0	0	0	0	0	0	0	0	0
Firmicutes	Clostridia	Clostridia UCG-014	NA	0	0	0	0	0	0	0	0	0	0	0	0	0	0	0	0	0	0	0	0	125	25	0	0
Firmicutes	Clostridia	Clostridia UCG-014	NA	0	0	0	0	0	0	0	0	0	0	0	0	0	0	0	0	0	0	0	0	0	0	7	38
Firmicutes	Clostridia	Clostridia UCG-014	NA	0	0	0	0	0	63	0	0	0	0	0	0	81	104	0	0	0	0	0	0	0	0	0	0
Firmicutes	Clostridia	Clostridia UCG-014	NA	0	0	0	0	0	0	0	0	0	0	0	0	73	125	0	0	0	0	0	0	0	0	0	0
Firmicutes	Clostridia	Clostridia UCG-014	NA	0	0	0	0	0	0	0	0	0	0	0	15	0	0	0	0	0	0	0	0	37	8	0	0
Firmicutes	Clostridia	Clostridia UCG-014	NA	0	0	0	0	0	0	0	0	0	0	75	67	0	0	0	0	0	0	0	0	0	0	0	0
Firmicutes	Clostridia	Clostridia UCG-014	NA	0	0	0	0	0	0	0	0	0	0	0	0	0	0	71	11	0	0	0	0	0	0	0	0
Firmicutes	Clostridia	Clostridia UCG-014	NA	0	0	0	0	0	0	0	0	0	0	63	58	0	0	0	0	0	0	0	0	0	0	0	0
Firmicutes	Clostridia	Clostridia vadinBB60 group	NA	0	0	0	0	0	19	0	0	0	0	16	0	53	0	0	0	0	0	0	0	0	0	0	0
Firmicutes	Clostridia	Clostridiales	Clostridiaceae	0	0	0	0	0	0	0	0	0	0	87	40	0	0	0	0	0	0	0	0	0	0	0	0
Firmicutes	Clostridia	Clostridiales	Clostridiaceae	0	0	37	119	263	162	0	0	0	0	0	0	297	241	21	14	73	30	0	0	0	0	0	0
Firmicutes	Clostridia	Clostridiales	Clostridiaceae	0	0	0	0	0	0	0	0	0	0	0	34	0	0	0	0	0	0	0	0	0	0	0	0
Firmicutes	Clostridia	Clostridiales	Clostridiaceae	0	0	0	0	0	0	0	0	0	0	0	49	0	0	0	0	0	0	0	0	0	0	0	0
Firmicutes	Clostridia	Clostridiales	Clostridiaceae	0	44	0	0	0	0	0	0	0	0	0	0	0	0	0	0	0	0	0	0	0	0	0	0
Firmicutes	Clostridia	Clostridiales	Clostridiaceae	0	0	0	0	0	0	0	0	0	0	575	290	0	0	0	0	55	17	0	0	0	0	12	38
Firmicutes	Clostridia	Clostridiales	Clostridiaceae	0	59	0	0	0	0	0	0	0	0	0	0	0	0	0	0	0	0	0	0	0	0	0	0
Firmicutes	Clostridia	Clostridiales	Clostridiaceae	66	0	0	0	0	0	34	8	0	9	246	123	0	0	0	0	0	0	0	0	0	4	0	14
Firmicutes	Clostridia	Clostridiales	Clostridiaceae	0	12	0	49	0	0	0	0	0	0	0	0	125	99	6	0	0	0	1	0	31	6	0	0
Firmicutes	Clostridia	Clostridiales	Clostridiaceae	0	0	0	0	0	0	0	0	0	0	0	73	0	0	0	0	24	0	0	0	0	0	0	0
Firmicutes	Clostridia	Lachnospirales	Defluviitaleaceae	9	36	10	0	0	0	0	0	0	0	0	0	0	0	0	0	0	0	0	0	4	0	0	0
Firmicutes	Clostridia	Lachnospirales	Lachnospiraceae	0	0	0	0	0	0	0	0	0	0	91	53	0	0	0	0	0	0	0	0	0	0	0	0
Firmicutes	Clostridia	Lachnospirales	Lachnospiraceae	0	0	0	0	0	0	0	0	0	0	95	62	0	0	23	17	121	46	0	0	47	21	0	0
Firmicutes	Clostridia	Lachnospirales	Lachnospiraceae	0	0	0	0	0	0	71	15	0	0	0	0	0	0	0	0	105	36	0	0	0	8	2	28
Firmicutes	Clostridia	Lachnospirales	Lachnospiraceae	0	0	0	0	0	0	0	0	0	0	0	0	0	0	0	0	94	32	0	0	0	0	0	0
Firmicutes	Clostridia	Lachnospirales	Lachnospiraceae	0	0	0	0	114	125	0	0	0	0	0	0	36	49	0	0	0	0	0	0	0	0	0	0
Firmicutes	Clostridia	Lachnospirales	Lachnospiraceae	0	0	0	0	0	0	299	57	0	0	0	0	0	0	6	5	227	72	0	0	29	10	0	0
Firmicutes	Clostridia	Lachnospirales	Lachnospiraceae	0	0	0	0	0	0	0	0	0	0	0	0	0	0	0	0	0	0	0	0	68	4	0	0
Firmicutes	Clostridia	Lachnospirales	Lachnospiraceae	0	0	79	0	0	0	64	6	0	0	0	0	0	0	0	0	0	6	0	0	49	0	0	0
Firmicutes	Clostridia	Lachnospirales	Lachnospiraceae	0	0	49	0	0	0	0	10	0	0	0	0	0	0	0	0	0	0	0	0	0	4	0	0
Firmicutes	Clostridia	Lachnospirales	Lachnospiraceae	0	0	0	0	0	0	0	0	0	0	0	0	0	0	32	15	0	0	0	0	0	22	0	0
Firmicutes	Clostridia	Lachnospirales	Lachnospiraceae	0	0	0	0	0	0	0	0	0	0	0	0	0	0	12	0	0	0	0	0	33	60	0	0
Firmicutes	Clostridia	Lachnospirales	Lachnospiraceae	0	0	217	0	0	0	77	14	0	0	0	21	0	0	0	0	0	0	0	0	0	0	0	0
Firmicutes	Clostridia	Lachnospirales	Lachnospiraceae	0	0	0	0	58	0	0	0	0	0	0	0	16	0	0	0	0	0	0	0	0	0	0	0
Firmicutes	Clostridia	Lachnospirales	Lachnospiraceae	0	0	0	0	0	0	0	0	0	0	0	0	0	0	9	24	0	0	0	0	0	0	21	94
Firmicutes	Clostridia	Lachnospirales	Lachnospiraceae	0	0	30	0	0	0	0	0	0	0	0	0	0	0	0	0	0	0	0	0	0	0	0	0
Firmicutes	Clostridia	Lachnospirales	Lachnospiraceae	0	0	0	0	0	0	50	20	0	0	0	0	0	0	0	0	0	0	0	0	0	0	0	0
Firmicutes	Clostridia	Lachnospirales	Lachnospiraceae	0	0	0	0	0	0	0	0	0	0	0	0	0	0	0	0	0	0	0	0	0	0	0	98
Firmicutes	Clostridia	Lachnospirales	Lachnospiraceae	0	0	54	0	0	0	0	0	0	0	0	0	0	0	0	0	0	0	0	0	0	0	0	0
Firmicutes	Clostridia	Lachnospirales	Lachnospiraceae	0	0	0	0	0	0	135	35	0	0	0	0	0	0	0	0	0	0	0	0	0	0	0	0
Firmicutes	Clostridia	Lachnospirales	Lachnospiraceae	0	0	0	0	0	0	95	20	0	0	0	0	0	0	0	0	0	0	0	0	0	0	0	0
Firmicutes	Clostridia	Lachnospirales	Lachnospiraceae	0	0	106	93	0	21	0	0	0	0	0	0	20	0	0	0	0	0	0	0	0	0	0	0
Firmicutes	Clostridia	Lachnospirales	Lachnospiraceae	0	0	0	0	0	0	0	0	28	68	0	0	0	0	0	0	0	0	0	0	0	0	0	0
Firmicutes	Clostridia	Lachnospirales	Lachnospiraceae	83	0	0	0	0	0	0	0	0	0	0	0	0	0	0	0	0	0	0	0	0	0	0	0
Firmicutes	Clostridia	Lachnospirales	Lachnospiraceae	47	0	0	0	0	0	0	0	0	48	0	0	0	0	0	0	0	3	0	1	0	0	0	0
Firmicutes	Clostridia	Lachnospirales	Lachnospiraceae	0	0	0	0	0	0	0	1	0	43	0	0	0	0	0	0	0	0	0	0	0	0	0	0
Firmicutes	Clostridia	Lachnospirales	Lachnospiraceae	0	0	0	0	0	0	0	0	0	0	0	0	0	0	0	0	0	0	0	0	0	0	22	73
Firmicutes	Clostridia	Lachnospirales	Lachnospiraceae	0	0	0	0	0	0	69	14	0	0	0	0	0	0	0	0	0	0	0	0	0	0	0	0
Firmicutes	Clostridia	Lachnospirales	Lachnospiraceae	11	51	0	0	0	0	172	49	60	44	139	83	0	49	0	0	0	0	0	0	0	0	64	321
Firmicutes	Clostridia	Lachnospirales	Lachnospiraceae	0	0	0	0	0	0	0	0	0	0	0	0	0	0	0	0	0	0	0	0	56	0	0	0
Firmicutes	Clostridia	Lachnospirales	Lachnospiraceae	0	0	0	0	0	0	0	0	0	51	0	0	0	0	0	0	0	0	0	0	0	0	0	0
Firmicutes	Clostridia	Lachnospirales	Lachnospiraceae	0	0	94	0	0	0	0	0	0	0	0	0	0	0	0	0	0	0	0	0	0	0	0	0
Firmicutes	Clostridia	Lachnospirales	Lachnospiraceae	0	0	104	0	0	0	0	0	0	0	0	0	21	0	0	0	0	0	0	0	0	0	0	0
Firmicutes	Clostridia	Lachnospirales	Lachnospiraceae	165	0	0	0	0	0	0	0	0	0	0	0	0	0	0	0	0	0	28	0	0	0	72	0
Firmicutes	Clostridia	Lachnospirales	Lachnospiraceae	0	0	42	0	0	0	0	0	0	0	0	0	0	0	0	0	0	0	0	0	0	0	0	0
Firmicutes	Clostridia	Lachnospirales	Lachnospiraceae	0	0	91	0	0	0	0	0	0	0	0	0	0	0	0	0	53	11	40	4	0	0	115	0
Firmicutes	Clostridia	Lachnospirales	Lachnospiraceae	0	0	0	0	0	0	0	0	0	0	0	0	35	49	0	0	0	0	0	0	0	0	0	0
Firmicutes	Clostridia	Lachnospirales	Lachnospiraceae	0	0	0	0	0	0	0	6	31	115	0	0	0	0	0	0	0	0	0	0	0	0	0	0
Firmicutes	Clostridia	Lachnospirales	Lachnospiraceae	0	0	0	0	0	0	0	0	0	0	0	0	0	0	0	0	0	0	0	0	140	10	0	0
Firmicutes	Clostridia	Lachnospirales	Lachnospiraceae	69	0	0	0	0	0	0	0	0	0	0	0	0	0	0	0	0	0	0	0	0	0	89	0
Firmicutes	Clostridia	Lachnospirales	Lachnospiraceae	0	0	0	0	0	0	0	0	0	0	0	0	0	0	0	0	0	0	0	0	76	0	0	0
Firmicutes	Clostridia	Lachnospirales	Lachnospiraceae	0	0	136	84	35	0	0	0	0	0	0	0	33	0	0	0	0	0	0	0	0	0	0	0
Firmicutes	Clostridia	Lachnospirales	Lachnospiraceae	0	0	148	119	0	0	0	0	0	0	0	0	0	0	0	0	0	0	0	0	0	0	0	0
Firmicutes	Clostridia	Lachnospirales	Lachnospiraceae	0	46	0	0	220	0	283	11	112	67	0	27	0	0	0	0	0	0	28	23	0	0	0	0
Firmicutes	Clostridia	Lachnospirales	Lachnospiraceae	0	0	0	0	0	0	0	0	68	27	0	0	0	0	0	0	0	0	30	22	0	0	29	0
Firmicutes	Clostridia	Lachnospirales	Lachnospiraceae	0	0	1138	777	1669	144	0	0	114	62	436	0	651	57	0	0	214	21	40	32	220	20	46	136
Firmicutes	Clostridia	Lachnospirales	Lachnospiraceae	0	0	0	0	0	0	0	0	0	0	0	0	0	0	0	0	0	0	35	26	0	0	0	0
Firmicutes	Clostridia	Lachnospirales	Lachnospiraceae	0	0	0	0	0	0	0	0	0	0	0	0	0	0	0	0	0	0	0	0	97	8	0	0
Firmicutes	Clostridia	Lachnospirales	Lachnospiraceae	0	0	0	0	0	0	0	0	0	0	0	0	0	0	0	0	124	8	0	0	0	0	0	0
Firmicutes	Clostridia	Lachnospirales	Lachnospiraceae	0	0	0	0	0	0	0	0	0	0	0	0	0	0	0	0	101	7	0	0	0	0	0	0
Firmicutes	Clostridia	Lachnospirales	Lachnospiraceae	0	0	0	0	0	0	0	0	0	0	0	0	0	0	0	0	0	0	0	0	0	0	144	0
Firmicutes	Clostridia	Lachnospirales	Lachnospiraceae	0	161	230	0	223	63	461	0	84	85	75	0	129	0	69	0	92	0	711	90	343	30	0	0
Firmicutes	Clostridia	Lachnospirales	Lachnospiraceae	0	41	0	0	0	0	29	0	0	0	0	0	0	0	80	0	97	0	0	0	0	0	0	0
Firmicutes	Clostridia	Lachnospirales	Lachnospiraceae	0	0	533	0	0	0	0	0	0	0	0	0	0	0	66	0	0	0	0	0	0	0	0	0
Firmicutes	Clostridia	Lachnospirales	Lachnospiraceae	0	104	114	0	0	0	0	0	0	3	0	0	72	0	198	0	74	0	346	50	218	20	30	0
Firmicutes	Clostridia	Lachnospirales	Lachnospiraceae	0	0	0	0	0	0	0	0	0	43	0	0	0	0	0	0	137	0	0	0	0	0	0	0
Firmicutes	Clostridia	Lachnospirales	Lachnospiraceae	0	0	0	0	0	0	0	0	0	0	0	0	0	0	67	0	0	0	0	0	0	0	0	0
Firmicutes	Clostridia	Lachnospirales	Lachnospiraceae	0	0	0	0	0	0	0	0	0	0	0	0	0	0	0	0	45	0	0	0	0	0	0	0
Firmicutes	Clostridia	Lachnospirales	Lachnospiraceae	0	0	0	0	0	0	0	0	0	0	0	0	0	0	79	0	0	0	0	0	0	0	0	0
Firmicutes	Clostridia	Lachnospirales	Lachnospiraceae	0	0	0	0	0	0	0	0	0	0	0	0	0	0	0	0	54	0	0	0	0	0	0	0
Firmicutes	Clostridia	Lachnospirales	Lachnospiraceae	0	0	0	0	43	0	0	0	0	0	0	0	37	0	0	0	0	0	0	0	0	0	0	0
Firmicutes	Clostridia	Lachnospirales	Lachnospiraceae	0	0	195	0	0	0	0	0	0	0	0	0	0	0	0	0	0	0	0	0	0	0	0	0
Firmicutes	Clostridia	Lachnospirales	Lachnospiraceae	0	0	0	0	0	0	0	0	56	0	0	0	0	0	0	0	0	0	0	0	0	0	0	0
Firmicutes	Clostridia	Lachnospirales	Lachnospiraceae	0	0	0	0	0	0	0	0	0	0	0	0	0	0	62	0	0	0	0	0	0	0	14	0
Firmicutes	Clostridia	Lachnospirales	Lachnospiraceae	0	0	0	0	0	0	0	0	75	32	0	0	0	0	0	0	0	0	0	0	0	0	0	0
Firmicutes	Clostridia	Lachnospirales	Lachnospiraceae	0	0	0	0	0	0	0	0	0	0	0	0	0	0	137	0	0	0	0	0	0	0	0	0
Firmicutes	Clostridia	Lachnospirales	Lachnospiraceae	0	0	0	0	0	0	0	0	0	0	0	0	0	0	0	0	67	7	0	0	0	0	0	0
Firmicutes	Clostridia	Lachnospirales	Lachnospiraceae	0	0	15	0	0	0	0	0	0	0	0	0	0	0	106	0	0	0	0	0	0	0	0	0
Firmicutes	Clostridia	Lachnospirales	Lachnospiraceae	0	0	165	0	0	0	0	0	0	0	0	0	0	0	95	0	0	0	0	0	0	0	0	0
Firmicutes	Clostridia	Lachnospirales	Lachnospiraceae	0	0	0	0	0	0	0	0	0	0	0	0	0	0	0	0	0	0	0	0	58	6	0	0
Firmicutes	Clostridia	Lachnospirales	Lachnospiraceae	0	0	454	93	66	0	0	0	0	0	0	0	40	0	0	0	0	0	0	0	0	0	0	0
Firmicutes	Clostridia	Lachnospirales	Lachnospiraceae	0	0	0	0	0	0	0	0	0	0	0	0	0	0	89	0	0	0	0	0	0	0	0	0
Firmicutes	Clostridia	Lachnospirales	Lachnospiraceae	0	0	0	0	0	0	0	0	0	0	0	0	0	0	63	0	0	0	0	0	0	0	0	0
Firmicutes	Clostridia	Lachnospirales	Lachnospiraceae	0	0	0	0	0	0	503	22	0	0	0	0	0	0	0	0	77	17	0	0	60	11	100	56
Firmicutes	Clostridia	Lachnospirales	Lachnospiraceae	0	0	0	0	96	44	0	0	0	0	0	0	44	0	0	0	0	0	0	0	0	0	0	0
Firmicutes	Clostridia	Lachnospirales	Lachnospiraceae	0	0	0	0	0	0	0	0	0	0	0	0	0	0	0	0	40	7	0	0	0	0	0	0
Firmicutes	Clostridia	Lachnospirales	Lachnospiraceae	0	0	0	0	0	0	0	0	0	0	0	0	0	0	0	0	40	8	0	0	0	0	0	0
Firmicutes	Clostridia	Lachnospirales	Lachnospiraceae	0	0	0	0	101	0	0	0	0	0	0	0	23	0	0	0	0	0	0	0	0	0	0	0
Firmicutes	Clostridia	Lachnospirales	Lachnospiraceae	0	0	0	0	0	0	0	0	0	0	0	0	0	0	0	0	0	0	0	0	0	0	86	0
Firmicutes	Clostridia	Lachnospirales	Lachnospiraceae	0	0	0	0	0	0	0	0	0	0	0	0	0	0	0	0	45	0	0	0	0	0	0	0
Firmicutes	Clostridia	Lachnospirales	Lachnospiraceae	23	0	259	512	86	0	130	11	0	0	0	0	52	0	0	0	41	25	0	0	173	47	0	0
Firmicutes	Clostridia	Lachnospirales	Lachnospiraceae	0	0	0	0	0	0	0	0	0	0	0	0	0	0	0	0	0	0	0	0	0	0	70	0
Firmicutes	Clostridia	Lachnospirales	Lachnospiraceae	0	0	0	0	0	0	0	0	0	32	0	0	0	0	0	0	0	0	0	0	0	0	0	0
Firmicutes	Clostridia	Lachnospirales	Lachnospiraceae	0	0	0	0	0	0	66	5	0	0	0	0	0	0	0	0	0	0	0	0	0	0	0	0
Firmicutes	Clostridia	Lachnospirales	Lachnospiraceae	0	0	0	0	0	0	0	0	0	0	0	0	0	0	0	0	48	0	0	0	0	0	0	0
Firmicutes	Clostridia	Lachnospirales	Lachnospiraceae	0	0	0	0	203	0	0	0	0	0	0	0	31	0	0	0	0	0	0	0	0	0	0	0
Firmicutes	Clostridia	Lachnospirales	Lachnospiraceae	0	0	0	0	0	0	0	0	0	0	0	0	0	0	0	0	69	3	0	0	0	0	0	0
Firmicutes	Clostridia	Lachnospirales	Lachnospiraceae	0	0	0	0	0	0	0	0	180	61	214	0	0	0	69	38	91	30	28	3	0	0	68	111
Firmicutes	Clostridia	Lachnospirales	Lachnospiraceae	0	0	0	0	99	22	0	0	0	0	0	0	0	0	0	0	0	0	0	0	0	0	0	0
Firmicutes	Clostridia	Lachnospirales	Lachnospiraceae	0	0	0	0	0	0	0	0	0	0	71	31	0	0	6	0	0	0	0	0	0	0	0	0
Firmicutes	Clostridia	Lachnospirales	Lachnospiraceae	0	0	301	141	0	0	201	13	25	27	0	0	0	0	0	10	34	6	36	5	0	0	78	139
Firmicutes	Clostridia	Lachnospirales	Lachnospiraceae	0	0	0	0	76	0	0	0	0	0	0	0	0	0	0	0	0	0	5	1	0	0	0	0
Firmicutes	Clostridia	Lachnospirales	Lachnospiraceae	0	0	0	0	116	0	0	0	0	0	0	0	0	0	0	0	0	0	0	0	0	0	0	0
Firmicutes	Clostridia	Lachnospirales	Lachnospiraceae	0	0	0	0	86	0	0	0	0	0	0	0	0	0	0	0	0	0	0	0	0	0	0	0
Firmicutes	Clostridia	Lachnospirales	Lachnospiraceae	0	0	81	0	0	0	0	0	0	0	0	0	0	0	0	0	0	0	0	0	0	0	0	0
Firmicutes	Clostridia	Lachnospirales	Lachnospiraceae	0	0	114	0	0	0	0	0	0	0	0	0	0	0	0	0	0	0	0	0	0	0	0	0
Firmicutes	Clostridia	Lachnospirales	Lachnospiraceae	0	0	104	0	0	0	0	0	0	0	0	0	0	0	0	0	0	0	0	0	0	0	0	0
Firmicutes	Clostridia	Lachnospirales	Lachnospiraceae	0	0	109	62	0	0	0	0	0	0	0	0	0	0	0	0	0	0	0	0	0	0	0	0
Firmicutes	Clostridia	Lachnospirales	Lachnospiraceae	0	0	35	0	0	0	0	0	0	0	0	0	0	70	0	0	0	0	0	0	0	0	0	0
Firmicutes	Clostridia	Lachnospirales	Lachnospiraceae	0	0	81	0	0	0	0	0	0	0	0	0	0	0	0	0	0	0	0	0	0	0	0	0
Firmicutes	Clostridia	Lachnospirales	Lachnospiraceae	0	0	0	0	0	0	0	0	32	0	0	0	0	0	0	0	0	0	0	0	0	0	0	0
Firmicutes	Clostridia	Lachnospirales	Lachnospiraceae	0	0	0	0	119	0	0	0	0	0	0	0	0	0	0	0	0	0	0	0	0	0	0	0
Firmicutes	Clostridia	Lachnospirales	Lachnospiraceae	0	0	0	0	0	0	845	38	31	11	0	0	0	0	0	0	55	9	33	5	0	0	42	0
Firmicutes	Clostridia	Lachnospirales	Lachnospiraceae	0	54	0	0	0	0	0	0	0	0	0	0	0	0	0	0	0	0	0	0	0	0	0	0
Firmicutes	Clostridia	Lachnospirales	Lachnospiraceae	0	0	67	0	0	0	0	0	0	0	0	0	0	0	0	0	0	0	0	0	0	0	0	0
Firmicutes	Clostridia	Lachnospirales	Lachnospiraceae	0	0	0	0	38	0	0	0	0	0	0	0	20	0	0	0	0	0	0	0	0	0	0	0
Firmicutes	Clostridia	Lachnospirales	Lachnospiraceae	0	0	0	75	0	0	0	0	0	0	0	0	0	0	0	0	0	0	0	0	0	0	0	0
Firmicutes	Clostridia	Lachnospirales	Lachnospiraceae	0	0	0	0	38	0	0	0	0	0	0	0	0	0	0	0	0	0	0	0	0	0	0	0
Firmicutes	Clostridia	Lachnospirales	Lachnospiraceae	0	0	0	0	0	0	0	0	0	0	0	0	0	0	0	0	212	56	21	3	0	0	0	0
Firmicutes	Clostridia	Lachnospirales	Lachnospiraceae	0	0	77	0	0	0	0	0	0	0	0	0	0	0	0	0	0	0	0	0	0	0	0	0
Firmicutes	Clostridia	Lachnospirales	Lachnospiraceae	0	0	0	137	0	0	0	0	0	0	0	0	0	0	0	0	0	0	0	0	0	0	0	0
Firmicutes	Clostridia	Lachnospirales	Lachnospiraceae	0	0	138	0	48	0	0	4	0	0	0	0	0	0	18	37	71	9	0	0	0	8	45	240
Firmicutes	Clostridia	Lachnospirales	Lachnospiraceae	0	0	69	0	0	0	0	0	0	0	0	0	0	0	0	0	0	0	0	0	0	0	0	0
Firmicutes	Clostridia	Lachnospirales	Lachnospiraceae	0	0	0	0	0	0	0	0	0	0	0	0	0	0	0	27	110	16	0	0	0	0	44	240
Firmicutes	Clostridia	Lachnospirales	Lachnospiraceae	0	0	128	124	139	52	0	0	0	0	282	77	47	104	9	0	34	9	0	0	0	0	0	0
Firmicutes	Clostridia	Lachnospirales	Lachnospiraceae	0	0	0	0	43	0	0	0	0	0	0	0	0	0	0	0	0	0	0	0	0	0	0	0
Firmicutes	Clostridia	Lachnospirales	Lachnospiraceae	0	0	0	44	0	0	0	0	0	0	0	0	0	0	0	0	0	0	0	0	0	0	0	0
Firmicutes	Clostridia	Lachnospirales	Lachnospiraceae	0	0	0	0	0	0	0	0	0	0	0	0	0	0	0	0	0	19	0	0	0	31	0	0
Firmicutes	Clostridia	Lachnospirales	Lachnospiraceae	0	0	126	0	0	0	0	0	0	0	0	0	0	0	0	0	82	20	0	0	0	16	0	0
Firmicutes	Clostridia	Lachnospirales	Lachnospiraceae	0	0	128	172	0	0	0	11	0	0	0	0	0	0	0	0	0	0	15	2	0	0	0	0
Firmicutes	Clostridia	Lachnospirales	Lachnospiraceae	0	0	0	0	0	0	257	14	0	14	0	0	0	0	0	0	0	3	0	0	0	0	64	42
Firmicutes	Clostridia	Lachnospirales	Lachnospiraceae	0	0	0	0	0	0	0	0	0	0	0	0	0	0	0	0	0	0	68	10	0	0	0	0
Firmicutes	Clostridia	Lachnospirales	Lachnospiraceae	0	0	0	0	0	0	0	0	0	0	0	0	0	0	0	0	0	0	0	0	51	14	0	0
Firmicutes	Clostridia	Lachnospirales	Lachnospiraceae	0	32	0	0	86	0	0	0	0	0	0	0	0	0	0	0	0	0	29	3	0	0	0	0
Firmicutes	Clostridia	Lachnospirales	Lachnospiraceae	0	0	0	0	0	0	0	0	0	0	0	0	64	0	0	0	0	0	0	0	0	8	0	0
Firmicutes	Clostridia	Lachnospirales	Lachnospiraceae	0	0	0	0	0	0	0	0	0	0	0	0	0	0	0	0	0	0	0	0	113	14	0	0
Firmicutes	Clostridia	Lachnospirales	Lachnospiraceae	0	0	0	0	0	0	0	0	0	0	0	0	0	0	0	0	75	22	0	0	0	0	0	0
Firmicutes	Clostridia	Lachnospirales	Lachnospiraceae	0	0	0	0	198	0	0	0	0	0	0	0	0	0	0	0	71	15	0	0	0	0	0	0
Firmicutes	Clostridia	Lachnospirales	Lachnospiraceae	0	0	0	0	0	0	0	0	0	0	0	0	0	0	0	0	0	0	7	0	53	0	0	0
Firmicutes	Clostridia	Lachnospirales	Lachnospiraceae	0	0	40	44	0	0	26	5	0	0	0	0	0	0	0	0	0	0	0	0	0	0	15	0
Firmicutes	Clostridia	Lachnospirales	Lachnospiraceae	0	0	99	66	0	0	0	0	0	0	0	0	0	0	0	0	0	0	0	0	51	9	0	0
Firmicutes	Clostridia	Lachnospirales	Lachnospiraceae	0	0	0	0	0	0	0	0	0	0	0	0	0	0	0	0	32	17	0	0	0	0	0	0
Firmicutes	Clostridia	Lachnospirales	Lachnospiraceae	0	0	161	0	0	120	0	18	0	33	0	0	77	104	0	0	0	0	82	14	212	25	50	0
Firmicutes	Clostridia	Lachnospirales	Lachnospiraceae	0	0	109	0	0	0	0	0	0	0	0	0	0	0	0	0	0	0	0	0	31	4	0	0
Firmicutes	Clostridia	Lachnospirales	Lachnospiraceae	0	0	0	0	165	0	32	0	0	0	0	0	40	25	8	7	0	0	0	0	0	0	0	0
Firmicutes	Clostridia	Lachnospirales	Lachnospiraceae	0	0	0	0	152	0	0	0	15	5	0	0	76	0	0	0	0	0	0	0	0	0	0	0
Firmicutes	Clostridia	Lachnospirales	Lachnospiraceae	0	0	0	0	0	0	196	0	90	24	119	50	0	0	42	26	129	50	114	15	0	16	95	0
Firmicutes	Clostridia	Lachnospirales	Lachnospiraceae	0	0	0	0	0	0	0	0	0	0	0	0	0	0	0	0	0	0	0	0	43	0	0	0
Firmicutes	Clostridia	Lachnospirales	Lachnospiraceae	0	0	0	0	0	0	0	0	0	0	0	0	0	0	0	0	43	9	0	0	0	0	0	0
Firmicutes	Clostridia	Lachnospirales	Lachnospiraceae	0	0	0	0	0	0	0	0	0	36	0	0	0	0	0	0	0	0	0	0	0	0	0	0
Firmicutes	Clostridia	Lachnospirales	Lachnospiraceae	0	0	0	0	0	0	0	0	0	0	0	0	0	0	0	0	0	0	40	4	0	0	0	0
Firmicutes	Clostridia	Lachnospirales	Lachnospiraceae	40	0	0	0	0	55	0	0	77	33	0	0	39	66	0	0	0	0	52	7	232	50	160	0
Firmicutes	Clostridia	Lachnospirales	Lachnospiraceae	0	0	0	0	0	0	0	5	0	0	75	0	0	0	0	0	0	0	0	0	0	0	0	0
Firmicutes	Clostridia	Lachnospirales	Lachnospiraceae	0	0	348	600	53	0	119	12	0	15	0	49	43	0	0	0	0	0	0	0	0	15	27	153
Firmicutes	Clostridia	Lachnospirales	Lachnospiraceae	0	0	0	0	0	0	0	0	0	0	99	0	0	0	0	0	0	0	0	0	0	0	0	0
Firmicutes	Clostridia	Lachnospirales	Lachnospiraceae	0	0	267	0	30	0	492	24	94	35	95	0	37	25	0	0	48	8	0	0	105	9	0	38
Firmicutes	Clostridia	Lachnospirales	Lachnospiraceae	0	0	0	0	0	0	0	0	0	0	0	0	0	0	0	0	0	0	0	0	132	19	0	0
Firmicutes	Clostridia	Lachnospirales	Lachnospiraceae	0	0	0	0	0	0	0	20	0	0	0	25	0	0	15	0	0	0	0	0	35	10	0	0
Firmicutes	Clostridia	Lachnospirales	Lachnospiraceae	0	0	86	0	18	9	0	0	0	0	0	0	0	0	0	0	0	0	0	1	76	8	9	0
Firmicutes	Clostridia	Lachnospirales	Lachnospiraceae	0	0	0	0	0	0	0	0	0	0	0	0	0	0	0	0	29	0	0	0	0	0	0	0
Firmicutes	Clostridia	Lachnospirales	Lachnospiraceae	0	0	89	0	0	0	0	0	0	0	0	0	0	0	0	0	0	0	0	0	0	0	0	0
Firmicutes	Clostridia	Lachnospirales	Lachnospiraceae	0	0	0	0	0	0	0	0	0	0	32	0	0	0	0	0	0	0	0	0	0	0	0	0
Firmicutes	Clostridia	Lachnospirales	Lachnospiraceae	0	30	0	0	71	39	90	27	0	0	0	70	25	21	0	0	0	10	0	0	0	0	0	0
Firmicutes	Clostridia	Lachnospirales	Lachnospiraceae	0	0	277	128	0	0	0	0	0	13	0	0	0	0	52	48	0	0	0	0	0	0	21	31
Firmicutes	Clostridia	Lachnospirales	Lachnospiraceae	0	0	0	0	0	0	0	0	0	0	0	0	0	0	0	0	0	0	0	0	0	0	25	324
Firmicutes	Clostridia	Lachnospirales	Lachnospiraceae	0	0	0	0	0	0	0	0	0	0	0	0	0	0	28	28	0	22	0	0	0	21	0	0
Firmicutes	Clostridia	Lachnospirales	Lachnospiraceae	0	0	0	0	0	0	0	0	0	0	0	0	0	0	0	0	41	23	0	0	0	0	0	0
Firmicutes	Clostridia	Lachnospirales	Lachnospiraceae	0	0	0	0	0	0	0	0	0	0	0	0	0	0	0	0	0	0	0	0	0	0	9	115
Firmicutes	Clostridia	Lachnospirales	Lachnospiraceae	0	0	0	0	0	0	0	0	0	0	0	0	0	0	0	0	0	0	0	0	60	9	0	0
Firmicutes	Clostridia	Lachnospirales	Lachnospiraceae	67	30	0	97	0	0	0	0	0	22	0	0	0	0	10	6	0	0	12	5	0	0	0	59
Firmicutes	Clostridia	Lachnospirales	Lachnospiraceae	0	0	0	0	0	0	40	0	0	7	0	67	29	0	0	44	25	14	0	0	0	0	0	0
Firmicutes	Clostridia	Lachnospirales	Lachnospiraceae	0	0	0	0	0	0	37	4	0	0	0	0	0	0	0	0	0	0	0	0	0	0	0	0
Firmicutes	Clostridia	Lachnospirales	Lachnospiraceae	0	0	0	0	0	0	0	0	0	0	0	0	0	0	0	0	0	4	0	2	0	0	0	56
Firmicutes	Clostridia	Lachnospirales	Lachnospiraceae	26	38	0	0	43	0	0	0	0	0	0	0	0	0	0	0	0	0	0	0	0	0	0	0
Firmicutes	Clostridia	Lachnospirales	Lachnospiraceae	0	0	111	234	0	0	0	0	0	0	0	0	0	0	0	0	0	0	0	0	0	0	0	0
Firmicutes	Clostridia	Lachnospirales	Lachnospiraceae	46	0	0	0	0	0	0	0	0	0	0	0	0	0	0	0	0	0	0	0	0	0	0	0
Firmicutes	Clostridia	Lachnospirales	Lachnospiraceae	50	37	0	0	0	0	0	0	0	28	56	15	17	0	16	79	17	16	0	0	0	0	0	0
Firmicutes	Clostridia	Lachnospirales	Lachnospiraceae	0	0	0	0	0	0	0	0	0	0	0	0	0	0	0	0	0	0	0	0	43	0	0	0
Firmicutes	Clostridia	Lachnospirales	Lachnospiraceae	0	0	0	0	0	0	0	0	0	0	0	0	0	42	0	0	0	0	0	0	0	0	0	0
Firmicutes	Clostridia	Lachnospirales	Lachnospiraceae	0	0	0	0	0	0	0	0	0	0	0	0	0	0	0	0	29	3	0	0	33	0	0	0
Firmicutes	Clostridia	Lachnospirales	Lachnospiraceae	0	0	0	0	0	0	0	0	0	49	0	0	0	0	0	0	0	0	0	0	0	0	0	0
Firmicutes	Clostridia	Lachnospirales	Lachnospiraceae	0	0	235	380	0	0	0	26	0	0	0	0	0	0	0	0	0	0	0	0	0	47	0	0
Firmicutes	Clostridia	Lachnospirales	Lachnospiraceae	0	0	0	0	0	30	0	0	0	0	0	0	0	0	0	0	0	0	0	0	103	47	0	0
Firmicutes	Clostridia	Lachnospirales	Lachnospiraceae	0	0	0	0	0	0	0	0	0	0	0	0	0	0	21	0	0	0	0	0	200	34	0	0
Firmicutes	Clostridia	Lachnospirales	Lachnospiraceae	0	0	0	0	0	0	0	0	0	0	0	0	0	0	0	0	0	0	0	0	0	44	0	0
Firmicutes	Clostridia	Lachnospirales	Lachnospiraceae	0	0	0	0	0	0	0	0	0	0	0	0	0	0	0	0	0	0	0	0	0	29	0	0
Firmicutes	Clostridia	Lachnospirales	Lachnospiraceae	0	0	0	0	238	117	183	28	0	0	0	0	0	0	0	0	0	0	0	0	0	0	22	171
Firmicutes	Clostridia	Lachnospirales	Lachnospiraceae	0	0	215	199	0	0	0	0	0	53	0	0	0	0	0	0	0	0	0	0	0	0	0	0
Firmicutes	Clostridia	Lachnospirales	Lachnospiraceae	0	0	133	203	162	112	0	0	0	0	0	65	33	57	37	69	86	38	0	0	121	61	111	704
Firmicutes	Clostridia	Lachnospirales	Lachnospiraceae	0	0	0	0	0	0	0	0	84	93	0	0	0	0	0	0	0	0	0	0	0	0	0	0
Firmicutes	Clostridia	Lachnospirales	Lachnospiraceae	0	0	178	260	0	0	0	13	0	0	0	0	0	0	0	0	0	0	0	0	0	0	0	0
Firmicutes	Clostridia	Lachnospirales	Lachnospiraceae	0	8	161	199	137	81	312	34	0	0	0	36	36	40	48	46	22	16	0	0	179	67	8	77
Firmicutes	Clostridia	Lachnospirales	Lachnospiraceae	0	0	0	0	0	0	0	0	0	0	0	0	0	0	0	0	37	16	0	0	0	0	0	0
Firmicutes	Clostridia	Lachnospirales	Lachnospiraceae	0	0	0	0	0	0	0	0	0	0	0	0	0	0	0	0	0	0	0	0	0	0	0	77
Firmicutes	Clostridia	Lachnospirales	Lachnospiraceae	0	0	0	0	213	77	0	0	96	48	194	144	133	135	0	0	0	0	0	0	0	0	0	0
Firmicutes	Clostridia	Lachnospirales	Lachnospiraceae	0	0	0	0	0	0	0	11	38	45	0	0	0	0	0	0	0	8	0	0	0	0	0	0
Firmicutes	Clostridia	Lachnospirales	Lachnospiraceae	0	0	225	234	0	0	0	0	0	51	0	0	0	0	0	0	0	0	0	0	0	0	0	0
Firmicutes	Clostridia	Lachnospirales	Lachnospiraceae	0	0	0	0	0	0	0	0	0	0	0	0	0	32	0	0	0	0	0	0	0	0	0	0
Firmicutes	Clostridia	Lachnospirales	Lachnospiraceae	0	0	104	0	0	17	0	0	0	0	0	0	20	0	0	0	0	0	0	0	0	0	0	0
Firmicutes	Clostridia	Lachnospirales	Lachnospiraceae	0	0	0	0	68	0	0	0	0	0	0	0	0	0	0	0	0	0	0	0	0	0	0	0
Firmicutes	Clostridia	Lachnospirales	Lachnospiraceae	0	0	0	0	0	0	64	0	0	0	0	0	0	0	0	0	0	0	0	0	0	0	0	0
Firmicutes	Clostridia	Lachnospirales	Lachnospiraceae	0	0	0	0	0	0	64	0	0	0	0	0	0	0	0	0	0	0	0	0	0	0	0	0
Firmicutes	Clostridia	Lachnospirales	Lachnospiraceae	0	0	0	0	0	0	29	4	0	0	0	0	0	0	0	0	0	0	0	0	0	0	0	0
Firmicutes	Clostridia	Lachnospirales	Lachnospiraceae	0	0	0	0	0	0	34	0	0	0	0	0	0	0	0	0	0	0	0	0	0	0	0	0
Firmicutes	Clostridia	Lachnospirales	Lachnospiraceae	0	0	0	0	0	0	164	8	0	0	0	0	24	0	0	0	19	0	0	0	0	0	0	0
Firmicutes	Clostridia	Lachnospirales	Lachnospiraceae	0	0	0	0	0	0	0	0	0	0	0	0	0	0	0	0	32	0	0	0	37	0	0	0
Firmicutes	Clostridia	Lachnospirales	Lachnospiraceae	0	0	0	0	0	0	117	0	0	0	0	0	0	0	0	0	0	0	0	0	0	0	0	0
Firmicutes	Clostridia	Lachnospirales	Lachnospiraceae	0	0	0	0	101	0	0	0	0	0	0	0	0	0	0	0	74	0	0	0	0	0	0	0
Firmicutes	Clostridia	Lachnospirales	Lachnospiraceae	0	0	0	0	0	0	0	0	0	0	0	0	0	0	0	0	85	0	0	0	0	0	0	0
Firmicutes	Clostridia	Lachnospirales	Lachnospiraceae	0	0	0	141	0	0	0	0	0	0	0	0	0	0	0	0	0	0	0	0	0	0	0	0
Firmicutes	Clostridia	Lachnospirales	Lachnospiraceae	0	0	0	0	0	0	0	0	0	0	0	0	0	0	0	0	0	0	32	52	0	0	0	0
Firmicutes	Clostridia	Lachnospirales	Lachnospiraceae	0	0	64	71	96	88	0	0	0	0	0	0	0	0	0	0	0	0	0	0	0	0	0	0
Firmicutes	Clostridia	Lachnospirales	Lachnospiraceae	0	0	0	0	0	0	0	0	55	20	0	0	0	0	0	0	0	0	0	0	0	0	0	0
Firmicutes	Clostridia	Lachnospirales	Lachnospiraceae	0	0	0	0	0	0	0	0	0	0	0	0	0	0	0	0	0	0	0	0	0	0	0	56
Firmicutes	Clostridia	Lachnospirales	Lachnospiraceae	0	0	0	0	71	52	0	0	0	0	0	0	0	0	0	0	0	0	0	0	0	0	0	0
Firmicutes	Clostridia	Lachnospirales	Lachnospiraceae	0	0	37	0	0	0	0	0	0	0	0	0	0	0	0	0	0	0	19	30	0	0	0	0
Firmicutes	Clostridia	Lachnospirales	Lachnospiraceae	0	0	0	0	28	23	0	0	0	0	0	0	140	296	0	0	0	0	0	0	0	0	0	0
Firmicutes	Clostridia	Lachnospirales	Lachnospiraceae	0	0	0	0	104	106	0	0	0	0	0	0	0	0	0	0	0	0	0	0	0	20	14	35
Firmicutes	Clostridia	Lachnospirales	Lachnospiraceae	0	0	42	31	0	0	0	0	0	0	0	0	23	0	8	9	21	0	0	0	0	0	0	0
Firmicutes	Clostridia	Lachnospirales	Lachnospiraceae	0	0	0	0	43	0	0	0	0	0	0	0	0	0	0	0	0	0	0	0	0	0	0	0
Firmicutes	Clostridia	Lachnospirales	Lachnospiraceae	0	0	94	79	0	0	0	0	0	0	0	0	0	0	0	0	0	0	0	0	0	0	0	0
Firmicutes	Clostridia	Lachnospirales	Lachnospiraceae	0	0	0	0	0	0	0	0	31	0	0	0	0	0	0	0	0	0	0	0	0	0	0	0
Firmicutes	Clostridia	Lachnospirales	Lachnospiraceae	0	0	0	0	76	0	0	0	0	0	0	0	0	0	0	0	0	0	0	0	0	0	0	0
Firmicutes	Clostridia	Lachnospirales	Lachnospiraceae	0	0	0	0	0	0	0	0	0	0	71	0	0	0	0	0	0	0	0	0	0	0	0	0
Firmicutes	Clostridia	Lachnospirales	Lachnospiraceae	0	0	0	0	0	0	48	0	0	0	0	0	0	0	0	0	0	0	11	2	0	0	0	0
Firmicutes	Clostridia	Lachnospirales	Lachnospiraceae	0	0	0	0	0	0	0	0	0	0	0	0	0	0	0	0	0	0	0	0	29	7	0	0
Firmicutes	Clostridia	Lachnospirales	Lachnospiraceae	0	0	0	0	111	53	0	0	0	0	0	0	0	0	0	0	0	0	0	0	0	0	0	0
Firmicutes	Clostridia	Lachnospirales	Lachnospiraceae	0	0	84	0	0	0	0	0	0	0	0	0	0	0	0	0	0	0	0	0	0	0	0	0
Firmicutes	Clostridia	Lachnospirales	Lachnospiraceae	0	0	0	0	0	0	50	7	0	0	0	0	0	0	0	0	0	0	0	0	0	0	0	0
Firmicutes	Clostridia	Lachnospirales	Lachnospiraceae	0	0	0	0	342	116	0	0	0	0	0	0	112	169	0	0	0	0	0	0	0	0	0	0
Firmicutes	Clostridia	Lachnospirales	Lachnospiraceae	0	0	0	0	0	0	0	0	0	0	0	0	0	0	0	0	0	0	0	0	0	6	33	84
Firmicutes	Clostridia	Lachnospirales	Lachnospiraceae	0	0	0	0	119	57	0	0	0	0	0	0	32	27	0	0	0	0	0	0	0	0	0	0
Firmicutes	Clostridia	Lachnospirales	Lachnospiraceae	0	0	161	278	0	75	323	48	0	0	436	144	0	0	37	38	42	7	0	0	0	22	73	202
Firmicutes	Clostridia	Lachnospirales	Lachnospiraceae	0	0	0	0	147	67	0	0	0	0	0	0	0	0	0	0	0	0	0	0	0	0	0	0
Firmicutes	Clostridia	Lachnospirales	Lachnospiraceae	0	0	0	0	147	85	0	0	0	0	0	0	0	0	0	0	0	0	0	0	0	0	0	0
Firmicutes	Clostridia	Lachnospirales	Lachnospiraceae	0	0	0	0	0	0	0	0	0	0	0	0	52	0	0	0	0	0	0	0	0	0	0	0
Firmicutes	Clostridia	Lachnospirales	Lachnospiraceae	0	0	0	0	0	0	0	0	0	0	0	0	0	0	0	0	0	0	0	0	31	0	0	0
Firmicutes	Clostridia	Lachnospirales	Lachnospiraceae	0	0	30	0	0	0	0	0	0	0	0	0	0	0	0	0	0	0	0	0	0	0	0	0
Firmicutes	Clostridia	Lachnospirales	Lachnospiraceae	0	0	35	0	0	0	0	0	0	0	0	0	0	0	0	0	0	0	0	0	0	0	0	0
Firmicutes	Clostridia	Lachnospirales	Lachnospiraceae	0	0	49	0	0	0	42	0	37	0	0	0	0	0	0	0	0	0	0	0	107	2	12	0
Firmicutes	Clostridia	Lachnospirales	Lachnospiraceae	0	0	0	0	99	5	0	0	0	0	0	0	0	0	0	0	20	4	0	0	0	0	0	0
Firmicutes	Clostridia	Lachnospirales	Lachnospiraceae	0	0	119	0	127	40	0	0	19	11	0	0	67	0	8	0	0	0	0	0	0	11	0	0
Firmicutes	Clostridia	Lachnospirales	Lachnospiraceae	0	0	0	0	51	0	0	0	0	0	0	0	0	0	0	0	0	0	0	0	0	0	0	0
Firmicutes	Clostridia	Lachnospirales	Lachnospiraceae	0	0	52	44	0	18	0	0	0	0	0	0	24	0	0	0	0	0	0	0	0	0	0	0
Firmicutes	Clostridia	Lachnospirales	Lachnospiraceae	0	0	0	0	0	0	0	0	0	0	36	10	0	0	0	0	0	0	0	0	0	0	0	0
Firmicutes	Clostridia	Lachnospirales	Lachnospiraceae	0	0	0	0	0	0	0	0	0	0	0	0	0	0	0	0	0	0	0	0	0	0	9	49
Firmicutes	Clostridia	Lachnospirales	Lachnospiraceae	0	0	0	0	0	0	0	0	0	0	0	0	0	0	8	0	11	0	4	0	0	0	0	35
Firmicutes	Clostridia	Lachnospirales	Lachnospiraceae	0	0	0	93	0	0	0	0	0	0	0	0	0	25	0	0	0	0	0	0	0	0	0	0
Firmicutes	Clostridia	Lachnospirales	Lachnospiraceae	0	0	0	0	53	0	0	0	0	0	0	0	0	0	0	0	0	0	0	0	0	0	0	0
Firmicutes	Clostridia	Lachnospirales	Lachnospiraceae	0	0	0	44	0	0	0	0	0	5	0	0	0	0	0	0	0	0	0	0	0	0	0	0
Firmicutes	Clostridia	Lachnospirales	Lachnospiraceae	0	0	42	0	0	0	0	0	0	0	0	0	0	0	0	0	0	0	0	0	0	0	0	0
Firmicutes	Clostridia	Lachnospirales	Lachnospiraceae	0	0	0	0	61	0	0	0	0	0	0	0	0	0	0	0	0	0	0	0	0	0	0	0
Firmicutes	Clostridia	Lachnospirales	Lachnospiraceae	0	0	0	0	0	0	0	0	0	0	0	0	0	0	0	0	0	0	29	2	0	0	0	0
Firmicutes	Clostridia	Lachnospirales	Lachnospiraceae	0	0	0	0	0	0	0	0	0	0	0	0	0	30	0	0	0	0	0	0	0	0	0	0
Firmicutes	Clostridia	Lachnospirales	Lachnospiraceae	0	0	0	0	0	0	0	0	7	0	0	0	0	0	0	0	28	0	0	0	0	0	0	0
Firmicutes	Clostridia	Lachnospirales	Lachnospiraceae	0	0	0	349	0	0	0	0	0	0	0	0	0	0	0	0	0	0	0	0	0	0	0	0
Firmicutes	Clostridia	Lachnospirales	Lachnospiraceae	0	0	0	667	0	0	0	0	0	0	0	0	0	0	0	0	0	0	0	0	0	0	0	0
Firmicutes	Clostridia	Lachnospirales	Lachnospiraceae	0	0	0	0	10	0	53	0	0	0	0	0	0	0	0	9	0	0	0	0	58	0	0	0
Firmicutes	Clostridia	Lachnospirales	Lachnospiraceae	0	0	94	26	0	0	0	0	0	0	0	0	0	0	0	0	0	0	0	0	0	0	0	0
Firmicutes	Clostridia	Lachnospirales	Lachnospiraceae	0	0	0	283	0	0	0	0	0	0	0	0	0	0	0	0	0	0	0	0	0	0	0	0
Firmicutes	Clostridia	Lachnospirales	Lachnospiraceae	0	0	0	0	0	0	0	0	0	0	0	0	0	0	0	0	0	0	0	0	31	0	0	0
Firmicutes	Clostridia	Lachnospirales	Lachnospiraceae	0	0	0	0	0	0	37	0	0	0	0	0	0	0	0	0	0	0	0	0	0	0	0	0
Firmicutes	Clostridia	Lachnospirales	Lachnospiraceae	0	0	0	0	0	0	0	0	0	0	0	0	0	0	0	0	0	0	0	0	117	12	0	0
Firmicutes	Clostridia	Lachnospirales	Lachnospiraceae	0	0	0	0	0	0	0	0	0	0	0	0	0	0	0	0	0	0	76	5	0	0	0	0
Firmicutes	Clostridia	Lachnospirales	Lachnospiraceae	0	0	0	0	0	0	0	0	0	0	0	0	0	0	0	0	0	0	53	4	0	0	0	0
Firmicutes	Clostridia	Lachnospirales	Lachnospiraceae	0	0	0	0	0	0	0	0	0	0	0	0	0	0	0	0	0	0	0	0	111	0	0	0
Firmicutes	Clostridia	Lachnospirales	Lachnospiraceae	0	0	0	0	0	0	0	0	0	0	0	0	0	0	0	0	52	0	5	0	0	0	0	0
Firmicutes	Clostridia	Lachnospirales	Lachnospiraceae	0	0	0	0	0	0	0	0	0	0	0	0	0	0	0	0	82	0	8	0	0	0	0	0
Firmicutes	Clostridia	Lachnospirales	Lachnospiraceae	0	0	0	0	0	0	0	0	0	0	0	0	0	0	60	0	0	0	0	0	0	0	0	0
Firmicutes	Clostridia	Lachnospirales	Lachnospiraceae	0	0	0	327	0	0	0	0	0	0	0	0	0	0	0	0	0	0	0	0	0	0	0	0
Firmicutes	Clostridia	Lachnospirales	Lachnospiraceae	0	0	0	0	0	0	0	0	0	0	0	0	0	0	8	30	0	0	0	0	0	0	0	0
Firmicutes	Clostridia	Lachnospirales	Lachnospiraceae	0	0	0	331	0	0	0	0	0	0	0	0	0	0	0	0	0	0	0	0	0	0	0	0
Firmicutes	Clostridia	Lachnospirales	Lachnospiraceae	0	0	22	44	0	0	0	0	0	0	0	0	0	0	0	0	0	0	0	0	0	0	0	0
Firmicutes	Clostridia	Lachnospirales	Lachnospiraceae	0	0	0	0	0	0	0	0	0	0	0	0	0	0	0	0	43	0	0	0	0	0	0	0
Firmicutes	Clostridia	Lachnospirales	Lachnospiraceae	0	0	106	0	0	0	0	0	0	0	0	0	0	0	0	0	0	0	0	0	0	0	0	0
Firmicutes	Clostridia	Lachnospirales	Lachnospiraceae	0	0	0	0	0	0	0	0	0	0	52	0	0	0	0	0	0	0	0	0	0	0	0	0
Firmicutes	Clostridia	Lachnospirales	Lachnospiraceae	0	0	0	0	0	0	0	0	0	0	0	0	0	0	0	0	0	0	0	0	45	37	0	0
Firmicutes	Clostridia	Lachnospirales	Lachnospiraceae	0	0	57	0	0	0	0	0	0	0	0	0	0	0	4	0	0	0	0	0	0	0	0	0
Firmicutes	Clostridia	Lachnospirales	Lachnospiraceae	0	0	0	0	0	0	328	0	0	0	0	0	0	0	0	0	0	0	0	0	0	0	0	0
Firmicutes	Clostridia	Monoglobales	Monoglobaceae	0	49	0	0	0	0	0	0	0	0	0	0	0	0	0	0	0	0	0	0	0	0	0	0
Firmicutes	Clostridia	Monoglobales	Monoglobaceae	0	0	0	0	28	43	0	0	0	0	0	0	0	19	9	0	0	0	0	0	0	0	0	0
Firmicutes	Clostridia	Monoglobales	Monoglobaceae	0	0	0	0	25	15	0	0	0	0	0	0	11	42	0	0	0	0	0	0	0	0	0	0
Firmicutes	Clostridia	Monoglobales	Monoglobaceae	0	0	0	181	53	61	151	67	0	0	0	0	17	38	0	0	62	29	0	0	0	0	0	0
Firmicutes	Clostridia	Monoglobales	Monoglobaceae	0	0	20	0	38	55	0	0	0	0	0	0	0	0	0	0	0	0	0	0	0	0	0	0
Firmicutes	Clostridia	Monoglobales	Monoglobaceae	0	0	0	0	0	0	0	0	0	0	0	0	0	0	0	0	0	0	0	0	56	2	0	0
Firmicutes	Clostridia	Monoglobales	Monoglobaceae	0	11	59	0	0	0	0	16	0	0	0	0	0	0	10	0	0	11	15	35	56	5	0	0
Firmicutes	Clostridia	Monoglobales	Monoglobaceae	0	0	12	124	0	0	0	0	0	0	0	0	0	0	0	0	0	0	0	0	0	0	2	17
Firmicutes	Clostridia	Oscillospirales	[Clostridium] methylpentosum group	0	0	0	137	0	0	0	0	0	0	0	0	0	0	0	0	0	0	0	0	0	1	0	0
Firmicutes	Clostridia	Oscillospirales	[Eubacterium] coprostanoligenes group	0	0	0	13	0	0	66	0	0	0	0	0	0	0	0	0	0	0	0	0	0	0	0	0
Firmicutes	Clostridia	Oscillospirales	[Eubacterium] coprostanoligenes group	0	0	0	0	0	0	0	0	0	0	0	0	0	0	0	0	0	0	0	0	55	16	0	0
Firmicutes	Clostridia	Oscillospirales	[Eubacterium] coprostanoligenes group	0	0	210	481	0	0	0	0	0	0	0	0	0	0	0	0	0	0	0	0	0	0	0	0
Firmicutes	Clostridia	Oscillospirales	Butyricicoccaceae	0	0	32	0	0	0	0	0	0	0	0	0	0	0	0	0	0	0	0	0	0	3	0	0
Firmicutes	Clostridia	Oscillospirales	Butyricicoccaceae	0	0	0	0	0	0	117	3	0	0	0	0	0	0	0	0	0	0	4	0	0	0	0	0
Firmicutes	Clostridia	Oscillospirales	Butyricicoccaceae	0	0	0	0	0	0	114	0	0	0	0	0	0	0	0	0	0	0	0	0	0	0	0	0
Firmicutes	Clostridia	Oscillospirales	Butyricicoccaceae	0	0	0	0	56	0	0	0	0	0	0	0	31	0	0	0	0	0	0	0	0	0	0	0
Firmicutes	Clostridia	Oscillospirales	Butyricicoccaceae	0	0	0	0	0	0	0	0	0	0	0	0	0	0	283	18	0	0	0	0	0	0	0	0
Firmicutes	Clostridia	Oscillospirales	Butyricicoccaceae	0	0	44	0	195	0	0	0	43	8	0	0	63	0	0	0	0	2	0	0	0	29	0	0
Firmicutes	Clostridia	Oscillospirales	Butyricicoccaceae	0	0	0	0	0	0	0	0	0	0	0	0	0	0	212	0	0	0	0	0	0	0	0	0
Firmicutes	Clostridia	Oscillospirales	Butyricicoccaceae	0	0	0	0	0	0	188	0	28	4	0	0	0	0	0	0	36	0	3	1	25	20	0	0
Firmicutes	Clostridia	Oscillospirales	Butyricicoccaceae	0	0	99	13	61	0	0	0	0	0	111	0	76	0	0	0	0	0	0	0	0	0	0	0
Firmicutes	Clostridia	Oscillospirales	Butyricicoccaceae	0	0	0	0	0	0	434	3	0	0	0	0	0	0	0	0	0	0	10	0	0	0	0	0
Firmicutes	Clostridia	Oscillospirales	Oscillospiraceae	0	0	0	0	0	0	0	0	0	0	0	0	0	0	0	0	55	0	0	0	0	0	0	0
Firmicutes	Clostridia	Oscillospirales	Oscillospiraceae	0	0	37	0	0	0	0	0	0	0	0	0	0	0	0	0	0	0	0	0	0	0	0	0
Firmicutes	Clostridia	Oscillospirales	Oscillospiraceae	0	0	0	0	0	0	0	0	0	0	0	0	0	0	0	0	0	0	0	0	29	0	0	0
Firmicutes	Clostridia	Oscillospirales	Oscillospiraceae	37	0	0	0	0	0	0	0	0	0	0	0	0	0	0	0	0	0	0	0	0	0	0	0
Firmicutes	Clostridia	Oscillospirales	Oscillospiraceae	0	0	0	0	0	0	0	0	31	0	0	0	0	0	0	0	0	0	0	0	0	0	0	0
Firmicutes	Clostridia	Oscillospirales	Oscillospiraceae	0	0	0	0	0	0	0	0	0	0	0	0	0	0	0	0	0	0	0	0	29	8	0	0
Firmicutes	Clostridia	Oscillospirales	Oscillospiraceae	0	0	0	0	0	0	0	0	0	0	0	0	0	0	0	0	0	0	0	0	31	4	0	0
Firmicutes	Clostridia	Oscillospirales	Oscillospiraceae	97	11	0	0	0	0	16	2	0	0	0	0	0	6	0	0	21	0	0	0	0	36	0	0
Firmicutes	Clostridia	Oscillospirales	Oscillospiraceae	0	0	0	0	0	0	0	0	0	0	0	0	0	0	0	0	0	0	35	6	0	0	0	0
Firmicutes	Clostridia	Oscillospirales	Oscillospiraceae	49	0	0	0	0	0	0	0	0	0	0	0	0	0	0	0	0	0	0	0	6	0	0	0
Firmicutes	Clostridia	Oscillospirales	Oscillospiraceae	0	0	64	0	0	0	0	0	0	0	0	0	72	0	0	0	0	0	0	0	0	0	0	0
Firmicutes	Clostridia	Oscillospirales	Oscillospiraceae	0	0	0	0	0	0	0	0	0	0	0	0	0	0	44	0	0	0	0	0	0	0	0	0
Firmicutes	Clostridia	Oscillospirales	Oscillospiraceae	0	0	0	0	0	0	0	0	0	0	0	0	0	0	0	0	44	0	0	0	0	0	0	0
Firmicutes	Clostridia	Oscillospirales	Oscillospiraceae	0	0	0	0	0	0	0	0	0	0	0	0	0	0	42	0	0	0	0	0	0	0	0	0
Firmicutes	Clostridia	Oscillospirales	Oscillospiraceae	0	0	0	0	0	0	0	0	0	0	0	0	0	0	32	15	0	0	0	0	0	0	0	0
Firmicutes	Clostridia	Oscillospirales	Oscillospiraceae	0	0	0	0	0	0	0	0	0	0	0	0	0	0	44	0	0	0	0	0	0	0	0	0
Firmicutes	Clostridia	Oscillospirales	Oscillospiraceae	0	0	0	0	0	0	0	0	0	0	0	0	0	0	0	0	0	0	0	0	37	0	0	0
Firmicutes	Clostridia	Oscillospirales	Oscillospiraceae	0	0	0	0	0	0	0	0	0	0	0	0	0	0	0	0	0	0	0	0	56	7	29	84
Firmicutes	Clostridia	Oscillospirales	Oscillospiraceae	0	0	0	0	0	0	0	0	0	0	40	0	0	0	0	0	0	0	0	0	0	0	0	0
Firmicutes	Clostridia	Oscillospirales	Oscillospiraceae	37	0	0	0	0	0	0	0	0	0	0	0	0	0	0	0	0	0	0	0	0	0	0	0
Firmicutes	Clostridia	Oscillospirales	Oscillospiraceae	0	0	0	0	0	0	0	0	0	0	0	0	0	0	32	26	0	0	0	0	0	0	0	0
Firmicutes	Clostridia	Oscillospirales	Oscillospiraceae	0	0	0	88	28	44	0	0	0	0	0	0	0	0	0	0	0	0	0	0	0	0	0	0
Firmicutes	Clostridia	Oscillospirales	Oscillospiraceae	0	0	74	291	127	155	0	0	0	0	0	0	24	57	0	0	0	0	0	0	39	0	0	0
Firmicutes	Clostridia	Oscillospirales	Oscillospiraceae	0	0	0	0	0	0	0	0	0	0	0	9	0	0	33	202	0	0	0	0	0	0	0	0
Firmicutes	Clostridia	Oscillospirales	Oscillospiraceae	0	0	64	97	20	27	0	0	0	5	0	0	13	36	0	0	0	0	0	0	0	0	0	0
Firmicutes	Clostridia	Oscillospirales	Oscillospiraceae	0	0	0	0	0	0	0	0	0	0	0	0	0	0	0	0	0	0	0	0	0	0	15	56
Firmicutes	Clostridia	Oscillospirales	Oscillospiraceae	0	0	32	243	23	41	0	0	0	0	0	0	0	19	0	0	0	0	0	0	0	0	0	0
Firmicutes	Clostridia	Oscillospirales	Oscillospiraceae	161	21	15	0	0	12	0	0	0	0	0	0	40	0	0	0	33	0	0	0	0	0	13	0
Firmicutes	Clostridia	Oscillospirales	Oscillospiraceae	0	0	0	0	0	0	0	0	0	0	0	0	0	0	0	0	0	0	0	0	47	7	0	24
Firmicutes	Clostridia	Oscillospirales	Oscillospiraceae	0	0	0	0	0	0	0	0	0	0	0	0	0	0	0	0	0	0	0	0	43	0	0	0
Firmicutes	Clostridia	Oscillospirales	Oscillospiraceae	0	0	0	0	0	0	0	0	0	0	0	0	0	0	56	23	0	0	0	0	0	0	0	0
Firmicutes	Clostridia	Oscillospirales	Oscillospiraceae	0	0	0	0	0	0	0	0	0	0	0	0	0	0	97	0	0	0	0	0	0	0	0	0
Firmicutes	Clostridia	Oscillospirales	Oscillospiraceae	0	0	0	0	0	0	0	0	40	9	0	0	0	0	0	0	0	0	0	0	0	0	0	0
Firmicutes	Clostridia	Oscillospirales	Oscillospiraceae	0	0	0	0	0	0	0	0	0	0	0	0	0	0	0	73	0	0	0	0	0	0	0	0
Firmicutes	Clostridia	Oscillospirales	Oscillospiraceae	0	0	0	0	0	0	0	0	0	0	44	22	0	0	0	0	0	0	0	0	0	0	0	0
Firmicutes	Clostridia	Oscillospirales	Oscillospiraceae	0	0	0	0	0	0	0	0	0	0	0	0	0	0	0	0	40	84	0	0	0	0	11	0
Firmicutes	Clostridia	Oscillospirales	Oscillospiraceae	0	0	0	0	0	18	0	0	0	0	71	27	0	0	181	355	0	0	0	0	0	0	11	164
Firmicutes	Clostridia	Oscillospirales	Oscillospiraceae	0	0	0	97	0	0	0	0	0	0	0	0	0	0	0	0	0	0	0	0	0	0	0	0
Firmicutes	Clostridia	Oscillospirales	Oscillospiraceae	0	0	326	578	71	64	0	0	0	0	0	0	0	0	0	0	0	0	0	0	0	0	0	0
Firmicutes	Clostridia	Oscillospirales	Oscillospiraceae	0	0	0	0	0	0	0	0	0	0	0	0	0	0	118	181	0	0	0	0	0	0	0	0
Firmicutes	Clostridia	Oscillospirales	Oscillospiraceae	0	0	42	102	0	0	0	0	0	0	0	0	0	0	172	43	0	0	0	0	0	0	0	0
Firmicutes	Clostridia	Oscillospirales	Oscillospiraceae	33	0	0	0	0	0	0	0	0	0	0	0	0	0	0	0	0	0	0	0	0	0	0	0
Firmicutes	Clostridia	Oscillospirales	Oscillospiraceae	0	0	0	0	94	82	0	0	0	0	0	0	75	209	0	0	0	0	0	0	0	0	0	0
Firmicutes	Clostridia	Oscillospirales	Oscillospiraceae	0	0	0	0	0	13	0	0	0	0	0	0	0	0	0	0	0	0	0	0	107	4	0	0
Firmicutes	Clostridia	Oscillospirales	Oscillospiraceae	0	0	0	0	0	0	0	7	0	0	0	0	0	0	0	0	0	0	0	0	0	32	0	0
Firmicutes	Clostridia	Oscillospirales	Oscillospiraceae	0	0	0	0	0	0	0	0	0	0	0	0	0	0	34	114	0	0	0	0	0	0	0	0
Firmicutes	Clostridia	Oscillospirales	Oscillospiraceae	0	0	138	185	0	0	0	0	0	0	48	0	0	0	0	0	0	0	0	0	0	0	3	28
Firmicutes	Clostridia	Oscillospirales	Oscillospiraceae	0	0	136	163	0	0	0	0	0	0	0	0	0	0	0	0	0	0	0	0	0	0	0	0
Firmicutes	Clostridia	Oscillospirales	Oscillospiraceae	0	0	0	0	0	28	0	0	0	0	0	0	52	95	0	0	0	0	0	0	0	0	0	0
Firmicutes	Clostridia	Oscillospirales	Oscillospiraceae	0	0	0	0	0	0	0	0	0	0	0	0	0	0	51	78	0	0	0	0	0	0	0	0
Firmicutes	Clostridia	Oscillospirales	Oscillospiraceae	0	0	94	0	0	0	101	6	0	0	0	0	0	0	0	0	0	0	0	0	0	0	0	0
Firmicutes	Clostridia	Oscillospirales	Oscillospiraceae	0	0	0	0	0	0	0	0	0	0	0	0	0	0	0	0	44	5	0	0	0	0	0	0
Firmicutes	Clostridia	Oscillospirales	Oscillospiraceae	0	0	143	106	0	0	0	0	0	0	0	0	0	0	0	0	0	0	0	0	0	0	0	0
Firmicutes	Clostridia	Oscillospirales	Oscillospiraceae	0	0	0	0	0	0	0	0	0	0	67	0	0	0	0	0	0	0	0	0	0	0	0	0
Firmicutes	Clostridia	Oscillospirales	Oscillospiraceae	0	0	32	106	0	0	0	0	0	0	0	0	0	0	0	0	0	0	0	0	0	0	0	0
Firmicutes	Clostridia	Oscillospirales	Oscillospiraceae	0	0	0	0	0	0	0	0	0	0	40	0	0	0	0	0	0	0	0	0	0	0	0	0
Firmicutes	Clostridia	Oscillospirales	Oscillospiraceae	0	0	42	71	13	0	0	0	0	0	0	0	0	0	0	0	0	0	0	0	64	27	0	0
Firmicutes	Clostridia	Oscillospirales	Oscillospiraceae	0	0	27	0	0	23	0	0	0	0	0	0	36	57	22	0	0	0	0	0	0	0	0	0
Firmicutes	Clostridia	Oscillospirales	Oscillospiraceae	0	0	0	0	0	0	0	0	0	0	0	0	0	0	0	0	55	25	0	0	0	0	0	0
Firmicutes	Clostridia	Oscillospirales	Oscillospiraceae	0	0	0	0	0	0	0	0	0	0	0	0	0	0	13	142	0	0	0	0	0	0	0	87
Firmicutes	Clostridia	Oscillospirales	Ruminococcaceae	0	0	0	0	0	0	0	0	0	0	36	4	0	0	0	0	0	0	0	0	0	0	0	0
Firmicutes	Clostridia	Oscillospirales	Ruminococcaceae	0	0	0	0	294	86	0	0	0	0	0	0	144	220	0	0	0	0	0	0	0	0	4	24
Firmicutes	Clostridia	Oscillospirales	Ruminococcaceae	0	0	0	0	139	13	0	0	0	0	0	0	71	0	0	0	0	0	0	0	53	3	0	0
Firmicutes	Clostridia	Oscillospirales	Ruminococcaceae	0	0	20	44	0	0	0	0	0	0	0	0	0	0	0	0	0	0	0	0	0	0	0	0
Firmicutes	Clostridia	Oscillospirales	Ruminococcaceae	0	0	0	88	0	0	0	0	0	0	0	0	0	0	0	0	0	0	0	0	0	0	3	0
Firmicutes	Clostridia	Oscillospirales	Ruminococcaceae	0	0	0	0	0	0	0	0	0	0	0	0	0	0	0	0	0	0	0	0	37	6	0	0
Firmicutes	Clostridia	Oscillospirales	Ruminococcaceae	0	0	472	194	246	109	159	22	0	0	0	0	116	102	266	33	0	0	0	0	0	0	0	0
Firmicutes	Clostridia	Oscillospirales	Ruminococcaceae	0	0	0	0	0	0	196	0	0	0	0	0	0	0	0	0	0	0	0	0	0	0	0	0
Firmicutes	Clostridia	Oscillospirales	Ruminococcaceae	0	0	0	896	0	0	0	0	0	0	0	0	0	0	0	0	0	0	0	0	0	0	50	0
Firmicutes	Clostridia	Oscillospirales	Ruminococcaceae	0	0	0	1121	0	0	0	0	0	0	0	0	0	0	0	0	0	0	0	0	0	0	0	0
Firmicutes	Clostridia	Oscillospirales	Ruminococcaceae	0	0	0	0	0	0	162	6	0	0	0	0	0	0	0	0	0	0	0	0	0	0	0	0
Firmicutes	Clostridia	Oscillospirales	Ruminococcaceae	0	0	119	0	0	0	0	0	0	0	0	0	0	0	0	0	0	0	0	0	0	0	0	0
Firmicutes	Clostridia	Oscillospirales	Ruminococcaceae	0	0	89	0	0	0	0	0	0	0	0	0	0	0	0	0	0	0	0	0	0	0	0	0
Firmicutes	Clostridia	Oscillospirales	Ruminococcaceae	0	0	0	1046	0	0	0	0	0	0	0	0	0	0	0	0	0	0	0	0	0	0	0	0
Firmicutes	Clostridia	Oscillospirales	Ruminococcaceae	0	0	0	1037	0	0	0	0	0	0	0	0	0	0	0	0	0	0	0	0	0	0	0	0
Firmicutes	Clostridia	Oscillospirales	Ruminococcaceae	0	0	0	0	0	0	29	0	0	0	0	0	0	0	64	0	0	0	0	0	0	0	13	0
Firmicutes	Clostridia	Oscillospirales	Ruminococcaceae	0	0	0	0	0	0	0	0	0	0	0	0	0	0	39	20	0	0	0	0	0	0	0	0
Firmicutes	Clostridia	Oscillospirales	Ruminococcaceae	0	0	0	0	89	0	0	0	0	0	0	0	48	0	0	0	0	0	0	0	0	0	0	0
Firmicutes	Clostridia	Oscillospirales	Ruminococcaceae	0	0	0	0	0	0	0	0	0	0	0	0	0	0	41	0	0	0	0	0	0	0	0	0
Firmicutes	Clostridia	Oscillospirales	Ruminococcaceae	0	0	0	0	0	0	0	0	0	0	0	0	85	0	0	0	0	0	0	0	0	0	0	0
Firmicutes	Clostridia	Oscillospirales	Ruminococcaceae	0	0	0	0	0	0	0	0	0	0	202	0	0	0	0	0	0	0	0	0	0	0	0	0
Firmicutes	Clostridia	Oscillospirales	Ruminococcaceae	0	0	0	0	0	0	148	0	0	0	0	0	0	0	0	0	0	0	0	0	0	0	0	0
Firmicutes	Clostridia	Oscillospirales	Ruminococcaceae	0	0	0	0	0	0	0	0	52	0	0	0	0	0	0	0	0	0	0	0	0	0	0	0
Firmicutes	Clostridia	Oscillospirales	Ruminococcaceae	0	0	0	0	0	0	0	0	0	0	0	0	0	0	0	0	0	0	0	0	0	0	96	0
Firmicutes	Clostridia	Oscillospirales	Ruminococcaceae	0	0	0	0	0	0	0	0	0	0	0	0	0	0	51	0	0	0	0	0	0	0	0	0
Firmicutes	Clostridia	Oscillospirales	Ruminococcaceae	0	0	104	0	0	0	0	0	0	0	0	0	0	0	0	0	0	0	0	0	0	0	0	0
Firmicutes	Clostridia	Oscillospirales	Ruminococcaceae	0	0	0	0	0	0	109	10	0	0	0	0	0	0	0	0	0	0	0	0	0	0	0	0
Firmicutes	Clostridia	Oscillospirales	Ruminococcaceae	0	0	67	0	0	0	0	0	0	0	0	0	0	0	0	0	0	0	0	0	0	0	0	0
Firmicutes	Clostridia	Oscillospirales	Ruminococcaceae	0	0	0	0	0	63	0	0	0	0	0	0	0	0	0	0	0	0	0	0	0	0	0	0
Firmicutes	Clostridia	Oscillospirales	Ruminococcaceae	0	0	0	0	0	0	0	0	0	0	0	0	0	0	38	0	0	0	0	0	0	0	0	0
Firmicutes	Clostridia	Oscillospirales	Ruminococcaceae	0	0	0	0	0	0	0	0	0	0	0	0	0	0	0	0	0	0	0	0	0	0	27	118
Firmicutes	Clostridia	Oscillospirales	Ruminococcaceae	0	0	0	0	0	149	0	0	0	0	0	0	0	0	0	0	0	0	0	0	0	0	0	0
Firmicutes	Clostridia	Oscillospirales	Ruminococcaceae	0	0	104	0	0	0	0	0	0	0	0	0	0	0	0	0	0	0	0	0	0	0	0	0
Firmicutes	Clostridia	Oscillospirales	Ruminococcaceae	0	0	188	0	0	0	0	0	0	0	0	0	0	0	0	0	0	0	0	0	0	0	0	0
Firmicutes	Clostridia	Oscillospirales	Ruminococcaceae	0	0	0	0	0	0	0	0	0	0	0	157	0	0	121	0	0	0	61	12	0	0	0	0
Firmicutes	Clostridia	Oscillospirales	Ruminococcaceae	0	0	232	0	0	0	0	0	0	0	0	773	0	0	0	0	151	0	1	0	0	0	0	0
Firmicutes	Clostridia	Oscillospirales	Ruminococcaceae	0	0	106	0	0	0	8	1	0	0	0	0	0	0	0	0	0	0	57	12	156	19	0	0
Firmicutes	Clostridia	Oscillospirales	Ruminococcaceae	0	0	0	0	0	0	0	0	0	0	0	0	0	0	0	0	0	0	63	5	0	0	0	0
Firmicutes	Clostridia	Oscillospirales	Ruminococcaceae	0	0	0	0	0	0	0	0	0	0	0	0	0	0	30	0	0	0	0	0	0	0	0	0
Firmicutes	Clostridia	Oscillospirales	Ruminococcaceae	0	0	0	0	0	0	0	0	0	0	0	0	0	0	0	0	0	0	69	14	0	0	0	0
Firmicutes	Clostridia	Oscillospirales	Ruminococcaceae	0	0	165	0	0	0	0	0	0	0	0	0	0	0	0	0	0	0	0	0	0	0	0	0
Firmicutes	Clostridia	Oscillospirales	Ruminococcaceae	0	0	0	0	0	62	0	0	0	0	0	0	0	0	0	0	0	0	0	0	0	0	0	0
Firmicutes	Clostridia	Oscillospirales	Ruminococcaceae	0	0	109	0	0	0	0	0	0	0	0	0	0	0	0	0	0	0	0	0	0	0	0	0
Firmicutes	Clostridia	Oscillospirales	Ruminococcaceae	0	0	0	0	0	57	0	0	0	0	0	0	0	0	0	0	0	0	0	0	0	0	0	0
Firmicutes	Clostridia	Oscillospirales	Ruminococcaceae	0	0	0	0	223	98	61	0	0	0	0	0	0	0	0	0	0	0	0	0	115	13	43	0
Firmicutes	Clostridia	Oscillospirales	Ruminococcaceae	0	0	0	0	0	45	0	0	0	0	0	0	0	0	0	0	0	0	0	0	0	0	0	0
Firmicutes	Clostridia	Oscillospirales	Ruminococcaceae	0	0	0	0	0	0	0	0	118	85	0	0	109	0	0	0	0	0	0	0	0	0	0	0
Firmicutes	Clostridia	Oscillospirales	Ruminococcaceae	0	0	331	1232	0	0	0	0	0	0	0	0	0	0	0	0	0	0	0	0	304	27	0	0
Firmicutes	Clostridia	Oscillospirales	Ruminococcaceae	0	0	0	0	0	0	0	0	0	0	0	0	0	0	0	0	0	0	44	13	0	0	0	0
Firmicutes	Clostridia	Oscillospirales	Ruminococcaceae	0	0	170	393	213	64	350	53	0	0	0	0	73	102	0	0	0	0	0	0	0	0	0	0
Firmicutes	Clostridia	Oscillospirales	Ruminococcaceae	0	0	0	0	0	0	0	0	372	163	0	0	0	0	59	0	0	0	0	0	0	0	0	0
Firmicutes	Clostridia	Oscillospirales	Ruminococcaceae	0	0	0	0	0	0	130	14	0	0	0	0	0	0	0	0	0	0	0	0	0	0	0	0
Firmicutes	Clostridia	Oscillospirales	Ruminococcaceae	0	0	99	0	253	0	0	0	0	0	0	0	0	0	58	0	0	0	2	0	0	0	0	0
Firmicutes	Clostridia	Oscillospirales	Ruminococcaceae	0	0	0	0	0	0	0	0	47	30	0	0	0	0	0	0	0	0	0	0	0	0	0	0
Firmicutes	Clostridia	Oscillospirales	Ruminococcaceae	0	0	0	0	0	0	0	0	0	0	0	0	0	0	0	0	90	7	0	0	0	0	0	0
Firmicutes	Clostridia	Oscillospirales	Ruminococcaceae	0	0	0	0	0	0	0	0	0	0	0	0	0	0	0	0	0	0	29	2	0	0	0	0
Firmicutes	Clostridia	Oscillospirales	Ruminococcaceae	0	0	173	411	137	88	0	0	0	0	0	0	89	70	0	0	0	0	0	0	0	0	0	0
Firmicutes	Clostridia	Oscillospirales	Ruminococcaceae	0	0	0	0	0	0	0	0	0	0	0	0	0	0	0	0	84	4	0	0	0	0	0	0
Firmicutes	Clostridia	Oscillospirales	Ruminococcaceae	0	0	0	0	0	0	379	49	0	0	0	0	0	0	0	0	0	0	0	0	0	0	0	0
Firmicutes	Clostridia	Oscillospirales	Ruminococcaceae	0	0	136	0	119	0	0	0	0	0	0	0	140	0	0	0	0	0	0	0	0	0	0	0
Firmicutes	Clostridia	Oscillospirales	Ruminococcaceae	132	0	0	0	0	0	0	0	0	0	420	0	0	0	38	0	0	0	0	0	0	0	0	0
Firmicutes	Clostridia	Oscillospirales	Ruminococcaceae	0	0	0	0	0	0	0	0	0	0	0	0	0	0	0	0	61	3	0	0	0	0	0	0
Firmicutes	Clostridia	Oscillospirales	Ruminococcaceae	0	0	0	0	0	0	0	0	0	0	0	0	0	0	69	12	0	0	0	0	62	4	0	0
Firmicutes	Clostridia	Oscillospirales	Ruminococcaceae	0	0	136	0	0	36	0	0	0	0	79	0	113	53	0	0	0	0	0	0	0	0	0	0
Firmicutes	Clostridia	Oscillospirales	Ruminococcaceae	0	0	0	0	0	0	0	0	90	28	0	0	0	0	0	0	28	0	0	0	0	0	0	0
Firmicutes	Clostridia	Oscillospirales	Ruminococcaceae	0	0	0	0	0	0	0	0	0	0	0	1078	0	0	0	0	0	0	0	0	0	0	0	0
Firmicutes	Clostridia	Oscillospirales	Ruminococcaceae	0	0	86	1170	0	0	0	0	0	0	0	0	0	0	0	0	0	0	0	0	64	4	0	0
Firmicutes	Clostridia	Oscillospirales	Ruminococcaceae	0	0	0	0	0	0	214	14	0	0	0	0	0	0	64	0	0	0	0	0	0	0	0	0
Firmicutes	Clostridia	Oscillospirales	Ruminococcaceae	0	0	0	0	0	0	0	0	0	0	0	0	0	0	0	0	73	0	0	0	0	0	0	0
Firmicutes	Clostridia	Oscillospirales	Ruminococcaceae	0	0	0	0	0	0	0	0	125	18	0	0	0	0	0	0	0	0	0	0	0	0	0	0
Firmicutes	Clostridia	Oscillospirales	Ruminococcaceae	96	0	0	0	0	0	0	0	0	0	0	0	0	0	0	0	0	0	0	0	0	0	0	0
Firmicutes	Clostridia	Oscillospirales	Ruminococcaceae	0	0	0	0	291	0	0	0	0	0	0	0	89	0	0	0	0	0	0	0	0	0	0	0
Firmicutes	Clostridia	Oscillospirales	Ruminococcaceae	0	0	0	0	0	0	0	0	0	0	175	0	0	0	17	0	0	0	0	0	0	0	0	0
Firmicutes	Clostridia	Oscillospirales	Ruminococcaceae	0	0	0	0	0	0	0	0	0	0	0	0	0	0	0	0	56	0	0	0	0	0	0	0
Firmicutes	Clostridia	Oscillospirales	Ruminococcaceae	0	0	0	0	0	0	0	0	0	39	0	0	0	0	0	0	0	0	0	0	0	0	0	0
Firmicutes	Clostridia	Oscillospirales	Ruminococcaceae	0	0	0	0	0	0	0	0	0	0	0	0	0	0	46	0	0	0	0	0	0	0	0	0
Firmicutes	Clostridia	Oscillospirales	Ruminococcaceae	0	0	0	0	0	0	11	0	0	0	0	0	0	0	0	0	63	0	0	0	0	0	0	0
Firmicutes	Clostridia	Oscillospirales	Ruminococcaceae	0	0	0	0	0	0	167	0	0	0	0	0	0	0	78	0	0	0	0	0	0	0	0	0
Firmicutes	Clostridia	Oscillospirales	Ruminococcaceae	0	0	0	0	0	0	185	0	0	0	0	0	97	0	0	0	0	0	0	0	0	0	0	0
Firmicutes	Clostridia	Oscillospirales	Ruminococcaceae	0	0	0	0	0	0	291	7	0	0	0	0	0	0	0	0	0	0	0	0	0	0	0	0
Firmicutes	Clostridia	Oscillospirales	Ruminococcaceae	0	0	106	0	0	0	0	0	0	0	0	0	0	0	0	0	0	0	0	0	0	0	0	0
Firmicutes	Clostridia	Oscillospirales	Ruminococcaceae	0	0	0	0	0	0	0	0	0	0	0	0	0	0	0	0	0	0	0	0	0	0	148	0
Firmicutes	Clostridia	Oscillospirales	Ruminococcaceae	0	0	0	0	0	0	0	0	0	0	206	0	0	0	0	0	0	0	0	0	0	0	0	0
Firmicutes	Clostridia	Oscillospirales	Ruminococcaceae	0	0	0	0	114	0	0	0	0	0	0	0	56	0	0	0	0	0	0	0	0	0	0	0
Firmicutes	Clostridia	Oscillospirales	Ruminococcaceae	0	0	106	0	33	15	0	9	0	0	111	1831	35	0	0	0	25	0	89	0	0	0	0	0
Firmicutes	Clostridia	Oscillospirales	Ruminococcaceae	0	0	0	0	0	0	0	0	0	0	0	0	0	0	0	0	0	0	0	0	0	0	114	0
Firmicutes	Clostridia	Oscillospirales	Ruminococcaceae	0	0	0	0	0	0	127	18	0	0	0	0	0	0	0	0	0	0	0	0	0	0	0	0
Firmicutes	Clostridia	Oscillospirales	Ruminococcaceae	0	0	0	0	0	0	0	0	0	0	0	0	0	0	57	0	0	0	0	0	0	0	0	0
Firmicutes	Clostridia	Oscillospirales	Ruminococcaceae	0	0	0	0	0	0	127	0	0	0	0	0	0	0	0	0	0	0	0	0	0	0	0	0
Firmicutes	Clostridia	Oscillospirales	Ruminococcaceae	0	0	0	0	0	0	0	0	229	22	0	0	0	0	0	0	246	11	32	0	0	0	0	0
Firmicutes	Clostridia	Oscillospirales	Ruminococcaceae	0	0	0	0	0	0	0	0	93	44	0	0	0	0	0	0	99	7	0	0	0	6	279	0
Firmicutes	Clostridia	Oscillospirales	Ruminococcaceae	0	0	161	0	0	0	0	0	0	0	0	0	64	0	0	0	0	0	58	4	0	0	0	0
Firmicutes	Clostridia	Oscillospirales	Ruminococcaceae	0	0	0	0	0	0	0	0	177	73	0	0	0	0	0	0	63	0	0	0	0	0	0	0
Firmicutes	Clostridia	Oscillospirales	Ruminococcaceae	0	0	0	0	0	0	0	0	0	0	0	0	0	0	0	0	0	0	0	0	12	0	84	31
Firmicutes	Clostridia	Oscillospirales	Ruminococcaceae	0	0	0	0	0	0	0	0	0	0	0	0	0	0	0	0	65	0	0	0	0	0	0	0
Firmicutes	Clostridia	Oscillospirales	Ruminococcaceae	0	0	0	0	0	0	0	0	0	0	0	0	0	0	50	0	0	0	0	0	0	0	0	0
Firmicutes	Clostridia	Oscillospirales	Ruminococcaceae	0	0	0	0	0	0	0	0	0	0	0	0	0	0	40	22	0	0	0	0	0	0	0	0
Firmicutes	Clostridia	Oscillospirales	Ruminococcaceae	0	0	0	0	0	0	0	0	0	0	0	0	0	0	37	13	0	0	0	0	0	0	0	0
Firmicutes	Clostridia	Oscillospirales	Ruminococcaceae	0	0	0	0	0	0	24	4	149	100	0	0	0	0	47	62	68	43	0	0	0	0	0	0
Firmicutes	Clostridia	Oscillospirales	Ruminococcaceae	14	37	0	0	0	0	0	0	0	0	0	0	0	0	0	0	0	0	0	0	0	10	0	0
Firmicutes	Clostridia	Oscillospirales	Ruminococcaceae	54	67	0	13	0	0	0	0	0	0	0	0	0	0	0	0	0	2	0	0	0	0	0	0
Firmicutes	Clostridia	Oscillospirales	Ruminococcaceae	0	0	0	0	0	0	0	0	0	0	36	13	0	0	0	0	0	0	0	0	0	0	0	0
Firmicutes	Clostridia	Oscillospirales	Ruminococcaceae	19	55	0	0	0	0	0	0	0	0	0	0	0	0	0	0	0	0	1	0	0	0	0	0
Firmicutes	Clostridia	Oscillospirales	Ruminococcaceae	0	0	0	0	0	0	0	0	0	0	0	0	0	0	0	31	0	0	0	0	0	0	0	0
Firmicutes	Clostridia	Oscillospirales	Ruminococcaceae	0	0	62	194	71	43	0	0	0	0	0	0	21	25	0	0	0	0	0	0	0	0	0	0
Firmicutes	Clostridia	Oscillospirales	Ruminococcaceae	175	28	0	0	0	0	0	0	0	0	0	0	0	0	0	0	0	0	0	0	0	0	0	0
Firmicutes	Clostridia	Oscillospirales	Ruminococcaceae	0	0	0	0	0	0	0	0	0	0	0	0	0	0	0	0	0	0	0	0	0	0	21	63
Firmicutes	Clostridia	Oscillospirales	Ruminococcaceae	0	0	0	0	0	0	0	0	0	0	0	0	0	0	0	0	0	0	0	0	103	16	0	0
Firmicutes	Clostridia	Oscillospirales	Ruminococcaceae	0	0	0	0	0	0	0	0	0	0	0	0	0	0	0	0	0	0	0	0	45	10	0	0
Firmicutes	Clostridia	Oscillospirales	Ruminococcaceae	0	0	0	0	0	0	0	0	0	0	56	18	0	0	7	33	0	0	0	0	0	0	0	0
Firmicutes	Clostridia	Oscillospirales	Ruminococcaceae	0	0	0	0	0	0	0	0	0	0	0	0	0	0	0	0	53	2	0	0	0	0	0	0
Firmicutes	Clostridia	Oscillospirales	Ruminococcaceae	0	0	316	221	0	0	0	0	0	0	0	0	0	0	0	0	0	0	0	0	0	0	0	0
Firmicutes	Clostridia	Oscillospirales	Ruminococcaceae	0	0	0	0	0	0	0	0	0	0	0	0	0	0	0	0	359	343	0	0	0	0	0	0
Firmicutes	Clostridia	Oscillospirales	Ruminococcaceae	0	0	0	0	0	0	0	0	0	0	0	0	0	0	0	0	0	0	0	0	0	0	28	0
Firmicutes	Clostridia	Oscillospirales	Ruminococcaceae	0	0	469	490	823	304	0	0	0	0	0	0	304	302	0	0	0	0	0	0	0	0	0	0
Firmicutes	Clostridia	Oscillospirales	Ruminococcaceae	0	0	114	0	0	0	0	0	0	0	0	0	0	0	0	0	0	0	0	0	0	0	0	0
Firmicutes	Clostridia	Oscillospirales	Ruminococcaceae	0	0	0	0	0	0	0	0	0	0	0	0	0	0	0	0	0	0	0	0	0	0	49	118
Firmicutes	Clostridia	Oscillospirales	Ruminococcaceae	0	0	12	0	0	0	0	0	0	0	0	0	0	0	0	2	0	0	0	0	360	8	0	0
Firmicutes	Clostridia	Oscillospirales	Ruminococcaceae	0	0	227	0	0	0	0	0	0	0	436	41	0	0	42	36	0	0	0	0	0	0	0	0
Firmicutes	Clostridia	Oscillospirales	Ruminococcaceae	0	0	282	260	501	142	0	0	0	0	0	0	223	159	0	0	0	0	0	0	0	0	0	0
Firmicutes	Clostridia	Oscillospirales	Ruminococcaceae	0	0	274	265	425	160	0	0	0	0	0	0	213	188	0	0	0	0	0	0	0	0	0	0
Firmicutes	Clostridia	Oscillospirales	Ruminococcaceae	0	0	0	0	0	0	0	0	0	0	0	0	0	0	0	0	0	0	0	0	1084	278	0	0
Firmicutes	Clostridia	Oscillospirales	Ruminococcaceae	158	228	0	0	0	0	0	0	0	0	0	0	0	0	130	95	0	0	0	0	0	0	0	0
Firmicutes	Clostridia	Oscillospirales	Ruminococcaceae	0	0	0	0	48	19	0	0	0	0	0	0	97	38	0	0	0	0	0	0	0	0	0	0
Firmicutes	Clostridia	Oscillospirales	Ruminococcaceae	7	33	0	0	0	0	0	0	78	163	0	0	0	0	0	0	214	166	5	7	280	40	10	21
Firmicutes	Clostridia	Oscillospirales	Ruminococcaceae	0	0	380	79	61	0	0	0	0	0	0	0	15	0	0	0	0	0	0	0	0	0	0	0
Firmicutes	Clostridia	Oscillospirales	Ruminococcaceae	0	0	116	88	41	13	0	0	0	43	0	0	8	0	0	0	0	0	0	0	0	0	0	0
Firmicutes	Clostridia	Oscillospirales	Ruminococcaceae	0	0	326	256	0	0	0	0	0	0	0	0	0	0	0	0	0	0	0	0	0	0	0	0
Firmicutes	Clostridia	Oscillospirales	Ruminococcaceae	0	0	0	0	0	0	0	0	0	0	0	0	0	0	0	0	0	0	0	0	202	58	0	0
Firmicutes	Clostridia	Oscillospirales	Ruminococcaceae	0	0	568	137	38	0	101	36	0	0	95	0	0	0	0	0	111	52	0	0	0	0	18	73
Firmicutes	Clostridia	Oscillospirales	Ruminococcaceae	0	0	0	0	30	30	0	0	0	0	0	0	0	0	0	0	0	0	0	0	0	0	0	0
Firmicutes	Clostridia	Oscillospirales	Ruminococcaceae	0	0	0	0	0	0	0	0	0	0	0	0	0	0	0	0	0	0	0	0	0	0	196	359
Firmicutes	Clostridia	Oscillospirales	Ruminococcaceae	24	29	0	0	0	0	0	0	0	0	0	0	0	0	0	0	0	0	0	0	0	0	0	0
Firmicutes	Clostridia	Oscillospirales	Ruminococcaceae	0	0	0	0	0	0	0	0	0	0	0	0	0	0	10	0	0	0	0	0	0	0	30	0
Firmicutes	Clostridia	Oscillospirales	Ruminococcaceae	0	0	0	0	0	0	0	0	0	0	0	0	0	0	0	0	0	0	0	0	0	0	346	477
Firmicutes	Clostridia	Oscillospirales	Ruminococcaceae	14	0	0	0	0	0	0	0	0	0	163	0	0	0	48	223	0	0	0	0	962	114	103	164
Firmicutes	Clostridia	Oscillospirales	Ruminococcaceae	0	0	0	0	149	182	0	0	89	98	0	0	131	140	0	17	0	0	0	0	0	0	0	0
Firmicutes	Clostridia	Oscillospirales	Ruminococcaceae	0	0	183	0	0	0	0	0	0	0	0	0	0	0	0	0	0	0	0	0	0	0	144	122
Firmicutes	Clostridia	Oscillospirales	Ruminococcaceae	0	0	262	97	172	158	0	0	0	0	0	0	75	135	0	0	0	0	0	0	0	0	0	0
Firmicutes	Clostridia	Oscillospirales	Ruminococcaceae	0	0	306	97	273	40	0	0	0	0	123	0	121	0	0	0	0	0	0	0	0	0	0	0
Firmicutes	Clostridia	Oscillospirales	Ruminococcaceae	0	45	259	0	630	178	328	23	0	0	444	49	212	146	97	583	116	0	0	0	175	20	108	206
Firmicutes	Clostridia	Oscillospirales	Ruminococcaceae	0	0	0	0	0	0	0	0	0	0	0	0	0	0	0	0	149	7	0	0	0	0	0	0
Firmicutes	Clostridia	Oscillospirales	Ruminococcaceae	0	0	0	0	0	0	0	0	0	0	0	0	0	0	0	0	0	0	0	0	0	0	91	132
Firmicutes	Clostridia	Oscillospirales	Ruminococcaceae	0	0	40	0	0	0	199	73	0	0	0	0	0	0	0	0	0	0	0	0	0	0	0	0
Firmicutes	Clostridia	Oscillospirales	Ruminococcaceae	0	0	0	0	0	0	0	0	0	0	0	0	0	0	62	553	0	0	0	0	0	0	0	0
Firmicutes	Clostridia	Oscillospirales	Ruminococcaceae	0	0	0	0	0	0	0	0	0	0	0	0	0	0	0	0	0	0	0	1	269	102	0	0
Firmicutes	Clostridia	Oscillospirales	Ruminococcaceae	0	0	0	0	0	0	0	0	161	57	0	0	0	0	0	0	0	0	0	0	0	0	0	0
Firmicutes	Clostridia	Oscillospirales	Ruminococcaceae	0	0	128	0	177	49	0	0	0	0	0	0	64	0	0	0	0	0	0	0	0	0	0	0
Firmicutes	Clostridia	Oscillospirales	Ruminococcaceae	0	0	0	53	66	70	0	0	0	0	0	0	0	42	0	0	0	0	0	0	0	0	0	0
Firmicutes	Clostridia	Oscillospirales	Ruminococcaceae	0	0	0	0	0	0	0	0	0	0	0	0	0	0	0	0	63	4	0	0	0	0	0	0
Firmicutes	Clostridia	Oscillospirales	Ruminococcaceae	0	0	0	0	0	0	0	0	77	82	0	0	0	0	0	0	0	0	0	0	0	0	0	0
Firmicutes	Clostridia	Oscillospirales	Ruminococcaceae	0	0	0	0	0	0	0	0	0	0	0	0	0	0	0	0	0	0	0	0	0	0	76	167
Firmicutes	Clostridia	Oscillospirales	Ruminococcaceae	0	0	0	0	78	55	0	0	0	0	0	0	0	0	0	0	0	0	0	0	0	0	0	0
Firmicutes	Clostridia	Oscillospirales	Ruminococcaceae	0	0	0	0	0	0	0	0	38	58	0	0	0	0	0	0	0	0	0	0	0	0	0	0
Firmicutes	Clostridia	Oscillospirales	Ruminococcaceae	0	0	0	0	35	21	265	88	0	0	0	0	27	42	0	0	214	88	0	0	0	0	0	0
Firmicutes	Clostridia	Oscillospirales	Ruminococcaceae	178	199	0	0	0	0	0	0	0	0	0	0	0	0	0	0	0	0	0	0	0	0	0	0
Firmicutes	Clostridia	Oscillospirales	UCG-010	0	0	0	0	0	0	0	0	0	0	0	0	0	0	33	26	0	0	0	0	0	0	0	0
Firmicutes	Clostridia	Oscillospirales	UCG-011	0	0	0	40	0	9	0	0	0	0	0	0	0	0	0	0	0	0	0	0	0	0	0	0
Firmicutes	Clostridia	Peptococcales	Peptococcaceae	0	104	0	0	0	0	0	0	0	0	0	0	0	0	0	0	0	0	0	0	0	0	0	0
Firmicutes	Clostridia	Peptostreptococcales-Tissierellales	Anaerovoracaceae	0	0	0	0	0	0	0	0	0	0	0	0	0	0	0	0	2	0	0	0	43	2	0	0
Firmicutes	Clostridia	Peptostreptococcales-Tissierellales	Anaerovoracaceae	0	0	0	0	0	0	0	0	0	0	0	0	0	0	0	0	0	0	0	0	74	7	0	0
Firmicutes	Clostridia	Peptostreptococcales-Tissierellales	Anaerovoracaceae	0	0	0	0	0	0	0	0	0	0	0	0	0	0	0	0	31	3	0	0	0	0	0	0
Firmicutes	Clostridia	Peptostreptococcales-Tissierellales	Anaerovoracaceae	0	0	0	0	0	0	0	0	0	0	0	0	0	0	29	19	0	0	0	0	0	0	0	0
Firmicutes	Clostridia	Peptostreptococcales-Tissierellales	Anaerovoracaceae	0	0	0	0	0	0	0	0	0	0	0	0	0	0	0	0	0	0	0	0	0	0	11	73
Firmicutes	Clostridia	Peptostreptococcales-Tissierellales	Anaerovoracaceae	0	0	0	0	18	9	0	0	0	0	0	0	16	30	0	0	0	0	0	0	0	0	0	0
Firmicutes	Clostridia	Peptostreptococcales-Tissierellales	Anaerovoracaceae	24	46	0	0	0	0	19	0	32	22	0	18	0	0	46	42	0	0	0	0	0	0	0	0
Firmicutes	Clostridia	Peptostreptococcales-Tissierellales	Anaerovoracaceae	0	0	0	75	0	0	0	3	0	8	0	0	0	0	0	0	0	0	0	0	0	0	4	0
Firmicutes	Clostridia	Peptostreptococcales-Tissierellales	Anaerovoracaceae	0	0	30	0	0	0	0	0	0	0	0	0	0	0	0	0	0	0	0	0	0	0	0	0
Firmicutes	Clostridia	Peptostreptococcales-Tissierellales	Anaerovoracaceae	0	0	0	0	0	0	0	0	0	0	0	0	0	0	0	0	0	0	0	0	31	3	0	0
Firmicutes	Clostridia	Peptostreptococcales-Tissierellales	Peptostreptococcaceae	100	37	0	0	0	0	0	0	44	15	202	116	0	0	26	19	13	0	27	11	130	6	0	0
Firmicutes	Clostridia	Peptostreptococcales-Tissierellales	Peptostreptococcaceae	189	0	42	0	0	0	34	0	75	24	246	0	76	0	50	32	23	0	32	14	169	0	16	98
Firmicutes	Clostridia	Peptostreptococcales-Tissierellales	Peptostreptococcaceae	0	0	0	0	86	14	0	0	0	0	0	0	0	0	0	0	0	0	0	0	0	0	0	0
Firmicutes	Clostridia	Peptostreptococcales-Tissierellales	Peptostreptococcaceae	0	0	0	0	0	0	0	0	0	0	111	67	0	0	0	0	0	0	0	1	0	0	0	0
Firmicutes	Clostridia	Peptostreptococcales-Tissierellales	Peptostreptococcaceae	0	0	0	0	0	0	0	0	46	0	0	0	0	0	0	0	0	0	0	0	0	0	0	0
Firmicutes	Clostridia	Peptostreptococcales-Tissierellales	Peptostreptococcaceae	0	0	0	0	0	0	0	0	0	0	0	33	0	0	0	0	0	2	0	1	0	0	0	0
Firmicutes	Clostridia	Peptostreptococcales-Tissierellales	Peptostreptococcaceae	0	0	0	0	0	0	0	0	0	0	32	34	0	0	0	0	0	0	0	1	0	0	0	0
Firmicutes	Clostridia	Peptostreptococcales-Tissierellales	Peptostreptococcaceae	0	0	0	0	818	523	111	21	111	83	424	252	160	0	315	277	223	52	33	13	91	18	145	679
Firmicutes	Clostridia	Peptostreptococcales-Tissierellales	Peptostreptococcaceae	0	0	0	0	160	106	0	0	0	0	135	0	0	0	58	64	43	9	10	6	0	0	0	0
Firmicutes	Clostridia	Peptostreptococcales-Tissierellales	Peptostreptococcaceae	0	0	0	0	35	28	0	0	74	47	0	39	0	0	96	97	56	11	0	0	49	5	0	0
Firmicutes	Clostridia	Peptostreptococcales-Tissierellales	Peptostreptococcaceae	0	0	0	79	0	0	0	0	83	46	0	84	0	0	134	128	0	0	0	0	0	0	0	0
Firmicutes	Clostridia	Peptostreptococcales-Tissierellales	Peptostreptococcaceae	0	0	67	0	0	43	0	0	0	27	0	0	63	0	131	123	0	7	0	0	0	0	0	73
Firmicutes	Clostridia	Peptostreptococcales-Tissierellales	Peptostreptococcaceae	0	0	0	0	0	0	0	0	0	0	0	0	0	34	0	0	0	0	0	0	0	0	0	0
Firmicutes	Clostridia	Peptostreptococcales-Tissierellales	Peptostreptococcaceae	0	0	0	79	0	0	0	0	69	66	0	0	0	0	21	17	0	0	0	0	0	0	0	0
Firmicutes	Clostridia	Peptostreptococcales-Tissierellales	Peptostreptococcaceae	0	0	0	0	73	0	0	0	0	0	0	0	0	0	28	29	0	0	0	0	0	0	29	199
Firmicutes	Clostridia	Peptostreptococcales-Tissierellales	Peptostreptococcaceae	0	0	0	0	149	0	0	0	0	0	0	0	0	0	0	0	0	0	0	0	0	0	0	0
Firmicutes	Clostridia	Peptostreptococcales-Tissierellales	Peptostreptococcaceae	0	0	42	0	0	0	0	0	27	17	0	0	0	0	40	45	0	0	0	0	0	0	0	0
Firmicutes	Clostridia	Peptostreptococcales-Tissierellales	Peptostreptococcaceae	0	0	0	0	0	0	0	0	0	0	0	0	0	0	49	0	0	0	0	0	0	0	21	153
Firmicutes	Clostridia	Peptostreptococcales-Tissierellales	Peptostreptococcaceae	0	0	0	0	94	43	0	0	0	0	0	0	0	0	15	14	0	0	0	0	0	0	0	87
Firmicutes	Clostridia	Peptostreptococcales-Tissierellales	Peptostreptococcaceae	0	0	0	0	0	0	0	0	35	29	0	53	0	0	0	0	0	0	0	0	0	0	0	0
Firmicutes	Clostridia	Peptostreptococcales-Tissierellales	Peptostreptococcaceae	0	0	0	0	175	76	0	0	0	0	0	126	129	188	0	0	165	49	31	15	80	14	0	0
Firmicutes	Clostridia	Peptostreptococcales-Tissierellales	Peptostreptococcaceae	0	0	0	0	154	103	0	0	31	18	155	80	79	110	63	61	108	25	16	8	47	0	28	230
Firmicutes	Clostridia	Peptostreptococcales-Tissierellales	Peptostreptococcaceae	0	0	0	269	256	157	0	0	0	30	0	0	80	0	186	187	0	0	0	0	0	0	88	425
Firmicutes	Clostridia	Peptostreptococcales-Tissierellales	Peptostreptococcaceae	0	0	0	0	0	0	0	0	0	0	0	0	0	0	41	46	0	0	0	0	0	0	0	0
Firmicutes	Clostridia	Peptostreptococcales-Tissierellales	Peptostreptococcaceae	0	0	0	0	0	0	0	0	0	0	0	0	0	0	0	0	29	8	0	0	0	0	0	0
Firmicutes	Clostridia	Peptostreptococcales-Tissierellales	Peptostreptococcaceae	0	0	0	0	0	0	0	0	0	0	0	47	0	0	0	0	0	5	0	0	0	0	0	0
Firmicutes	Clostridia	Peptostreptococcales-Tissierellales	Peptostreptococcaceae	0	0	0	0	0	0	0	0	0	0	0	0	0	53	12	0	0	0	0	0	0	0	0	0
Firmicutes	Clostridia	Peptostreptococcales-Tissierellales	Peptostreptococcaceae	0	0	0	0	0	0	0	0	0	0	0	0	31	34	0	0	0	0	0	0	0	0	0	0
Firmicutes	Clostridia	Peptostreptococcales-Tissierellales	Peptostreptococcaceae	0	0	0	0	0	0	0	0	0	0	0	0	37	0	0	0	0	0	0	0	0	0	0	0
Firmicutes	Clostridia	Peptostreptococcales-Tissierellales	Peptostreptococcaceae	0	0	0	0	0	0	0	0	0	0	91	39	159	224	95	76	0	0	0	0	0	0	0	0
Firmicutes	Clostridia	Peptostreptococcales-Tissierellales	Peptostreptococcaceae	0	0	0	0	0	0	0	0	0	0	87	0	69	0	30	0	3	0	3	1	0	0	0	0
Firmicutes	Clostridia	Peptostreptococcales-Tissierellales	Peptostreptococcaceae	0	0	0	0	0	0	0	0	0	0	0	39	43	0	19	19	0	0	0	0	0	0	0	0
Firmicutes	Clostridia	Peptostreptococcales-Tissierellales	Peptostreptococcaceae	0	0	0	0	0	0	0	0	0	0	0	0	67	66	6	0	0	0	0	0	0	0	0	0
Firmicutes	Clostridia	Peptostreptococcales-Tissierellales	Peptostreptococcaceae	0	0	0	0	0	0	0	0	0	0	0	0	73	44	0	0	0	0	0	0	0	0	0	0
Firmicutes	Negativicutes	Acidaminococcales	Acidaminococcaceae	274	0	0	0	0	0	0	0	0	0	0	0	0	0	0	0	0	0	0	0	0	0	0	0
Firmicutes	Negativicutes	Acidaminococcales	Acidaminococcaceae	0	0	0	0	0	0	0	0	533	350	0	0	0	0	0	5	172	84	75	35	0	0	0	0
Firmicutes	Negativicutes	Acidaminococcales	Acidaminococcaceae	0	0	0	0	0	0	0	0	0	0	0	0	0	0	412	32	0	0	0	0	0	0	0	0
Firmicutes	Negativicutes	Veillonellales-Selenomonadales	Veillonellaceae	0	0	783	715	544	180	0	0	0	0	0	0	256	182	0	0	0	0	0	0	0	0	0	0
Firmicutes	Negativicutes	Veillonellales-Selenomonadales	Veillonellaceae	0	0	615	516	208	66	0	0	0	0	0	0	128	76	0	0	0	0	0	0	0	0	151	0
Firmicutes	Negativicutes	Veillonellales-Selenomonadales	Veillonellaceae	0	11	0	0	0	0	0	0	0	0	603	161	0	0	0	0	0	0	0	0	465	59	461	348
Firmicutes	Negativicutes	Veillonellales-Selenomonadales	Veillonellaceae	0	0	277	203	243	0	0	0	0	0	0	0	131	0	0	0	0	0	0	0	0	0	0	0
Firmicutes	Negativicutes	Veillonellales-Selenomonadales	Veillonellaceae	0	0	0	0	0	0	0	0	0	0	293	114	0	0	0	0	0	0	0	0	119	18	0	0
Firmicutes	Negativicutes	Veillonellales-Selenomonadales	Veillonellaceae	139	0	0	0	0	0	0	0	0	0	0	0	0	0	0	0	0	0	0	0	0	0	0	0
Firmicutes	Negativicutes	Veillonellales-Selenomonadales	Veillonellaceae	251	33	0	0	0	0	0	0	0	0	0	0	0	0	0	0	0	0	0	0	0	0	0	0
Firmicutes	Negativicutes	Veillonellales-Selenomonadales	Veillonellaceae	0	0	0	0	0	0	0	0	0	0	0	0	0	0	0	0	359	13	0	0	0	0	0	0
Firmicutes	Negativicutes	Veillonellales-Selenomonadales	Veillonellaceae	0	0	0	0	0	0	0	0	0	0	0	0	0	0	0	0	287	13	0	0	0	0	0	0
Firmicutes	Negativicutes	Veillonellales-Selenomonadales	Veillonellaceae	0	0	0	0	0	0	0	0	0	0	0	0	0	0	0	0	256	0	0	0	0	0	0	0
Firmicutes	Negativicutes	Veillonellales-Selenomonadales	Veillonellaceae	0	0	0	0	0	0	0	0	0	0	0	0	0	0	0	0	1521	49	0	0	0	0	0	0
Firmicutes	Negativicutes	Veillonellales-Selenomonadales	Veillonellaceae	0	0	0	0	0	0	334	108	0	0	0	0	0	0	0	0	0	0	0	0	0	0	0	0
Firmicutes	Negativicutes	Veillonellales-Selenomonadales	Veillonellaceae	0	0	0	0	0	0	0	45	0	0	0	0	0	0	0	0	0	0	0	0	0	0	0	0
Firmicutes	Negativicutes	Veillonellales-Selenomonadales	Veillonellaceae	0	0	0	0	78	0	0	0	0	0	0	0	0	0	0	0	0	0	0	0	0	0	0	0
Firmicutes	Negativicutes	Veillonellales-Selenomonadales	Veillonellaceae	0	0	0	0	0	31	0	0	0	0	0	0	17	0	0	0	0	0	0	0	0	0	0	0
Firmicutes	Negativicutes	Veillonellales-Selenomonadales	Veillonellaceae	0	0	0	0	0	0	0	0	0	0	59	0	0	0	0	0	0	0	0	0	0	0	0	0
Fusobacteriota	Fusobacteriia	Fusobacteriales	Fusobacteriaceae	0	0	0	0	0	0	0	0	0	0	0	0	0	0	0	0	0	0	140	4	4	0	0	0
Fusobacteriota	Fusobacteriia	Fusobacteriales	Fusobacteriaceae	0	0	0	0	0	0	0	0	0	0	0	0	0	0	0	0	0	0	64	0	0	0	0	0
Fusobacteriota	Fusobacteriia	Fusobacteriales	Fusobacteriaceae	0	0	0	0	0	0	0	0	0	0	0	0	0	0	0	0	0	0	30	0	0	0	0	0
Fusobacteriota	Fusobacteriia	Fusobacteriales	Fusobacteriaceae	0	0	0	0	0	0	0	0	0	0	0	0	0	0	0	0	0	0	33	4	0	0	0	0
Proteobacteria	Alphaproteobacteria	Rhodospirillales	NA	0	0	0	0	0	0	0	0	0	0	0	0	0	0	0	0	0	0	0	0	60	0	0	0
Proteobacteria	Alphaproteobacteria	Rhodospirillales	NA	0	0	84	274	0	0	0	0	0	0	0	0	0	0	0	0	0	0	0	0	0	0	0	0
Proteobacteria	Gammaproteobacteria	Burkholderiales	Oxalobacteraceae	0	0	89	163	91	67	0	0	0	0	0	7	20	74	93	58	0	0	0	0	0	0	0	0
Proteobacteria	Gammaproteobacteria	Burkholderiales	Sutterellaceae	0	0	289	283	299	0	0	0	0	0	0	0	201	57	20	0	22	1	0	0	819	44	55	108
Proteobacteria	Gammaproteobacteria	Burkholderiales	Sutterellaceae	0	0	442	0	220	0	0	0	0	0	0	0	152	0	0	0	0	0	0	0	0	0	0	0
Proteobacteria	Gammaproteobacteria	Burkholderiales	Sutterellaceae	0	0	25	106	0	0	0	0	0	0	0	0	0	0	0	0	0	0	0	0	0	0	0	0
Proteobacteria	Gammaproteobacteria	Burkholderiales	Sutterellaceae	0	0	0	0	0	0	0	0	0	0	0	0	0	0	0	0	0	0	0	0	426	21	0	0
Proteobacteria	Gammaproteobacteria	Burkholderiales	Sutterellaceae	0	0	447	159	215	57	0	0	0	0	0	0	243	0	0	21	0	0	0	0	0	0	0	0
Proteobacteria	Gammaproteobacteria	Burkholderiales	Sutterellaceae	0	0	0	0	0	0	0	0	0	0	0	0	0	0	0	0	0	0	0	0	97	5	0	0
Proteobacteria	Gammaproteobacteria	Burkholderiales	Sutterellaceae	0	0	168	0	0	0	0	0	0	0	0	0	143	0	0	0	0	0	0	0	0	0	0	0
Proteobacteria	Gammaproteobacteria	Burkholderiales	Sutterellaceae	0	0	0	207	0	0	0	0	0	0	0	0	0	0	0	0	0	0	0	0	0	0	0	0
Proteobacteria	Gammaproteobacteria	Burkholderiales	Sutterellaceae	0	0	0	154	0	0	0	0	0	0	0	0	0	0	0	0	0	0	0	0	0	0	0	0
Proteobacteria	Gammaproteobacteria	Burkholderiales	Sutterellaceae	0	0	0	159	0	0	0	0	0	0	0	0	0	0	0	0	0	0	0	0	0	0	0	0
Proteobacteria	Gammaproteobacteria	Burkholderiales	Sutterellaceae	0	0	0	0	0	0	0	0	0	0	0	0	89	0	0	0	0	0	0	0	0	0	0	0
Proteobacteria	Gammaproteobacteria	Burkholderiales	Sutterellaceae	0	0	0	0	0	0	0	0	0	0	0	0	0	0	0	0	0	0	0	0	0	0	16	35
Proteobacteria	Gammaproteobacteria	Burkholderiales	Sutterellaceae	0	0	44	132	0	0	0	0	0	0	0	0	16	0	0	0	0	0	0	0	0	0	0	0
Proteobacteria	Gammaproteobacteria	Burkholderiales	Sutterellaceae	0	0	0	0	0	0	0	0	0	0	48	0	0	0	0	0	0	0	0	0	0	0	0	0
Proteobacteria	Gammaproteobacteria	Burkholderiales	Sutterellaceae	0	0	0	0	0	0	0	0	242	0	0	0	0	0	0	0	0	0	0	0	0	0	0	0
Proteobacteria	Gammaproteobacteria	Burkholderiales	Sutterellaceae	0	0	0	0	0	0	0	0	233	0	0	0	0	0	0	0	0	0	0	0	0	0	0	0
Proteobacteria	Gammaproteobacteria	Burkholderiales	Sutterellaceae	0	0	0	0	0	0	0	0	0	0	0	0	0	0	0	0	85	0	0	0	0	0	0	0
Proteobacteria	Gammaproteobacteria	Burkholderiales	Sutterellaceae	0	0	0	0	0	0	0	0	791	43	0	0	0	0	0	0	0	0	0	0	195	1	0	0
Proteobacteria	Gammaproteobacteria	Burkholderiales	Sutterellaceae	900	0	0	0	0	0	289	214	448	7	0	0	0	0	243	0	427	0	203	1	0	0	0	0
Proteobacteria	Gammaproteobacteria	Enterobacterales	Enterobacteriaceae	0	0	0	0	0	0	0	0	58	0	0	0	0	0	395	1707	0	2	0	0	506	312	123	1073
Proteobacteria	Gammaproteobacteria	Enterobacterales	Enterobacteriaceae	463	127	0	0	0	0	0	0	0	0	0	0	0	0	0	0	0	0	0	0	0	0	0	0
Proteobacteria	Gammaproteobacteria	Enterobacterales	Enterobacteriaceae	0	0	0	172	0	0	0	0	0	22	0	0	0	0	0	0	0	0	0	0	0	13	879	5069
Proteobacteria	Gammaproteobacteria	Enterobacterales	Enterobacteriaceae	457	148	0	0	0	0	0	0	0	0	0	0	0	0	0	0	0	0	0	0	0	0	0	0
Proteobacteria	Gammaproteobacteria	Enterobacterales	Enterobacteriaceae	0	0	0	0	0	0	0	0	0	0	0	0	0	0	0	0	0	0	0	120	0	0	0	0
Proteobacteria	Gammaproteobacteria	Enterobacterales	Enterobacteriaceae	0	0	0	0	0	0	0	0	0	0	0	0	0	0	0	0	0	0	0	0	232	138	0	0
Proteobacteria	Gammaproteobacteria	Enterobacterales	Enterobacteriaceae	416	140	0	0	0	0	0	0	0	0	0	0	0	0	0	0	0	0	0	0	0	0	0	0
Proteobacteria	Gammaproteobacteria	Enterobacterales	Enterobacteriaceae	0	0	0	0	0	0	0	0	0	0	0	0	0	0	0	0	0	0	0	44	0	0	162	554
Proteobacteria	Gammaproteobacteria	Enterobacterales	Enterobacteriaceae	367	125	0	0	0	0	0	0	0	0	0	0	0	0	0	0	0	0	0	0	0	0	0	0
Proteobacteria	Gammaproteobacteria	Enterobacterales	Enterobacteriaceae	0	0	0	0	0	0	0	0	0	0	0	0	0	0	0	0	0	0	0	0	210	197	0	0
Proteobacteria	Gammaproteobacteria	Enterobacterales	Enterobacteriaceae	0	0	0	0	0	0	0	0	0	0	0	0	0	0	0	0	0	0	0	31	0	0	67	606
Proteobacteria	Gammaproteobacteria	Enterobacterales	Enterobacteriaceae	0	0	0	71	0	0	0	0	0	0	0	0	0	0	0	0	0	0	0	0	0	0	0	0
Proteobacteria	Gammaproteobacteria	Enterobacterales	Enterobacteriaceae	0	0	0	0	0	0	0	0	0	0	0	0	0	0	94	370	0	0	0	0	0	0	0	0
Proteobacteria	Gammaproteobacteria	Enterobacterales	Enterobacteriaceae	0	0	0	0	0	0	0	0	0	0	0	0	0	0	70	406	0	0	0	0	0	0	0	0
Proteobacteria	Gammaproteobacteria	Enterobacterales	Enterobacteriaceae	0	0	0	0	0	0	0	0	0	0	0	0	0	0	108	370	0	0	0	0	0	0	0	0
Proteobacteria	Gammaproteobacteria	Enterobacterales	Enterobacteriaceae	0	0	0	0	0	0	0	0	0	0	0	0	0	0	36	473	0	0	0	0	0	0	0	0
Proteobacteria	Gammaproteobacteria	Enterobacterales	Enterobacteriaceae	0	0	0	247	0	0	0	0	0	0	56	55	132	239	0	21	0	0	0	0	0	0	248	1456
Proteobacteria	Gammaproteobacteria	Enterobacterales	Enterobacteriaceae	0	0	0	0	0	0	0	0	0	0	0	0	0	0	0	0	0	0	0	6	0	0	77	0
Proteobacteria	Gammaproteobacteria	Enterobacterales	Enterobacteriaceae	0	0	0	0	0	0	0	0	0	0	0	0	0	0	0	0	0	0	0	327	0	0	0	0
Proteobacteria	Gammaproteobacteria	Enterobacterales	Enterobacteriaceae	0	0	0	216	0	0	0	0	0	8	0	0	0	0	0	45	0	0	0	0	0	6	324	2167
Proteobacteria	Gammaproteobacteria	Enterobacterales	Enterobacteriaceae	0	0	0	0	0	0	0	0	0	0	0	0	0	0	0	0	0	0	0	0	652	495	0	0
Proteobacteria	Gammaproteobacteria	Enterobacterales	Enterobacteriaceae	0	0	0	0	0	0	0	0	0	0	0	0	0	0	0	0	0	0	0	0	0	0	391	2059
Proteobacteria	Gammaproteobacteria	Enterobacterales	Enterobacteriaceae	0	0	0	0	0	0	0	0	0	0	0	0	0	0	0	0	0	0	0	0	0	0	44	105
Proteobacteria	Gammaproteobacteria	Enterobacterales	Enterobacteriaceae	0	0	0	0	0	0	0	0	0	13	0	0	0	0	0	0	0	0	0	0	0	0	315	1669
Proteobacteria	Gammaproteobacteria	Enterobacterales	Enterobacteriaceae	926	285	0	0	0	0	0	0	0	0	0	0	0	0	0	0	0	0	0	0	0	0	0	0
Proteobacteria	Gammaproteobacteria	Enterobacterales	Enterobacteriaceae	0	0	0	0	51	36	34	15	0	0	0	0	112	0	0	0	0	0	14	633	594	440	77	512
Proteobacteria	Gammaproteobacteria	Enterobacterales	Enterobacteriaceae	0	0	0	0	0	0	0	0	0	0	0	0	0	0	0	0	0	0	0	50	0	0	0	0
Proteobacteria	Gammaproteobacteria	Enterobacterales	Enterobacteriaceae	0	0	0	0	0	0	0	0	0	0	0	0	0	0	0	0	0	0	42	303	0	0	0	0
Proteobacteria	Gammaproteobacteria	Enterobacterales	Enterobacteriaceae	485	197	0	0	0	0	0	0	0	0	0	0	0	0	0	0	0	0	0	0	0	0	0	0
Proteobacteria	Gammaproteobacteria	Enterobacterales	Pasteurellaceae	0	0	0	0	73	0	0	0	0	0	0	0	0	23	0	0	0	3	0	0	0	0	0	0
Proteobacteria	Gammaproteobacteria	Enterobacterales	Pasteurellaceae	0	0	0	0	0	0	0	0	0	0	123	0	0	0	0	0	0	0	0	0	0	0	0	0
Proteobacteria	Gammaproteobacteria	Enterobacterales	Pasteurellaceae	0	0	0	0	0	0	0	0	0	8	0	0	0	0	0	0	122	37	0	0	0	0	0	0
Proteobacteria	Gammaproteobacteria	Enterobacterales	Pasteurellaceae	0	0	0	0	0	53	0	0	0	0	0	39	0	0	0	0	0	0	0	0	0	0	0	0
Verrucomicrobiota	Verrucomicrobiae	Verrucomicrobiales	Akkermansiaceae	0	0	0	0	0	0	0	0	0	0	0	0	0	0	41	15	0	0	0	0	0	0	0	0
ASV_other	ASV_other	ASV_other	ASV_other	492	419	311	146	261	249	140	185	382	355	266	212	255	212	1047	687	473	476	694	592	568	532	329	164
VAN vs H2O
Phylum	Class	Order	Family	D1_H2O_1	D1_VAN_2	D2_H2O_3	D2_VAN_1	D3_H2O_2	D3_VAN_2	D4_H2O_3	D4_VAN_1	D5_H2O_2	D5_VAN_3	D6_H2O_2	D6_VAN_1	D7_H2O_1	D7_VAN_3	D8_H2O_1	D8_VAN_1	D9_H2O_1	D9_VAN_1	D10_H2O_2	D10_VAN_1	D11_H2O_2	D11_VAN_2	D12_H2O_1	D12_VAN_1
Actinobacteriota	Actinobacteria	Actinomycetales	Actinomycetaceae	0	0	0	0	0	0	0	0	0	0	0	0	0	18	7	0	0	29	0	0	0	9	16	0
Actinobacteriota	Actinobacteria	Bifidobacteriales	Bifidobacteriaceae	0	0	0	0	0	0	119	0	0	0	0	0	0	0	0	0	0	0	0	0	0	0	0	0
Actinobacteriota	Actinobacteria	Bifidobacteriales	Bifidobacteriaceae	0	0	0	0	0	0	0	0	0	0	0	0	0	0	0	0	0	0	342	302	0	0	0	0
Actinobacteriota	Actinobacteria	Bifidobacteriales	Bifidobacteriaceae	0	0	0	0	0	0	813	84	0	0	0	0	0	0	0	0	0	0	0	0	0	0	0	0
Actinobacteriota	Actinobacteria	Bifidobacteriales	Bifidobacteriaceae	509	207	659	67	253	205	0	0	0	0	1571	112	92	57	2233	171	1078	1028	124	85	0	0	184	116
Actinobacteriota	Actinobacteria	Bifidobacteriales	Bifidobacteriaceae	198	54	319	177	494	274	0	0	0	0	250	231	223	142	0	0	0	0	0	0	0	0	5	85
Actinobacteriota	Actinobacteria	Bifidobacteriales	Bifidobacteriaceae	535	117	0	0	0	0	0	0	0	0	0	0	0	0	0	0	0	0	0	0	0	0	0	0
Actinobacteriota	Actinobacteria	Bifidobacteriales	Bifidobacteriaceae	0	0	0	0	0	0	0	0	0	0	0	0	0	0	0	0	38	123	0	0	0	0	141	16
Actinobacteriota	Actinobacteria	Bifidobacteriales	Bifidobacteriaceae	0	0	0	0	0	0	1636	1003	0	0	0	0	0	0	0	0	0	0	0	0	0	0	0	0
Actinobacteriota	Actinobacteria	Bifidobacteriales	Bifidobacteriaceae	260	88	0	0	342	0	352	172	488	792	777	37	109	76	1118	304	276	625	0	0	128	0	481	16
Actinobacteriota	Actinobacteria	Bifidobacteriales	Bifidobacteriaceae	0	0	264	32	496	187	0	0	0	0	0	0	175	110	191	0	0	0	0	0	876	211	481	24
Actinobacteriota	Actinobacteria	Bifidobacteriales	Bifidobacteriaceae	0	0	0	0	0	0	0	0	0	0	0	0	0	0	419	134	90	190	0	0	0	0	334	11
Actinobacteriota	Actinobacteria	Bifidobacteriales	Bifidobacteriaceae	1305	513	0	0	0	0	0	0	0	0	0	0	0	0	0	0	0	0	0	0	0	0	89	9
Actinobacteriota	Actinobacteria	Bifidobacteriales	Bifidobacteriaceae	40	14	719	85	299	156	0	0	0	0	0	4	119	64	0	0	1348	1122	0	0	942	172	0	0
Actinobacteriota	Actinobacteria	Bifidobacteriales	Bifidobacteriaceae	908	353	1301	165	625	430	0	0	0	0	99	13	235	112	482	26	0	0	0	0	3453	729	0	0
Actinobacteriota	Actinobacteria	Bifidobacteriales	Bifidobacteriaceae	0	0	0	0	0	0	1612	148	0	0	0	0	0	0	0	0	0	0	0	0	0	0	0	0
Actinobacteriota	Actinobacteria	Bifidobacteriales	Bifidobacteriaceae	0	0	0	0	0	0	0	0	0	0	841	122	0	0	0	0	0	0	0	0	0	0	0	0
Actinobacteriota	Actinobacteria	Bifidobacteriales	Bifidobacteriaceae	0	0	0	0	0	0	1080	110	0	0	0	0	0	0	0	0	0	0	0	0	0	0	0	0
Actinobacteriota	Actinobacteria	Bifidobacteriales	Bifidobacteriaceae	0	0	333	87	106	54	0	0	0	0	151	0	36	0	0	0	0	0	0	0	0	0	0	0
Actinobacteriota	Actinobacteria	Bifidobacteriales	Bifidobacteriaceae	0	0	0	0	0	0	0	0	136	348	0	0	0	0	0	0	0	0	0	0	0	0	0	0
Actinobacteriota	Actinobacteria	Bifidobacteriales	Bifidobacteriaceae	0	0	0	0	0	0	0	0	0	0	0	0	0	0	0	0	0	0	0	0	0	0	36	21
Actinobacteriota	Actinobacteria	Bifidobacteriales	Bifidobacteriaceae	0	0	0	0	0	0	0	0	0	0	432	0	0	0	0	0	0	0	0	0	0	0	0	0
Actinobacteriota	Actinobacteria	Bifidobacteriales	Bifidobacteriaceae	0	0	1235	140	3254	648	26	0	0	0	0	0	1432	482	41	0	404	891	949	1577	0	0	0	0
Actinobacteriota	Actinobacteria	Bifidobacteriales	Bifidobacteriaceae	0	0	0	0	0	0	0	0	0	0	0	0	0	0	0	0	0	0	176	275	0	0	0	0
Actinobacteriota	Actinobacteria	Bifidobacteriales	Bifidobacteriaceae	0	0	0	0	0	0	0	0	1739	1329	0	0	0	0	0	0	0	0	0	0	0	0	0	0
Actinobacteriota	Coriobacteriia	Coriobacteriales	Coriobacteriaceae	0	0	0	0	0	0	0	0	0	0	0	0	0	0	0	0	424	516	0	0	0	0	0	0
Actinobacteriota	Coriobacteriia	Coriobacteriales	Coriobacteriaceae	0	0	1141	329	327	189	0	0	0	0	226	58	253	112	0	0	0	0	0	0	0	0	0	0
Actinobacteriota	Coriobacteriia	Coriobacteriales	Coriobacteriaceae	541	217	0	0	0	0	1078	364	0	0	1440	414	0	0	417	65	0	0	0	0	0	0	24	14
Actinobacteriota	Coriobacteriia	Coriobacteriales	Coriobacteriaceae	588	451	0	0	0	0	0	0	0	0	36	12	0	0	0	0	0	0	0	0	0	0	44	15
Actinobacteriota	Coriobacteriia	Coriobacteriales	Coriobacteriaceae	0	0	0	0	0	0	0	0	0	0	0	0	0	0	40	0	0	0	0	0	0	0	0	0
Actinobacteriota	Coriobacteriia	Coriobacteriales	Coriobacteriaceae	0	0	0	0	0	0	0	0	0	0	0	0	0	0	0	0	250	357	0	0	0	0	0	0
Actinobacteriota	Coriobacteriia	Coriobacteriales	Coriobacteriaceae	0	0	0	0	0	0	0	0	0	0	0	0	0	0	0	0	165	269	0	0	0	0	0	0
Actinobacteriota	Coriobacteriia	Coriobacteriales	Coriobacteriaceae	0	0	407	108	157	74	0	0	0	0	0	0	101	47	0	0	0	0	0	0	0	0	0	0
Actinobacteriota	Coriobacteriia	Coriobacteriales	Coriobacteriaceae	0	0	0	0	0	0	641	221	0	0	0	0	0	0	0	0	0	0	0	0	0	0	0	0
Actinobacteriota	Coriobacteriia	Coriobacteriales	Coriobacteriaceae	0	0	0	0	0	0	0	0	0	0	0	0	0	0	0	0	0	0	0	0	0	0	94	6
Actinobacteriota	Coriobacteriia	Coriobacteriales	Coriobacteriales Incertae Sedis	0	0	249	193	111	179	0	0	0	0	91	70	160	172	0	0	0	0	0	0	0	0	0	0
Actinobacteriota	Coriobacteriia	Coriobacteriales	Coriobacteriales Incertae Sedis	0	0	0	0	0	0	0	0	0	0	0	0	0	0	10	103	0	0	0	0	0	0	2	11
Actinobacteriota	Coriobacteriia	Coriobacteriales	Coriobacteriales Incertae Sedis	0	0	0	0	0	0	77	121	0	0	0	0	0	0	0	0	0	0	0	0	0	0	0	0
Actinobacteriota	Coriobacteriia	Coriobacteriales	Eggerthellaceae	4	0	72	0	10	0	0	0	0	0	0	25	19	17	0	0	0	0	0	0	0	0	0	0
Actinobacteriota	Coriobacteriia	Coriobacteriales	Eggerthellaceae	0	0	0	0	0	0	0	0	10	36	0	0	0	0	0	5	0	0	0	0	0	0	9	4
Actinobacteriota	Coriobacteriia	Coriobacteriales	Eggerthellaceae	0	0	0	0	0	0	0	29	0	0	0	0	0	0	0	0	0	0	0	0	0	0	0	0
Actinobacteriota	Coriobacteriia	Coriobacteriales	Eggerthellaceae	0	0	0	0	0	0	0	0	9	54	0	0	0	0	0	0	0	0	0	0	0	0	0	0
Actinobacteriota	Coriobacteriia	Coriobacteriales	Eggerthellaceae	0	0	40	46	0	33	8	15	0	0	0	0	23	22	0	0	0	0	0	0	0	0	0	3
Actinobacteriota	Coriobacteriia	Coriobacteriales	Eggerthellaceae	54	19	0	0	0	0	0	0	0	0	0	0	0	0	0	0	3	24	7	326	0	4	9	1
Actinobacteriota	Coriobacteriia	Coriobacteriales	Eggerthellaceae	0	0	0	0	0	0	0	0	0	14	0	0	0	0	0	0	0	43	5	176	0	0	9	1
Actinobacteriota	Coriobacteriia	Coriobacteriales	Eggerthellaceae	16	49	0	0	0	0	0	0	0	0	0	0	0	0	0	0	0	0	0	0	0	0	0	0
Actinobacteriota	Coriobacteriia	Coriobacteriales	Eggerthellaceae	0	0	0	0	0	0	0	0	0	0	0	0	0	0	0	0	6	30	0	0	10	13	0	0
Actinobacteriota	Coriobacteriia	Coriobacteriales	Eggerthellaceae	0	0	0	30	0	44	0	0	0	0	0	0	0	24	0	0	0	0	0	0	0	0	0	0
Actinobacteriota	Coriobacteriia	Coriobacteriales	Eggerthellaceae	0	0	0	0	0	0	0	0	0	40	0	0	0	0	0	0	0	0	0	0	0	0	0	0
Actinobacteriota	Coriobacteriia	Coriobacteriales	Eggerthellaceae	0	0	0	0	0	0	0	0	0	0	36	16	0	0	0	0	0	0	0	0	0	0	0	0
Actinobacteriota	Coriobacteriia	Coriobacteriales	Eggerthellaceae	0	0	0	0	0	0	0	0	0	0	278	0	0	0	0	0	0	0	0	0	0	0	0	0
Actinobacteriota	Coriobacteriia	Coriobacteriales	Eggerthellaceae	0	0	0	0	0	0	0	0	0	0	0	0	0	0	0	0	0	0	0	0	364	197	0	0
Actinobacteriota	Coriobacteriia	Coriobacteriales	Eggerthellaceae	0	0	0	0	0	0	0	0	0	0	0	0	0	0	0	0	0	0	0	0	121	158	0	0
Actinobacteriota	Coriobacteriia	Coriobacteriales	Eggerthellaceae	0	0	0	0	0	0	0	0	0	0	0	0	0	0	0	0	0	0	0	0	80	87	0	0
Actinobacteriota	Coriobacteriia	Coriobacteriales	Eggerthellaceae	40	114	0	0	0	0	0	0	0	0	0	0	0	0	0	0	0	0	0	0	0	0	0	0
Actinobacteriota	Coriobacteriia	Coriobacteriales	Eggerthellaceae	0	0	0	0	0	0	0	0	0	0	0	154	0	0	0	0	0	0	0	0	0	0	0	0
Actinobacteriota	Coriobacteriia	Coriobacteriales	Eggerthellaceae	0	79	0	0	0	0	0	0	0	0	0	0	0	0	0	0	0	0	0	0	0	0	0	0
Actinobacteriota	Coriobacteriia	Coriobacteriales	NA	0	0	0	0	0	0	0	0	0	0	32	23	0	0	0	0	0	0	0	0	0	0	0	0
Bacteroidota	Bacteroidia	Bacteroidales	Bacteroidaceae	0	0	0	0	0	0	0	0	0	0	0	0	0	0	0	0	9	30	0	0	0	0	0	0
Bacteroidota	Bacteroidia	Bacteroidales	Bacteroidaceae	0	0	0	0	0	0	0	0	0	0	535	15	0	0	101	10	0	0	0	0	0	0	0	0
Bacteroidota	Bacteroidia	Bacteroidales	Bacteroidaceae	0	0	0	0	0	0	0	0	0	0	0	0	0	0	0	0	155	13	0	0	0	0	0	0
Bacteroidota	Bacteroidia	Bacteroidales	Bacteroidaceae	0	0	0	0	0	0	776	51	0	0	0	0	0	0	0	0	0	0	0	0	0	0	0	0
Bacteroidota	Bacteroidia	Bacteroidales	Bacteroidaceae	0	0	0	0	0	0	0	0	0	0	543	36	0	0	0	0	0	0	0	0	0	0	0	0
Bacteroidota	Bacteroidia	Bacteroidales	Bacteroidaceae	2535	57	0	0	0	0	0	0	0	0	0	0	0	0	0	0	0	0	1150	241	12	0	0	0
Bacteroidota	Bacteroidia	Bacteroidales	Bacteroidaceae	0	0	447	0	2580	732	519	258	268	44	567	0	1251	283	43	0	1250	887	0	0	0	0	597	4
Bacteroidota	Bacteroidia	Bacteroidales	Bacteroidaceae	0	0	0	0	0	0	0	0	0	0	0	0	0	0	275	12	0	0	0	0	0	0	0	0
Bacteroidota	Bacteroidia	Bacteroidales	Bacteroidaceae	0	0	0	0	0	0	0	0	243	60	0	0	0	0	0	0	0	0	0	0	0	0	0	0
Bacteroidota	Bacteroidia	Bacteroidales	Bacteroidaceae	0	0	0	0	0	0	0	0	111	14	0	0	0	0	0	0	0	0	0	0	0	0	0	0
Bacteroidota	Bacteroidia	Bacteroidales	Bacteroidaceae	0	0	0	0	0	0	0	0	0	0	389	29	0	0	0	0	0	0	0	0	0	0	0	0
Bacteroidota	Bacteroidia	Bacteroidales	Bacteroidaceae	727	97	0	0	0	0	0	0	0	0	0	0	0	0	0	0	0	0	0	0	0	0	0	0
Bacteroidota	Bacteroidia	Bacteroidales	Bacteroidaceae	0	0	319	30	625	59	0	0	0	0	0	0	383	125	16	0	0	0	0	0	0	0	0	0
Bacteroidota	Bacteroidia	Bacteroidales	Bacteroidaceae	0	0	1699	124	0	0	0	0	0	0	0	0	0	0	146	0	1645	465	0	0	0	0	0	0
Bacteroidota	Bacteroidia	Bacteroidales	Bacteroidaceae	437	13	0	0	0	0	0	0	0	0	0	0	0	0	0	0	0	0	61	0	0	0	0	0
Bacteroidota	Bacteroidia	Bacteroidales	Bacteroidaceae	0	0	0	0	0	0	0	0	0	0	163	0	0	0	0	0	0	0	0	0	0	0	0	0
Bacteroidota	Bacteroidia	Bacteroidales	Bacteroidaceae	0	0	0	0	0	0	0	0	0	0	0	0	0	0	69	0	0	0	0	0	0	0	0	0
Bacteroidota	Bacteroidia	Bacteroidales	Bacteroidaceae	0	0	365	0	0	0	0	0	0	0	0	0	0	0	0	0	0	0	0	0	0	0	0	0
Bacteroidota	Bacteroidia	Bacteroidales	Bacteroidaceae	0	0	0	0	0	0	0	0	52	0	0	0	0	0	0	0	0	0	0	0	0	0	0	0
Bacteroidota	Bacteroidia	Bacteroidales	Bacteroidaceae	0	0	304	0	0	0	0	0	0	0	0	0	0	0	0	0	0	0	0	0	0	0	0	0
Bacteroidota	Bacteroidia	Bacteroidales	Bacteroidaceae	0	0	136	23	0	0	0	0	0	0	0	0	0	0	0	0	0	0	0	0	0	0	0	0
Bacteroidota	Bacteroidia	Bacteroidales	Bacteroidaceae	0	0	0	0	0	0	74	49	0	0	0	0	0	0	0	0	0	0	0	0	0	0	0	0
Bacteroidota	Bacteroidia	Bacteroidales	Bacteroidaceae	0	0	72	0	0	0	0	0	0	0	0	0	0	0	0	0	0	0	0	0	0	0	0	0
Bacteroidota	Bacteroidia	Bacteroidales	Bacteroidaceae	0	0	123	0	0	0	122	42	195	81	0	0	0	0	0	0	16	0	35	27	0	0	0	0
Bacteroidota	Bacteroidia	Bacteroidales	Bacteroidaceae	0	0	0	0	0	0	32	0	0	0	0	0	0	0	0	0	0	0	0	0	0	0	0	0
Bacteroidota	Bacteroidia	Bacteroidales	Bacteroidaceae	0	0	0	0	0	0	0	0	0	0	0	0	0	0	0	0	432	107	0	0	0	0	0	0
Bacteroidota	Bacteroidia	Bacteroidales	Bacteroidaceae	0	0	0	0	0	0	0	0	0	0	0	0	0	0	0	0	0	0	0	0	705	45	0	0
Bacteroidota	Bacteroidia	Bacteroidales	Bacteroidaceae	0	0	0	0	0	0	0	0	0	0	206	0	0	0	0	0	0	0	0	0	0	0	0	0
Bacteroidota	Bacteroidia	Bacteroidales	Bacteroidaceae	0	0	0	0	0	0	0	0	184	32	0	0	0	0	186	0	0	0	0	0	0	0	0	0
Bacteroidota	Bacteroidia	Bacteroidales	Bacteroidaceae	0	0	0	0	0	0	0	0	0	0	0	0	0	0	350	5	0	0	0	0	0	0	0	0
Bacteroidota	Bacteroidia	Bacteroidales	Bacteroidaceae	0	0	353	99	2337	581	0	0	0	0	504	47	1153	264	0	0	0	0	0	0	0	0	0	0
Bacteroidota	Bacteroidia	Bacteroidales	Bacteroidaceae	0	0	0	0	0	0	961	133	0	0	0	0	0	0	0	0	0	0	0	0	0	0	0	0
Bacteroidota	Bacteroidia	Bacteroidales	Bacteroidaceae	0	0	0	0	0	0	577	0	0	0	0	0	0	0	0	0	0	0	0	0	0	0	0	0
Bacteroidota	Bacteroidia	Bacteroidales	Bacteroidaceae	0	0	0	0	0	0	0	0	0	0	0	0	0	0	0	0	147	98	0	0	0	0	0	0
Bacteroidota	Bacteroidia	Bacteroidales	Bacteroidaceae	0	0	0	0	0	0	0	0	0	0	0	0	103	0	0	0	125	0	0	0	0	0	0	0
Bacteroidota	Bacteroidia	Bacteroidales	Bacteroidaceae	0	0	0	0	0	0	0	0	274	115	0	0	0	0	0	0	0	0	0	0	0	0	0	0
Bacteroidota	Bacteroidia	Bacteroidales	Bacteroidaceae	0	0	0	0	0	0	0	0	0	0	0	0	0	0	0	0	0	0	0	0	413	0	0	0
Bacteroidota	Bacteroidia	Bacteroidales	Bacteroidaceae	0	0	0	0	0	0	0	0	0	0	0	0	0	0	0	0	0	0	0	0	208	5	0	0
[truncated: 2,800 more rows]

## Sheet: Fig 1a P values
MTZ vs H2O			CLI vs H2O			VAN vs H2O			CRO vs H2O			TZP vs H2O
Family	pval.adj		Family	pval.adj		Family	pval.adj		Family	pval.adj		Family	pval.adj
Lachnospiraceae	0.0185547		Bifidobacteriaceae	0.010498		Ruminococcaceae	0.0100098		Bifidobacteriaceae	0.00976562		Bifidobacteriaceae	0.0100098
Ruminococcaceae	0.0185547		Ruminococcaceae	0.010498		Bacteroidaceae	0.0100098		Bacteroidaceae	0.00976562		Ruminococcaceae	0.0100098
Oscillospiraceae	0.0185547		Lachnospiraceae	0.069987		Sutterellaceae	0.0133464		Ruminococcaceae	0.0130208		Bacteroidaceae	0.0200195
Erysipelatoclostridiaceae	0.0185547		Bacteroidaceae	0.0734863		Barnesiellaceae	0.0311415		Rikenellaceae	0.0385729		Lachnospiraceae	0.0250244
Eggerthellaceae	0.0225018		Sutterellaceae	0.103435		Rikenellaceae	0.0311415		Lachnospiraceae	0.0390625		Tannerellaceae	0.0316298
Tannerellaceae	0.0225018		Butyricicoccaceae	0.103435		Bifidobacteriaceae	0.0311415		Peptostreptococcaceae	0.0463867		Butyricicoccaceae	0.0346833
Rikenellaceae	0.0225018		Veillonellaceae	0.109448		Eggerthellaceae	0.0311415		Coriobacteriaceae	0.0463867		Enterobacteriaceae	0.0346833
Butyricicoccaceae	0.0225018		Tannerellaceae	0.157687		Tannerellaceae	0.0311415		Enterobacteriaceae	0.0463867		Sutterellaceae	0.0422635
Enterobacteriaceae	0.0225018		Erysipelatoclostridiaceae	0.157687		Enterobacteriaceae	0.0311415		Barnesiellaceae	0.0641459		Rikenellaceae	0.0422635
Coriobacteriaceae	0.0277926		Rikenellaceae	0.211576		Coriobacteriaceae	0.0494845		Butyricicoccaceae	0.0762356		Coriobacteriaceae	0.0479001
Desulfovibrionaceae	0.0289803		Acidaminococcaceae	0.211576		Christensenellaceae	0.0494845		Tannerellaceae	0.0826322		Oscillospiraceae	0.0479001
Bifidobacteriaceae	0.0331334		Oscillospiraceae	0.211576		Butyricicoccaceae	0.0494845		Erysipelatoclostridiaceae	0.0826322		Veillonellaceae	0.0608754
Bacteroidaceae	0.0331334		Coriobacteriaceae	0.232079		Lactobacillaceae	0.0582392		Sutterellaceae	0.0826322		Marinifilaceae	0.0786331
Marinifilaceae	0.0365632		Desulfovibrionaceae	0.238309		Marinifilaceae	0.0730165		Erysipelotrichaceae	0.102948		Erysipelotrichaceae	0.105521
Veillonellaceae	0.0452649		Peptostreptococcaceae	0.347748		Monoglobaceae	0.124222		Pasteurellaceae	0.157489		Erysipelatoclostridiaceae	0.116113
Barnesiellaceae	0.0493502		Eggerthellaceae	0.360108		Veillonellaceae	0.134522		Veillonellaceae	0.188372		Acidaminococcaceae	0.134522
Anaerovoracaceae	0.0493502		Barnesiellaceae	0.366877		Pasteurellaceae	0.134522		Anaerovoracaceae	0.188372		Barnesiellaceae	0.134522
Erysipelotrichaceae	0.0720634		Enterobacteriaceae	0.398926		Acidaminococcaceae	0.134522		Marinifilaceae	0.28062		Anaerovoracaceae	0.134522
Peptostreptococcaceae	0.0992676		Coriobacteriales Incertae Sedis	0.440522		Erysipelotrichaceae	0.172757		[Eubacterium] coprostanoligenes group	0.381998		Desulfovibrionaceae	0.143599
Acidaminococcaceae	0.106867		Monoglobaceae	0.512467		Prevotellaceae	0.205714		Lactobacillaceae	0.402485		Eggerthellaceae	0.164119
Lactobacillaceae	0.131147		Christensenellaceae	0.512467		Lachnospiraceae	0.214495		Christensenellaceae	0.507433		Prevotellaceae	0.356039
Coriobacteriales Incertae Sedis	0.167272		Oxalobacteraceae	0.524811		Coriobacteriales Incertae Sedis	0.281009		Oxalobacteraceae	0.510387		Pasteurellaceae	0.356039
Monoglobaceae	0.167272		Erysipelotrichaceae	0.526072		Erysipelatoclostridiaceae	0.31422		Enterococcaceae	0.593749		[Eubacterium] coprostanoligenes group	0.356039
Enterococcaceae	0.275803		Fusobacteriaceae	0.550242		Peptostreptococcaceae	0.398722		UCG-010	0.593749		Peptostreptococcaceae	0.368051
Streptococcaceae	0.297589		[Clostridium] methylpentosum group	0.550242		Enterococcaceae	0.563512		Desulfovibrionaceae	0.593749		Monoglobaceae	0.368051
Clostridiaceae	0.369012		Enterococcaceae	0.550242		[Eubacterium] coprostanoligenes group	0.563512		Clostridiaceae	0.768229		Clostridiaceae	0.404537
Fusobacteriaceae	0.503627		UCG-011	0.550242		UCG-010	0.563512		Oscillospiraceae	0.768229		Enterococcaceae	0.537766
Prevotellaceae	0.526337		Actinomycetaceae	0.550242		Fusobacteriaceae	0.57766		Coriobacteriales Incertae Sedis	0.79159		Streptococcaceae	0.537766
Oxalobacteraceae	0.715727		Defluviitaleaceae	0.605839		Desulfovibrionaceae	0.57766		Fusobacteriaceae	0.813295		Fusobacteriaceae	0.57766
[Eubacterium] coprostanoligenes group	0.715727		Clostridiaceae	0.789724		Actinomycetaceae	0.57766		Eggerthellaceae	0.875311		Lactobacillaceae	0.732581
Sutterellaceae	0.738708		Pasteurellaceae	0.792327		Oscillospiraceae	0.611408		Akkermansiaceae	1		Coriobacteriales Incertae Sedis	0.732581
Christensenellaceae	0.75595		Prevotellaceae	0.879528		Anaerovoracaceae	0.611408		Monoglobaceae	1		Oxalobacteraceae	0.732581
Pasteurellaceae	0.955736		Streptococcaceae	0.944824		Clostridiaceae	0.856134		Prevotellaceae	1		Christensenellaceae	0.911234
Akkermansiaceae	1		Marinifilaceae	0.944824		Streptococcaceae	0.953872		Acidaminococcaceae	1		Akkermansiaceae	1
Muribaculaceae	1		[Eubacterium] coprostanoligenes group	0.944824		Akkermansiaceae	1		Streptococcaceae	1		UCG-010	1
Porphyromonadaceae	1		Akkermansiaceae	1		Oxalobacteraceae	1		Muribaculaceae	1		Muribaculaceae	1
UCG-010	1		Peptococcaceae	1		Muribaculaceae	1		Defluviitaleaceae	1		Halomonadaceae	1
ASV_other	0.0185547		Lactobacillaceae	1		Defluviitaleaceae	1		Porphyromonadaceae	1		Moraxellaceae	1
			Muribaculaceae	1		Porphyromonadaceae	1		Peptococcaceae	1		Porphyromonadaceae	1
			Anaerovoracaceae	1		Eubacteriaceae	1		ASV_other	1		Actinomycetaceae	1
			Porphyromonadaceae	1		ASV_other	1					ASV_other	0.356039
			UCG-010	1
			ASV_other	0.112854

## Sheet: Fig 1b
MTZ vs H2O
Peak	D1_MTZ_1	D1_MTZ_2	D1_MTZ_3	D2_MTZ_1	D2_MTZ_2	D2_MTZ_3	D3_MTZ_1	D3_MTZ_2	D3_MTZ_3	D4_MTZ_1	D4_MTZ_2	D4_MTZ_3	D5_MTZ_1	D5_MTZ_2	D5_MTZ_3	D6_MTZ_1	D6_MTZ_2	D6_MTZ_3	D7_MTZ_1	D7_MTZ_2	D7_MTZ_3	D8_MTZ_1	D8_MTZ_2	D8_MTZ_3	D9_MTZ_1	D9_MTZ_2	D9_MTZ_3	D10_MTZ_1	D10_MTZ_2	D10_MTZ_3	D11_MTZ_1	D11_MTZ_2	D11_MTZ_3	D12_MTZ_1	D12_MTZ_2	D12_MTZ_3	D1_H2O_1	D1_H2O_2	D1_H2O_3	D2_H2O_1	D2_H2O_2	D2_H2O_3	D3_H2O_1	D3_H2O_2	D3_H2O_3	D4_H2O_1	D4_H2O_2	D4_H2O_3	D5_H2O_1
Formate	183000	369000	451000	8470000	11400000	9810000	5240000	5430000	5500000	3550000	3330000	3790000	1250000	2130000	1380000	3300000	4970000	4200000	6910000	6080000	6240000	6650000	3970000	1480000	3020000	2400000	2710000	1190000	948000	1120000	3230000	3190000	3600000	469000	1380000	546000	2280000	2510000	2680000	4030000	4050000	2970000	5390000	4510000	3780000	2580000	2310000	2620000	2110000
Acetate	240000000	278000000	271000000	276000000	357000000	312000000	309000000	306000000	307000000	286000000	223000000	299000000	246000000	336000000	267000000	234000000	295000000	265000000	314000000	272000000	305000000	380000000	350000000	277000000	314000000	258000000	290000000	158000000	127000000	156000000	279000000	306000000	303000000	206000000	226000000	271000000	337000000	334000000	365000000	389000000	402000000	405000000	333000000	303000000	284000000	311000000	260000000	305000000	327000000
Propionate	534000	669000	644000	4490000	5850000	5120000	4220000	4240000	4280000	3810000	2960000	4300000	2210000	3190000	2440000	3010000	3860000	3720000	5530000	4470000	4990000	4110000	3630000	2180000	2470000	2010000	2400000	465000	1030000	1250000	1310000	1770000	1360000	767000	1010000	1030000	1760000	1910000	2020000	7430000	7470000	7730000	5070000	4740000	4350000	6610000	5460000	6500000	7250000
Butyrate	797000	1040000	1000000	1840000	2430000	2090000	2690000	2700000	2700000	2060000	1760000	2270000	1890000	2610000	2170000	1640000	2150000	1920000	2500000	2190000	2370000	2150000	1900000	1290000	2070000	1690000	1950000	1190000	901000	1140000	938000	1070000	1020000	927000	1150000	1110000	2070000	2150000	2350000	14300000	14400000	14500000	9700000	9020000	8170000	4990000	4040000	4910000	6570000
Valerate	1960000	2670000	2530000	2020000	2540000	2150000	2910000	3110000	3130000	2880000	2590000	2980000	2360000	3140000	2620000	1860000	2300000	2190000	2840000	2450000	2640000	2060000	2040000	1790000	3230000	2640000	2970000	2440000	1840000	2300000	1700000	1860000	1880000	2330000	2780000	2690000	2840000	2850000	3190000	3630000	3480000	3240000	3650000	3330000	3180000	3030000	2520000	2990000	3260000
Isobutyrate	362000	491000	464000	1440000	2300000	1990000	1420000	1510000	1320000	1330000	1030000	1320000	973000	1390000	1090000	988000	1370000	1260000	1660000	1490000	1940000	2090000	1730000	993000	1370000	1090000	1280000	811000	535000	731000	703000	834000	785000	567000	696000	677000	1050000	898000	1000000	2520000	2820000	2810000	1890000	1640000	1450000	1840000	1220000	1920000	2210000
Isovalerate	3130000	5100000	4750000	3170000	4770000	3640000	4420000	4800000	4960000	4630000	4020000	4970000	3520000	5300000	4090000	2490000	3300000	3170000	4470000	3650000	3990000	3620000	3400000	2730000	5040000	3820000	4530000	4450000	3020000	3930000	2490000	2930000	2860000	3250000	4030000	4010000	4560000	4690000	5420000	4280000	4590000	4510000	4590000	4090000	3850000	4250000	3210000	4020000	4610000
Lactate	140000000	157000000	153000000	161000000	204000000	180000000	213000000	211000000	213000000	216000000	168000000	225000000	185000000	245000000	197000000	162000000	201000000	182000000	208000000	176000000	201000000	213000000	208000000	187000000	236000000	195000000	219000000	220000000	173000000	208000000	158000000	173000000	169000000	162000000	190000000	203000000	240000000	237000000	260000000	61000000	68100000	79900000	159000000	140000000	139000000	175000000	142000000	169000000	168000000
Succinate	22600000	30400000	29500000	5260000	6980000	5950000	3600000	3760000	3780000	3790000	3720000	3880000	23500000	31000000	29300000	7830000	10600000	7790000	3920000	3460000	4220000	20000000	18400000	17700000	21200000	17400000	20200000	16600000	13300000	16300000	16000000	16500000	17800000	31500000	39700000	30000000	38000000	38900000	42100000	3110000	3270000	3350000	3540000	3280000	3190000	3500000	3030000	3450000	4740000
5-aminovalerate	1870000	2540000	2450000	2180000	3000000	2500000	2380000	2510000	2510000	2570000	2310000	2640000	2110000	2890000	2360000	1570000	2090000	1950000	2380000	1990000	2220000	2320000	2080000	1820000	2710000	2170000	2460000	2460000	1900000	2280000	1870000	2130000	2050000	2000000	2520000	2370000	2740000	2720000	3010000	3110000	3350000	3370000	2960000	2630000	2510000	3080000	2530000	3010000	3210000
Ethanol	53900000	68600000	66600000	48100000	61600000	56400000	49300000	53300000	52600000	48500000	44500000	53200000	39400000	50200000	42600000	36700000	45000000	43000000	55400000	52800000	69700000	70100000	69100000	60500000	86000000	74100000	86300000	64800000	52400000	49500000	44500000	49600000	53100000	75900000	90200000	81100000	57000000	56500000	62300000	64900000	67200000	66300000	54000000	51200000	52900000	51500000	45500000	50200000	55300000
Arabinose	2080000	3030000	2990000	1380000	2150000	1710000	1870000	2030000	2020000	2290000	2020000	2300000	1940000	2760000	2290000	1250000	1730000	1650000	2020000	1430000	1790000	1580000	1470000	1320000	2430000	1850000	2190000	2590000	1970000	2420000	1430000	1560000	1580000	1860000	2320000	2310000	2000000	1940000	2250000	1640000	1690000	1780000	1930000	1590000	1550000	1950000	1480000	1840000	2220000
Fructose	1610000	2370000	2260000	1820000	2590000	2170000	2870000	3080000	3060000	3610000	3240000	3610000	2800000	3730000	3100000	2060000	2590000	2610000	2550000	2090000	2360000	3000000	3050000	2720000	4020000	3240000	3690000	3690000	2810000	3440000	1860000	2060000	2030000	1930000	2230000	2370000	1860000	1800000	2020000	1600000	1710000	1730000	1890000	1670000	1650000	2060000	1670000	2000000	2190000
Fucose	2230000	2980000	2850000	1940000	2590000	2230000	2370000	2460000	2480000	2620000	2260000	2670000	2040000	2760000	2280000	1760000	2220000	2110000	2430000	2070000	2290000	2450000	2380000	2060000	2860000	2360000	2670000	2710000	2110000	2490000	1920000	2140000	2090000	2290000	2810000	2630000	2860000	2850000	3160000	1290000	1370000	1400000	1930000	1720000	1670000	1850000	1500000	1800000	1990000
Galactose	962000	1520000	1440000	347000	564000	489000	490000	532000	520000	741000	753000	755000	643000	853000	688000	315000	485000	560000	466000	478000	470000	451000	349000	333000	532000	463000	501000	896000	678000	799000	244000	276000	287000	731000	907000	657000	911000	891000	947000	351000	468000	457000	450000	472000	425000	594000	512000	618000	561000
Glucose	2950000	4330000	3680000	3000000	4490000	4040000	3810000	4610000	4420000	4450000	7330000	4400000	2940000	4030000	3860000	743000	1010000	1330000	1120000	975000	1090000	982000	792000	855000	2430000	2090000	2350000	11000000	8640000	9250000	556000	616000	628000	2310000	2830000	3040000	1590000	1490000	1670000	361000	606000	574000	903000	1210000	1380000	3810000	3830000	4170000	1240000
Mannose	418000	624000	565000	338000	519000	452000	508000	527000	535000	552000	492000	566000	529000	695000	529000	366000	513000	542000	496000	483000	489000	480000	402000	383000	577000	489000	525000	634000	475000	566000	244000	254000	263000	577000	574000	581000	550000	544000	605000	154000	266000	241000	294000	305000	276000	344000	294000	346000	353000
Ribose	754000	1990000	1380000	789000	1320000	1220000	1170000	1170000	1170000	1280000	1220000	1480000	1220000	1350000	800000	792000	1210000	1550000	899000	2100000	1090000	1390000	906000	842000	1360000	1490000	1400000	1630000	875000	1060000	638000	762000	1000000	2430000	1510000	1060000	1660000	1710000	1910000	644000	1520000	1020000	887000	1500000	1130000	1090000	923000	1180000	1280000
Xylose	2830000	3440000	3360000	652000	937000	780000	1680000	1750000	1750000	1960000	1800000	1940000	1920000	2610000	2180000	1830000	2330000	2710000	1740000	1280000	1520000	941000	1500000	1770000	2150000	1710000	1950000	2220000	1750000	2120000	742000	831000	800000	3480000	4270000	4220000	1370000	1380000	1540000	526000	561000	673000	1590000	1370000	1360000	1440000	1170000	1390000	2180000
N-acetylglucosamine	358000	654000	609000	307000	492000	436000	465000	488000	476000	1010000	872000	954000	481000	638000	521000	276000	441000	496000	472000	458000	452000	720000	623000	513000	729000	620000	687000	790000	584000	713000	320000	338000	346000	769000	817000	1050000	568000	528000	586000	209000	309000	296000	358000	364000	322000	312000	253000	313000	403000
Maltose	433000	689000	641000	101000	172000	146000	203000	229000	227000	424000	472000	430000	584000	764000	658000	127000	189000	184000	148000	138000	158000	110000	71000	68800	358000	289000	317000	777000	590000	677000	44900	47100	49100	419000	523000	386000	503000	454000	538000	42800	94500	85900	117000	121000	124000	269000	239000	264000	372000
Sucrose	303000	454000	424000	2010000	2980000	2780000	250000	281000	256000	261000	260000	251000	412000	482000	418000	104000	174000	170000	314000	282000	306000	134000	103000	87700	447000	353000	287000	527000	411000	596000	103000	100000	105000	204000	213000	173000	203000	178000	207000	73600	143000	121000	117000	120000	112000	162000	136000	161000	199000
Trehalose	484000	706000	668000	207000	300000	259000	552000	579000	606000	621000	576000	674000	700000	996000	774000	337000	447000	432000	571000	477000	521000	222000	267000	293000	762000	627000	699000	693000	547000	639000	136000	147000	159000	365000	344000	405000	667000	686000	784000	77800	121000	121000	363000	352000	382000	519000	447000	506000	740000
Alanine	7280000	9380000	9040000	9150000	12100000	10600000	9350000	9610000	9700000	9240000	8550000	9610000	8360000	11200000	9160000	7530000	9270000	8670000	9550000	8220000	9050000	9890000	9290000	7820000	9170000	7560000	8510000	9780000	7810000	8930000	6690000	7500000	7360000	8010000	9710000	9120000	9110000	9210000	10100000	10300000	10600000	10600000	10200000	9340000	9010000	8970000	7510000	8850000	9570000
Arginine	625000	871000	813000	864000	1200000	992000	1450000	1520000	1680000	1740000	1910000	1920000	1510000	2060000	1810000	844000	945000	947000	1230000	1010000	1110000	844000	867000	780000	1340000	1170000	1280000	1890000	1570000	1680000	521000	601000	593000	726000	778000	862000	643000	640000	706000	491000	512000	500000	1080000	1010000	1030000	1490000	1440000	1470000	1690000
Aspartate	712000	1000000	984000	678000	960000	804000	1270000	1350000	1320000	2520000	2300000	2540000	634000	868000	748000	808000	988000	896000	855000	687000	804000	740000	766000	708000	1340000	1080000	1200000	1860000	1460000	1620000	530000	607000	593000	751000	874000	914000	1000000	996000	1110000	1080000	1210000	1170000	1340000	1170000	1160000	2150000	1760000	2080000	860000
Glutamate	1390000	1900000	1820000	3880000	5540000	4790000	3680000	3850000	3920000	4580000	4110000	4770000	4380000	5960000	4800000	3360000	4150000	3770000	3390000	2870000	3210000	2290000	2370000	1730000	4700000	3900000	4410000	4800000	3730000	4420000	1350000	1500000	1490000	1640000	1980000	1930000	2290000	2330000	2580000	4690000	4960000	4800000	3550000	3220000	3100000	4200000	3430000	4110000	4820000
Glycine	7600000	9430000	9040000	8490000	10800000	9580000	9010000	9290000	9420000	10200000	9490000	10600000	9210000	12200000	10200000	7160000	8450000	7890000	8640000	7320000	8310000	8940000	8750000	7590000	10700000	8850000	9880000	11000000	8880000	10100000	6040000	6790000	6610000	7610000	8830000	8970000	6680000	6670000	7350000	5330000	5430000	5240000	6280000	5750000	5700000	8140000	6880000	8000000	7420000
Isoleucine	8210000	11100000	10700000	9150000	12100000	10500000	9140000	9530000	9630000	11100000	10400000	11500000	10100000	13800000	11200000	7800000	9470000	9270000	9720000	8570000	9130000	11000000	10400000	8630000	11000000	9110000	10300000	12600000	10100000	11200000	7600000	8600000	8380000	8970000	10400000	10100000	9430000	9410000	10300000	9970000	10300000	10300000	8610000	7840000	7490000	10100000	8240000	9810000	10900000
Leucine	17900000	24100000	23200000	20100000	27300000	23400000	20200000	21100000	21300000	24100000	21800000	25000000	21200000	29000000	23500000	16400000	20400000	19200000	21200000	18200000	20000000	22200000	21000000	17800000	24400000	19900000	22600000	25000000	19400000	22700000	17400000	19500000	19400000	19000000	22400000	22000000	21600000	21500000	23700000	23100000	24000000	23900000	19900000	18100000	17300000	22400000	18300000	21900000	24400000
Lysine	2970000	3900000	3730000	1940000	2600000	2220000	3010000	3130000	3170000	3210000	2990000	3390000	2090000	2990000	2370000	1160000	1520000	1450000	2820000	2260000	2640000	1470000	1360000	1190000	3380000	2790000	3160000	3260000	2560000	2920000	1020000	1170000	1180000	1270000	1440000	1450000	3280000	3270000	3630000	3330000	3460000	3420000	3120000	2840000	2740000	3190000	2650000	3110000	2760000
Methionine	1170000	1460000	1420000	1330000	1860000	1590000	1390000	1470000	1480000	1410000	1320000	1470000	1400000	1910000	1590000	1140000	1470000	1350000	1490000	1240000	1410000	1600000	1500000	1240000	1640000	1340000	1520000	1830000	1430000	1660000	1060000	1210000	1160000	1210000	1500000	1490000	1330000	1320000	1460000	1410000	1490000	1480000	1310000	1180000	1130000	1390000	1140000	1350000	1550000
Phenylalanine	1920000	2580000	2490000	2110000	2860000	2470000	2210000	2300000	2320000	2810000	2600000	2900000	2350000	3260000	2620000	1820000	2270000	2190000	2370000	2040000	2240000	2650000	2450000	2040000	2610000	2140000	2430000	2980000	2340000	2650000	1820000	2060000	2030000	2230000	2610000	2570000	2280000	2260000	2510000	2420000	2550000	2560000	2120000	1920000	1830000	2480000	2040000	2430000	2590000
Proline	1190000	1600000	1540000	1010000	1360000	1160000	1230000	1280000	1290000	1420000	1280000	1480000	1230000	1680000	1370000	1010000	1260000	1210000	1340000	1130000	1260000	1530000	1490000	1240000	1480000	1210000	1370000	1420000	1100000	1290000	864000	964000	953000	1270000	1480000	1410000	1320000	1300000	1450000	745000	783000	771000	852000	773000	750000	1000000	805000	985000	1040000
Threonine	1250000	1410000	1380000	2430000	3400000	2990000	1070000	1160000	1140000	1290000	1290000	1290000	1160000	1470000	1280000	908000	961000	958000	1030000	908000	993000	1040000	1080000	1100000	1630000	1360000	1380000	1990000	2290000	2000000	837000	906000	897000	1370000	1350000	1240000	1170000	1140000	1260000	790000	816000	797000	895000	831000	850000	1010000	992000	999000	1080000
Tryptophan	607000	860000	825000	643000	911000	770000	729000	768000	771000	903000	835000	932000	777000	1090000	875000	516000	684000	634000	731000	605000	695000	704000	654000	569000	942000	770000	868000	1010000	774000	905000	578000	642000	634000	667000	793000	796000	784000	776000	870000	635000	691000	677000	618000	545000	536000	592000	471000	575000	828000
Tyrosine	2930000	4040000	3900000	3000000	4330000	3610000	3110000	3230000	3270000	4270000	3820000	4420000	3420000	4940000	3820000	2510000	3170000	3000000	3220000	2740000	3020000	3630000	3340000	2670000	4150000	3280000	3810000	4550000	3520000	4020000	2640000	3030000	2980000	3190000	3800000	3780000	3500000	3510000	3920000	3460000	3620000	3620000	2740000	2460000	2300000	3400000	2630000	3280000	3780000
Valine	4880000	6550000	6300000	5370000	7200000	6200000	5700000	5900000	5920000	6500000	5920000	6760000	5590000	7520000	6160000	4590000	5650000	5360000	6040000	5260000	5690000	6370000	5990000	5050000	6530000	5360000	6070000	6910000	5480000	6200000	4650000	5200000	5140000	5670000	6490000	6400000	6100000	6110000	6710000	6690000	6920000	6960000	5840000	5310000	5070000	6470000	5300000	6330000	6710000
Uracil	341000	480000	464000	215000	310000	282000	137000	141000	145000	70900	72100	69500	172000	242000	175000	114000	110000	202000	118000	104000	95000	135000	65200	118000	94100	73800	76000	198000	150000	179000	128000	145000	144000	343000	405000	336000	240000	234000	259000	193000	225000	224000	98000	88600	72000	55900	46900	56300	151000
CLI vs H2O
Peak	D1_CLI_1	D1_CLI_2	D1_CLI_3	D2_CLI_1	D2_CLI_2	D2_CLI_3	D3_CLI_1	D3_CLI_2	D3_CLI_3	D4_CLI_1	D4_CLI_2	D4_CLI_3	D5_CLI_1	D5_CLI_2	D5_CLI_3	D6_CLI_1	D6_CLI_2	D6_CLI_3	D7_CLI_1	D7_CLI_2	D7_CLI_3	D8_CLI_1	D8_CLI_2	D8_CLI_3	D9_CLI_1	D9_CLI_2	D9_CLI_3	D10_CLI_1	D10_CLI_2	D10_CLI_3	D11_CLI_1	D11_CLI_2	D11_CLI_3	D12_CLI_1	D12_CLI_2	D12_CLI_3	D1_H2O_1	D1_H2O_2	D1_H2O_3	D2_H2O_1	D2_H2O_2	D2_H2O_3	D3_H2O_1	D3_H2O_2	D3_H2O_3	D4_H2O_1	D4_H2O_2	D4_H2O_3	D5_H2O_1
Formate	4210000	4490000	4750000	496000	462000	389000	227000	220000	187000	1240000	688000	1020000	797000	1340000	1070000	90700	153000	91200	193000	101000	95100	94100	92700	76300	479000	931000	525000	6880000	5820000	4670000	284000	390000	552000	97500	94700	102000	2280000	2510000	2680000	4030000	4050000	2970000	5390000	4510000	3780000	2580000	2310000	2620000	2110000
Acetate	91700000	88600000	104000000	188000000	189000000	165000000	172000000	156000000	163000000	131000000	101000000	152000000	110000000	125000000	127000000	152000000	134000000	123000000	167000000	129000000	154000000	176000000	187000000	156000000	122000000	201000000	107000000	103000000	87000000	69300000	126000000	147000000	141000000	160000000	166000000	149000000	337000000	334000000	365000000	389000000	402000000	405000000	333000000	303000000	284000000	311000000	260000000	305000000	327000000
Propionate	1770000	1800000	1840000	11600000	11100000	9750000	7120000	6580000	6930000	4540000	3840000	5800000	5280000	6330000	6590000	4950000	4880000	4290000	6680000	5190000	6010000	6770000	8250000	7280000	6550000	10800000	5890000	4720000	4000000	3190000	2600000	3160000	3240000	686000	698000	610000	1760000	1910000	2020000	7430000	7470000	7730000	5070000	4740000	4350000	6610000	5460000	6500000	7250000
Butyrate	1380000	1280000	1510000	11900000	11500000	9470000	6280000	5780000	5920000	3820000	3170000	4760000	3970000	4430000	4150000	22400000	18600000	15200000	5390000	3980000	4860000	4580000	5560000	5010000	3720000	6170000	3270000	2260000	1920000	1530000	3010000	3510000	3670000	1610000	1290000	1510000	2070000	2150000	2350000	14300000	14400000	14500000	9700000	9020000	8170000	4990000	4040000	4910000	6570000
Valerate	2410000	2530000	2950000	4130000	4260000	3660000	3810000	3350000	3340000	2560000	2140000	3460000	2200000	2510000	2520000	4330000	4100000	4080000	3410000	2380000	3070000	2710000	3150000	2800000	3490000	5580000	3070000	2300000	1870000	1590000	2970000	3530000	3410000	2950000	2850000	2850000	2840000	2850000	3190000	3630000	3480000	3240000	3650000	3330000	3180000	3030000	2520000	2990000	3260000
Isobutyrate	877000	890000	1050000	4110000	4710000	3430000	2500000	1820000	2280000	1150000	1010000	1300000	1300000	1660000	1870000	2090000	2030000	1580000	2690000	1660000	2270000	3380000	4230000	3840000	2040000	3660000	1940000	1190000	1140000	798000	920000	1120000	1170000	1050000	861000	963000	1050000	898000	1000000	2520000	2820000	2810000	1890000	1640000	1450000	1840000	1220000	1920000	2210000
Isovalerate	5040000	5510000	6500000	5820000	5890000	4530000	5820000	4910000	5230000	3540000	2670000	5220000	2860000	3850000	4190000	5500000	5210000	4090000	5380000	3500000	4670000	5600000	6620000	5790000	4730000	8220000	4050000	5570000	4030000	3000000	2930000	3490000	3460000	4200000	4100000	3930000	4560000	4690000	5420000	4280000	4590000	4510000	4590000	4090000	3850000	4250000	3210000	4020000	4610000
Lactate	24500000	24600000	28400000	19000000	19200000	15900000	31500000	27800000	30300000	35500000	28500000	43000000	16300000	20300000	24300000	36000000	34400000	30500000	31700000	24100000	28800000	30600000	28900000	23500000	29200000	46900000	26800000	39200000	33500000	26600000	74300000	80100000	69000000	152000000	128000000	145000000	240000000	237000000	260000000	61000000	68100000	79900000	159000000	140000000	139000000	175000000	142000000	169000000	168000000
Succinate	53200000	57500000	67800000	96100000	92900000	77600000	78200000	69400000	73100000	27500000	21700000	33200000	49400000	62900000	70700000	6180000	5230000	4620000	82500000	58300000	75000000	17000000	17400000	13900000	12400000	18900000	11000000	19800000	16700000	13200000	17500000	19700000	19000000	45100000	44100000	42700000	38000000	38900000	42100000	3110000	3270000	3350000	3540000	3280000	3190000	3500000	3030000	3450000	4740000
5-aminovalerate	2570000	2690000	3150000	2960000	2980000	2310000	2870000	2490000	2640000	2890000	2380000	3730000	2300000	2900000	3170000	2710000	2600000	2130000	2590000	1820000	2320000	2960000	3460000	3020000	2820000	4560000	2520000	3270000	2790000	2190000	2090000	2580000	2500000	2620000	2590000	2420000	2740000	2720000	3010000	3110000	3350000	3370000	2960000	2630000	2510000	3080000	2530000	3010000	3210000
Ethanol	57000000	59200000	66200000	53000000	53000000	45500000	52200000	48600000	52000000	46800000	36600000	53000000	38200000	41000000	43200000	51700000	43200000	39600000	61200000	44200000	53200000	86900000	90000000	71400000	92600000	126000000	46300000	80200000	68800000	55800000	48300000	59600000	47600000	110000000	117000000	94900000	57000000	56500000	62300000	64900000	67200000	66300000	54000000	51200000	52900000	51500000	45500000	50200000	55300000
Arabinose	2400000	2690000	3150000	1920000	1890000	1400000	2020000	1650000	1850000	1560000	1070000	2000000	1280000	1800000	2000000	1800000	1730000	1340000	1800000	1140000	1590000	1180000	1350000	1050000	1890000	3070000	1680000	3040000	2530000	1870000	1380000	1750000	1560000	2950000	3120000	2560000	2000000	1940000	2250000	1640000	1690000	1780000	1930000	1590000	1550000	1950000	1480000	1840000	2220000
Fructose	2320000	2670000	3110000	1910000	1910000	1530000	4130000	3450000	3850000	3020000	2380000	3740000	2500000	3360000	3620000	1790000	1720000	1380000	3600000	2640000	3340000	1610000	2420000	2280000	5030000	7950000	4450000	6360000	5370000	4100000	1270000	1600000	1750000	2600000	2630000	2290000	1860000	1800000	2020000	1600000	1710000	1730000	1890000	1670000	1650000	2060000	1670000	2000000	2190000
Fucose	2360000	2550000	2940000	1560000	1540000	1230000	1840000	1600000	1700000	1630000	1360000	2100000	1280000	1630000	1750000	1690000	1660000	1390000	1800000	1260000	1640000	1770000	1960000	1650000	2120000	3330000	1810000	2740000	2310000	1780000	1650000	1920000	1690000	2950000	2980000	2690000	2860000	2850000	3160000	1290000	1370000	1400000	1930000	1720000	1670000	1850000	1500000	1800000	1990000
Galactose	2110000	2150000	2520000	825000	890000	664000	1180000	1020000	1100000	1410000	1370000	2010000	787000	1130000	1190000	471000	736000	531000	1220000	903000	1130000	2130000	2320000	1970000	1270000	2000000	1120000	1900000	1650000	1170000	1230000	1410000	1220000	2200000	2120000	1950000	911000	891000	947000	351000	468000	457000	450000	472000	425000	594000	512000	618000	561000
Glucose	22900000	25600000	29200000	10900000	11200000	9160000	20400000	17500000	19000000	22200000	18000000	27800000	17000000	21700000	22900000	1780000	5580000	5430000	15200000	10900000	14100000	12300000	16100000	14300000	23700000	37900000	21100000	27700000	23600000	18300000	7910000	10900000	11200000	2770000	2620000	2200000	1590000	1490000	1670000	361000	606000	574000	903000	1210000	1380000	3810000	3830000	4170000	1240000
Mannose	667000	707000	804000	412000	424000	309000	649000	548000	588000	541000	511000	700000	401000	564000	613000	719000	720000	576000	467000	355000	428000	483000	642000	613000	670000	1060000	590000	904000	783000	578000	399000	499000	507000	555000	360000	426000	550000	544000	605000	154000	266000	241000	294000	305000	276000	344000	294000	346000	353000
Ribose	1680000	1830000	2070000	1260000	1450000	1040000	1950000	1630000	1760000	1790000	2220000	1980000	1200000	1740000	1770000	1560000	1740000	1190000	1790000	1460000	1580000	1140000	956000	1510000	1950000	3000000	1660000	1870000	1690000	1090000	1790000	1130000	1410000	1200000	1170000	1050000	1660000	1710000	1910000	644000	1520000	1020000	887000	1500000	1130000	1090000	923000	1180000	1280000
Xylose	4120000	4300000	5010000	2530000	2500000	2110000	3250000	2910000	3070000	3520000	2850000	4520000	2410000	3190000	3510000	4320000	4700000	3970000	2650000	1960000	2460000	3930000	4260000	3500000	2980000	4780000	2610000	3350000	2810000	2210000	2900000	3440000	3140000	5040000	5170000	4570000	1370000	1380000	1540000	526000	561000	673000	1590000	1370000	1360000	1440000	1170000	1390000	2180000
N-acetylglucosamine	834000	1070000	1190000	377000	403000	268000	771000	605000	706000	624000	497000	652000	517000	735000	782000	417000	452000	262000	704000	492000	623000	417000	412000	357000	1080000	1700000	962000	1050000	920000	645000	321000	380000	343000	593000	629000	465000	568000	528000	586000	209000	309000	296000	358000	364000	322000	312000	253000	313000	403000
Maltose	288000	340000	371000	253000	254000	168000	225000	178000	201000	221000	176000	259000	199000	326000	338000	128000	140000	86800	181000	137000	159000	113000	134000	117000	352000	549000	324000	731000	599000	446000	143000	180000	182000	517000	563000	403000	503000	454000	538000	42800	94500	85900	117000	121000	124000	269000	239000	264000	372000
Sucrose	1250000	1300000	1500000	6890000	6880000	5480000	736000	645000	740000	1070000	913000	1340000	1050000	1280000	1410000	933000	883000	703000	1030000	769000	999000	292000	364000	316000	1060000	1620000	1020000	2010000	1760000	1370000	4140000	5750000	5490000	280000	298000	210000	203000	178000	207000	73600	143000	121000	117000	120000	112000	162000	136000	161000	199000
Trehalose	375000	418000	484000	220000	218000	160000	332000	296000	279000	270000	227000	345000	252000	346000	353000	265000	278000	269000	340000	232000	293000	258000	271000	243000	408000	690000	352000	591000	480000	386000	205000	212000	210000	311000	297000	264000	667000	686000	784000	77800	121000	121000	363000	352000	382000	519000	447000	506000	740000
Alanine	10500000	11400000	13100000	14700000	14600000	12300000	12300000	11100000	11700000	10600000	8160000	12400000	9250000	11400000	12000000	12900000	12200000	10600000	11600000	8670000	10600000	12400000	13900000	12000000	11500000	18600000	10200000	13700000	11700000	9160000	9110000	10700000	10200000	11800000	11600000	10600000	9110000	9210000	10100000	10300000	10600000	10600000	10200000	9340000	9010000	8970000	7510000	8850000	9570000
Arginine	1850000	2070000	2540000	749000	812000	657000	2200000	2020000	1910000	2350000	1770000	2790000	2310000	2800000	2940000	811000	1030000	978000	1970000	1310000	1810000	1460000	1640000	1430000	1670000	3440000	1380000	3030000	2600000	2040000	789000	817000	819000	747000	783000	670000	643000	640000	706000	491000	512000	500000	1080000	1010000	1030000	1490000	1440000	1470000	1690000
Aspartate	933000	1100000	2590000	958000	966000	883000	1280000	1070000	1200000	1920000	1070000	2820000	1770000	1620000	1850000	2380000	2170000	2100000	1390000	1020000	1650000	1080000	1290000	972000	1490000	2990000	857000	1550000	1210000	926000	996000	1280000	1210000	886000	1360000	771000	1000000	996000	1110000	1080000	1210000	1170000	1340000	1170000	1160000	2150000	1760000	2080000	860000
Glutamate	4970000	5350000	6210000	8270000	8290000	6780000	5700000	5000000	5260000	4720000	3700000	5710000	4730000	5730000	5830000	6960000	6510000	5500000	5340000	3830000	4780000	4960000	5380000	4460000	5090000	8230000	4490000	6430000	5530000	4300000	2430000	3190000	3900000	2230000	2200000	1970000	2290000	2330000	2580000	4690000	4960000	4800000	3550000	3220000	3100000	4200000	3430000	4110000	4820000
Glycine	8770000	9750000	11000000	11600000	11700000	10400000	10200000	9280000	9830000	10200000	7450000	11300000	8080000	9960000	9880000	10000000	8490000	7260000	9390000	7490000	8890000	9570000	11100000	9620000	11000000	17800000	9850000	13900000	12000000	9270000	6290000	7220000	7050000	9520000	9390000	8580000	6680000	6670000	7350000	5330000	5430000	5240000	6280000	5750000	5700000	8140000	6880000	8000000	7420000
Isoleucine	13400000	14600000	16900000	14900000	15000000	12300000	13000000	11500000	12100000	13600000	11000000	16400000	11300000	13900000	14800000	13300000	13200000	11200000	12200000	8820000	11100000	10900000	12100000	10300000	14200000	22300000	12600000	20200000	17400000	13500000	9950000	11400000	10700000	11900000	11700000	10600000	9430000	9410000	10300000	9970000	10300000	10300000	8610000	7840000	7490000	10100000	8240000	9810000	10900000
Leucine	24300000	26700000	31000000	26500000	26500000	21800000	25600000	22400000	23700000	24700000	19700000	30300000	20800000	25700000	27500000	25900000	25100000	21400000	24000000	17400000	21700000	21000000	23300000	19700000	25800000	41200000	22900000	32700000	27700000	21700000	19100000	22500000	21200000	24200000	24400000	22000000	21600000	21500000	23700000	23100000	24000000	23900000	19900000	18100000	17300000	22400000	18300000	21900000	24400000
Lysine	3520000	3830000	4490000	2560000	2760000	2340000	3400000	3040000	3250000	3610000	2830000	4300000	3010000	3810000	4020000	3860000	3530000	3030000	3530000	2540000	3260000	1290000	1430000	1280000	3800000	6100000	3310000	4470000	3780000	2920000	1050000	1120000	1040000	1360000	1440000	1210000	3280000	3270000	3630000	3330000	3460000	3420000	3120000	2840000	2740000	3190000	2650000	3110000	2760000
Methionine	1830000	1970000	2260000	2070000	2050000	1670000	1890000	1670000	1760000	1790000	1310000	2010000	1540000	1830000	1880000	1890000	1710000	1500000	1750000	1270000	1630000	1750000	1990000	1680000	1970000	3150000	1720000	2600000	2210000	1720000	1320000	1620000	1530000	1660000	1620000	1460000	1330000	1320000	1460000	1410000	1490000	1480000	1310000	1180000	1130000	1390000	1140000	1350000	1550000
Phenylalanine	2870000	3210000	3730000	3400000	3410000	2800000	3120000	2750000	2900000	3110000	2460000	3780000	2540000	3180000	3390000	2980000	2970000	2510000	2800000	2100000	2540000	2720000	3010000	2540000	3120000	5040000	2760000	4220000	3620000	2780000	2100000	2520000	2340000	2930000	2960000	2600000	2280000	2260000	2510000	2420000	2550000	2560000	2120000	1920000	1830000	2480000	2040000	2430000	2590000
Proline	1810000	1940000	2310000	1570000	1590000	1300000	1510000	1290000	1380000	1440000	1100000	1710000	1310000	1610000	1730000	1410000	1420000	1170000	1480000	1050000	1340000	1440000	1580000	1310000	1670000	2640000	1450000	2000000	1680000	1360000	995000	1130000	1040000	1690000	1750000	1520000	1320000	1300000	1450000	745000	783000	771000	852000	773000	750000	1000000	805000	985000	1040000
Threonine	2330000	2590000	3160000	5920000	5760000	4940000	1730000	2130000	1870000	2520000	1800000	3050000	2050000	2460000	2500000	1600000	1950000	1880000	1660000	1730000	1840000	2780000	3110000	2590000	2600000	4240000	2220000	3940000	2910000	1710000	4310000	5590000	5300000	2560000	2650000	2380000	1170000	1140000	1260000	790000	816000	797000	895000	831000	850000	1010000	992000	999000	1080000
Tryptophan	845000	942000	1080000	854000	855000	674000	798000	694000	738000	566000	406000	623000	643000	835000	871000	731000	679000	556000	738000	539000	678000	595000	650000	544000	863000	1410000	767000	1150000	1000000	758000	455000	575000	369000	838000	850000	726000	784000	776000	870000	635000	691000	677000	618000	545000	536000	592000	471000	575000	828000
Tyrosine	4570000	5110000	5890000	4970000	5030000	4100000	4490000	3970000	4140000	4350000	3400000	5110000	3690000	4570000	4900000	4220000	4220000	3550000	3980000	2930000	3620000	4090000	4520000	3770000	4650000	7390000	4120000	6480000	5560000	4300000	2720000	3310000	2910000	4490000	4500000	3980000	3500000	3510000	3920000	3460000	3620000	3620000	2740000	2460000	2300000	3400000	2630000	3280000	3780000
Valine	7300000	7940000	9080000	9110000	9080000	7530000	7970000	7050000	7450000	7640000	6110000	9050000	6430000	7880000	8380000	8740000	8520000	7300000	7870000	5770000	7140000	7150000	7960000	6790000	8040000	12500000	7190000	10500000	9030000	7040000	6310000	7340000	6920000	7530000	7540000	6760000	6100000	6110000	6710000	6690000	6920000	6960000	5840000	5310000	5070000	6470000	5300000	6330000	6710000
Uracil	571000	635000	706000	332000	322000	266000	402000	358000	388000	384000	324000	489000	247000	346000	393000	291000	262000	201000	324000	273000	305000	166000	181000	160000	309000	490000	278000	641000	554000	431000	186000	291000	269000	406000	486000	344000	240000	234000	259000	193000	225000	224000	98000	88600	72000	55900	46900	56300	151000
VAN vs H2O
Peak	D1_VAN_1	D1_VAN_2	D1_VAN_3	D2_VAN_1	D2_VAN_2	D2_VAN_3	D3_VAN_1	D3_VAN_2	D3_VAN_3	D4_VAN_1	D4_VAN_2	D4_VAN_3	D5_VAN_1	D5_VAN_2	D5_VAN_3	D6_VAN_1	D6_VAN_2	D6_VAN_3	D7_VAN_1	D7_VAN_2	D7_VAN_3	D8_VAN_1	D8_VAN_2	D8_VAN_3	D9_VAN_1	D9_VAN_2	D9_VAN_3	D10_VAN_1	D10_VAN_2	D10_VAN_3	D11_VAN_1	D11_VAN_2	D11_VAN_3	D12_VAN_1	D12_VAN_2	D12_VAN_3	D1_H2O_1	D1_H2O_2	D1_H2O_3	D2_H2O_1	D2_H2O_2	D2_H2O_3	D3_H2O_1	D3_H2O_2	D3_H2O_3	D4_H2O_1	D4_H2O_2	D4_H2O_3	D5_H2O_1
Formate	1630000	1430000	1400000	127000	121000	140000	361000	388000	459000	74800	106000	68300	73400	49200	86200	56200	71200	57300	219000	288000	251000	180000	145000	202000	1250000	1290000	1580000	2140000	1690000	2170000	480000	479000	411000	204000	52200	99200	2280000	2510000	2680000	4030000	4050000	2970000	5390000	4510000	3780000	2580000	2310000	2620000	2110000
Acetate	58800000	56500000	52100000	156000000	154000000	146000000	128000000	132000000	144000000	145000000	135000000	143000000	164000000	102000000	129000000	137000000	155000000	138000000	122000000	155000000	137000000	145000000	117000000	165000000	21100000	21200000	26400000	55700000	47200000	66300000	131000000	116000000	115000000	65300000	53800000	73900000	337000000	334000000	365000000	389000000	402000000	405000000	333000000	303000000	284000000	311000000	260000000	305000000	327000000
Propionate	587000	618000	546000	7950000	7750000	7520000	592000	8220000	8760000	8030000	8420000	7910000	9400000	5960000	7790000	4200000	5140000	3810000	5210000	6300000	5260000	8540000	6840000	9420000	4960000	4860000	6260000	6440000	6070000	7380000	4080000	5490000	2800000	1500000	1150000	1630000	1760000	1910000	2020000	7430000	7470000	7730000	5070000	4740000	4350000	6610000	5460000	6500000	7250000
Butyrate	3000000	2960000	2650000	3580000	3530000	3260000	3100000	3160000	3440000	3280000	3270000	3210000	3700000	2060000	2640000	3860000	4170000	3830000	2850000	3810000	3310000	4460000	3600000	5070000	11200000	10100000	12700000	18300000	15600000	15800000	2500000	2150000	2190000	1480000	1170000	1610000	2070000	2150000	2350000	14300000	14400000	14500000	9700000	9020000	8170000	4990000	4040000	4910000	6570000
Valerate	8700000	6920000	6990000	3300000	3360000	2830000	2280000	2390000	2410000	2760000	2680000	2550000	3120000	1610000	2160000	2530000	2580000	2230000	2300000	3390000	2750000	2740000	2060000	2960000	19300000	15800000	19400000	3790000	3390000	3770000	2630000	2660000	2270000	2720000	1960000	2820000	2840000	2850000	3190000	3630000	3480000	3240000	3650000	3330000	3180000	3030000	2520000	2990000	3260000
Isobutyrate	3600000	4800000	3690000	2570000	2500000	2260000	1590000	1790000	2240000	1460000	1660000	1410000	2760000	1200000	1580000	1650000	1940000	1580000	1410000	1900000	1600000	3230000	2700000	3810000	5430000	5560000	7060000	1230000	1100000	1240000	1500000	1310000	917000	897000	675000	1010000	1050000	898000	1000000	2520000	2820000	2810000	1890000	1640000	1450000	1840000	1220000	1920000	2210000
Isovalerate	19600000	19000000	17100000	5570000	5710000	4880000	3880000	3940000	4400000	5350000	5640000	5020000	6200000	2760000	4310000	4990000	5450000	4590000	3770000	5770000	4620000	5530000	4310000	6070000	16200000	15500000	20100000	3810000	3440000	4240000	3940000	4020000	3300000	5630000	3800000	5900000	4560000	4690000	5420000	4280000	4590000	4510000	4590000	4090000	3850000	4250000	3210000	4020000	4610000
Lactate	19500000	9130000	9210000	70100000	66800000	60900000	12500000	14700000	14900000	50200000	52700000	49300000	61000000	35500000	45200000	27300000	30100000	29100000	26800000	35600000	32500000	31100000	24500000	37900000	18200000	14900000	19000000	21100000	17600000	49400000	54500000	28300000	46400000	47000000	27800000	37700000	240000000	237000000	260000000	61000000	68100000	79900000	159000000	140000000	139000000	175000000	142000000	169000000	168000000
Succinate	35100000	31600000	29100000	3870000	3940000	3660000	3170000	3270000	3590000	3860000	4020000	3750000	4630000	2620000	3690000	23700000	23400000	23300000	12600000	18600000	16800000	3660000	3060000	3860000	3200000	3030000	3860000	3670000	3380000	4030000	23200000	15300000	23400000	35900000	27500000	39200000	38000000	38900000	42100000	3110000	3270000	3350000	3540000	3280000	3190000	3500000	3030000	3450000	4740000
5-aminovalerate	2100000	1920000	1770000	2340000	2440000	2080000	1810000	1800000	2020000	2820000	2930000	2730000	3100000	1640000	2290000	2140000	2400000	2010000	1620000	2310000	1920000	1540000	1240000	1610000	2700000	2380000	3160000	2040000	1930000	2300000	1800000	1770000	1500000	2370000	1770000	2400000	2740000	2720000	3010000	3110000	3350000	3370000	2960000	2630000	2510000	3080000	2530000	3010000	3210000
Ethanol	49200000	46300000	43300000	50400000	50600000	48900000	41300000	43200000	46500000	46800000	48500000	46200000	54600000	33300000	48000000	42900000	62400000	40800000	43000000	48700000	40800000	60300000	55400000	66000000	71100000	77100000	75600000	59500000	60000000	77900000	42800000	39500000	31500000	44600000	41600000	48300000	57000000	56500000	62300000	64900000	67200000	66300000	54000000	51200000	52900000	51500000	45500000	50200000	55300000
Arabinose	2430000	2220000	1930000	2400000	2530000	2180000	1690000	1640000	1810000	1900000	1950000	1850000	2460000	1270000	1860000	2010000	2310000	1850000	1390000	2140000	1700000	1570000	1300000	1620000	1310000	1410000	1880000	2150000	1980000	2440000	1830000	1920000	1480000	2910000	1980000	3000000	2000000	1940000	2250000	1640000	1690000	1780000	1930000	1590000	1550000	1950000	1480000	1840000	2220000
Fructose	2030000	1850000	1660000	3170000	3300000	2990000	3190000	3210000	3550000	3280000	3520000	3130000	4540000	2500000	3650000	3250000	3830000	3030000	2520000	3430000	2850000	4530000	3750000	4710000	1520000	1420000	1860000	1950000	1780000	2040000	3150000	3290000	2720000	4130000	3170000	4560000	1860000	1800000	2020000	1600000	1710000	1730000	1890000	1670000	1650000	2060000	1670000	2000000	2190000
Fucose	1520000	1310000	1220000	2180000	2210000	1980000	1700000	1710000	1900000	2290000	2420000	2190000	2820000	1580000	2190000	1950000	2180000	1780000	1650000	2290000	1910000	2020000	1700000	2130000	2070000	1850000	2230000	2230000	2050000	2540000	1990000	1930000	1660000	2730000	2040000	2850000	2860000	2850000	3160000	1290000	1370000	1400000	1930000	1720000	1670000	1850000	1500000	1800000	1990000
Galactose	2330000	2180000	1990000	2330000	2350000	2170000	1210000	1140000	1380000	2450000	2640000	2380000	2040000	1070000	1570000	2230000	2420000	2050000	1180000	1640000	1400000	2550000	2090000	2730000	1410000	1110000	1480000	1410000	1320000	1640000	1780000	1890000	1460000	2790000	2230000	3120000	911000	891000	947000	351000	468000	457000	450000	472000	425000	594000	512000	618000	561000
Glucose	23600000	26400000	23300000	20300000	20600000	19000000	21300000	22200000	23800000	25100000	26600000	24300000	29600000	17100000	24200000	22000000	24600000	19800000	18300000	22400000	19000000	21900000	18400000	22700000	1500000	961000	1310000	6460000	7460000	12800000	16900000	16800000	14400000	28700000	21900000	30600000	1590000	1490000	1670000	361000	606000	574000	903000	1210000	1380000	3810000	3830000	4170000	1240000
Mannose	734000	696000	646000	997000	1000000	921000	734000	779000	910000	650000	700000	619000	862000	438000	693000	696000	805000	651000	435000	609000	509000	1050000	846000	1150000	513000	378000	531000	492000	469000	570000	737000	742000	623000	782000	653000	863000	550000	544000	605000	154000	266000	241000	294000	305000	276000	344000	294000	346000	353000
Ribose	1820000	1770000	1900000	1800000	1610000	1570000	1330000	1460000	1740000	1780000	2020000	1580000	2050000	980000	1700000	1870000	1540000	1760000	1190000	1450000	1360000	1810000	1320000	1710000	3000000	1500000	1920000	1080000	885000	887000	1680000	1460000	1530000	1640000	2180000	1770000	1660000	1710000	1910000	644000	1520000	1020000	887000	1500000	1130000	1090000	923000	1180000	1280000
Xylose	4220000	3880000	3510000	4320000	4430000	4060000	3220000	3350000	3570000	3820000	3950000	3680000	4320000	2570000	3610000	4180000	4460000	3790000	2850000	3770000	3140000	3950000	3350000	4010000	424000	345000	477000	2830000	2670000	3330000	3040000	3280000	2750000	4690000	3470000	4800000	1370000	1380000	1540000	526000	561000	673000	1590000	1370000	1360000	1440000	1170000	1390000	2180000
N-acetylglucosamine	1330000	1260000	1180000	830000	863000	802000	650000	684000	833000	1150000	1020000	1080000	1360000	693000	1030000	746000	887000	719000	634000	938000	770000	1160000	925000	1250000	1210000	1060000	1410000	501000	392000	492000	1150000	1060000	843000	1530000	1120000	1530000	568000	528000	586000	209000	309000	296000	358000	364000	322000	312000	253000	313000	403000
Maltose	335000	325000	321000	259000	262000	231000	194000	147000	191000	234000	248000	224000	259000	140000	234000	163000	158000	143000	142000	236000	190000	223000	191000	208000	182000	177000	237000	300000	300000	315000	221000	229000	181000	452000	327000	386000	503000	454000	538000	42800	94500	85900	117000	121000	124000	269000	239000	264000	372000
Sucrose	300000	286000	265000	6430000	6760000	5980000	229000	173000	224000	207000	222000	203000	252000	153000	225000	176000	174000	174000	174000	256000	225000	267000	245000	239000	179000	146000	195000	391000	393000	374000	5990000	6230000	4740000	270000	227000	250000	203000	178000	207000	73600	143000	121000	117000	120000	112000	162000	136000	161000	199000
Trehalose	443000	414000	435000	288000	298000	250000	226000	217000	236000	293000	304000	290000	445000	229000	320000	247000	250000	223000	224000	313000	268000	323000	263000	323000	256000	217000	287000	457000	397000	466000	242000	259000	226000	335000	264000	307000	667000	686000	784000	77800	121000	121000	363000	352000	382000	519000	447000	506000	740000
Alanine	14700000	11200000	10800000	13300000	13200000	12600000	8010000	8600000	9560000	11600000	12500000	11600000	14600000	8770000	11900000	10700000	12000000	9920000	7750000	9840000	8450000	12600000	10500000	13600000	3750000	3010000	3660000	11000000	9730000	12100000	9960000	9530000	8640000	11900000	8700000	12400000	9110000	9210000	10100000	10300000	10600000	10600000	10200000	9340000	9010000	8970000	7510000	8850000	9570000
Arginine	2080000	2040000	1840000	1450000	1490000	1270000	1920000	2110000	2200000	2410000	2320000	2340000	4110000	2070000	2870000	1550000	2080000	1600000	1930000	2340000	2040000	1910000	1590000	1990000	603000	375000	577000	1040000	995000	1430000	1240000	1020000	978000	1820000	1570000	2030000	643000	640000	706000	491000	512000	500000	1080000	1010000	1030000	1490000	1440000	1470000	1690000
Aspartate	819000	782000	707000	877000	851000	796000	580000	598000	628000	871000	830000	788000	848000	472000	649000	651000	785000	615000	552000	796000	665000	682000	578000	748000	602000	517000	688000	566000	517000	652000	720000	668000	588000	852000	606000	851000	1000000	996000	1110000	1080000	1210000	1170000	1340000	1170000	1160000	2150000	1760000	2080000	860000
Glutamate	1890000	1650000	1500000	6850000	6760000	6300000	3920000	4100000	4580000	5850000	6180000	5750000	7680000	4280000	5900000	5670000	6360000	5240000	3660000	4940000	4170000	3430000	2500000	4050000	3640000	3170000	4100000	3030000	3480000	2940000	5090000	4560000	4250000	6080000	4300000	6260000	2290000	2330000	2580000	4690000	4960000	4800000	3550000	3220000	3100000	4200000	3430000	4110000	4820000
Glycine	11600000	10700000	9500000	13000000	12800000	12600000	7890000	8410000	9160000	11700000	12000000	11400000	13400000	8510000	11700000	9880000	11400000	9250000	6880000	8860000	7530000	11600000	9600000	12400000	6410000	6610000	8200000	9200000	8350000	9810000	8700000	8420000	7510000	11000000	7840000	11400000	6680000	6670000	7350000	5330000	5430000	5240000	6280000	5750000	5700000	8140000	6880000	8000000	7420000
Isoleucine	11500000	9710000	8770000	15600000	15500000	14500000	9610000	10400000	11500000	15900000	17400000	15800000	20200000	11500000	15600000	13200000	15000000	12100000	9280000	11800000	10100000	13000000	10800000	13800000	6040000	4400000	5670000	15500000	13800000	17100000	12600000	11700000	10700000	15900000	11700000	16300000	9430000	9410000	10300000	9970000	10300000	10300000	8610000	7840000	7490000	10100000	8240000	9810000	10900000
Leucine	14100000	12100000	11000000	28400000	28300000	26100000	18000000	19500000	21600000	26800000	28600000	26200000	34300000	19000000	26100000	23000000	25800000	20900000	17400000	22700000	19200000	22800000	19100000	24000000	8190000	7010000	8970000	24800000	22200000	27300000	23000000	21500000	19400000	28500000	20300000	29400000	21600000	21500000	23700000	23100000	24000000	23900000	19900000	18100000	17300000	22400000	18300000	21900000	24400000
Lysine	1050000	950000	878000	3970000	4000000	3720000	2750000	2930000	3220000	1330000	1470000	1330000	1620000	787000	1150000	3470000	3980000	3230000	2630000	3360000	2890000	1100000	899000	1230000	1420000	812000	1160000	1070000	843000	1400000	1800000	1510000	1710000	3730000	2470000	3560000	3280000	3270000	3630000	3330000	3460000	3420000	3120000	2840000	2740000	3190000	2650000	3110000	2760000
Methionine	542000	492000	451000	2140000	2120000	1940000	1320000	1410000	1560000	1920000	2010000	1910000	2420000	1390000	1940000	1720000	1940000	1570000	1250000	1630000	1380000	1890000	1540000	2010000	506000	411000	564000	1710000	1590000	1970000	1720000	1580000	1440000	2110000	1540000	2190000	1330000	1320000	1460000	1410000	1490000	1480000	1310000	1180000	1130000	1390000	1140000	1350000	1550000
Phenylalanine	2640000	2380000	2180000	3460000	3420000	3210000	2170000	2370000	2690000	3330000	3610000	3300000	4180000	2290000	3210000	2790000	3160000	2580000	2060000	2610000	2230000	2910000	2420000	3090000	2070000	1740000	2250000	3040000	2700000	3330000	2810000	2500000	2350000	3540000	2510000	3650000	2280000	2260000	2510000	2420000	2550000	2560000	2120000	1920000	1830000	2480000	2040000	2430000	2590000
Proline	2040000	1750000	1630000	2070000	2000000	1860000	1090000	1250000	1320000	1750000	1810000	1690000	2190000	1170000	1660000	1480000	1710000	1370000	1150000	1520000	1270000	1770000	1460000	1920000	984000	828000	1060000	1390000	1250000	1480000	1470000	1290000	1180000	1930000	1370000	1990000	1320000	1300000	1450000	745000	783000	771000	852000	773000	750000	1000000	805000	985000	1040000
Threonine	1290000	1210000	1120000	7550000	7710000	6990000	1750000	2170000	2380000	2940000	2940000	2810000	3450000	1340000	2690000	2390000	2940000	2310000	1810000	2510000	2090000	2730000	1780000	3260000	960000	764000	904000	1290000	1140000	1420000	6060000	6260000	5040000	2260000	1420000	2720000	1170000	1140000	1260000	790000	816000	797000	895000	831000	850000	1010000	992000	999000	1080000
Tryptophan	1140000	1100000	1010000	1170000	1190000	1100000	843000	864000	971000	1200000	1190000	1190000	1420000	841000	1150000	958000	1100000	908000	747000	973000	861000	1020000	860000	1060000	946000	861000	1070000	1030000	960000	1110000	962000	880000	807000	1150000	894000	1230000	784000	776000	870000	635000	691000	677000	618000	545000	536000	592000	471000	575000	828000
Tyrosine	4300000	3820000	3460000	5310000	5220000	4920000	2940000	3340000	3830000	4600000	5150000	4670000	6130000	3270000	4610000	4050000	4670000	3720000	2860000	3420000	2950000	4370000	3620000	4700000	3210000	2600000	3360000	4360000	3830000	4900000	4060000	3570000	3380000	5620000	3930000	5740000	3500000	3510000	3920000	3460000	3620000	3620000	2740000	2460000	2300000	3400000	2630000	3280000	3780000
Valine	7000000	5550000	5170000	9100000	8860000	8600000	5340000	5760000	6370000	7930000	8590000	7860000	9970000	5760000	7850000	7260000	8100000	6640000	5220000	6530000	5660000	7620000	6420000	8220000	2310000	1720000	2170000	8130000	7130000	8840000	7070000	6500000	6020000	8690000	6160000	8850000	6100000	6110000	6710000	6690000	6920000	6960000	5840000	5310000	5070000	6470000	5300000	6330000	6710000
Uracil	507000	487000	444000	428000	435000	421000	376000	362000	419000	497000	548000	489000	535000	338000	475000	423000	477000	395000	290000	392000	341000	350000	286000	339000	194000	163000	223000	291000	275000	348000	336000	333000	273000	446000	302000	434000	240000	234000	259000	193000	225000	224000	98000	88600	72000	55900	46900	56300	151000
CRO vs H2O
Peak	D1_CRO_1	D1_CRO_2	D1_CRO_3	D2_CRO_1	D2_CRO_2	D2_CRO_3	D3_CRO_1	D3_CRO_2	D3_CRO_3	D4_CRO_1	D4_CRO_2	D4_CRO_3	D5_CRO_1	D5_CRO_2	D5_CRO_3	D6_CRO_1	D6_CRO_2	D6_CRO_3	D7_CRO_1	D7_CRO_2	D7_CRO_3	D8_CRO_1	D8_CRO_2	D8_CRO_3	D9_CRO_1	D9_CRO_2	D9_CRO_3	D10_CRO_1	D10_CRO_2	D10_CRO_3	D11_CRO_1	D11_CRO_2	D11_CRO_3	D12_CRO_1	D12_CRO_2	D12_CRO_3	D1_H2O_1	D1_H2O_2	D1_H2O_3	D2_H2O_1	D2_H2O_2	D2_H2O_3	D3_H2O_1	D3_H2O_2	D3_H2O_3	D4_H2O_1	D4_H2O_2	D4_H2O_3	D5_H2O_1
Formate	1080000	1220000	832000	1330000	1450000	400000	930000	1490000	1380000	108000	93300	92400	90200	119000	123000	80500	109000	109000	548000	574000	460000	322000	246000	116000	449000	389000	1510000	2180000	2330000	1970000	1720000	2180000	1340000	2830000	2340000	2180000	2280000	2510000	2680000	4030000	4050000	2970000	5390000	4510000	3780000	2580000	2310000	2620000	2110000
Acetate	146000000	146000000	156000000	139000000	150000000	146000000	134000000	129000000	161000000	135000000	132000000	132000000	117000000	121000000	120000000	234000000	297000000	264000000	143000000	153000000	122000000	196000000	173000000	198000000	133000000	122000000	133000000	81000000	86800000	73900000	136000000	170000000	126000000	74800000	74700000	52400000	337000000	334000000	365000000	389000000	402000000	405000000	333000000	303000000	284000000	311000000	260000000	305000000	327000000
Propionate	471000	522000	489000	5020000	5170000	3870000	2580000	2390000	2990000	7860000	5820000	7950000	3770000	3930000	3890000	2720000	3520000	3130000	2680000	2840000	2260000	11000000	9170000	8940000	4080000	3730000	4950000	526000	6600000	5550000	2080000	2310000	2070000	485000	2880000	377000	1760000	1910000	2020000	7430000	7470000	7730000	5070000	4740000	4350000	6610000	5460000	6500000	7250000
Butyrate	1530000	1540000	2310000	4620000	5000000	4450000	4870000	4450000	5920000	3010000	3070000	2960000	6310000	6340000	6250000	4350000	5530000	5030000	4600000	4990000	3770000	10800000	8690000	8460000	3330000	3090000	3160000	2540000	2760000	2350000	3170000	3690000	3140000	1180000	1550000	857000	2070000	2150000	2350000	14300000	14400000	14500000	9700000	9020000	8170000	4990000	4040000	4910000	6570000
Valerate	2140000	2440000	2080000	2650000	3020000	2710000	2960000	2550000	3730000	1860000	1950000	1870000	2200000	2390000	2420000	2040000	2570000	2280000	2770000	3160000	2350000	2820000	2410000	2670000	2940000	2650000	2680000	1480000	1580000	1420000	2860000	3110000	2710000	2300000	2520000	1630000	2840000	2850000	3190000	3630000	3480000	3240000	3650000	3330000	3180000	3030000	2520000	2990000	3260000
Isobutyrate	2230000	2430000	2490000	2120000	2320000	1760000	1220000	1060000	1510000	1900000	1430000	2060000	1200000	1270000	1210000	1260000	1640000	1450000	1150000	1310000	923000	3810000	3140000	3170000	1320000	1200000	2030000	1410000	1700000	1360000	805000	893000	876000	1280000	1170000	874000	1050000	898000	1000000	2520000	2820000	2810000	1890000	1640000	1450000	1840000	1220000	1920000	2210000
Isovalerate	4310000	5080000	4560000	5470000	5970000	4390000	4740000	3910000	5890000	3580000	3500000	3440000	3550000	3990000	3870000	3010000	3930000	3430000	4220000	4840000	3450000	4570000	3980000	4590000	4450000	3900000	4270000	2950000	3340000	2760000	3010000	3410000	3350000	4250000	4850000	2790000	4560000	4690000	5420000	4280000	4590000	4510000	4590000	4090000	3850000	4250000	3210000	4020000	4610000
Lactate	49900000	43100000	43900000	23600000	25800000	22900000	40800000	34900000	44800000	27300000	27600000	25700000	27400000	29700000	29200000	91000000	113000000	96200000	40400000	43300000	31700000	60100000	55000000	62300000	35400000	32900000	42000000	24500000	25800000	21800000	67600000	93700000	53500000	23200000	23500000	17400000	240000000	237000000	260000000	61000000	68100000	79900000	159000000	140000000	139000000	175000000	142000000	169000000	168000000
Succinate	144000000	163000000	154000000	80600000	82900000	56700000	32200000	28100000	35600000	79100000	66000000	77600000	38900000	40800000	39900000	89900000	113000000	106000000	33700000	36600000	29400000	9670000	15300000	28200000	54700000	47100000	68600000	49300000	53400000	45200000	22300000	25700000	21900000	64000000	47500000	41000000	38000000	38900000	42100000	3110000	3270000	3350000	3540000	3280000	3190000	3500000	3030000	3450000	4740000
5-aminovalerate	2220000	2490000	2110000	2610000	2820000	2160000	2430000	2040000	2830000	3140000	3040000	3110000	2590000	2800000	2690000	1950000	2440000	2180000	2080000	2260000	1680000	1760000	1560000	1650000	2560000	2320000	2640000	2550000	2840000	2370000	1650000	1810000	1750000	2450000	2430000	1770000	2740000	2720000	3010000	3110000	3350000	3370000	2960000	2630000	2510000	3080000	2530000	3010000	3210000
Ethanol	42000000	47100000	50000000	48500000	58700000	45500000	44800000	44500000	55800000	45500000	44800000	44500000	38600000	50800000	45400000	44800000	47100000	51900000	44000000	53600000	42500000	65400000	50900000	53200000	73500000	61300000	48100000	49800000	52700000	45200000	39800000	45900000	42600000	44400000	56800000	37200000	57000000	56500000	62300000	64900000	67200000	66300000	54000000	51200000	52900000	51500000	45500000	50200000	55300000
Arabinose	2050000	2330000	2320000	2160000	2290000	1880000	2210000	1820000	2570000	1810000	1790000	1660000	1900000	2170000	2010000	1250000	1580000	1360000	1770000	1910000	1450000	1130000	1040000	1050000	2020000	1850000	2030000	2370000	2690000	2160000	1500000	1730000	1760000	2920000	3010000	2030000	2000000	1940000	2250000	1640000	1690000	1780000	1930000	1590000	1550000	1950000	1480000	1840000	2220000
Fructose	2560000	2840000	2820000	3810000	3970000	3260000	4020000	3390000	4460000	3780000	3450000	3680000	2960000	3350000	3110000	2590000	3160000	2810000	3300000	3490000	2710000	1520000	1360000	1440000	4660000	4200000	4680000	5100000	5660000	4690000	3070000	3710000	3260000	4550000	4500000	3300000	1860000	1800000	2020000	1600000	1710000	1730000	1890000	1670000	1650000	2060000	1670000	2000000	2190000
Fucose	2230000	2400000	2430000	1830000	1950000	1720000	2160000	1870000	2440000	2080000	2040000	2020000	1930000	2180000	2070000	1700000	2080000	1850000	1880000	2050000	1580000	1840000	1630000	1760000	2380000	2130000	2360000	2300000	2510000	2110000	1880000	2240000	1840000	2510000	2570000	1870000	2860000	2850000	3160000	1290000	1370000	1400000	1930000	1720000	1670000	1850000	1500000	1800000	1990000
Galactose	1750000	1930000	1810000	1990000	2120000	1910000	1720000	1500000	1870000	2470000	2440000	2410000	1770000	1900000	1720000	937000	1110000	1010000	1510000	1610000	1260000	1830000	1640000	1850000	1520000	1390000	1520000	1490000	1710000	1360000	1500000	1800000	1700000	2200000	2260000	1650000	911000	891000	947000	351000	468000	457000	450000	472000	425000	594000	512000	618000	561000
Glucose	12700000	15200000	14200000	19600000	20900000	19000000	24100000	20900000	26500000	23600000	23700000	22800000	22700000	25800000	24600000	3470000	3210000	3320000	17500000	19100000	15000000	7350000	7280000	8700000	21600000	19400000	20900000	21400000	23100000	19400000	13000000	13400000	15000000	25000000	26700000	19300000	1590000	1490000	1670000	361000	606000	574000	903000	1210000	1380000	3810000	3830000	4170000	1240000
Mannose	561000	610000	587000	639000	675000	727000	715000	588000	700000	568000	546000	583000	496000	590000	498000	356000	383000	346000	464000	509000	383000	470000	442000	531000	534000	461000	534000	616000	683000	555000	555000	677000	564000	819000	846000	666000	550000	544000	605000	154000	266000	241000	294000	305000	276000	344000	294000	346000	353000
Ribose	2050000	2190000	1820000	1780000	1980000	1450000	2020000	1680000	1860000	2120000	2380000	2770000	2070000	2100000	1640000	1090000	1360000	1290000	1600000	2100000	1320000	1200000	898000	1300000	1900000	1570000	2000000	1340000	1620000	1350000	1220000	1130000	1180000	1460000	1500000	1670000	1660000	1710000	1910000	644000	1520000	1020000	887000	1500000	1130000	1090000	923000	1180000	1280000
Xylose	3420000	3790000	3960000	4120000	4350000	3890000	3940000	3520000	4380000	2910000	3230000	2690000	3900000	4380000	4140000	2670000	3110000	2710000	3370000	3560000	2820000	3190000	2840000	2820000	3160000	2820000	3050000	3220000	3450000	2910000	3080000	3400000	3230000	4640000	4780000	3510000	1370000	1380000	1540000	526000	561000	673000	1590000	1370000	1360000	1440000	1170000	1390000	2180000
N-acetylglucosamine	1190000	1270000	1270000	1110000	1190000	1030000	1270000	1090000	1380000	1090000	1170000	1080000	877000	970000	900000	566000	675000	614000	996000	1110000	839000	393000	358000	402000	1350000	1200000	1360000	1250000	1380000	1120000	490000	447000	753000	1900000	1820000	1470000	568000	528000	586000	209000	309000	296000	358000	364000	322000	312000	253000	313000	403000
Maltose	346000	397000	367000	266000	297000	207000	214000	191000	247000	188000	203000	191000	237000	259000	204000	73500	92400	79500	175000	195000	167000	116000	102000	94500	343000	297000	327000	274000	350000	263000	154000	178000	183000	446000	390000	335000	503000	454000	538000	42800	94500	85900	117000	121000	124000	269000	239000	264000	372000
Sucrose	158000	170000	159000	6990000	7150000	5890000	171000	152000	206000	126000	141000	127000	177000	183000	134000	77900	97200	86100	156000	181000	152000	86300	79400	77300	244000	207000	216000	308000	436000	343000	5380000	6230000	5560000	200000	185000	167000	203000	178000	207000	73600	143000	121000	117000	120000	112000	162000	136000	161000	199000
Trehalose	487000	547000	482000	273000	319000	252000	279000	253000	339000	307000	302000	305000	302000	339000	310000	196000	257000	243000	280000	318000	231000	204000	174000	215000	437000	384000	423000	405000	444000	366000	224000	250000	242000	322000	303000	266000	667000	686000	784000	77800	121000	121000	363000	352000	382000	519000	447000	506000	740000
Alanine	10600000	11500000	11300000	12500000	13300000	12400000	11200000	9730000	11500000	12300000	11300000	11500000	11100000	12200000	11900000	8350000	10200000	9320000	10100000	10700000	8020000	10500000	9270000	10200000	10000000	9090000	10700000	11700000	12400000	10500000	9410000	11100000	9140000	11500000	11900000	9100000	9110000	9210000	10100000	10300000	10600000	10600000	10200000	9340000	9010000	8970000	7510000	8850000	9570000
Arginine	1640000	1890000	1740000	1270000	1460000	1240000	2460000	2140000	2810000	2560000	2420000	2480000	2610000	2820000	2780000	576000	665000	656000	1980000	2130000	1530000	1260000	1190000	1350000	1590000	1490000	1620000	1560000	1600000	1370000	820000	951000	971000	1890000	1910000	1460000	643000	640000	706000	491000	512000	500000	1080000	1010000	1030000	1490000	1440000	1470000	1690000
Aspartate	739000	820000	786000	1210000	1250000	1260000	1750000	1560000	2060000	846000	796000	779000	623000	688000	662000	1310000	1560000	1440000	1280000	1360000	1110000	584000	528000	583000	784000	701000	780000	915000	899000	768000	1360000	1560000	1400000	2120000	2000000	1490000	1000000	996000	1110000	1080000	1210000	1170000	1340000	1170000	1160000	2150000	1760000	2080000	860000
Glutamate	6080000	6760000	4580000	5970000	6390000	6050000	4950000	4290000	5450000	5690000	4990000	5510000	5760000	6280000	6130000	4820000	5880000	5290000	4180000	4490000	3500000	4990000	4420000	4680000	5020000	4550000	5420000	5760000	6060000	5100000	4510000	5520000	4620000	5890000	5310000	4210000	2290000	2330000	2580000	4690000	4960000	4800000	3550000	3220000	3100000	4200000	3430000	4110000	4820000
Glycine	9310000	10100000	10200000	12000000	12400000	12200000	9210000	8390000	9870000	11500000	10800000	10800000	11100000	12200000	11800000	7890000	9420000	8470000	7650000	8150000	6750000	8800000	7800000	8560000	11000000	9890000	10900000	12300000	13000000	11000000	8050000	9710000	8050000	10300000	10300000	7780000	6680000	6670000	7350000	5330000	5430000	5240000	6280000	5750000	5700000	8140000	6880000	8000000	7420000
Isoleucine	12300000	13500000	12900000	15100000	16000000	14800000	12900000	10800000	13100000	16300000	15000000	15400000	15400000	16900000	16500000	9200000	11300000	10100000	10700000	11200000	8310000	10900000	9810000	10800000	13200000	12100000	14200000	17000000	18000000	15300000	11700000	14000000	11600000	14400000	14100000	11000000	9430000	9410000	10300000	9970000	10300000	10300000	8610000	7840000	7490000	10100000	8240000	9810000	10900000
Leucine	23700000	26200000	25200000	27800000	29500000	26800000	25100000	21400000	26800000	27800000	25900000	26500000	25800000	28400000	27700000	18400000	22500000	20200000	21100000	22500000	17000000	19800000	17600000	19000000	24200000	21800000	25400000	26300000	28000000	23700000	21800000	25500000	21500000	27500000	26500000	20400000	21600000	21500000	23700000	23100000	24000000	23900000	19900000	18100000	17300000	22400000	18300000	21900000	24400000
Lysine	1010000	1180000	1050000	3830000	4050000	3670000	3640000	3080000	3940000	2460000	2540000	2230000	1400000	1850000	1830000	2850000	3450000	3120000	3150000	3360000	2520000	787000	720000	843000	2540000	2370000	2110000	2660000	2820000	2380000	1220000	1550000	2320000	3850000	3720000	2850000	3280000	3270000	3630000	3330000	3460000	3420000	3120000	2840000	2740000	3190000	2650000	3110000	2760000
Methionine	1220000	1240000	1790000	2150000	2240000	2110000	1890000	1620000	1930000	2130000	2000000	2020000	1950000	2140000	2070000	1390000	1720000	1530000	1580000	1660000	1290000	1690000	1490000	1660000	1820000	1660000	1960000	2030000	2190000	1850000	1650000	1930000	1630000	2160000	2120000	1590000	1330000	1320000	1460000	1410000	1490000	1480000	1310000	1180000	1130000	1390000	1140000	1350000	1550000
Phenylalanine	2970000	3290000	3060000	3570000	3760000	3380000	3110000	2650000	3110000	3700000	3440000	3510000	3200000	3570000	3470000	2260000	2780000	2510000	2550000	2650000	2000000	2470000	2210000	2410000	2900000	2600000	3200000	3500000	3770000	3150000	2560000	3070000	2550000	3520000	3370000	2630000	2280000	2260000	2510000	2420000	2550000	2560000	2120000	1920000	1830000	2480000	2040000	2430000	2590000
Proline	2090000	2310000	2160000	1910000	2010000	1920000	1580000	1320000	1670000	2080000	1890000	2000000	1680000	1880000	1870000	1250000	1540000	1360000	1360000	1500000	1110000	1650000	1460000	1580000	1690000	1500000	1820000	1680000	1760000	1520000	1330000	1610000	1290000	2080000	1880000	1480000	1320000	1300000	1450000	745000	783000	771000	852000	773000	750000	1000000	805000	985000	1040000
Threonine	1340000	1480000	1480000	7290000	7560000	6940000	2620000	2330000	2530000	2820000	2750000	2610000	2690000	3000000	2900000	954000	1070000	980000	2200000	2330000	1870000	2150000	2240000	2300000	2660000	2370000	2420000	2920000	3250000	2560000	5840000	6320000	5830000	3110000	2950000	1670000	1170000	1140000	1260000	790000	816000	797000	895000	831000	850000	1010000	992000	999000	1080000
Tryptophan	810000	895000	859000	881000	930000	814000	828000	702000	851000	809000	838000	762000	853000	944000	889000	564000	673000	617000	668000	701000	548000	607000	544000	584000	858000	776000	883000	907000	1000000	825000	541000	646000	571000	930000	912000	691000	784000	776000	870000	635000	691000	677000	618000	545000	536000	592000	471000	575000	828000
Tyrosine	4350000	4800000	4470000	5300000	5560000	5150000	4580000	3820000	4380000	5260000	4910000	4960000	4580000	5120000	5030000	3060000	3860000	3440000	3520000	3660000	2670000	3460000	3130000	3520000	4120000	3720000	4630000	5280000	5670000	4780000	3680000	4460000	3610000	5510000	5320000	4140000	3500000	3510000	3920000	3460000	3620000	3620000	2740000	2460000	2300000	3400000	2630000	3280000	3780000
Valine	7390000	8140000	7680000	8830000	9290000	8800000	7260000	6190000	7530000	8770000	7890000	8210000	7840000	8600000	8410000	5680000	6990000	6310000	6280000	6650000	5030000	6760000	5970000	6550000	7040000	6400000	7560000	9070000	9450000	8030000	6990000	8540000	6550000	8400000	7970000	6400000	6100000	6110000	6710000	6690000	6920000	6960000	5840000	5310000	5070000	6470000	5300000	6330000	6710000
Uracil	595000	658000	582000	462000	486000	442000	457000	400000	434000	551000	513000	521000	447000	513000	462000	238000	336000	292000	384000	391000	325000	239000	215000	233000	347000	315000	388000	493000	543000	438000	307000	370000	337000	483000	455000	392000	240000	234000	259000	193000	225000	224000	98000	88600	72000	55900	46900	56300	151000
TZP vs H2O
Peak	D1_TZP_1	D1_TZP_2	D1_TZP_3	D2_TZP_1	D2_TZP_2	D2_TZP_3	D3_TZP_1	D3_TZP_2	D3_TZP_3	D4_TZP_1	D4_TZP_2	D4_TZP_3	D5_TZP_1	D5_TZP_2	D5_TZP_3	D6_TZP_1	D6_TZP_2	D6_TZP_3	D7_TZP_1	D7_TZP_2	D7_TZP_3	D8_TZP_1	D8_TZP_2	D8_TZP_3	D9_TZP_1	D9_TZP_2	D9_TZP_3	D10_TZP_1	D10_TZP_2	D10_TZP_3	D11_TZP_1	D11_TZP_2	D11_TZP_3	D12_TZP_1	D12_TZP_2	D12_TZP_3	D1_H2O_1	D1_H2O_2	D1_H2O_3	D2_H2O_1	D2_H2O_2	D2_H2O_3	D3_H2O_1	D3_H2O_2	D3_H2O_3	D4_H2O_1	D4_H2O_2	D4_H2O_3	D5_H2O_1
Formate	1010000	874000	926000	465000	634000	593000	859000	1130000	789000	88900	84300	136000	82600	105000	89300	65700	52500	51500	231000	460000	119000	142000	171000	122000	557000	635000	465000	1670000	1720000	1750000	678000	2160000	1920000	1770000	1730000	2310000	2280000	2510000	2680000	4030000	4050000	2970000	5390000	4510000	3780000	2580000	2310000	2620000	2110000
Acetate	126000000	96900000	119000000	157000000	142000000	162000000	156000000	145000000	150000000	123000000	123000000	155000000	111000000	127000000	121000000	120000000	125000000	137000000	136000000	135000000	132000000	128000000	158000000	125000000	141000000	141000000	119000000	79600000	83100000	83800000	105000000	138000000	110000000	59600000	63300000	63700000	337000000	334000000	365000000	389000000	402000000	405000000	333000000	303000000	284000000	311000000	260000000	305000000	327000000
Propionate	1260000	1560000	1400000	4320000	3850000	4410000	3130000	2930000	2940000	6390000	6390000	7850000	5770000	6340000	6220000	2760000	2830000	2810000	2650000	2520000	2520000	5450000	6770000	5230000	4730000	4780000	4110000	5860000	6140000	6120000	1600000	2410000	1880000	1510000	1600000	1610000	1760000	1910000	2020000	7430000	7470000	7730000	5070000	4740000	4350000	6610000	5460000	6500000	7250000
Butyrate	1600000	1520000	1050000	6730000	5830000	6500000	6540000	6100000	6440000	3650000	3610000	4480000	4490000	5320000	5090000	5760000	6490000	6810000	5050000	4650000	4840000	5520000	6920000	5440000	5950000	5720000	5000000	4280000	4500000	4480000	2960000	4180000	3070000	1710000	1780000	1760000	2070000	2150000	2350000	14300000	14400000	14500000	9700000	9020000	8170000	4990000	4040000	4910000	6570000
Valerate	1660000	1830000	1520000	3090000	2990000	3400000	3190000	3220000	3750000	2090000	2140000	2600000	2220000	2380000	2250000	2160000	2300000	2510000	2570000	2610000	2700000	2560000	2880000	2370000	3320000	3270000	2750000	1660000	1690000	1790000	2320000	2980000	2620000	2100000	2150000	2050000	2840000	2850000	3190000	3630000	3480000	3240000	3650000	3330000	3180000	3030000	2520000	2990000	3260000
Isobutyrate	659000	847000	799000	2410000	2150000	2220000	1430000	1240000	1360000	1470000	1570000	1930000	1240000	2140000	1600000	1220000	1370000	1220000	1120000	991000	945000	3330000	4010000	3110000	1370000	1580000	1310000	1500000	1530000	1600000	663000	1080000	774000	955000	1030000	1020000	1050000	898000	1000000	2520000	2820000	2810000	1890000	1640000	1450000	1840000	1220000	1920000	2210000
Isovalerate	3480000	4660000	3900000	5550000	5180000	5700000	5050000	5160000	5890000	3430000	3580000	5260000	3240000	4040000	3620000	3660000	3910000	3950000	3760000	3600000	3560000	5660000	6610000	5140000	5110000	4940000	3850000	3510000	3700000	3710000	2560000	4180000	3120000	3930000	4060000	4150000	4560000	4690000	5420000	4280000	4590000	4510000	4590000	4090000	3850000	4250000	3210000	4020000	4610000
Lactate	29300000	24400000	21600000	27100000	25500000	25800000	46300000	44400000	46300000	42900000	44800000	56200000	17400000	21400000	19600000	24400000	23200000	23300000	40500000	39200000	36700000	29900000	34700000	27600000	44900000	44400000	37600000	28300000	30600000	30300000	37600000	57900000	47800000	23200000	23800000	24900000	240000000	237000000	260000000	61000000	68100000	79900000	159000000	140000000	139000000	175000000	142000000	169000000	168000000
Succinate	29400000	33700000	30100000	38100000	35300000	38600000	31600000	30400000	32800000	14500000	15200000	18000000	51900000	60300000	58100000	30800000	34100000	38300000	30500000	30100000	29000000	35400000	41200000	32500000	30700000	29200000	24100000	8760000	9350000	9510000	20100000	28300000	22100000	26600000	27800000	27500000	38000000	38900000	42100000	3110000	3270000	3350000	3540000	3280000	3190000	3500000	3030000	3450000	4740000
5-aminovalerate	1820000	2200000	2040000	2620000	2470000	2680000	2650000	2600000	2790000	2750000	2830000	3580000	2250000	2840000	2640000	2040000	2200000	2190000	1870000	1730000	1670000	1940000	2280000	1720000	2820000	2740000	2250000	2700000	2820000	2840000	1320000	2060000	1620000	1940000	1980000	1980000	2740000	2720000	3010000	3110000	3350000	3370000	2960000	2630000	2510000	3080000	2530000	3010000	3210000
Ethanol	87600000	67600000	89200000	53800000	48600000	51800000	56200000	48500000	56400000	43200000	44500000	54000000	42800000	46000000	46300000	39900000	42500000	51900000	42600000	42000000	48900000	53300000	55300000	56600000	91700000	82400000	63400000	71700000	74400000	75900000	33100000	48700000	32800000	44200000	50800000	46900000	57000000	56500000	62300000	64900000	67200000	66300000	54000000	51200000	52900000	51500000	45500000	50200000	55300000
Arabinose	1550000	1980000	1680000	2600000	2380000	2390000	2210000	2190000	2450000	1660000	1700000	2270000	1660000	2210000	2070000	1810000	1780000	1740000	1410000	1360000	1300000	1620000	1810000	1350000	2080000	2000000	1560000	2640000	2780000	2820000	1190000	2160000	1630000	2280000	2360000	2410000	2000000	1940000	2250000	1640000	1690000	1780000	1930000	1590000	1550000	1950000	1480000	1840000	2220000
Fructose	1320000	1680000	1370000	3790000	3610000	3760000	3850000	3860000	4200000	3330000	3500000	4340000	2830000	3660000	3380000	2840000	2940000	2970000	2850000	2730000	2470000	4390000	4900000	3730000	4280000	4210000	3380000	4820000	5100000	5120000	2130000	3730000	2980000	3670000	3730000	3830000	1860000	1800000	2020000	1600000	1710000	1730000	1890000	1670000	1650000	2060000	1670000	2000000	2190000
Fucose	1890000	2250000	1950000	2050000	1970000	2030000	2250000	2240000	2420000	1990000	2080000	2600000	1750000	2140000	1980000	1660000	1720000	1740000	1690000	1610000	1550000	1940000	2260000	1760000	2610000	2510000	2060000	2490000	2630000	2650000	1370000	2150000	1750000	2200000	2240000	2350000	2860000	2850000	3160000	1290000	1370000	1400000	1930000	1720000	1670000	1850000	1500000	1800000	1990000
Galactose	1230000	1960000	1180000	2380000	2310000	2340000	1730000	1740000	1860000	2370000	2490000	3040000	1190000	1640000	1490000	1920000	2010000	1860000	1340000	1160000	1070000	2440000	2920000	2200000	1710000	1670000	1400000	1970000	2100000	2050000	1160000	1970000	1600000	2460000	2540000	2600000	911000	891000	947000	351000	468000	457000	450000	472000	425000	594000	512000	618000	561000
Glucose	9340000	21400000	10500000	23400000	21500000	21900000	24800000	24900000	26800000	23300000	24300000	30200000	18800000	22900000	21500000	19100000	18400000	17900000	14400000	16000000	16300000	21200000	23900000	18500000	24900000	23600000	19400000	26000000	27700000	27700000	10800000	17300000	13900000	24000000	24200000	25400000	1590000	1490000	1670000	361000	606000	574000	903000	1210000	1380000	3810000	3830000	4170000	1240000
Mannose	496000	690000	556000	893000	936000	864000	687000	706000	762000	587000	622000	757000	398000	528000	456000	520000	541000	489000	429000	368000	334000	882000	1020000	779000	631000	582000	504000	684000	753000	734000	366000	659000	547000	694000	686000	719000	550000	544000	605000	154000	266000	241000	294000	305000	276000	344000	294000	346000	353000
Ribose	1190000	1800000	1220000	1650000	1820000	2030000	1740000	1830000	1730000	1920000	2070000	2030000	1450000	1820000	1590000	1320000	1760000	1360000	1710000	1250000	1110000	1010000	1440000	1030000	2190000	2110000	1960000	1550000	1830000	1530000	984000	1360000	1280000	1570000	1380000	1440000	1660000	1710000	1910000	644000	1520000	1020000	887000	1500000	1130000	1090000	923000	1180000	1280000
Xylose	3330000	3810000	3250000	4500000	4230000	4500000	4050000	4040000	4230000	3530000	3630000	4540000	3310000	3830000	3710000	3730000	3410000	3260000	2860000	2810000	2580000	3980000	4410000	3440000	3750000	3500000	2880000	3260000	3460000	3480000	2340000	3720000	2970000	3810000	3830000	4030000	1370000	1380000	1540000	526000	561000	673000	1590000	1370000	1360000	1440000	1170000	1390000	2180000
N-acetylglucosamine	332000	482000	357000	986000	1020000	979000	1060000	1060000	1090000	676000	737000	835000	785000	1110000	982000	584000	643000	594000	726000	623000	556000	873000	1010000	750000	987000	970000	768000	1070000	1190000	1130000	394000	709000	571000	1310000	1280000	1400000	568000	528000	586000	209000	309000	296000	358000	364000	322000	312000	253000	313000	403000
Maltose	149000	216000	160000	266000	259000	270000	206000	217000	238000	188000	200000	224000	231000	297000	308000	96100	135000	83500	143000	126000	135000	152000	200000	118000	316000	304000	267000	363000	371000	365000	123000	227000	177000	322000	302000	311000	503000	454000	538000	42800	94500	85900	117000	121000	124000	269000	239000	264000	372000
Sucrose	84600	153000	89500	7290000	6730000	6310000	167000	172000	185000	148000	155000	163000	116000	198000	189000	80800	124000	75600	140000	108000	111000	160000	198000	115000	216000	204000	188000	549000	536000	545000	4380000	6810000	5200000	182000	175000	173000	203000	178000	207000	73600	143000	121000	117000	120000	112000	162000	136000	161000	199000
Trehalose	287000	300000	316000	290000	309000	350000	268000	295000	344000	264000	276000	373000	379000	419000	372000	189000	225000	212000	239000	231000	230000	262000	296000	229000	448000	411000	353000	444000	462000	453000	193000	277000	246000	266000	255000	264000	667000	686000	784000	77800	121000	121000	363000	352000	382000	519000	447000	506000	740000
Alanine	9640000	11300000	10200000	13800000	12700000	13000000	10900000	10600000	10600000	10800000	11200000	14100000	9560000	11700000	10600000	10100000	9810000	10200000	8360000	7980000	7300000	12200000	13900000	11000000	11900000	11300000	9430000	12600000	13500000	13400000	6930000	10600000	8590000	9710000	9720000	10600000	9110000	9210000	10100000	10300000	10600000	10600000	10200000	9340000	9010000	8970000	7510000	8850000	9570000
Arginine	1200000	1680000	1390000	1510000	1520000	1620000	2770000	2750000	2980000	2110000	2160000	2970000	2740000	3130000	2730000	1530000	1700000	1870000	1840000	1860000	1790000	1640000	1800000	1480000	2320000	2030000	1720000	2320000	2450000	2470000	991000	1210000	1070000	1490000	1480000	1630000	643000	640000	706000	491000	512000	500000	1080000	1010000	1030000	1490000	1440000	1470000	1690000
Aspartate	581000	692000	619000	884000	822000	829000	941000	920000	972000	759000	776000	879000	594000	774000	673000	619000	627000	699000	626000	597000	606000	660000	746000	592000	796000	771000	620000	795000	904000	876000	689000	1090000	862000	1080000	1120000	1330000	1000000	996000	1110000	1080000	1210000	1170000	1340000	1170000	1160000	2150000	1760000	2080000	860000
Glutamate	4330000	5150000	4620000	7510000	6780000	7030000	5420000	5230000	5440000	4920000	5080000	6490000	4920000	6040000	5500000	5150000	5210000	5370000	3880000	3740000	3550000	5620000	6660000	5190000	6030000	5770000	4760000	6290000	6850000	6740000	3640000	5320000	4150000	4480000	4550000	4930000	2290000	2330000	2580000	4690000	4960000	4800000	3550000	3220000	3100000	4200000	3430000	4110000	4820000
Glycine	7850000	9160000	8130000	13500000	12700000	13200000	9580000	9450000	9720000	10400000	10700000	13300000	9340000	11200000	10600000	9400000	8910000	9360000	7000000	7070000	6710000	11300000	13100000	10200000	12100000	11700000	9590000	12800000	14000000	13900000	6180000	9220000	7350000	8660000	8690000	9680000	6680000	6670000	7350000	5330000	5430000	5240000	6280000	5750000	5700000	8140000	6880000	8000000	7420000
Isoleucine	10600000	13300000	11300000	16900000	15900000	15900000	13800000	13500000	13800000	15400000	15900000	20200000	12800000	16000000	14300000	12700000	12400000	12700000	10100000	9490000	8620000	12800000	14300000	11400000	15900000	14900000	12400000	19000000	20500000	20300000	8670000	13300000	10900000	12300000	12200000	13200000	9430000	9410000	10300000	9970000	10300000	10300000	8610000	7840000	7490000	10100000	8240000	9810000	10900000
Leucine	19400000	23400000	20500000	30300000	28700000	29000000	26000000	25400000	26600000	24500000	25400000	32800000	22800000	28300000	25600000	21900000	21600000	22100000	19000000	18300000	16800000	22700000	25500000	20100000	27400000	26000000	21500000	28000000	30200000	30000000	16200000	25000000	19900000	22800000	22900000	24400000	21600000	21500000	23700000	23100000	24000000	23900000	19900000	18100000	17300000	22400000	18300000	21900000	24400000
Lysine	795000	1120000	876000	4140000	3890000	4040000	3860000	3760000	3840000	1190000	1260000	1800000	2370000	3160000	2880000	3240000	3230000	3390000	2820000	2610000	2470000	1090000	1230000	961000	1470000	1350000	1160000	3100000	3360000	3300000	1620000	2200000	1780000	2900000	2920000	3030000	3280000	3270000	3630000	3330000	3460000	3420000	3120000	2840000	2740000	3190000	2650000	3110000	2760000
Methionine	1330000	1670000	1410000	2350000	2200000	2220000	1900000	1840000	1910000	1820000	1860000	2410000	1720000	2170000	1940000	1650000	1670000	1740000	1390000	1340000	1220000	1930000	2190000	1730000	2060000	1940000	1590000	2120000	2230000	2240000	1180000	1810000	1440000	1750000	1760000	1830000	1330000	1320000	1460000	1410000	1490000	1480000	1310000	1180000	1130000	1390000	1140000	1350000	1550000
Phenylalanine	2410000	2990000	2640000	3860000	3620000	3630000	3320000	3220000	3240000	3190000	3310000	4380000	2800000	3620000	3200000	2820000	2760000	2810000	2410000	2320000	1980000	2920000	3320000	2570000	3490000	3240000	2660000	3750000	4030000	4010000	1910000	3020000	2410000	2900000	2910000	3120000	2280000	2260000	2510000	2420000	2550000	2560000	2120000	1920000	1830000	2480000	2040000	2430000	2590000
Proline	1430000	1730000	1540000	2140000	2010000	2010000	1520000	1490000	1600000	1620000	1680000	2210000	1610000	2000000	1770000	1470000	1410000	1440000	1180000	1200000	1120000	1920000	2150000	1710000	1850000	1770000	1420000	1500000	1620000	1620000	979000	1510000	1180000	1590000	1610000	1750000	1320000	1300000	1450000	745000	783000	771000	852000	773000	750000	1000000	805000	985000	1040000
Threonine	1500000	1460000	1530000	8170000	7510000	7300000	2630000	2680000	2780000	2370000	2450000	3430000	2380000	2870000	2660000	2220000	2190000	2380000	1970000	1970000	1870000	3070000	3590000	2740000	2910000	2770000	2200000	2030000	2180000	2220000	4470000	6890000	5260000	1520000	1560000	1710000	1170000	1140000	1260000	790000	816000	797000	895000	831000	850000	1010000	992000	999000	1080000
Tryptophan	545000	777000	543000	951000	895000	909000	855000	844000	863000	698000	707000	909000	760000	996000	888000	643000	658000	676000	593000	553000	506000	712000	823000	630000	954000	905000	749000	998000	1050000	1050000	437000	685000	542000	777000	782000	808000	784000	776000	870000	635000	691000	677000	618000	545000	536000	592000	471000	575000	828000
Tyrosine	3410000	4460000	3680000	5810000	5420000	5200000	4710000	4540000	4460000	4400000	4590000	6180000	4150000	5500000	4710000	4040000	3860000	3980000	3200000	3060000	2510000	4320000	4820000	3820000	4940000	4510000	3710000	5700000	6140000	6100000	2650000	4130000	3300000	4650000	4650000	4980000	3500000	3510000	3920000	3460000	3620000	3620000	2740000	2460000	2300000	3400000	2630000	3280000	3780000
Valine	6060000	7320000	6440000	9580000	9020000	8660000	7550000	7310000	7500000	7640000	7910000	10100000	6750000	8470000	7520000	7210000	6930000	7110000	5710000	5430000	4990000	7210000	7960000	6400000	8090000	7610000	6450000	9740000	10700000	10500000	4900000	7390000	6010000	7000000	6980000	7730000	6100000	6110000	6710000	6690000	6920000	6960000	5840000	5310000	5070000	6470000	5300000	6330000	6710000
Uracil	200000	347000	391000	470000	449000	466000	466000	455000	461000	483000	503000	626000	320000	446000	402000	412000	403000	393000	336000	324000	273000	380000	458000	327000	493000	431000	367000	530000	566000	557000	205000	397000	312000	370000	368000	394000	240000	234000	259000	193000	225000	224000	98000	88600	72000	55900	46900	56300	151000
[truncated: 23 more columns]

## Sheet: Fig 1b P values
MTZ vs H2O			CLI vs H2O			VAN vs H2O			CRO vs H2O			TZP vs H2O
Peak	pval.adj		Peak	pval.adj		Peak	pval.adj		Peak	pval.adj		Peak	pval.adj
Arabinose	0.000427699		Arabinose	0.166502		Arabinose	0.0247922		Arabinose	0.0476772		Arabinose	0.00979291
Fructose	3.1558e-06		Fructose	1.17971e-05		Fructose	2.66621e-05		Fructose	5.85866e-07		Fructose	1.11152e-06
Fucose	1.05334e-05		Fucose	0.850445		Fucose	0.0649716		Fucose	0.0254759		Fucose	0.0490902
Galactose	0.0177133		Galactose	6.25732e-10		Galactose	1.25146e-09		Galactose	2.50293e-10		Galactose	5.79653e-07
Glucose	0.000668253		Glucose	5.18106e-08		Glucose	5.84017e-09		Glucose	2.50293e-10		Glucose	6.25732e-10
Mannose	7.19873e-06		Mannose	1.30833e-06		Mannose	5.84017e-09		Mannose	6.46819e-07		Mannose	9.04408e-07
Ribose	0.10018		Ribose	4.53113e-05		Ribose	5.49027e-05		Ribose	5.27956e-06		Ribose	7.29354e-05
Xylose	1.0935e-05		Xylose	6.25732e-10		Xylose	3.03486e-06		Xylose	2.50293e-10		Xylose	5.79653e-07
N-acetylglucosamine	7.19873e-06		N-acetylglucosamine	1.23691e-06		N-acetylglucosamine	9.57123e-07		N-acetylglucosamine	2.50293e-10		N-acetylglucosamine	1.11152e-06
Maltose	2.41598e-05		Maltose	0.0101143		Maltose	0.223644		Maltose	0.383257		Maltose	0.407604
Sucrose	2.3684e-06		Sucrose	7.45648e-07		Sucrose	1.1762e-05		Sucrose	0.0121246		Sucrose	0.00876414
Trehalose	5.60556e-05		Trehalose	0.190732		Trehalose	0.0518378		Trehalose	0.0559908		Trehalose	0.067064
Alanine	0.183244		Alanine	1.03246e-08		Alanine	0.0143023		Alanine	1.03662e-05		Alanine	0.00010849
Arginine	5.35909e-05		Arginine	1.3349e-07		Arginine	7.9915e-08		Arginine	8.93903e-10		Arginine	5.79653e-07
Aspartate	0.797064		Aspartate	0.0029803		Aspartate	1.24675e-06		Aspartate	0.675722		Aspartate	0.000458067
Glutamate	0.572727		Glutamate	2.25442e-07		Glutamate	0.000359663		Glutamate	5.85866e-07		Glutamate	5.79653e-07
Glycine	2.3684e-06		Glycine	7.45648e-07		Glycine	5.94446e-09		Glycine	5.85866e-07		Glycine	5.79653e-07
Isoleucine	0.00189727		Isoleucine	7.65698e-07		Isoleucine	2.42392e-05		Isoleucine	6.5363e-07		Isoleucine	6.93317e-07
Leucine	0.153602		Leucine	3.32263e-05		Leucine	0.217655		Leucine	1.06151e-05		Leucine	0.000111697
Lysine	0.253016		Lysine	0.00764157		Lysine	0.0556666		Lysine	0.495634		Lysine	0.729611
Methionine	0.0527718		Methionine	1.26975e-06		Methionine	0.067889		Methionine	1.80777e-06		Methionine	1.56919e-06
Phenylalanine	0.0204042		Phenylalanine	1.02153e-06		Phenylalanine	1.31787e-05		Phenylalanine	1.04849e-06		Phenylalanine	1.23342e-06
Proline	7.19873e-06		Proline	2.08577e-09		Proline	9.57123e-07		Proline	6.25732e-10		Proline	6.25732e-10
Threonine	0.000103126		Threonine	7.65698e-07		Threonine	1.24468e-05		Threonine	2.97223e-09		Threonine	1.83548e-08
Tryptophan	6.99214e-05		Tryptophan	0.000611888		Tryptophan	7.53548e-07		Tryptophan	5.27956e-06		Tryptophan	0.000431748
Tyrosine	0.00348165		Tyrosine	9.58365e-07		Tyrosine	9.24879e-06		Tyrosine	5.85866e-07		Tyrosine	1.83548e-08
Valine	0.8726		Valine	7.65698e-07		Valine	0.00681887		Valine	1.49604e-06		Valine	6.11318e-06
Uracil	0.00042138		Uracil	7.65698e-07		Uracil	7.53548e-07		Uracil	6.5363e-07		Uracil	8.3431e-10
Succinate	0.000862605		Succinate	2.72037e-07		Succinate	0.0769497		Succinate	2.50293e-10		Succinate	2.65132e-07
Lactate	0.00042138		Lactate	2.19205e-06		Lactate	1.14718e-08		Lactate	1.22365e-08		Lactate	1.56433e-09
5-aminovalerate	3.1558e-06		5-aminovalerate	0.562688		5-aminovalerate	4.73314e-06		5-aminovalerate	2.52971e-05		5-aminovalerate	3.0994e-05
Formate	0.94988		Formate	0.000681881		Formate	8.25967e-09		Formate	3.58533e-06		Formate	7.0467e-06
Acetate	0.00667753		Acetate	7.45648e-07		Acetate	7.53548e-07		Acetate	5.85866e-07		Acetate	5.79653e-07
Propionate	2.3684e-06		Propionate	0.401946		Propionate	0.941243		Propionate	0.000169849		Propionate	3.01529e-05
Butyrate	1.25146e-09		Butyrate	0.00117972		Butyrate	0.0216362		Butyrate	3.75449e-06		Butyrate	3.31015e-05
Valerate	2.3684e-06		Valerate	0.746679		Valerate	0.68623		Valerate	8.61127e-06		Valerate	2.12464e-05
Isobutyrate	3.1558e-06		Isobutyrate	0.850445		Isobutyrate	0.661267		Isobutyrate	0.0464557		Isobutyrate	0.0004075
Isovalerate	0.388062		Isovalerate	0.00345587		Isovalerate	5.49027e-05		Isovalerate	0.717835		Isovalerate	0.233347
Ethanol	0.388062		Ethanol	0.720444		Ethanol	4.1812e-05		Ethanol	2.19205e-06		Ethanol	0.0279162

## Sheet: Fig 1c
log10 transformed E. faecium plate counts
Faeces + H2O	Faeces + MTZ	Faeces + CLI	Faeces + VAN	Faeces + CRO	No faeces
3.7	NA	NA	6.87	8.44	8.31
3.13	NA	NA	7.65	8.16	8.39
4.24	NA	NA	7.09	8.86	8.96
2.53	5.14	5.98	NA	8.22	8.23
2.19	5.26	6.3	NA	7.74	8.48
3.14	5.7	6.42	7.42	8.14	8.16
3.26	6.7	7.76	7.38	8.72	NA
3.84	6.44	6.7	6.45	7.07	NA

## Sheet: Fig 1c P values
Dunnett's multiple comparisons test	Adjusted P Value	Summary
Faeces + H2O vs. Faeces + MTZ	0.0005	***
Faeces + H2O vs. Faeces + CLI	0.0009	***
Faeces + H2O vs. Faeces + VAN	0.0003	***
Faeces + H2O vs. Faeces + CRO	<0.0001	****
Unpaired t test	P Value	Summary
Faeces + H2O vs. No faeces	<0.0001	****

## Sheet: Fig 1d
log10 transformed E. faecalis plate counts
Faeces + H2O	Faeces + MTZ	Faeces + CLI	Faeces + VAN	Faeces + CRO	No faeces
3.29	NA	NA	5.98	8.26	8.72
3.06	NA	NA	6.21	7.85	8.61
3.94	NA	NA	7.19	7.94	8.7
2.53	4.76	5.76	NA	7.3	8.44
2.82	5.29	6.22	6.63	NA	8.43
3.85	4.92	6.86	6.21	7.85	8.41
3.57	4.93	6.46	6.55	8.06	NA
2.69	4.13	5.86	7.83	7.63	NA

## Sheet: Fig 1d P values
Dunnett's multiple comparisons test	Adjusted P Value	Summary
Faeces + H2O vs. Faeces + MTZ	0.0091	**
Faeces + H2O vs. Faeces + CLI	<0.0001	****
Faeces + H2O vs. Faeces + VAN	0.0002	***
Faeces + H2O vs. Faeces + CRO	<0.0001	****
Unpaired t test	P Value	Summary
Faeces + H2O vs. No faeces	<0.0001	****

## Sheet: Fig 1a ENA accession numbers
Sample	Alias	Sample accession number	Secondary sample accession number	Link
D1_H2O_1	JAKM46	ERS22558555	SAMEA117490773	https://www.ebi.ac.uk/ena/browser/view/ERS22558555
D2_H2O_3	JAKM24	ERS22558556	SAMEA117490774	https://www.ebi.ac.uk/ena/browser/view/ERS22558556
D3_H2O_2	JAKM23	ERS22558557	SAMEA117490775	https://www.ebi.ac.uk/ena/browser/view/ERS22558557
D4_H2O_3	JAKM43	ERS22558558	SAMEA117490776	https://www.ebi.ac.uk/ena/browser/view/ERS22558558
D5_H2O_2	JAKM73	ERS22558559	SAMEA117490777	https://www.ebi.ac.uk/ena/browser/view/ERS22558559
D6_H2O_2	JAKM26	ERS22558560	SAMEA117490778	https://www.ebi.ac.uk/ena/browser/view/ERS22558560
D7_H2O_1	JAKM44	ERS22558561	SAMEA117490779	https://www.ebi.ac.uk/ena/browser/view/ERS22558561
D8_H2O_1	JAKM91	ERS22558562	SAMEA117490780	https://www.ebi.ac.uk/ena/browser/view/ERS22558562
D9_H2O_1	JAKM97	ERS22558563	SAMEA117490781	https://www.ebi.ac.uk/ena/browser/view/ERS22558563
D10_H2O_2	JAKM104	ERS22558564	SAMEA117490782	https://www.ebi.ac.uk/ena/browser/view/ERS22558564
D11_H2O_2	JAKM42	ERS22558565	SAMEA117490783	https://www.ebi.ac.uk/ena/browser/view/ERS22558565
D12_H2O_1	JAKM40	ERS22558566	SAMEA117490784	https://www.ebi.ac.uk/ena/browser/view/ERS22558566
D1_MTZ_3	JAKM48	ERS22558567	SAMEA117490785	https://www.ebi.ac.uk/ena/browser/view/ERS22558567
D2_MTZ_3	JAKM52	ERS22558568	SAMEA117490786	https://www.ebi.ac.uk/ena/browser/view/ERS22558568
D3_MTZ_2	JAKM56	ERS22558569	SAMEA117490787	https://www.ebi.ac.uk/ena/browser/view/ERS22558569
D4_MTZ_1	JAKM68	ERS22558570	SAMEA117490788	https://www.ebi.ac.uk/ena/browser/view/ERS22558570
D5_MTZ_3	JAKM75	ERS22558571	SAMEA117490789	https://www.ebi.ac.uk/ena/browser/view/ERS22558571
D6_MTZ_1	JAKM81	ERS22558572	SAMEA117490790	https://www.ebi.ac.uk/ena/browser/view/ERS22558572
D7_MTZ_3	JAKM84	ERS22558573	SAMEA117490791	https://www.ebi.ac.uk/ena/browser/view/ERS22558573
D8_MTZ_2	JAKM93	ERS22558574	SAMEA117490792	https://www.ebi.ac.uk/ena/browser/view/ERS22558574
D9_MTZ_3	JAKM99	ERS22558575	SAMEA117490793	https://www.ebi.ac.uk/ena/browser/view/ERS22558575
D10_MTZ_3	JAKM105	ERS22558576	SAMEA117490794	https://www.ebi.ac.uk/ena/browser/view/ERS22558576
D11_MTZ_2	JAKM111	ERS22558577	SAMEA117490795	https://www.ebi.ac.uk/ena/browser/view/ERS22558577
D12_MTZ_3	JAKM117	ERS22558578	SAMEA117490796	https://www.ebi.ac.uk/ena/browser/view/ERS22558578
D1_CLI_2	JAKM50	ERS22558579	SAMEA117490797	https://www.ebi.ac.uk/ena/browser/view/ERS22558579
D2_CLI_1	JAKM25	ERS22558580	SAMEA117490798	https://www.ebi.ac.uk/ena/browser/view/ERS22558580
D3_CLI_3	JAKM59	ERS22558581	SAMEA117490799	https://www.ebi.ac.uk/ena/browser/view/ERS22558581
D4_CLI_1	JAKM72	ERS22558582	SAMEA117490800	https://www.ebi.ac.uk/ena/browser/view/ERS22558582
D5_CLI_2	JAKM79	ERS22558583	SAMEA117490801	https://www.ebi.ac.uk/ena/browser/view/ERS22558583
D6_CLI_2	JAKM27	ERS22558584	SAMEA117490802	https://www.ebi.ac.uk/ena/browser/view/ERS22558584
D7_CLI_3	JAKM87	ERS22558585	SAMEA117490803	https://www.ebi.ac.uk/ena/browser/view/ERS22558585
D8_CLI_3	JAKM96	ERS22558586	SAMEA117490804	https://www.ebi.ac.uk/ena/browser/view/ERS22558586
D9_CLI_1	JAKM103	ERS22558587	SAMEA117490805	https://www.ebi.ac.uk/ena/browser/view/ERS22558587
D10_CLI_2	JAKM109	ERS22558588	SAMEA117490806	https://www.ebi.ac.uk/ena/browser/view/ERS22558588
D11_CLI_3	JAKM115	ERS22558589	SAMEA117490807	https://www.ebi.ac.uk/ena/browser/view/ERS22558589
D12_CLI_1	JAKM38	ERS22558590	SAMEA117490808	https://www.ebi.ac.uk/ena/browser/view/ERS22558590
D1_VAN_2	JAKM47	ERS22558591	SAMEA117490809	https://www.ebi.ac.uk/ena/browser/view/ERS22558591
D2_VAN_1	JAKM51	ERS22558592	SAMEA117490810	https://www.ebi.ac.uk/ena/browser/view/ERS22558592
D3_VAN_2	JAKM55	ERS22558593	SAMEA117490811	https://www.ebi.ac.uk/ena/browser/view/ERS22558593
D4_VAN_1	JAKM67	ERS22558594	SAMEA117490812	https://www.ebi.ac.uk/ena/browser/view/ERS22558594
D5_VAN_3	JAKM74	ERS22558595	SAMEA117490813	https://www.ebi.ac.uk/ena/browser/view/ERS22558595
D6_VAN_1	JAKM80	ERS22558596	SAMEA117490814	https://www.ebi.ac.uk/ena/browser/view/ERS22558596
D7_VAN_3	JAKM83	ERS22558597	SAMEA117490815	https://www.ebi.ac.uk/ena/browser/view/ERS22558597
D8_VAN_1	JAKM92	ERS22558598	SAMEA117490816	https://www.ebi.ac.uk/ena/browser/view/ERS22558598
D9_VAN_1	JAKM98	ERS22558599	SAMEA117490817	https://www.ebi.ac.uk/ena/browser/view/ERS22558599
D10_VAN_1	JAKM36	ERS22558600	SAMEA117490818	https://www.ebi.ac.uk/ena/browser/view/ERS22558600
D11_VAN_2	JAKM110	ERS22558601	SAMEA117490819	https://www.ebi.ac.uk/ena/browser/view/ERS22558601
D12_VAN_1	JAKM116	ERS22558602	SAMEA117490820	https://www.ebi.ac.uk/ena/browser/view/ERS22558602
D1_CRO_3	JAKM49	ERS22558603	SAMEA117490821	https://www.ebi.ac.uk/ena/browser/view/ERS22558603
D2_CRO_1	JAKM53	ERS22558604	SAMEA117490822	https://www.ebi.ac.uk/ena/browser/view/ERS22558604
D3_CRO_1	JAKM57	ERS22558605	SAMEA117490823	https://www.ebi.ac.uk/ena/browser/view/ERS22558605
D4_CRO_3	JAKM69	ERS22558606	SAMEA117490824	https://www.ebi.ac.uk/ena/browser/view/ERS22558606
D5_CRO_3	JAKM76	ERS22558607	SAMEA117490825	https://www.ebi.ac.uk/ena/browser/view/ERS22558607
D6_CRO_3	JAKM29	ERS22558608	SAMEA117490826	https://www.ebi.ac.uk/ena/browser/view/ERS22558608
D7_CRO_1	JAKM85	ERS22558609	SAMEA117490827	https://www.ebi.ac.uk/ena/browser/view/ERS22558609
D8_CRO_2	JAKM45	ERS22558610	SAMEA117490828	https://www.ebi.ac.uk/ena/browser/view/ERS22558610
D9_CRO_3	JAKM100	ERS22558611	SAMEA117490829	https://www.ebi.ac.uk/ena/browser/view/ERS22558611
D10_CRO_1	JAKM106	ERS22558612	SAMEA117490830	https://www.ebi.ac.uk/ena/browser/view/ERS22558612
D11_CRO_3	JAKM112	ERS22558613	SAMEA117490831	https://www.ebi.ac.uk/ena/browser/view/ERS22558613
D12_CRO_2	JAKM118	ERS22558614	SAMEA117490832	https://www.ebi.ac.uk/ena/browser/view/ERS22558614
D1_TZP_3	JAKM28	ERS22558615	SAMEA117490833	https://www.ebi.ac.uk/ena/browser/view/ERS22558615
D2_TZP_2	JAKM54	ERS22558616	SAMEA117490834	https://www.ebi.ac.uk/ena/browser/view/ERS22558616
D3_TZP_1	JAKM58	ERS22558617	SAMEA117490835	https://www.ebi.ac.uk/ena/browser/view/ERS22558617
D4_TZP_2	JAKM70	ERS22558618	SAMEA117490836	https://www.ebi.ac.uk/ena/browser/view/ERS22558618
D5_TZP_3	JAKM77	ERS22558619	SAMEA117490837	https://www.ebi.ac.uk/ena/browser/view/ERS22558619
D6_TZP_2	JAKM82	ERS22558620	SAMEA117490838	https://www.ebi.ac.uk/ena/browser/view/ERS22558620
D7_TZP_2	JAKM86	ERS22558621	SAMEA117490839	https://www.ebi.ac.uk/ena/browser/view/ERS22558621
D8_TZP_1	JAKM94	ERS22558622	SAMEA117490840	https://www.ebi.ac.uk/ena/browser/view/ERS22558622
D9_TZP_2	JAKM101	ERS22558623	SAMEA117490841	https://www.ebi.ac.uk/ena/browser/view/ERS22558623
D10_TZP_1	JAKM107	ERS22558624	SAMEA117490842	https://www.ebi.ac.uk/ena/browser/view/ERS22558624
D11_TZP_3	JAKM113	ERS22558625	SAMEA117490843	https://www.ebi.ac.uk/ena/browser/view/ERS22558625
D12_TZP_2	JAKM119	ERS22558626	SAMEA117490844	https://www.ebi.ac.uk/ena/browser/view/ERS22558626
