# Supplementary material for: Vancomycin-resistant enterococci utilise antibiotic-enriched nutrients for intestinal colonisation
Source: Nat Commun. 2025 Jul 10;16:6376. doi: 10.1038/s41467-025-61731-z (PMC12246219; doi:10.1038/s41467-025-61731-z)
Supplement: Supplementary file 6 — Source Data [file 41467_2025_61731_MOESM6_ESM.zip › Source Data/Fig 10.xlsx]

## Sheet: Fig 10a
Condition	log CFU/ml E. faecium		Condition	log CFU/ml E. faecalis
E. faecium	8.41996		E. faecalis	9
	8.35218			8.39794
	8.65321			9
	8.39794			9.09691
	8.39794			8.94201
	8.39794			8.79588
E. faecium + E. faecalis	7.21219		E. faecalis + E. faecium	9.09691
	7.65321			8.69897
	7.52892			8.39794
	6.57403			8.79588
	6.69897			8.57403
	6.39794			8.87506

## Sheet: Fig 10b
Condition	log CFU/ml E. faecium		Condition	log CFU/ml E. faecalis		Condition	log CFU/ml K. pneumoniae		Condition	log CFU/ml E. coli		Condition	log CFU/ml E. hormaechei
E. faecium	8.41996		E. faecalis	9		K. pneumoniae	8.79588		E. coli	8.61595		E. hormaechei	8.49554
	8.35218			8.39794			8.39794			8.13988			8.37658
	8.65321			9			8.39794			8.39794			8.21219
	8.39794			9.09691			9.21219			8.57403			8.32838
	8.39794			8.94201			8.87506			8.21219			8.27416
	8.39794			8.79588			8.57403			9			8.47712
E. faecium + K. pneumoniae	8		E. faecalis + K. pneumoniae	7.69897		K. pneumoniae + E. faecium	9.05308		E. coli + E. faecium	9		E. hormaechei + E. faecium	8.49554
	7.39794			7.79588			8.57403			8.87506			8.35218
	7.57403			8.21219			8.39794			8.79588			8.32838
	8.13988			7.49554			9			8.57403			8.45939
	8			7.64147			8.79588			8.79588			8.30103
	8			7.71012			9.05308			8.87506			8.37658
E. faecium + E. coli	8.21219		E. faecalis + E. coli	8.66558		K. pneumoniae + E. faecalis	9		E. coli + E. faecalis	9		E. hormaechei + E. faecalis	8.94201
	8			8.27416			8.94201			8.79588			8.57403
	8.09691			8.37658			8.39794			8.87506			8.87506
	8.09691			8.21219			9			8.79588			8.94201
	8.05308			8.24304			8.69897			8.69897			8.69897
	8.05308			8.32838			8.57403			8.87506			8.79588
E. faecium + E. hormaechei	7.94201		E. faecalis + E. hormaechei	7.05308
	7.57403			6.87506
	7.39794			6.94201
	8.24304			7.43933
	7.79588			7.37658
	8.05308			7.09691

## Sheet: P values
Panel a
Comparison	P value	Representation on plot
E. faecium vs E. faecium + E. faecalis	<0.0001	****
E. faecalis vs E. faecalis + E. faecium	0.3767	ns
Panel b
Comparison	Adjusted P value	Representation on plot
E. faecium vs. E. faecium + K. pneumoniae	0.0006	***
E. faecium vs. E. faecium + E. coli	0.0346	*
E. faecium vs. E. faecium + E. hormaechei	0.0004	***
E. faecalis vs. E. faecalis + K. pneumoniae	<0.0001	****
E. faecalis vs. E. faecalis + E. coli	0.0019	**
E. faecalis vs. E. faecalis + E. hormaechei	<0.0001	****
K. pneumoniae vs. K. pneumoniae + E. faecium	0.7546	ns
K. pneumoniae vs. K. pneumoniae + E. faecalis	0.907	ns
E. coli vs. E. coli + E. faecium	0.0271	*
E. coli vs. E. coli + E. faecalis	0.0192	*
E. hormaechei vs. E. hormaechei + E. faecium	0.904	ns
E. hormaechei vs. E. hormaechei + E. faecalis	<0.0001	****
