# Supplementary material for: Vancomycin-resistant enterococci utilise antibiotic-enriched nutrients for intestinal colonisation
Source: Nat Commun. 2025 Jul 10;16:6376. doi: 10.1038/s41467-025-61731-z (PMC12246219; doi:10.1038/s41467-025-61731-z)
Supplement: Supplementary file 6 — Source Data [file 41467_2025_61731_MOESM6_ESM.zip › Source Data/Fig 2.xlsx]

## Sheet: Fig 2a, 2b
Mouse	Treatment	Arabinose	Glucose	Trehalose	Arginine	Aspartate	Glycine	Phenylalanine	Tyrosine	Lactate	Propionate	Butyrate	Isobutyrate	Ethanol
M1.1	H2O	148000	134000	68200	330000	461000	1290000	489000	406000	9710000	1070000	722000	200000	1060000
M1.2	H2O	158000	149000	106000	348000	571000	1040000	415000	344000	5690000	994000	841000	181000	1800000
M1.3	H2O	139000	159000	80400	367000	634000	1520000	526000	437000	9500000	1110000	1000000	217000	2110000
M1.4	H2O	68800	38600	52200	425000	641000	1380000	421000	311000	12100000	1300000	1080000	234000	1720000
M1.5	H2O	104000	110000	59500	321000	573000	1030000	272000	184000	5860000	1240000	1070000	243000	2200000
M2.1	VAN	1180000	782000	442000	609000	635000	4950000	721000	462000	2100000	485000	613000	104000	1010000
M2.2	VAN	1090000	608000	263000	560000	928000	3970000	860000	583000	2840000	659000	644000	124000	1040000
M2.3	VAN	959000	452000	164000	436000	776000	3020000	841000	548000	2490000	558000	630000	128000	991000
M2.4	VAN	848000	442000	196000	383000	699000	2570000	701000	465000	1920000	414000	500000	93300	747000
M2.5	VAN	1080000	694000	372000	625000	809000	5020000	765000	463000	2240000	594000	628000	104000	943000

## Sheet: Fig 2c
E. faecium counts, log CFU/g faeces
H2O treated	VAN treated
2.69897	9.39794
3	9.5563
3.17609	9.32222
2.69897	9.68124
2.69897	9.83251

## Sheet: P values
Fig 2a, 2b				Fig 2c
Peak	adjusted p-value	Representation on plot		Comparison	p-value	Representation on plot
Arabinose	0.000574	***		VAN-treated vs H2O-treated	0.0079	**
Glucose	0.00555333	**
Trehalose	0.03	*
Arginine	0.0434933	*
Aspartate	0.03	*
Glycine	0.01785	*
Phenylalanine	0.001827	**
Tyrosine	0.03	*
Lactate	0.018648	*
Propionate	0.000574	***
Butyrate	0.0179511	*
Isobutyrate	0.00129733	**
Ethanol	0.03	*
