# Supplementary material for: Vancomycin-resistant enterococci utilise antibiotic-enriched nutrients for intestinal colonisation
Source: Nat Commun. 2025 Jul 10;16:6376. doi: 10.1038/s41467-025-61731-z (PMC12246219; doi:10.1038/s41467-025-61731-z)
Supplement: Supplementary file 6 — Source Data [file 41467_2025_61731_MOESM6_ESM.zip › Source Data/Fig 3, S9-S14, Table S3.xlsx]

## Sheet: Efm NCTC 12202
Acetate
Expt	No Metabolite	Low (10)	Average (65)	High (120)	4	8	16	32	64	128	256	512
Expt 1	0.46	0.463	0.484	0.412	0.422	0.472	0.494	0.493	0.491	0.349	0.104	0.054
Expt 1	0.434	0.463	0.469	0.443	0.496	0.468	0.463	0.479	0.479	0.407	0.145	0.052
Expt 1	0.469	0.494	0.474	0.49	0.49	0.498	0.515	0.533	0.504	0.431	0.15	0.053
Expt 1	0.503	0.502	0.491	0.455	0.487	0.497	0.512	0.513	0.519	0.442	0.113	0.049
Expt 1	0.502	0.532	0.497	0.482	0.484	0.497	0.537	0.537	0.507	0.487	0.097	0.047
Expt 1	0.455	0.5	0.464	0.464	0.5	0.498	0.47	0.476	0.458	0.434	0.084	0.049
Expt 1	0.5	0.484	0.44	0.44	0.507	0.495	0.499	0.478	0.485	0.443	0.128	0.053
Expt 2	0.488	0.452	0.459	0.413	0.498	0.474	0.461	0.48	0.494	0.412	0.106	0.046
Expt 2	0.443	0.518	0.499	0.41	0.447	0.495	0.498	0.487	0.504	0.429	0.153	0.067
Expt 2	0.511	0.416	0.416	0.405	0.433	0.457	0.504	0.527	0.508	0.484	0.102	0.063
Expt 2	0.52	0.486	0.423	0.416	0.416	0.445	0.538	0.531	0.506	0.439	0.105	0.055
Expt 2	0.509	0.517	0.503	0.491	0.41	0.466	0.583	0.56	0.539	0.439	0.121	0.05
Expt 2	0.452	0.493	0.417	0.439	0.41	0.447	0.56	0.536	0.505	0.46	0.14	0.048
Expt 2	0.442	0.435	0.425	0.439	0.459	0.491	0.437	0.422	0.479	0.492	0.147	0.046
Propionate
Expt	No Metabolite	Low (5)	Average (15)	High (35)	4	8	16	32	64	128	256	512
Expt 1	0.475	0.435	0.336	0.319	0.434	0.433	0.332	0.327	0.257	0.077	0.048	0.049
Expt 1	0.459	0.431	0.399	0.319	0.433	0.437	0.394	0.349	0.288	0.101	0.064	0.062
Expt 1	0.474	0.469	0.408	0.325	0.468	0.456	0.403	0.344	0.31	0.129	0.088	0.085
Expt 1	0.492	0.481	0.413	0.376	0.492	0.474	0.413	0.39	0.249	0.146	0.091	0.085
Expt 1	0.507	0.431	0.423	0.376	0.438	0.438	0.423	0.378	0.34	0.13	0.084	0.081
Expt 1	0.493	0.422	0.341	0.341	0.425	0.424	0.334	0.342	0.291	0.082	0.029	0.031
Expt 1	0.522	0.393	0.351	0.302	0.399	0.399	0.345	0.305	0.268	0.085	0.028	0.03
Expt 2	0.465	0.461	0.354	0.322	0.463	0.452	0.353	0.331	0.213	0.082	0.036	0.033
Expt 2	0.515	0.473	0.392	0.331	0.474	0.464	0.38	0.344	0.231	0.118	0.04	0.039
Expt 2	0.514	0.473	0.381	0.336	0.47	0.436	0.383	0.346	0.275	0.1	0.056	0.055
Expt 2	0.552	0.478	0.407	0.378	0.464	0.443	0.399	0.396	0.341	0.108	0.036	0.028
Expt 2	0.489	0.457	0.404	0.375	0.458	0.449	0.406	0.388	0.288	0.137	0.031	0.028
Expt 2	0.535	0.416	0.371	0.359	0.416	0.417	0.373	0.353	0.255	0.105	0.031	0.028
Expt 2	0.498	0.398	0.352	0.306	0.386	0.397	0.346	0.314	0.271	0.066	0.029	0.028
Butyrate
Expt	No Metabolite	Low (3)	Average (15)	High (40)	4	8	16	32	64	128	256	512
Expt 1	0.484	0.463	0.408	0.302	0.453	0.434	0.443	0.336	0.183	0.048	0.038	0.029
Expt 1	0.449	0.439	0.417	0.317	0.424	0.435	0.414	0.338	0.196	0.049	0.039	0.029
Expt 1	0.472	0.475	0.458	0.336	0.478	0.474	0.493	0.364	0.178	0.091	0.046	0.033
Expt 1	0.505	0.485	0.503	0.355	0.485	0.488	0.498	0.363	0.194	0.102	0.035	0.036
Expt 1	0.501	0.501	0.452	0.366	0.494	0.49	0.449	0.362	0.144	0.092	0.04	0.037
Expt 1	0.507	0.508	0.456	0.374	0.495	0.499	0.449	0.371	0.193	0.043	0.034	0.03
Expt 1	0.514	0.501	0.48	0.321	0.493	0.483	0.455	0.368	0.184	0.043	0.032	0.03
Expt 2	0.471	0.469	0.461	0.337	0.442	0.458	0.463	0.362	0.209	0.049	0.034	0.029
Expt 2	0.482	0.465	0.415	0.303	0.443	0.443	0.405	0.331	0.185	0.091	0.041	0.033
Expt 2	0.498	0.501	0.507	0.344	0.505	0.503	0.476	0.355	0.15	0.095	0.051	0.036
Expt 2	0.477	0.503	0.506	0.352	0.505	0.506	0.485	0.41	0.128	0.092	0.039	0.038
Expt 2	0.505	0.492	0.465	0.315	0.494	0.494	0.457	0.435	0.151	0.081	0.039	0.039
Expt 2	0.524	0.465	0.428	0.357	0.462	0.432	0.4	0.375	0.15	0.051	0.031	0.033
Expt 2	0.501	0.491	0.453	0.389	0.489	0.451	0.458	0.382	0.196	0.038	0.031	0.03
Valerate
Expt	No Metabolite	Low (0.5)	Average (3.5)	High (12)	4	8	16	32	64	128	256	512
Expt 1	0.438	0.459	0.459	0.379	0.427	0.485	0.263	0.095	0.036	0.023	0.023	0.029
Expt 1	0.581	0.412	0.462	0.383	0.408	0.483	0.181	0.091	0.029	0.025	0.026	0.033
Expt 1	0.523	0.5	0.455	0.398	0.406	0.396	0.203	0.07	0.032	0.025	0.03	0.032
Expt 1	0.534	0.495	0.498	0.393	0.485	0.451	0.262	0.09	0.046	0.028	0.035	0.033
Expt 1	0.508	0.503	0.458	0.378	0.423	0.427	0.198	0.097	0.031	0.026	0.027	0.027
Expt 1	0.572	0.423	0.449	0.376	0.439	0.423	0.186	0.046	0.029	0.025	0.026	0.028
Expt 1	0.519	0.495	0.453	0.381	0.455	0.394	0.248	0.046	0.027	0.024	0.024	0.026
Expt 2	0.548	0.423	0.439	0.397	0.415	0.402	0.173	0.057	0.026	0.026	0.026	0.031
Expt 2	0.572	0.428	0.475	0.375	0.514	0.411	0.205	0.076	0.029	0.025	0.025	0.033
Expt 2	0.529	0.485	0.45	0.381	0.454	0.394	0.209	0.063	0.029	0.027	0.034	0.036
Expt 2	0.571	0.544	0.443	0.382	0.516	0.383	0.177	0.085	0.029	0.045	0.028	0.03
Expt 2	0.549	0.53	0.507	0.396	0.501	0.406	0.265	0.078	0.034	0.056	0.042	0.034
Expt 2	0.499	0.492	0.5	0.397	0.508	0.447	0.296	0.074	0.028	0.025	0.03	0.031
Expt 2	0.519	0.491	0.432	0.389	0.503	0.486	0.283	0.042	0.028	0.025	0.026	0.028
Formate
Expt	No Metabolite	Low (0.05)	Average (0.1)	High (0.15)	4	8	16	32	64	128	256	512
Expt 1	0.416	0.433	0.4	0.41	0.442	0.464	0.427	0.402	0.181	0.119	0.091	0.057
Expt 1	0.448	0.413	0.403	0.425	0.442	0.489	0.445	0.44	0.194	0.095	0.098	0.048
Expt 1	0.493	0.474	0.472	0.449	0.436	0.422	0.395	0.383	0.177	0.09	0.072	0.054
Expt 1	0.513	0.484	0.481	0.377	0.421	0.416	0.373	0.33	0.168	0.098	0.084	0.059
Expt 1	0.515	0.489	0.493	0.441	0.421	0.464	0.454	0.386	0.171	0.099	0.082	0.058
Expt 1	0.516	0.466	0.467	0.461	0.469	0.479	0.453	0.372	0.148	0.106	0.095	0.043
Expt 1	0.454	0.437	0.456	0.444	0.476	0.492	0.452	0.446	0.175	0.106	0.09	0.043
Expt 2	0.454	0.463	0.453	0.465	0.424	0.423	0.378	0.317	0.182	0.072	0.083	0.045
Expt 2	0.424	0.419	0.403	0.412	0.394	0.431	0.37	0.329	0.188	0.078	0.073	0.049
Expt 2	0.451	0.468	0.437	0.411	0.41	0.455	0.403	0.375	0.119	0.081	0.074	0.036
Expt 2	0.514	0.513	0.494	0.479	0.422	0.454	0.454	0.462	0.149	0.089	0.079	0.04
Expt 2	0.473	0.477	0.427	0.494	0.464	0.471	0.464	0.416	0.148	0.085	0.053	0.052
Expt 2	0.488	0.471	0.412	0.416	0.429	0.467	0.423	0.445	0.151	0.08	0.059	0.032
Expt 2	0.498	0.476	0.397	0.426	0.439	0.421	0.393	0.366	0.18	0.066	0.041	0.048
Isobutyrate
Expt	No Metabolite	Low (0.5)	Average (2)	High (5)	4	8	16	32	64	128	256	512
Expt 1	0.499	0.505	0.513	0.525	0.523	0.545	0.549	0.522	0.511	0.39	0.065	0.037
Expt 1	0.51	0.515	0.538	0.536	0.514	0.511	0.489	0.507	0.537	0.373	0.069	0.037
Expt 1	0.501	0.544	0.551	0.562	0.555	0.545	0.509	0.534	0.536	0.342	0.075	0.037
Expt 1	0.539	0.563	0.546	0.558	0.571	0.53	0.545	0.511	0.508	0.343	0.08	0.037
Expt 1	0.53	0.615	0.584	0.56	0.587	0.527	0.549	0.526	0.512	0.337	0.065	0.038
Expt 1	0.502	0.615	0.617	0.548	0.56	0.569	0.556	0.537	0.506	0.423	0.09	0.038
Expt 1	0.56	0.586	0.602	0.553	0.582	0.555	0.558	0.55	0.543	0.33	0.082	0.041
Expt 2	0.493	0.501	0.545	0.532	0.565	0.516	0.519	0.529	0.518	0.371	0.091	0.037
Expt 2	0.491	0.504	0.519	0.524	0.524	0.528	0.54	0.57	0.526	0.394	0.097	0.037
Expt 2	0.494	0.503	0.502	0.513	0.504	0.513	0.545	0.563	0.544	0.35	0.113	0.037
Expt 2	0.547	0.536	0.542	0.55	0.519	0.508	0.547	0.556	0.547	0.385	0.102	0.036
Expt 2	0.517	0.509	0.511	0.534	0.521	0.511	0.518	0.516	0.487	0.368	0.084	0.036
Expt 2	0.529	0.523	0.592	0.545	0.513	0.497	0.516	0.512	0.528	0.469	0.094	0.036
Expt 2	0.519	0.515	0.509	0.505	0.506	0.494	0.487	0.505	0.513	0.467	0.085	0.036
Isovalerate
Expt	No Metabolite	Low (0.5)	Average (2)	High (5)	4	8	16	32	64	128	256	512
Expt 1	0.486	0.489	0.506	0.481	0.499	0.499	0.511	0.472	0.189	0.07	0.036	0.027
Expt 1	0.504	0.507	0.504	0.499	0.532	0.492	0.539	0.456	0.134	0.074	0.033	0.078
Expt 1	0.519	0.505	0.471	0.491	0.501	0.524	0.533	0.422	0.171	0.114	0.04	0.064
Expt 1	0.52	0.522	0.471	0.496	0.498	0.505	0.507	0.423	0.205	0.134	0.05	0.06
Expt 1	0.516	0.512	0.507	0.496	0.482	0.503	0.518	0.453	0.136	0.137	0.062	0.039
Expt 1	0.516	0.513	0.506	0.499	0.503	0.493	0.513	0.496	0.199	0.097	0.046	0.047
Expt 1	0.552	0.526	0.504	0.494	0.529	0.506	0.512	0.497	0.132	0.087	0.04	0.051
Expt 2	0.489	0.484	0.471	0.492	0.479	0.491	0.495	0.417	0.209	0.061	0.036	0.045
Expt 2	0.463	0.484	0.496	0.488	0.503	0.506	0.505	0.436	0.216	0.066	0.034	0.085
Expt 2	0.512	0.484	0.479	0.484	0.516	0.511	0.518	0.457	0.21	0.076	0.038	0.061
Expt 2	0.522	0.506	0.497	0.493	0.484	0.503	0.517	0.475	0.176	0.09	0.039	0.051
Expt 2	0.521	0.525	0.517	0.491	0.532	0.508	0.513	0.477	0.143	0.088	0.042	0.067
Expt 2	0.534	0.525	0.495	0.502	0.501	0.495	0.515	0.467	0.215	0.074	0.038	0.057
Expt 2	0.504	0.519	0.476	0.492	0.504	0.494	0.521	0.418	0.152	0.066	0.04	0.042
Lactate
Expt	No Metabolite	Low (0.3)	Average (0.7)	High (1.2)	4	8	16	32	64	128	256	512
Expt 1	0.543	0.52	0.537	0.558	0.552	0.537	0.515	0.501	0.468	0.488	0.171	0.156
Expt 1	0.528	0.505	0.522	0.543	0.537	0.522	0.5	0.486	0.453	0.421	0.169	0.167
Expt 1	0.512	0.521	0.538	0.493	0.494	0.599	0.527	0.498	0.473	0.467	0.137	0.149
Expt 1	0.526	0.493	0.536	0.522	0.505	0.538	0.542	0.509	0.497	0.475	0.183	0.156
Expt 1	0.522	0.545	0.577	0.548	0.513	0.529	0.577	0.513	0.491	0.451	0.146	0.154
Expt 1	0.551	0.542	0.565	0.543	0.546	0.551	0.575	0.534	0.505	0.421	0.129	0.162
Expt 1	0.555	0.575	0.566	0.556	0.524	0.542	0.569	0.516	0.504	0.492	0.148	0.166
Expt 2	0.4804	0.553	0.561	0.53	0.54	0.549	0.54	0.52	0.509	0.486	0.194	0.151
Expt 2	0.523	0.567	0.587	0.521	0.528	0.537	0.491	0.516	0.505	0.453	0.136	0.165
Expt 2	0.508	0.561	0.562	0.551	0.524	0.546	0.52	0.546	0.509	0.458	0.157	0.159
Expt 2	0.495	0.518	0.521	0.547	0.558	0.568	0.544	0.557	0.502	0.454	0.131	0.17
Expt 2	0.524	0.508	0.504	0.531	0.544	0.575	0.578	0.529	0.503	0.457	0.178	0.177
Expt 2	0.491	0.522	0.555	0.568	0.567	0.562	0.563	0.529	0.502	0.456	0.133	0.168
Expt 2	0.495	0.526	0.519	0.529	0.541	0.524	0.528	0.526	0.502	0.477	0.138	0.161
5-aminovalerate
Expt	No Metabolite	Low (0.3)	Average (1)	High (4)	4	8	16	32	64	128	256	512
Expt 1	0.517	0.514	0.482	0.477	0.471	0.479	0.52	0.513	0.501	0.462	0.44	0.347
Expt 1	0.502	0.545	0.489	0.473	0.478	0.48	0.496	0.493	0.478	0.475	0.454	0.322
Expt 1	0.514	0.508	0.501	0.539	0.539	0.527	0.501	0.509	0.476	0.452	0.443	0.3
Expt 1	0.516	0.505	0.518	0.535	0.537	0.527	0.479	0.489	0.471	0.439	0.403	0.311
Expt 1	0.498	0.509	0.521	0.526	0.522	0.527	0.544	0.527	0.474	0.432	0.431	0.287
Expt 1	0.492	0.496	0.515	0.558	0.554	0.561	0.547	0.517	0.497	0.479	0.415	0.29
Expt 1	0.483	0.494	0.504	0.523	0.529	0.529	0.504	0.507	0.505	0.454	0.417	0.319
Expt 2	0.529	0.481	0.509	0.48	0.482	0.48	0.494	0.499	0.459	0.444	0.473	0.362
Expt 2	0.518	0.509	0.516	0.515	0.502	0.509	0.488	0.504	0.501	0.455	0.47	0.358
Expt 2	0.483	0.504	0.524	0.507	0.491	0.517	0.521	0.525	0.483	0.466	0.441	0.333
Expt 2	0.532	0.503	0.515	0.544	0.554	0.544	0.52	0.516	0.493	0.425	0.409	0.307
Expt 2	0.49	0.506	0.508	0.505	0.518	0.538	0.547	0.527	0.48	0.476	0.455	0.323
Expt 2	0.485	0.515	0.482	0.513	0.528	0.531	0.545	0.516	0.491	0.457	0.434	0.343
Expt 2	0.472	0.491	0.523	0.551	0.549	0.55	0.534	0.517	0.476	0.443	0.456	0.343
Ethanol
Expt	No Metabolite	Low (0.6)	Average (10)	High (60)	4	8	16	32	64	128	256	512
Expt 1	0.515	0.503	0.518	0.472	0.429	0.524	0.487	0.57	0.515	0.512	0.507	0.115
Expt 1	0.548	0.544	0.525	0.515	0.511	0.54	0.567	0.587	0.565	0.553	0.567	0.114
Expt 1	0.518	0.495	0.542	0.552	0.484	0.516	0.545	0.59	0.566	0.569	0.561	0.111
Expt 1	0.479	0.49	0.481	0.539	0.436	0.538	0.532	0.561	0.53	0.579	0.569	0.114
Expt 1	0.452	0.484	0.474	0.532	0.462	0.546	0.563	0.57	0.54	0.545	0.568	0.129
Expt 1	0.496	0.463	0.454	0.504	0.468	0.454	0.528	0.512	0.491	0.501	0.556	0.131
Expt 1	0.464	0.451	0.458	0.516	0.469	0.462	0.51	0.526	0.497	0.496	0.477	0.124
Expt 2	0.45	0.521	0.518	0.488	0.454	0.456	0.482	0.535	0.538	0.503	0.482	0.142
Expt 2	0.48	0.478	0.488	0.477	0.454	0.475	0.478	0.514	0.53	0.571	0.482	0.123
Expt 2	0.529	0.47	0.484	0.486	0.461	0.425	0.507	0.473	0.472	0.537	0.569	0.133
Expt 2	0.473	0.481	0.479	0.477	0.477	0.478	0.482	0.515	0.467	0.531	0.474	0.122
Expt 2	0.534	0.531	0.522	0.512	0.529	0.502	0.5	0.526	0.503	0.502	0.518	0.122
Expt 2	0.538	0.518	0.526	0.539	0.523	0.516	0.525	0.539	0.525	0.524	0.517	0.136
Expt 2	0.511	0.528	0.538	0.521	0.538	0.536	0.522	0.521	0.549	0.539	0.532	0.157

## Sheet: Efm NCTC 12204
Acetate
Expt	No Metabolite	Low (10)	Average (65)	High (120)	4	8	16	32	64	128	256	512
Expt 1	0.481	0.423	0.24	0.257	0.524	0.537	0.371	0.283	0.453	0.261	0.022	0.022
Expt 1	0.506	0.465	0.306	0.224	0.522	0.484	0.304	0.286	0.458	0.213	0.023	0.023
Expt 1	0.593	0.467	0.244	0.231	0.585	0.562	0.455	0.404	0.455	0.287	0.028	0.022
Expt 1	0.482	0.435	0.373	0.223	0.349	0.365	0.443	0.466	0.364	0.24	0.031	0.023
Expt 1	0.417	0.431	0.309	0.291	0.453	0.452	0.427	0.43	0.411	0.216	0.028	0.032
Expt 2	0.528	0.478	0.389	0.203	0.548	0.486	0.535	0.367	0.36	0.227	0.035	0.02
Expt 2	0.51	0.42	0.337	0.228	0.545	0.463	0.444	0.355	0.316	0.172	0.03	0.022
Expt 2	0.406	0.319	0.281	0.162	0.398	0.35	0.342	0.294	0.249	0.132	0.036	0.02
Expt 2	0.533	0.469	0.35	0.26	0.448	0.448	0.313	0.312	0.26	0.151	0.027	0.023
Expt 2	0.565	0.492	0.334	0.121	0.464	0.529	0.472	0.395	0.295	0.215	0.024	0.021
Propionate
Expt	No Metabolite	Low (5)	Average (15)	High (35)	4	8	16	32	64	128	256	512
Expt 1	0.485	0.471	0.346	0.27	0.391	0.349	0.324	0.229	0.215	0.049	0.019	0.018
Expt 1	0.557	0.452	0.373	0.24	0.378	0.341	0.322	0.24	0.206	0.033	0.022	0.022
Expt 1	0.533	0.471	0.339	0.244	0.457	0.432	0.326	0.287	0.215	0.057	0.021	0.021
Expt 1	0.494	0.282	0.353	0.297	0.347	0.359	0.328	0.251	0.264	0.06	0.024	0.024
Expt 1	0.386	0.315	0.321	0.278	0.31	0.337	0.327	0.288	0.285	0.089	0.022	0.022
Expt 2	0.424	0.282	0.304	0.239	0.382	0.399	0.32	0.252	0.161	0.032	0.021	0.02
Expt 2	0.449	0.336	0.314	0.225	0.385	0.333	0.366	0.294	0.174	0.032	0.021	0.021
Expt 2	0.4	0.297	0.326	0.215	0.387	0.343	0.319	0.226	0.1	0.031	0.02	0.02
Expt 2	0.465	0.327	0.311	0.193	0.309	0.368	0.333	0.277	0.156	0.027	0.022	0.023
Expt 2	0.548	0.387	0.328	0.25	0.392	0.341	0.358	0.351	0.178	0.028	0.021	0.02
Butyrate
Expt	No Metabolite	Low (3)	Average (15)	High (40)	4	8	16	32	64	128	256	512
Expt 1	0.54	0.369	0.394	0.246	0.402	0.329	0.336	0.37	0.211	0.035	0.021	0.021
Expt 1	0.485	0.309	0.427	0.26	0.341	0.346	0.344	0.301	0.265	0.04	0.023	0.024
Expt 1	0.399	0.402	0.402	0.26	0.364	0.43	0.377	0.333	0.275	0.043	0.022	0.022
Expt 1	0.354	0.345	0.349	0.265	0.386	0.365	0.36	0.284	0.287	0.029	0.022	0.021
Expt 1	0.383	0.301	0.324	0.251	0.417	0.438	0.344	0.231	0.232	0.042	0.021	0.021
Expt 2	0.489	0.462	0.238	0.283	0.316	0.279	0.298	0.321	0.278	0.055	0.02	0.02
Expt 2	0.486	0.471	0.386	0.275	0.381	0.374	0.375	0.309	0.225	0.05	0.021	0.021
Expt 2	0.453	0.416	0.309	0.257	0.315	0.302	0.309	0.225	0.222	0.049	0.02	0.021
Expt 2	0.42	0.477	0.267	0.201	0.345	0.275	0.234	0.23	0.232	0.038	0.025	0.021
Expt 2	0.463	0.455	0.326	0.288	0.43	0.44	0.309	0.314	0.198	0.05	0.024	0.021
Valerate
Expt	No Metabolite	Low (0.5)	Average (3.5)	High (12)	4	8	16	32	64	128	256	512
Expt 1	0.497	0.469	0.414	0.287	0.375	0.338	0.296	0.192	0.024	0.02	0.02	0.022
Expt 1	0.497	0.407	0.365	0.284	0.309	0.312	0.282	0.245	0.029	0.021	0.022	0.023
Expt 1	0.43	0.315	0.401	0.282	0.275	0.328	0.208	0.11	0.028	0.021	0.022	0.021
Expt 1	0.392	0.401	0.338	0.243	0.355	0.319	0.284	0.207	0.029	0.023	0.025	0.023
Expt 1	0.411	0.395	0.343	0.263	0.358	0.334	0.291	0.216	0.026	0.029	0.02	0.021
Expt 2	0.381	0.371	0.397	0.329	0.266	0.287	0.283	0.2	0.055	0.02	0.019	0.02
Expt 2	0.414	0.4	0.378	0.232	0.372	0.253	0.227	0.187	0.081	0.021	0.021	0.023
Expt 2	0.438	0.438	0.425	0.317	0.313	0.296	0.208	0.164	0.036	0.02	0.021	0.021
Expt 2	0.348	0.391	0.415	0.272	0.244	0.287	0.272	0.191	0.031	0.021	0.023	0.021
Expt 2	0.397	0.325	0.36	0.308	0.368	0.366	0.3	0.157	0.065	0.02	0.02	0.022
Formate
Expt	No Metabolite	Low (0.05)	Average (0.1)	High (0.15)	4	8	16	32	64	128	256	512
Expt 1	0.456	0.544	0.489	0.422	0.49	0.316	0.3	0.27	0.194	0.133	0.028	0.021
Expt 1	0.454	0.519	0.502	0.501	0.521	0.355	0.25	0.267	0.181	0.111	0.028	0.021
Expt 1	0.401	0.563	0.504	0.492	0.475	0.479	0.449	0.319	0.17	0.157	0.024	0.021
Expt 1	0.422	0.41	0.397	0.426	0.281	0.338	0.33	0.352	0.185	0.104	0.026	0.022
Expt 1	0.462	0.365	0.452	0.444	0.337	0.317	0.345	0.313	0.155	0.108	0.025	0.021
Expt 2	0.464	0.482	0.46	0.401	0.527	0.401	0.469	0.299	0.174	0.101	0.02	0.019
Expt 2	0.476	0.482	0.509	0.395	0.479	0.482	0.487	0.297	0.17	0.066	0.02	0.021
Expt 2	0.45	0.489	0.468	0.424	0.436	0.486	0.339	0.262	0.132	0.09	0.019	0.019
Expt 2	0.415	0.425	0.419	0.416	0.396	0.366	0.308	0.239	0.133	0.069	0.022	0.022
Expt 2	0.428	0.387	0.402	0.478	0.386	0.356	0.323	0.246	0.136	0.064	0.024	0.022
Isobutyrate
Expt	No Metabolite	Low (0.5)	Average (2)	High (5)	4	8	16	32	64	128	256	512
Expt 1	0.471	0.456	0.355	0.37	0.411	0.382	0.313	0.312	0.291	0.092	0.021	0.019
Expt 1	0.352	0.36	0.359	0.37	0.355	0.332	0.338	0.323	0.236	0.101	0.023	0.022
Expt 1	0.326	0.402	0.318	0.343	0.37	0.33	0.282	0.227	0.182	0.041	0.021	0.021
Expt 1	0.364	0.39	0.318	0.301	0.355	0.332	0.345	0.311	0.28	0.053	0.022	0.022
Expt 1	0.44	0.404	0.388	0.215	0.381	0.37	0.347	0.24	0.241	0.079	0.021	0.019
Expt 2	0.429	0.481	0.448	0.351	0.432	0.344	0.313	0.294	0.292	0.051	0.022	0.022
Expt 2	0.43	0.42	0.402	0.377	0.409	0.318	0.276	0.246	0.195	0.038	0.023	0.025
Expt 2	0.331	0.352	0.377	0.413	0.345	0.275	0.206	0.291	0.201	0.027	0.021	0.023
Expt 2	0.479	0.375	0.382	0.387	0.391	0.313	0.237	0.253	0.188	0.025	0.022	0.02
Expt 2	0.319	0.326	0.388	0.347	0.34	0.309	0.259	0.228	0.187	0.033	0.021	0.02
Isovalerate
Expt	No Metabolite	Low (0.5)	Average (2)	High (5)	4	8	16	32	64	128	256	512
Expt 1	0.382	0.302	0.37	0.353	0.37	0.314	0.259	0.238	0.116	0.021	0.022	0.031
Expt 1	0.357	0.394	0.377	0.341	0.296	0.256	0.174	0.223	0.053	0.023	0.025	0.024
Expt 1	0.372	0.351	0.35	0.321	0.345	0.316	0.157	0.134	0.042	0.022	0.023	0.025
Expt 1	0.444	0.37	0.353	0.306	0.364	0.324	0.291	0.204	0.05	0.022	0.021	0.022
Expt 1	0.449	0.432	0.344	0.368	0.354	0.342	0.273	0.215	0.048	0.021	0.021	0.021
Expt 2	0.365	0.321	0.38	0.333	0.344	0.372	0.254	0.162	0.052	0.021	0.02	0.021
Expt 2	0.33	0.301	0.392	0.316	0.358	0.218	0.198	0.117	0.04	0.022	0.022	0.022
Expt 2	0.393	0.378	0.322	0.373	0.349	0.224	0.157	0.101	0.031	0.025	0.021	0.022
Expt 2	0.452	0.335	0.326	0.305	0.281	0.231	0.12	0.146	0.036	0.022	0.021	0.022
Expt 2	0.382	0.36	0.348	0.305	0.297	0.245	0.21	0.204	0.039	0.022	0.021	0.021
Lactate
Expt	No Metabolite	Low (0.3)	Average (0.7)	High (1.2)	4	8	16	32	64	128	256	512
Expt 1	0.317	0.386	0.37	0.326	0.431	0.361	0.257	0.251	0.256	0.271	0.247	0.141
Expt 1	0.447	0.341	0.39	0.332	0.325	0.331	0.191	0.166	0.172	0.182	0.12	0.123
Expt 1	0.423	0.341	0.322	0.341	0.248	0.222	0.251	0.212	0.117	0.138	0.105	0.113
Expt 1	0.44	0.392	0.401	0.304	0.333	0.224	0.29	0.217	0.172	0.156	0.205	0.142
Expt 1	0.363	0.392	0.359	0.388	0.37	0.222	0.285	0.139	0.145	0.101	0.128	0.132
Expt 2	0.468	0.33	0.364	0.333	0.317	0.33	0.242	0.21	0.188	0.156	0.126	0.041
Expt 2	0.451	0.313	0.352	0.365	0.222	0.166	0.128	0.23	0.126	0.145	0.135	0.025
Expt 2	0.402	0.377	0.316	0.355	0.325	0.364	0.298	0.21	0.09	0.101	0.179	0.025
Expt 2	0.367	0.351	0.353	0.357	0.224	0.325	0.155	0.139	0.121	0.122	0.119	0.026
Expt 2	0.389	0.391	0.377	0.335	0.321	0.279	0.273	0.212	0.204	0.167	0.126	0.026
5-aminovalerate
Expt	No Metabolite	Low (0.3)	Average (1)	High (4)	4	8	16	32	64	128	256	512
Expt 1	0.444	0.475	0.459	0.495	0.464	0.443	0.428	0.431	0.436	0.483	0.487	0.511
Expt 1	0.593	0.418	0.498	0.501	0.472	0.484	0.513	0.58	0.512	0.538	0.616	0.625
Expt 1	0.518	0.514	0.469	0.512	0.441	0.418	0.477	0.42	0.454	0.496	0.614	0.638
Expt 1	0.597	0.412	0.499	0.499	0.504	0.503	0.427	0.414	0.474	0.485	0.497	0.541
Expt 1	0.436	0.498	0.516	0.412	0.496	0.501	0.431	0.421	0.462	0.462	0.484	0.426
Expt 2	0.418	0.488	0.491	0.425	0.464	0.451	0.436	0.432	0.451	0.443	0.459	0.551
Expt 2	0.442	0.501	0.495	0.5	0.531	0.488	0.489	0.432	0.435	0.508	0.673	0.668
Expt 2	0.58	0.451	0.478	0.415	0.446	0.547	0.559	0.511	0.539	0.6	0.498	0.532
Expt 2	0.492	0.489	0.493	0.489	0.502	0.401	0.547	0.507	0.568	0.593	0.567	0.553
Expt 2	0.545	0.513	0.456	0.456	0.526	0.447	0.44	0.522	0.531	0.614	0.666	0.598
Ethanol
Expt	No Metabolite	Low (0.6)	Average (10)	High (60)	4	8	16	32	64	128	256	512
Expt 1	0.452	0.415	0.416	0.3912	0.3752	0.3788	0.348	0.3564	0.3588	0.281	0.159	0.063
Expt 1	0.4112	0.417	0.352	0.3936	0.4296	0.4044	0.3864	0.3792	0.3972	0.215	0.192	0.068
Expt 1	0.4076	0.426	0.358	0.42	0.35	0.4584	0.4236	0.432	0.414	0.219	0.118	0.081
Expt 1	0.41	0.432	0.358	0.4116	0.4068	0.398	0.4404	0.456	0.3	0.212	0.14	0.081
Expt 1	0.452	0.48	0.374	0.4308	0.3548	0.414	0.3912	0.3612	0.378	0.205	0.151	0.08
Expt 2	0.428	0.496	0.414	0.318	0.3924	0.3924	0.4032	0.414	0.3912	0.191	0.154	0.109
Expt 2	0.4004	0.417	0.333	0.348	0.398	0.4104	0.3684	0.4236	0.4248	0.2	0.177	0.104
Expt 2	0.5112	0.407	0.408	0.3732	0.4248	0.3792	0.3984	0.3012	0.3468	0.235	0.179	0.109
Expt 2	0.5172	0.383	0.413	0.3516	0.399	0.465	0.3516	0.3612	0.3852	0.219	0.11	0.1
Expt 2	0.384	0.409	0.389	0.276	0.4668	0.381	0.3612	0.3588	0.3348	0.232	0.104	0.104

## Sheet: Efm DSM 25698
Acetate
Expt	No Metabolite	Low (10)	Average (65)	High (120)	4	8	16	32	64	128	256	512
Expt 1	0.424	0.451	0.242	0.026	0.388	0.414	0.41	0.358	0.299	0.087	0.023	0.02
Expt 1	0.394	0.421	0.234	0.124	0.351	0.387	0.316	0.358	0.248	0.059	0.021	0.034
Expt 1	0.383	0.455	0.284	0.045	0.38	0.419	0.465	0.32	0.356	0.018	0.021	0.021
Expt 1	0.318	0.483	0.359	0.126	0.352	0.418	0.333	0.315	0.285	0.072	0.021	0.018
Expt 1	0.365	0.409	0.296	0.105	0.38	0.344	0.36	0.37	0.287	0.026	0.02	0.015
Expt 2	0.403	0.377	0.276	0.056	0.386	0.467	0.304	0.456	0.346	0.037	0.038	0.036
Expt 2	0.508	0.379	0.298	0.039	0.48	0.348	0.376	0.403	0.335	0.056	0.043	0.037
Expt 2	0.47	0.356	0.226	0.045	0.409	0.401	0.462	0.356	0.312	0.052	0.038	0.043
Expt 2	0.455	0.391	0.374	0.053	0.473	0.343	0.352	0.433	0.236	0.074	0.038	0.039
Expt 2	0.444	0.328	0.295	0.122	0.444	0.376	0.378	0.345	0.248	0.041	0.039	0.038
Propionate
Expt	No Metabolite	Low (5)	Average (15)	High (35)	4	8	16	32	64	128	256	512
Expt 1	0.351	0.35	0.376	0.069	0.367	0.4	0.318	0.122	0.027	0.019	0.017	0.018
Expt 1	0.358	0.412	0.352	0.056	0.327	0.376	0.228	0.173	0.025	0.018	0.016	0.016
Expt 1	0.379	0.364	0.353	0.064	0.344	0.324	0.339	0.195	0.044	0.02	0.019	0.02
Expt 1	0.305	0.325	0.365	0.065	0.415	0.419	0.354	0.147	0.047	0.018	0.016	0.015
Expt 1	0.358	0.298	0.354	0.102	0.344	0.401	0.329	0.181	0.053	0.018	0.019	0.019
Expt 2	0.33	0.356	0.322	0.077	0.405	0.419	0.318	0.117	0.048	0.038	0.038	0.037
Expt 2	0.434	0.379	0.379	0.097	0.304	0.307	0.315	0.136	0.049	0.041	0.04	0.04
Expt 2	0.483	0.41	0.35	0.179	0.37	0.334	0.375	0.179	0.042	0.042	0.036	0.04
Expt 2	0.382	0.371	0.337	0.073	0.406	0.36	0.305	0.119	0.086	0.041	0.036	0.04
Expt 2	0.463	0.397	0.308	0.112	0.432	0.405	0.381	0.109	0.047	0.04	0.04	0.039
Butyrate
Expt	No Metabolite	Low (3)	Average (15)	High (40)	4	8	16	32	64	128	256	512
Expt 1	0.241	0.435	0.344	0.25	0.376	0.344	0.322	0.239	0.077	0.018	0.018	0.017
Expt 1	0.359	0.397	0.358	0.211	0.354	0.342	0.291	0.273	0.059	0.019	0.015	0.016
Expt 1	0.398	0.455	0.301	0.22	0.351	0.315	0.284	0.279	0.058	0.022	0.019	0.018
Expt 1	0.307	0.453	0.383	0.232	0.402	0.333	0.323	0.225	0.06	0.017	0.016	0.016
Expt 1	0.42	0.397	0.322	0.262	0.402	0.374	0.247	0.205	0.046	0.019	0.018	0.016
Expt 2	0.459	0.375	0.294	0.176	0.298	0.38	0.344	0.177	0.059	0.038	0.037	0.041
Expt 2	0.517	0.405	0.354	0.153	0.406	0.373	0.245	0.186	0.039	0.038	0.038	0.04
Expt 2	0.466	0.29	0.304	0.149	0.396	0.315	0.302	0.17	0.048	0.038	0.036	0.036
Expt 2	0.391	0.304	0.312	0.143	0.401	0.346	0.271	0.197	0.049	0.037	0.039	0.04
Expt 2	0.363	0.396	0.265	0.153	0.36	0.34	0.35	0.245	0.072	0.04	0.038	0.038
Valerate
Expt	No Metabolite	Low (0.5)	Average (3.5)	High (12)	4	8	16	32	64	128	256	512
Expt 1	0.338	0.344	0.392	0.137	0.303	0.202	0.115	0.021	0.018	0.017	0.018	0.02
Expt 1	0.41	0.371	0.337	0.193	0.298	0.176	0.115	0.018	0.018	0.015	0.017	0.018
Expt 1	0.349	0.359	0.349	0.142	0.339	0.192	0.134	0.019	0.019	0.016	0.02	0.019
Expt 1	0.436	0.331	0.344	0.178	0.336	0.156	0.106	0.019	0.018	0.016	0.017	0.018
Expt 1	0.382	0.381	0.332	0.192	0.3	0.229	0.062	0.018	0.018	0.017	0.018	0.019
Expt 2	0.452	0.417	0.342	0.157	0.313	0.26	0.104	0.038	0.039	0.039	0.038	0.041
Expt 2	0.395	0.364	0.385	0.186	0.352	0.233	0.061	0.038	0.037	0.038	0.039	0.039
Expt 2	0.464	0.374	0.349	0.251	0.382	0.236	0.089	0.04	0.044	0.039	0.035	0.039
Expt 2	0.462	0.376	0.373	0.214	0.382	0.25	0.055	0.036	0.042	0.042	0.041	0.04
Expt 2	0.468	0.376	0.354	0.187	0.312	0.227	0.089	0.038	0.039	0.041	0.039	0.041
Formate
Expt	No Metabolite	Low (0.05)	Average (0.1)	High (0.15)	4	8	16	32	64	128	256	512
Expt 1	0.345	0.417	0.494	0.408	0.3	0.328	0.287	0.214	0.112	0.052	0.024	0.018
Expt 1	0.397	0.424	0.448	0.355	0.281	0.286	0.246	0.188	0.089	0.025	0.024	0.016
Expt 1	0.478	0.488	0.423	0.39	0.295	0.255	0.278	0.187	0.064	0.02	0.019	0.02
Expt 1	0.437	0.487	0.412	0.408	0.331	0.286	0.244	0.256	0.063	0.029	0.023	0.015
Expt 1	0.365	0.431	0.382	0.407	0.309	0.247	0.24	0.282	0.121	0.022	0.018	0.017
Expt 2	0.424	0.418	0.354	0.467	0.362	0.228	0.264	0.223	0.042	0.043	0.041	0.04
Expt 2	0.341	0.408	0.349	0.391	0.301	0.316	0.275	0.236	0.15	0.038	0.04	0.04
Expt 2	0.405	0.383	0.421	0.343	0.433	0.36	0.255	0.24	0.042	0.04	0.041	0.042
Expt 2	0.419	0.421	0.322	0.446	0.312	0.255	0.241	0.226	0.053	0.043	0.041	0.038
Expt 2	0.433	0.34	0.487	0.408	0.35	0.228	0.165	0.257	0.048	0.042	0.042	0.037
Isobutyrate
Expt	No Metabolite	Low (0.5)	Average (2)	High (5)	4	8	16	32	64	128	256	512
Expt 1	0.419	0.412	0.419	0.423	0.334	0.372	0.298	0.202	0.038	0.023	0.02	0.021
Expt 1	0.445	0.377	0.374	0.423	0.429	0.386	0.276	0.28	0.035	0.02	0.02	0.019
Expt 1	0.394	0.401	0.407	0.436	0.339	0.368	0.316	0.21	0.036	0.021	0.028	0.027
Expt 1	0.324	0.362	0.413	0.414	0.383	0.314	0.368	0.183	0.032	0.02	0.02	0.019
Expt 1	0.409	0.388	0.381	0.413	0.337	0.34	0.329	0.271	0.024	0.021	0.02	0.02
Expt 2	0.399	0.444	0.402	0.337	0.383	0.335	0.323	0.243	0.044	0.036	0.038	0.035
Expt 2	0.404	0.462	0.449	0.425	0.471	0.297	0.309	0.241	0.071	0.039	0.039	0.036
Expt 2	0.432	0.381	0.463	0.359	0.457	0.376	0.33	0.217	0.043	0.038	0.038	0.039
Expt 2	0.45	0.417	0.487	0.412	0.384	0.28	0.342	0.206	0.106	0.042	0.038	0.042
Expt 2	0.474	0.489	0.434	0.381	0.404	0.393	0.317	0.255	0.051	0.04	0.038	0.037
Isovalerate
Expt	No Metabolite	Low (0.5)	Average (2)	High (5)	4	8	16	32	64	128	256	512
Expt 1	0.37	0.345	0.382	0.352	0.401	0.359	0.131	0.024	0.019	0.019	0.019	0.022
Expt 1	0.333	0.357	0.366	0.36	0.347	0.36	0.218	0.025	0.018	0.018	0.019	0.02
Expt 1	0.38	0.414	0.394	0.354	0.312	0.368	0.222	0.041	0.021	0.019	0.028	0.042
Expt 1	0.386	0.43	0.352	0.36	0.348	0.304	0.166	0.019	0.018	0.018	0.018	0.02
Expt 1	0.357	0.366	0.359	0.379	0.32	0.316	0.202	0.023	0.019	0.019	0.019	0.021
Expt 2	0.375	0.441	0.407	0.383	0.317	0.329	0.174	0.049	0.037	0.038	0.038	0.038
Expt 2	0.407	0.403	0.473	0.379	0.389	0.341	0.232	0.044	0.04	0.039	0.041	0.04
Expt 2	0.393	0.488	0.385	0.388	0.37	0.371	0.154	0.045	0.039	0.039	0.039	0.038
Expt 2	0.438	0.415	0.47	0.332	0.389	0.374	0.2	0.049	0.038	0.041	0.042	0.039
Expt 2	0.47	0.35	0.457	0.329	0.427	0.366	0.238	0.043	0.041	0.042	0.039	0.04
Lactate
Expt	No Metabolite	Low (0.3)	Average (0.7)	High (1.2)	4	8	16	32	64	128	256	512
Expt 1	0.368	0.364	0.395	0.384	0.387	0.324	0.366	0.25	0.236	0.19	0.032	0.023
Expt 1	0.33	0.399	0.353	0.364	0.353	0.41	0.328	0.279	0.278	0.181	0.036	0.02
Expt 1	0.355	0.363	0.375	0.365	0.326	0.308	0.37	0.241	0.27	0.178	0.04	0.023
Expt 1	0.43	0.391	0.434	0.396	0.377	0.403	0.35	0.293	0.244	0.195	0.093	0.018
Expt 1	0.357	0.417	0.368	0.39	0.419	0.382	0.355	0.233	0.258	0.163	0.075	0.022
Expt 2	0.397	0.416	0.475	0.454	0.345	0.306	0.318	0.382	0.309	0.177	0.04	0.037
Expt 2	0.357	0.453	0.497	0.507	0.374	0.337	0.437	0.344	0.272	0.218	0.04	0.037
Expt 2	0.468	0.442	0.429	0.443	0.405	0.39	0.447	0.342	0.301	0.201	0.045	0.036
Expt 2	0.468	0.486	0.461	0.379	0.49	0.375	0.363	0.309	0.275	0.145	0.053	0.038
Expt 2	0.439	0.474	0.436	0.508	0.442	0.419	0.362	0.324	0.259	0.152	0.051	0.038
5-aminovalerate
Expt	No Metabolite	Low (0.3)	Average (1)	High (4)	4	8	16	32	64	128	256	512
Expt 1	0.329	0.364	0.404	0.427	0.347	0.485	0.423	0.548	0.513	0.65	0.706	0.653
Expt 1	0.413	0.335	0.343	0.42	0.461	0.442	0.513	0.458	0.546	0.623	0.638	0.665
Expt 1	0.405	0.403	0.407	0.39	0.493	0.473	0.41	0.516	0.569	0.664	0.646	0.58
Expt 1	0.423	0.381	0.414	0.443	0.452	0.462	0.449	0.565	0.607	0.567	0.693	0.756
Expt 1	0.422	0.394	0.373	0.383	0.467	0.415	0.42	0.582	0.559	0.643	0.653	0.698
Expt 2	0.406	0.487	0.445	0.437	0.4	0.447	0.5	0.638	0.576	0.671	0.701	0.618
Expt 2	0.292	0.451	0.445	0.4	0.535	0.345	0.456	0.529	0.642	0.67	0.669	0.689
Expt 2	0.41	0.489	0.487	0.485	0.417	0.422	0.463	0.571	0.702	0.691	0.763	0.717
Expt 2	0.503	0.487	0.515	0.492	0.44	0.418	0.443	0.595	0.634	0.632	0.684	0.534
Expt 2	0.352	0.441	0.523	0.408	0.44	0.444	0.441	0.618	0.641	0.644	0.583	0.744
Ethanol
Expt	No Metabolite	Low (0.6)	Average (10)	High (60)	4	8	16	32	64	128	256	512
Expt 1	0.498	0.479	0.419	0.407	0.451	0.436	0.428	0.353	0.423	0.462	0.354	0.366
Expt 1	0.472	0.448	0.424	0.443	0.351	0.415	0.485	0.409	0.352	0.472	0.454	0.323
Expt 1	0.526	0.426	0.431	0.422	0.476	0.437	0.393	0.412	0.414	0.442	0.425	0.333
Expt 1	0.447	0.443	0.406	0.442	0.497	0.465	0.466	0.478	0.392	0.414	0.429	0.303
Expt 1	0.458	0.441	0.4	0.451	0.465	0.414	0.511	0.437	0.465	0.425	0.406	0.384
Expt 2	0.459	0.448	0.486	0.444	0.43	0.492	0.412	0.4	0.46	0.443	0.423	0.309
Expt 2	0.48	0.392	0.392	0.451	0.49	0.452	0.415	0.394	0.485	0.4	0.345	0.369
Expt 2	0.479	0.412	0.408	0.432	0.425	0.479	0.462	0.45	0.478	0.401	0.441	0.344
Expt 2	0.384	0.469	0.436	0.408	0.43	0.45	0.5	0.452	0.405	0.427	0.359	0.379
Expt 2	0.41	0.394	0.482	0.429	0.399	0.476	0.447	0.432	0.421	0.428	0.345	0.44

## Sheet: Efs NCTC 12201
Acetate
Expt	No Metabolite	Low (10)	Average (65)	High (120)	4	8	16	32	64	128	256	512
Expt 1	0.39	0.426	0.413	0.43	0.476	0.405	0.353	0.406	0.404	0.409	0.261	0.057
Expt 1	0.407	0.465	0.409	0.427	0.413	0.394	0.372	0.435	0.411	0.409	0.272	0.053
Expt 1	0.425	0.449	0.417	0.457	0.441	0.406	0.401	0.398	0.394	0.431	0.291	0.059
Expt 1	0.416	0.434	0.377	0.427	0.439	0.408	0.401	0.447	0.435	0.416	0.303	0.064
Expt 1	0.418	0.452	0.418	0.46	0.473	0.411	0.359	0.43	0.453	0.39	0.271	0.061
Expt 1	0.428	0.444	0.407	0.449	0.45	0.434	0.391	0.39	0.411	0.393	0.308	0.061
Expt 1	0.442	0.423	0.406	0.455	0.438	0.427	0.404	0.372	0.364	0.441	0.282	0.062
Expt 2	0.376	0.473	0.416	0.434	0.359	0.405	0.404	0.358	0.41	0.388	0.253	0.056
Expt 2	0.43	0.506	0.431	0.448	0.393	0.399	0.395	0.42	0.425	0.435	0.309	0.056
Expt 2	0.435	0.457	0.414	0.449	0.42	0.391	0.404	0.429	0.428	0.444	0.298	0.06
Expt 2	0.419	0.437	0.422	0.445	0.446	0.398	0.396	0.396	0.441	0.428	0.309	0.057
Expt 2	0.442	0.439	0.432	0.478	0.469	0.382	0.397	0.446	0.408	0.422	0.325	0.065
Expt 2	0.461	0.446	0.42	0.454	0.421	0.39	0.397	0.422	0.429	0.44	0.312	0.056
Expt 2	0.481	0.456	0.433	0.463	0.376	0.328	0.423	0.402	0.384	0.411	0.303	0.059
Propionate
Expt	No Metabolite	Low (5)	Average (15)	High (35)	4	8	16	32	64	128	256	512
Expt 1	0.454	0.38259	0.298	0.237	0.39528	0.3619	0.295	0.239	0.164	0.112	0.054	0.032
Expt 1	0.446	0.40003	0.297	0.244	0.40284	0.3707	0.294	0.249	0.17	0.109	0.071	0.047
Expt 1	0.443	0.40984	0.348	0.263	0.40824	0.3894	0.343	0.272	0.177	0.115	0.105	0.06
Expt 1	0.468	0.42292	0.337	0.255	0.40392	0.4158	0.338	0.265	0.187	0.119	0.105	0.082
Expt 1	0.452	0.41747	0.329	0.254	0.42336	0.4235	0.327	0.261	0.165	0.126	0.101	0.078
Expt 1	0.429	0.39894	0.323	0.251	0.34992	0.3949	0.323	0.257	0.177	0.116	0.072	0.042
Expt 1	0.405	0.40766	0.316	0.254	0.38772	0.4048	0.32	0.262	0.18	0.137	0.096	0.039
Expt 2	0.468	0.38804	0.313	0.243	0.42336	0.3872	0.303	0.246	0.182	0.115	0.056	0.023
Expt 2	0.413	0.41311	0.317	0.274	0.34236	0.4136	0.308	0.274	0.154	0.108	0.09	0.041
Expt 2	0.477	0.38913	0.316	0.249	0.39528	0.3751	0.311	0.252	0.172	0.121	0.096	0.053
Expt 2	0.448	0.39894	0.303	0.279	0.45684	0.3993	0.297	0.282	0.192	0.138	0.099	0.076
Expt 2	0.468	0.41747	0.349	0.244	0.40824	0.4114	0.341	0.269	0.162	0.125	0.111	0.075
Expt 2	0.462	0.42837	0.356	0.235	0.42984	0.4312	0.359	0.239	0.189	0.13	0.077	0.038
Expt 2	0.419	0.42728	0.365	0.227	0.41364	0.4279	0.358	0.237	0.157	0.117	0.05	0.03
Butyrate
Expt	No Metabolite	Low (3)	Average (15)	High (40)	4	8	16	32	64	128	256	512
Expt 1	0.426	0.445	0.472	0.431	0.426	0.434	0.425	0.429	0.298	0.113	0.051	0.039
Expt 1	0.429	0.438	0.429	0.452	0.448	0.43	0.432	0.405	0.316	0.065	0.042	0.039
Expt 1	0.417	0.445	0.456	0.457	0.436	0.436	0.463	0.41	0.321	0.125	0.045	0.039
Expt 1	0.423	0.454	0.449	0.432	0.427	0.425	0.461	0.431	0.331	0.127	0.041	0.037
Expt 1	0.438	0.451	0.449	0.447	0.42	0.432	0.434	0.418	0.317	0.085	0.05	0.042
Expt 1	0.428	0.459	0.484	0.442	0.433	0.474	0.464	0.41	0.293	0.077	0.046	0.039
Expt 1	0.416	0.459	0.467	0.469	0.453	0.451	0.458	0.409	0.299	0.134	0.048	0.041
Expt 2	0.419	0.456	0.447	0.49	0.424	0.456	0.429	0.438	0.328	0.111	0.045	0.041
Expt 2	0.418	0.456	0.491	0.458	0.462	0.485	0.394	0.428	0.336	0.114	0.044	0.04
Expt 2	0.445	0.464	0.473	0.464	0.469	0.482	0.426	0.413	0.343	0.112	0.042	0.041
Expt 2	0.428	0.486	0.438	0.421	0.453	0.457	0.417	0.423	0.317	0.114	0.043	0.039
Expt 2	0.446	0.481	0.452	0.458	0.478	0.477	0.419	0.439	0.314	0.073	0.046	0.049
Expt 2	0.456	0.455	0.451	0.386	0.462	0.456	0.441	0.426	0.321	0.075	0.042	0.038
Expt 2	0.461	0.488	0.455	0.414	0.44	0.461	0.391	0.418	0.307	0.091	0.048	0.04
Valerate
Expt	No Metabolite	Low (0.5)	Average (3.5)	High (12)	4	8	16	32	64	128	256	512
Expt 1	0.446	0.453	0.488	0.496	0.461	0.447	0.274	0.085	0.042	0.044	0.04	0.041
Expt 1	0.42	0.443	0.432	0.484	0.435	0.438	0.294	0.161	0.041	0.039	0.047	0.039
Expt 1	0.451	0.458	0.505	0.469	0.481	0.423	0.247	0.15	0.045	0.041	0.041	0.041
Expt 1	0.455	0.448	0.472	0.493	0.449	0.415	0.249	0.129	0.04	0.043	0.037	0.038
Expt 1	0.437	0.452	0.464	0.498	0.463	0.419	0.25	0.157	0.062	0.043	0.044	0.039
Expt 1	0.456	0.429	0.506	0.472	0.441	0.444	0.274	0.14	0.039	0.036	0.035	0.036
Expt 1	0.441	0.458	0.495	0.471	0.421	0.405	0.219	0.109	0.038	0.038	0.038	0.039
Expt 2	0.454	0.427	0.454	0.449	0.418	0.451	0.366	0.137	0.041	0.04	0.038	0.044
Expt 2	0.415	0.464	0.517	0.501	0.501	0.506	0.346	0.153	0.041	0.04	0.04	0.041
Expt 2	0.468	0.455	0.513	0.515	0.51	0.486	0.365	0.118	0.04	0.041	0.04	0.044
Expt 2	0.458	0.486	0.504	0.529	0.494	0.471	0.283	0.138	0.044	0.038	0.038	0.041
Expt 2	0.465	0.471	0.516	0.483	0.467	0.444	0.291	0.12	0.042	0.04	0.04	0.047
Expt 2	0.485	0.489	0.509	0.475	0.484	0.474	0.338	0.098	0.041	0.039	0.039	0.04
Expt 2	0.489	0.507	0.506	0.485	0.455	0.444	0.321	0.11	0.038	0.04	0.044	0.044
Formate
Expt	No Metabolite	Low (0.05)	Average (0.1)	High (0.15)	4	8	16	32	64	128	256	512
Expt 1	0.375	0.518	0.505	0.514	0.427	0.4	0.376	0.336	0.27	0.245	0.108	0.059
Expt 1	0.439	0.518	0.496	0.52	0.405	0.398	0.341	0.344	0.262	0.181	0.099	0.055
Expt 1	0.452	0.538	0.519	0.492	0.411	0.41	0.37	0.34	0.287	0.198	0.095	0.058
Expt 1	0.46	0.492	0.511	0.507	0.412	0.381	0.363	0.306	0.274	0.205	0.095	0.031
Expt 1	0.476	0.496	0.527	0.512	0.423	0.427	0.379	0.3	0.26	0.205	0.13	0.065
Expt 1	0.461	0.487	0.471	0.483	0.451	0.431	0.387	0.295	0.238	0.155	0.084	0.047
Expt 1	0.515	0.467	0.484	0.469	0.448	0.407	0.361	0.296	0.232	0.166	0.122	0.054
Expt 2	0.408	0.525	0.484	0.469	0.453	0.359	0.316	0.29	0.26	0.171	0.118	0.057
Expt 2	0.392	0.513	0.487	0.474	0.377	0.373	0.307	0.308	0.236	0.188	0.125	0.061
Expt 2	0.428	0.483	0.465	0.482	0.437	0.37	0.32	0.301	0.244	0.196	0.133	0.032
Expt 2	0.419	0.473	0.476	0.472	0.408	0.371	0.342	0.266	0.224	0.181	0.111	0.054
Expt 2	0.456	0.49	0.473	0.464	0.443	0.396	0.352	0.282	0.218	0.174	0.134	0.059
Expt 2	0.474	0.476	0.455	0.466	0.438	0.385	0.313	0.312	0.232	0.2	0.126	0.07
Expt 2	0.491	0.482	0.467	0.467	0.391	0.38	0.33	0.279	0.222	0.144	0.131	0.074
Isobutyrate
Expt	No Metabolite	Low (0.5)	Average (2)	High (5)	4	8	16	32	64	128	256	512
Expt 1	0.41	0.416	0.422	0.344	0.423	0.378	0.367	0.377	0.409	0.3	0.053	0.039
Expt 1	0.437	0.4	0.421	0.4	0.413	0.377	0.402	0.363	0.399	0.348	0.062	0.036
Expt 1	0.443	0.439	0.434	0.389	0.44	0.387	0.397	0.383	0.399	0.326	0.056	0.037
Expt 1	0.448	0.472	0.44	0.415	0.443	0.377	0.393	0.387	0.459	0.368	0.044	0.032
Expt 1	0.427	0.497	0.556	0.38	0.433	0.384	0.374	0.386	0.437	0.321	0.057	0.035
Expt 1	0.443	0.52	0.479	0.384	0.444	0.385	0.4	0.389	0.417	0.349	0.054	0.037
Expt 1	0.434	0.494	0.467	0.371	0.434	0.455	0.414	0.387	0.401	0.383	0.061	0.037
Expt 2	0.405	0.447	0.442	0.401	0.434	0.361	0.426	0.435	0.45	0.374	0.054	0.037
Expt 2	0.484	0.43	0.43	0.408	0.47	0.461	0.371	0.363	0.457	0.345	0.056	0.033
Expt 2	0.504	0.485	0.483	0.424	0.417	0.466	0.413	0.405	0.43	0.355	0.053	0.04
Expt 2	0.5	0.497	0.496	0.456	0.454	0.382	0.393	0.465	0.493	0.395	0.05	0.035
Expt 2	0.515	0.498	0.526	0.439	0.435	0.387	0.368	0.412	0.488	0.386	0.064	0.038
Expt 2	0.524	0.508	0.54	0.456	0.452	0.446	0.412	0.49	0.472	0.316	0.063	0.038
Expt 2	0.414	0.503	0.514	0.437	0.415	0.449	0.452	0.403	0.431	0.33	0.062	0.038
Isovalerate
Expt	No Metabolite	Low (0.5)	Average (2)	High (5)	4	8	16	32	64	128	256	512
Expt 1	0.483	0.498	0.494	0.416	0.459	0.416	0.407	0.318	0.311	0.035	0.035	0.04
Expt 1	0.504	0.498	0.484	0.42	0.451	0.418	0.394	0.318	0.268	0.036	0.038	0.039
Expt 1	0.503	0.507	0.444	0.419	0.431	0.399	0.399	0.313	0.219	0.038	0.043	0.044
Expt 1	0.518	0.464	0.494	0.42	0.465	0.405	0.391	0.315	0.287	0.037	0.036	0.036
Expt 1	0.521	0.538	0.491	0.423	0.492	0.425	0.386	0.302	0.261	0.041	0.043	0.041
Expt 1	0.509	0.472	0.493	0.427	0.491	0.427	0.394	0.326	0.28	0.037	0.038	0.038
Expt 1	0.512	0.498	0.514	0.439	0.494	0.414	0.388	0.306	0.268	0.041	0.038	0.043
Expt 2	0.495	0.497	0.498	0.41	0.473	0.456	0.425	0.327	0.283	0.041	0.042	0.044
Expt 2	0.499	0.461	0.474	0.434	0.451	0.464	0.416	0.355	0.29	0.04	0.039	0.041
Expt 2	0.493	0.472	0.444	0.511	0.495	0.462	0.449	0.335	0.312	0.041	0.04	0.047
Expt 2	0.492	0.53	0.455	0.49	0.485	0.453	0.416	0.322	0.31	0.038	0.039	0.046
Expt 2	0.492	0.531	0.456	0.472	0.478	0.473	0.45	0.323	0.234	0.056	0.06	0.047
Expt 2	0.489	0.506	0.475	0.456	0.451	0.498	0.42	0.315	0.314	0.039	0.042	0.043
Expt 2	0.46	0.489	0.465	0.448	0.452	0.459	0.436	0.335	0.293	0.042	0.044	0.044
Lactate
Expt	No Metabolite	Low (0.3)	Average (0.7)	High (1.2)	4	8	16	32	64	128	256	512
Expt 1	0.5	0.502	0.507	0.445	0.454	0.375	0.377	0.359	0.295	0.291	0.293	0.065
Expt 1	0.513	0.512	0.477	0.44	0.454	0.386	0.377	0.352	0.302	0.3	0.298	0.051
Expt 1	0.519	0.47	0.509	0.475	0.451	0.414	0.374	0.358	0.321	0.291	0.281	0.07
Expt 1	0.513	0.423	0.441	0.423	0.477	0.446	0.412	0.385	0.317	0.312	0.298	0.048
Expt 1	0.504	0.476	0.493	0.463	0.489	0.417	0.398	0.377	0.362	0.323	0.284	0.065
Expt 1	0.468	0.474	0.443	0.485	0.473	0.414	0.395	0.374	0.357	0.332	0.288	0.056
Expt 1	0.491	0.499	0.507	0.476	0.478	0.399	0.391	0.394	0.314	0.314	0.288	0.053
Expt 2	0.481	0.458	0.466	0.475	0.406	0.394	0.387	0.356	0.298	0.291	0.286	0.049
Expt 2	0.492	0.478	0.479	0.453	0.398	0.392	0.376	0.358	0.3	0.307	0.318	0.032
Expt 2	0.492	0.484	0.472	0.445	0.406	0.397	0.382	0.374	0.333	0.327	0.301	0.033
Expt 2	0.486	0.467	0.463	0.451	0.413	0.403	0.397	0.38	0.337	0.321	0.298	0.027
Expt 2	0.478	0.495	0.481	0.466	0.404	0.391	0.391	0.403	0.351	0.333	0.299	0.06
Expt 2	0.485	0.467	0.473	0.458	0.418	0.398	0.386	0.376	0.353	0.326	0.294	0.049
Expt 2	0.481	0.471	0.49	0.463	0.421	0.395	0.396	0.372	0.346	0.295	0.299	0.037
5-aminovalerate
Expt	No Metabolite	Low (0.3)	Average (1)	High (4)	4	8	16	32	64	128	256	512
Expt 1	0.487	0.549	0.532	0.542	0.542	0.519	0.533	0.589	0.606	0.561	0.541	0.643
Expt 1	0.486	0.547	0.542	0.545	0.565	0.518	0.515	0.591	0.57	0.567	0.542	0.644
Expt 1	0.479	0.473	0.547	0.552	0.56	0.516	0.5	0.569	0.619	0.588	0.543	0.62
Expt 1	0.49	0.565	0.542	0.547	0.553	0.552	0.558	0.604	0.594	0.648	0.562	0.629
Expt 1	0.484	0.557	0.541	0.541	0.547	0.552	0.563	0.6	0.62	0.593	0.601	0.551
Expt 1	0.467	0.532	0.534	0.523	0.529	0.527	0.525	0.622	0.595	0.586	0.567	0.621
Expt 1	0.46	0.529	0.532	0.558	0.561	0.543	0.546	0.616	0.609	0.559	0.536	0.571
Expt 2	0.506	0.536	0.532	0.514	0.518	0.531	0.546	0.588	0.61	0.548	0.644	0.626
Expt 2	0.531	0.547	0.544	0.522	0.54	0.546	0.548	0.607	0.572	0.606	0.633	0.623
Expt 2	0.478	0.516	0.567	0.543	0.558	0.546	0.548	0.597	0.571	0.554	0.632	0.638
Expt 2	0.488	0.524	0.522	0.525	0.523	0.543	0.551	0.574	0.6	0.604	0.568	0.597
Expt 2	0.469	0.543	0.544	0.546	0.548	0.542	0.548	0.602	0.618	0.586	0.575	0.625
Expt 2	0.477	0.544	0.525	0.534	0.527	0.546	0.573	0.586	0.599	0.574	0.631	0.626
Expt 2	0.428	0.532	0.549	0.539	0.545	0.542	0.566	0.587	0.595	0.583	0.597	0.648
Ethanol
Expt	No Metabolite	Low (0.6)	Average (10)	High (60)	4	8	16	32	64	128	256	512
Expt 1	0.48	0.536	0.457	0.421	0.478	0.455	0.458	0.465	0.417	0.439	0.447	0.441
Expt 1	0.484	0.517	0.454	0.457	0.472	0.448	0.458	0.453	0.446	0.429	0.425	0.451
Expt 1	0.461	0.542	0.458	0.464	0.491	0.456	0.435	0.469	0.471	0.49	0.457	0.46
Expt 1	0.478	0.527	0.466	0.475	0.496	0.43	0.464	0.467	0.523	0.507	0.459	0.452
Expt 1	0.494	0.559	0.478	0.485	0.493	0.468	0.506	0.504	0.508	0.533	0.465	0.453
Expt 1	0.495	0.513	0.468	0.48	0.481	0.467	0.475	0.503	0.522	0.506	0.488	0.486
Expt 1	0.487	0.545	0.515	0.511	0.502	0.493	0.535	0.511	0.525	0.533	0.479	0.455
Expt 2	0.476	0.546	0.443	0.416	0.465	0.427	0.449	0.462	0.476	0.433	0.423	0.464
Expt 2	0.495	0.518	0.464	0.479	0.493	0.462	0.484	0.472	0.462	0.448	0.423	0.443
Expt 2	0.495	0.531	0.476	0.469	0.51	0.477	0.473	0.473	0.489	0.46	0.467	0.461
Expt 2	0.497	0.573	0.472	0.48	0.469	0.446	0.47	0.471	0.474	0.441	0.432	0.459
Expt 2	0.476	0.489	0.508	0.473	0.503	0.478	0.54	0.492	0.504	0.459	0.441	0.464
Expt 2	0.495	0.551	0.492	0.479	0.436	0.48	0.499	0.487	0.477	0.473	0.443	0.462
Expt 2	0.487	0.551	0.512	0.505	0.493	0.476	0.478	0.478	0.476	0.498	0.491	0.496

## Sheet: Efs NCTC 13779
Acetate
Expt	No Metabolite	Low (10)	Average (65)	High (120)	4	8	16	32	64	128	256	512
Expt 1	0.473	0.475	0.306	0.318	0.472	0.447	0.328	0.345	0.304	0.308	0.023	0.022
Expt 1	0.445	0.345	0.33	0.277	0.427	0.475	0.402	0.323	0.389	0.306	0.022	0.021
Expt 1	0.426	0.442	0.312	0.306	0.474	0.427	0.539	0.329	0.344	0.297	0.022	0.023
Expt 1	0.39	0.402	0.299	0.306	0.416	0.458	0.306	0.379	0.379	0.31	0.022	0.02
Expt 1	0.452	0.423	0.318	0.317	0.496	0.399	0.357	0.381	0.412	0.175	0.024	0.021
Expt 2	0.465	0.413	0.351	0.308	0.419	0.477	0.415	0.317	0.381	0.158	0.024	0.026
Expt 2	0.381	0.462	0.375	0.287	0.431	0.453	0.452	0.357	0.304	0.274	0.02	0.021
Expt 2	0.396	0.409	0.382	0.322	0.441	0.448	0.446	0.404	0.353	0.291	0.022	0.025
Expt 2	0.391	0.406	0.334	0.284	0.438	0.496	0.439	0.421	0.352	0.276	0.02	0.02
Expt 2	0.415	0.311	0.319	0.276	0.428	0.414	0.415	0.436	0.33	0.277	0.028	0.02
Propionate
Expt	No Metabolite	Low (5)	Average (15)	High (35)	4	8	16	32	64	128	256	512
Expt 1	0.477	0.326	0.321	0.184	0.386	0.371	0.245	0.167	0.071	0.024	0.023	0.023
Expt 1	0.455	0.371	0.316	0.087	0.42	0.351	0.244	0.184	0.039	0.021	0.021	0.022
Expt 1	0.443	0.369	0.319	0.166	0.4	0.363	0.284	0.129	0.06	0.029	0.022	0.025
Expt 1	0.47	0.346	0.271	0.119	0.356	0.368	0.305	0.151	0.056	0.022	0.022	0.021
Expt 1	0.464	0.322	0.254	0.163	0.389	0.335	0.226	0.191	0.042	0.025	0.023	0.024
Expt 2	0.413	0.438	0.253	0.073	0.331	0.36	0.303	0.179	0.031	0.022	0.021	0.022
Expt 2	0.371	0.428	0.268	0.07	0.333	0.355	0.254	0.223	0.025	0.02	0.02	0.021
Expt 2	0.453	0.43	0.255	0.095	0.427	0.33	0.321	0.094	0.026	0.023	0.023	0.022
Expt 2	0.4	0.313	0.224	0.041	0.425	0.323	0.276	0.111	0.023	0.02	0.02	0.02
Expt 2	0.393	0.315	0.272	0.043	0.347	0.328	0.209	0.09	0.023	0.021	0.021	0.021
Butyrate
Expt	No Metabolite	Low (3)	Average (15)	High (40)	4	8	16	32	64	128	256	512
Expt 1	0.367	0.398	0.326	0.15	0.417	0.397	0.303	0.204	0.032	0.022	0.021	0.023
Expt 1	0.441	0.418	0.299	0.142	0.333	0.33	0.269	0.24	0.046	0.018	0.02	0.019
Expt 1	0.406	0.369	0.321	0.134	0.31	0.359	0.346	0.235	0.06	0.025	0.026	0.023
Expt 1	0.399	0.353	0.355	0.142	0.423	0.387	0.364	0.299	0.045	0.021	0.021	0.021
Expt 1	0.433	0.436	0.381	0.126	0.389	0.395	0.306	0.262	0.044	0.022	0.022	0.02
Expt 2	0.319	0.438	0.316	0.129	0.375	0.406	0.396	0.332	0.037	0.022	0.022	0.022
Expt 2	0.375	0.327	0.334	0.134	0.367	0.343	0.401	0.271	0.032	0.022	0.022	0.02
Expt 2	0.349	0.325	0.316	0.141	0.353	0.315	0.326	0.33	0.05	0.022	0.022	0.022
Expt 2	0.416	0.399	0.388	0.081	0.353	0.387	0.371	0.29	0.026	0.021	0.022	0.02
Expt 2	0.452	0.393	0.394	0.085	0.396	0.361	0.345	0.286	0.028	0.021	0.024	0.022
Valerate
Expt	No Metabolite	Low (0.5)	Average (3.5)	High (12)	4	8	16	32	64	128	256	512
Expt 1	0.336	0.383	0.361	0.344	0.341	0.31	0.273	0.022	0.022	0.02	0.021	0.026
Expt 1	0.449	0.342	0.321	0.242	0.36	0.309	0.248	0.025	0.022	0.022	0.021	0.021
Expt 1	0.382	0.401	0.411	0.293	0.302	0.384	0.279	0.03	0.022	0.021	0.021	0.024
Expt 1	0.371	0.424	0.385	0.244	0.333	0.323	0.247	0.036	0.024	0.02	0.02	0.021
Expt 1	0.441	0.339	0.367	0.311	0.422	0.33	0.302	0.04	0.022	0.021	0.022	0.023
Expt 2	0.415	0.373	0.346	0.207	0.305	0.39	0.293	0.028	0.021	0.02	0.021	0.021
Expt 2	0.382	0.354	0.345	0.288	0.348	0.306	0.252	0.028	0.02	0.023	0.021	0.02
Expt 2	0.399	0.339	0.333	0.338	0.279	0.365	0.225	0.025	0.022	0.021	0.021	0.032
Expt 2	0.447	0.399	0.367	0.246	0.344	0.347	0.223	0.027	0.021	0.019	0.02	0.02
Expt 2	0.422	0.411	0.325	0.256	0.376	0.33	0.256	0.025	0.021	0.02	0.021	0.021
Formate
Expt	No Metabolite	Low (0.05)	Average (0.1)	High (0.15)	4	8	16	32	64	128	256	512
Expt 1	0.434	0.353	0.357	0.383	0.435	0.281	0.255	0.207	0.103	0.057	0.022	0.022
Expt 1	0.341	0.359	0.403	0.395	0.333	0.339	0.36	0.179	0.14	0.035	0.023	0.02
Expt 1	0.395	0.411	0.399	0.34	0.409	0.391	0.22	0.224	0.155	0.038	0.021	0.021
Expt 1	0.354	0.388	0.401	0.415	0.348	0.383	0.342	0.271	0.168	0.033	0.022	0.02
Expt 1	0.376	0.461	0.381	0.358	0.444	0.404	0.28	0.256	0.172	0.039	0.022	0.021
Expt 2	0.373	0.41	0.367	0.333	0.405	0.29	0.321	0.246	0.093	0.023	0.021	0.024
Expt 2	0.339	0.392	0.342	0.317	0.284	0.305	0.359	0.168	0.098	0.022	0.021	0.023
Expt 2	0.363	0.353	0.429	0.304	0.346	0.395	0.358	0.182	0.096	0.023	0.021	0.023
Expt 2	0.393	0.364	0.393	0.305	0.461	0.363	0.278	0.161	0.118	0.022	0.02	0.021
Expt 2	0.413	0.335	0.403	0.468	0.332	0.408	0.311	0.239	0.14	0.023	0.021	0.021
Isobutyrate
Expt	No Metabolite	Low (0.5)	Average (2)	High (5)	4	8	16	32	64	128	256	512
Expt 1	0.381	0.379	0.415	0.363	0.406	0.287	0.257	0.134	0.068	0.021	0.021	0.022
Expt 1	0.376	0.401	0.336	0.319	0.315	0.223	0.207	0.156	0.028	0.02	0.019	0.019
Expt 1	0.424	0.403	0.347	0.342	0.318	0.272	0.207	0.228	0.034	0.024	0.029	0.02
Expt 1	0.371	0.351	0.408	0.302	0.34	0.334	0.274	0.205	0.024	0.02	0.021	0.02
Expt 1	0.436	0.342	0.348	0.384	0.324	0.323	0.286	0.208	0.04	0.022	0.023	0.021
Expt 2	0.386	0.416	0.325	0.397	0.377	0.282	0.201	0.198	0.029	0.021	0.021	0.019
Expt 2	0.367	0.402	0.355	0.317	0.389	0.242	0.246	0.132	0.022	0.021	0.021	0.02
Expt 2	0.429	0.349	0.399	0.306	0.357	0.319	0.262	0.222	0.032	0.032	0.032	0.047
Expt 2	0.386	0.329	0.319	0.386	0.353	0.38	0.241	0.129	0.022	0.021	0.02	0.02
Expt 2	0.431	0.403	0.383	0.305	0.331	0.256	0.195	0.165	0.022	0.021	0.021	0.02
Isovalerate
Expt	No Metabolite	Low (0.5)	Average (2)	High (5)	4	8	16	32	64	128	256	512
Expt 1	0.407	0.404	0.306	0.347	0.302	0.249	0.234	0.024	0.022	0.022	0.021	0.022
Expt 1	0.401	0.417	0.352	0.394	0.373	0.277	0.298	0.053	0.021	0.02	0.02	0.021
Expt 1	0.484	0.432	0.374	0.386	0.358	0.29	0.253	0.057	0.023	0.022	0.023	0.025
Expt 1	0.337	0.444	0.375	0.348	0.322	0.254	0.272	0.064	0.021	0.02	0.021	0.021
Expt 1	0.332	0.361	0.347	0.394	0.307	0.276	0.299	0.115	0.022	0.022	0.022	0.023
Expt 2	0.409	0.406	0.356	0.364	0.341	0.258	0.264	0.077	0.021	0.021	0.02	0.021
Expt 2	0.415	0.347	0.311	0.302	0.396	0.239	0.182	0.032	0.021	0.02	0.021	0.02
Expt 2	0.356	0.418	0.352	0.302	0.306	0.252	0.226	0.037	0.028	0.034	0.026	0.024
Expt 2	0.401	0.404	0.351	0.312	0.392	0.301	0.292	0.045	0.02	0.02	0.019	0.02
Expt 2	0.418	0.349	0.309	0.336	0.328	0.305	0.243	0.047	0.022	0.02	0.021	0.021
Lactate
Expt	No Metabolite	Low (0.3)	Average (0.7)	High (1.2)	4	8	16	32	64	128	256	512
Expt 1	0.422	0.311	0.393	0.342	0.319	0.307	0.352	0.321	0.378	0.236	0.181	0.148
Expt 1	0.447	0.389	0.37	0.357	0.326	0.389	0.349	0.384	0.362	0.33	0.191	0.175
Expt 1	0.436	0.355	0.348	0.368	0.328	0.307	0.385	0.34	0.445	0.299	0.108	0.137
Expt 1	0.394	0.418	0.359	0.355	0.354	0.369	0.352	0.399	0.397	0.294	0.107	0.17
Expt 1	0.383	0.432	0.382	0.358	0.401	0.359	0.351	0.434	0.388	0.291	0.195	0.228
Expt 2	0.35	0.376	0.393	0.396	0.402	0.395	0.318	0.328	0.381	0.279	0.154	0.122
Expt 2	0.433	0.376	0.398	0.395	0.399	0.344	0.383	0.368	0.318	0.284	0.164	0.121
Expt 2	0.393	0.385	0.358	0.367	0.36	0.431	0.324	0.31	0.37	0.295	0.147	0.123
Expt 2	0.382	0.395	0.342	0.323	0.432	0.428	0.482	0.428	0.374	0.26	0.106	0.121
Expt 2	0.401	0.373	0.365	0.363	0.456	0.391	0.355	0.379	0.349	0.241	0.151	0.123
5-aminovalerate
Expt	No Metabolite	Low (0.3)	Average (1)	High (4)	4	8	16	32	64	128	256	512
Expt 1	0.424	0.442	0.427	0.473	0.4	0.381	0.445	0.463	0.525	0.503	0.502	0.433
Expt 1	0.444	0.402	0.413	0.433	0.481	0.479	0.426	0.475	0.437	0.553	0.4521	0.492
Expt 1	0.419	0.43	0.495	0.437	0.498	0.498	0.428	0.558	0.503	0.487	0.477	0.545
Expt 1	0.439	0.418	0.471	0.426	0.426	0.482	0.494	0.48	0.443	0.437	0.475	0.528
Expt 1	0.424	0.415	0.418	0.486	0.487	0.375	0.497	0.477	0.46	0.501	0.485	0.545
Expt 2	0.381	0.495	0.325	0.414	0.375	0.481	0.439	0.438	0.511	0.465	0.436	0.43
Expt 2	0.338	0.441	0.425	0.391	0.421	0.453	0.449	0.402	0.398	0.422	0.478	0.515
Expt 2	0.487	0.47	0.315	0.43	0.502	0.464	0.399	0.478	0.476	0.549	0.507	0.468
Expt 2	0.304	0.438	0.382	0.473	0.375	0.496	0.433	0.489	0.484	0.426	0.507	0.456
Expt 2	0.367	0.463	0.467	0.344	0.436	0.366	0.406	0.446	0.457	0.432	0.485	0.475
Ethanol
Expt	No Metabolite	Low (0.6)	Average (10)	High (60)	4	8	16	32	64	128	256	512
Expt 1	0.413	0.416	0.421	0.317	0.404	0.305	0.417	0.493	0.409	0.375	0.213	0.244
Expt 1	0.437	0.395	0.48	0.314	0.415	0.387	0.444	0.409	0.358	0.349	0.296	0.248
Expt 1	0.332	0.403	0.425	0.366	0.457	0.305	0.467	0.354	0.368	0.387	0.23	0.256
Expt 1	0.485	0.417	0.357	0.362	0.331	0.413	0.373	0.404	0.341	0.262	0.233	0.259
Expt 1	0.467	0.468	0.342	0.36	0.406	0.446	0.422	0.424	0.377	0.292	0.213	0.247
Expt 2	0.416	0.484	0.362	0.453	0.417	0.485	0.305	0.421	0.338	0.215	0.274	0.222
Expt 2	0.457	0.46	0.433	0.445	0.493	0.457	0.39	0.404	0.333	0.279	0.27	0.235
Expt 2	0.454	0.415	0.354	0.428	0.385	0.391	0.342	0.408	0.441	0.378	0.271	0.231
Expt 2	0.385	0.44	0.44	0.392	0.351	0.403	0.326	0.328	0.309	0.348	0.256	0.229
Expt 2	0.389	0.428	0.394	0.46	0.405	0.391	0.343	0.327	0.415	0.372	0.317	0.25

## Sheet: Efs DSM 116626
Acetate
Expt	No Metabolite	Low (10)	Average (65)	High (120)	4	8	16	32	64	128	256	512
Expt 1	0.446	0.417	0.37	0.194	0.457	0.452	0.406	0.357	0.296	0.167	0.061	0.035
Expt 1	0.449	0.445	0.393	0.23	0.426	0.456	0.45	0.366	0.41	0.207	0.063	0.033
Expt 1	0.342	0.433	0.411	0.224	0.428	0.473	0.484	0.396	0.346	0.196	0.09	0.035
Expt 1	0.383	0.441	0.331	0.214	0.418	0.47	0.475	0.387	0.289	0.205	0.076	0.036
Expt 1	0.354	0.421	0.315	0.228	0.427	0.342	0.414	0.37	0.314	0.215	0.166	0.037
Expt 2	0.357	0.37	0.33	0.252	0.436	0.416	0.417	0.377	0.329	0.235	0.129	0.035
Expt 2	0.404	0.362	0.318	0.244	0.452	0.411	0.423	0.378	0.308	0.26	0.128	0.037
Expt 2	0.392	0.384	0.27	0.288	0.415	0.402	0.366	0.329	0.283	0.239	0.085	0.035
Expt 2	0.394	0.396	0.332	0.223	0.465	0.393	0.407	0.381	0.304	0.216	0.094	0.035
Expt 2	0.392	0.418	0.335	0.249	0.439	0.418	0.434	0.351	0.331	0.23	0.09	0.035
Propionate
Expt	No Metabolite	Low (5)	Average (15)	High (35)	4	8	16	32	64	128	256	512
Expt 1	0.458	0.396	0.374	0.263	0.423	0.391	0.342	0.252	0.109	0.086	0.052	0.031
Expt 1	0.464	0.446	0.324	0.244	0.489	0.369	0.317	0.228	0.075	0.101	0.035	0.033
Expt 1	0.428	0.377	0.298	0.204	0.436	0.402	0.295	0.276	0.143	0.059	0.039	0.033
Expt 1	0.432	0.391	0.35	0.216	0.451	0.38	0.344	0.308	0.163	0.104	0.037	0.031
Expt 1	0.377	0.394	0.342	0.245	0.405	0.391	0.373	0.352	0.206	0.11	0.06	0.034
Expt 2	0.415	0.394	0.303	0.332	0.428	0.461	0.319	0.32	0.183	0.095	0.045	0.032
Expt 2	0.438	0.378	0.347	0.357	0.427	0.366	0.346	0.274	0.15	0.089	0.043	0.034
Expt 2	0.456	0.351	0.293	0.24	0.332	0.312	0.292	0.288	0.139	0.07	0.047	0.032
Expt 2	0.428	0.388	0.334	0.277	0.437	0.398	0.329	0.269	0.145	0.088	0.045	0.032
Expt 2	0.456	0.384	0.326	0.275	0.408	0.342	0.32	0.258	0.127	0.085	0.041	0.032
Butyrate
Expt	No Metabolite	Low (3)	Average (15)	High (40)	4	8	16	32	64	128	256	512
Expt 1	0.418	0.424	0.406	0.307	0.431	0.437	0.353	0.303	0.268	0.109	0.054	0.037
Expt 1	0.49	0.434	0.402	0.295	0.474	0.45	0.395	0.437	0.227	0.135	0.053	0.033
Expt 1	0.472	0.408	0.451	0.223	0.475	0.433	0.373	0.279	0.199	0.108	0.037	0.034
Expt 1	0.459	0.417	0.406	0.235	0.425	0.455	0.365	0.309	0.241	0.152	0.04	0.037
Expt 1	0.434	0.417	0.396	0.283	0.444	0.441	0.394	0.307	0.252	0.139	0.049	0.035
Expt 2	0.445	0.405	0.396	0.298	0.422	0.437	0.383	0.36	0.221	0.144	0.053	0.036
Expt 2	0.36	0.45	0.446	0.268	0.417	0.479	0.406	0.382	0.264	0.15	0.05	0.037
Expt 2	0.405	0.433	0.405	0.277	0.4	0.456	0.432	0.353	0.244	0.184	0.039	0.037
Expt 2	0.507	0.408	0.4	0.311	0.412	0.459	0.423	0.331	0.261	0.134	0.054	0.034
Expt 2	0.371	0.4	0.367	0.306	0.421	0.428	0.377	0.332	0.19	0.171	0.054	0.037
Valerate
Expt	No Metabolite	Low (0.5)	Average (3.5)	High (12)	4	8	16	32	64	128	256	512
Expt 1	0.443	0.452	0.388	0.417	0.374	0.411	0.345	0.19	0.039	0.044	0.043	0.041
Expt 1	0.414	0.456	0.439	0.402	0.375	0.411	0.386	0.212	0.039	0.041	0.042	0.039
Expt 1	0.409	0.419	0.434	0.38	0.431	0.371	0.378	0.23	0.04	0.038	0.04	0.043
Expt 1	0.399	0.439	0.449	0.399	0.41	0.404	0.336	0.196	0.042	0.039	0.04	0.04
Expt 1	0.393	0.464	0.469	0.384	0.389	0.426	0.37	0.185	0.041	0.036	0.041	0.042
Expt 2	0.389	0.372	0.453	0.381	0.381	0.43	0.401	0.191	0.037	0.035	0.042	0.042
Expt 2	0.392	0.437	0.482	0.394	0.391	0.434	0.418	0.224	0.036	0.037	0.037	0.041
Expt 2	0.401	0.406	0.429	0.384	0.377	0.453	0.417	0.243	0.039	0.041	0.045	0.04
Expt 2	0.416	0.442	0.46	0.397	0.394	0.387	0.415	0.257	0.041	0.04	0.041	0.038
Expt 2	0.431	0.395	0.39	0.361	0.435	0.34	0.388	0.246	0.04	0.037	0.041	0.047
Formate
Expt	No Metabolite	Low (0.05)	Average (0.1)	High (0.15)	4	8	16	32	64	128	256	512
Expt 1	0.441	0.369	0.436	0.46	0.407	0.401	0.345	0.211	0.139	0.103	0.066	0.055
Expt 1	0.393	0.423	0.434	0.387	0.394	0.366	0.393	0.251	0.174	0.116	0.079	0.053
Expt 1	0.433	0.428	0.425	0.426	0.418	0.35	0.371	0.311	0.211	0.104	0.077	0.054
Expt 1	0.428	0.388	0.411	0.397	0.405	0.384	0.328	0.273	0.159	0.096	0.077	0.061
Expt 1	0.404	0.397	0.418	0.412	0.42	0.332	0.316	0.27	0.175	0.13	0.077	0.069
Expt 2	0.392	0.411	0.428	0.384	0.399	0.32	0.344	0.25	0.189	0.108	0.103	0.044
Expt 2	0.434	0.388	0.398	0.376	0.4	0.39	0.332	0.269	0.181	0.105	0.088	0.043
Expt 2	0.405	0.38	0.383	0.388	0.371	0.319	0.295	0.229	0.176	0.111	0.072	0.04
Expt 2	0.414	0.399	0.412	0.425	0.412	0.363	0.333	0.266	0.166	0.103	0.078	0.047
Expt 2	0.412	0.389	0.413	0.376	0.381	0.351	0.342	0.245	0.172	0.109	0.078	0.052
Isobutyrate
Expt	No Metabolite	Low (0.5)	Average (2)	High (5)	4	8	16	32	64	128	256	512
Expt 1	0.405	0.451	0.471	0.465	0.459	0.453	0.439	0.413	0.384	0.272	0.042	0.037
Expt 1	0.472	0.472	0.477	0.473	0.447	0.446	0.451	0.411	0.38	0.253	0.04	0.037
Expt 1	0.488	0.451	0.475	0.437	0.445	0.462	0.452	0.426	0.384	0.264	0.036	0.036
Expt 1	0.397	0.407	0.457	0.422	0.449	0.433	0.441	0.479	0.384	0.224	0.039	0.038
Expt 1	0.42	0.432	0.468	0.415	0.442	0.439	0.43	0.454	0.387	0.259	0.047	0.035
Expt 2	0.391	0.475	0.465	0.426	0.456	0.44	0.458	0.473	0.434	0.223	0.051	0.039
Expt 2	0.401	0.443	0.448	0.407	0.451	0.429	0.459	0.428	0.374	0.271	0.043	0.035
Expt 2	0.455	0.45	0.462	0.436	0.446	0.425	0.431	0.421	0.376	0.245	0.048	0.04
Expt 2	0.431	0.452	0.454	0.44	0.421	0.434	0.445	0.426	0.391	0.252	0.041	0.036
Expt 2	0.384	0.415	0.435	0.416	0.415	0.427	0.444	0.414	0.383	0.253	0.043	0.039
Isovalerate
Expt	No Metabolite	Low (0.5)	Average (2)	High (5)	4	8	16	32	64	128	256	512
Expt 1	0.387	0.427	0.413	0.449	0.395	0.419	0.385	0.266	0.09	0.043	0.04	0.047
Expt 1	0.374	0.431	0.426	0.403	0.384	0.394	0.386	0.286	0.063	0.039	0.04	0.04
Expt 1	0.384	0.428	0.431	0.373	0.385	0.371	0.369	0.244	0.071	0.039	0.041	0.042
Expt 1	0.384	0.445	0.392	0.391	0.395	0.43	0.376	0.251	0.075	0.04	0.044	0.042
Expt 1	0.379	0.428	0.411	0.369	0.384	0.434	0.398	0.312	0.088	0.038	0.039	0.039
Expt 2	0.315	0.436	0.4	0.379	0.394	0.382	0.382	0.306	0.085	0.039	0.04	0.04
Expt 2	0.371	0.417	0.401	0.373	0.385	0.429	0.412	0.226	0.06	0.057	0.041	0.042
Expt 2	0.373	0.437	0.418	0.389	0.393	0.414	0.398	0.303	0.05	0.036	0.037	0.038
Expt 2	0.382	0.411	0.402	0.38	0.441	0.37	0.397	0.272	0.053	0.039	0.04	0.038
Expt 2	0.423	0.41	0.41	0.369	0.434	0.332	0.341	0.222	0.05	0.04	0.04	0.042
Lactate
Expt	No Metabolite	Low (0.3)	Average (0.7)	High (1.2)	4	8	16	32	64	128	256	512
Expt 1	0.492	0.501	0.512	0.485	0.521	0.514	0.5	0.445	0.386	0.3	0.261	0.153
Expt 1	0.452	0.502	0.504	0.492	0.504	0.486	0.453	0.436	0.38	0.335	0.27	0.146
Expt 1	0.415	0.492	0.505	0.49	0.461	0.451	0.443	0.402	0.369	0.327	0.258	0.154
Expt 1	0.468	0.551	0.543	0.509	0.501	0.49	0.471	0.429	0.368	0.338	0.27	0.156
Expt 1	0.435	0.498	0.507	0.482	0.503	0.501	0.508	0.427	0.422	0.359	0.285	0.156
Expt 2	0.421	0.493	0.52	0.512	0.476	0.471	0.456	0.436	0.386	0.365	0.261	0.154
Expt 2	0.435	0.494	0.489	0.508	0.502	0.487	0.449	0.408	0.374	0.348	0.272	0.14
Expt 2	0.445	0.509	0.503	0.529	0.492	0.492	0.45	0.416	0.394	0.376	0.291	0.145
Expt 2	0.439	0.496	0.501	0.496	0.476	0.477	0.431	0.426	0.378	0.344	0.26	0.144
Expt 2	0.406	0.452	0.459	0.488	0.427	0.409	0.391	0.37	0.344	0.314	0.254	0.149
5-aminovalerate
Expt	No Metabolite	Low (0.3)	Average (1)	High (4)	4	8	16	32	64	128	256	512
Expt 1	0.421	0.534	0.537	0.493	0.554	0.561	0.568	0.579	0.618	0.659	0.843	0.884
Expt 1	0.437	0.566	0.576	0.547	0.557	0.559	0.594	0.613	0.637	0.734	0.706	0.962
Expt 1	0.45	0.553	0.553	0.508	0.564	0.598	0.612	0.635	0.685	0.677	0.776	0.757
Expt 1	0.412	0.541	0.534	0.497	0.539	0.547	0.557	0.601	0.619	0.669	0.774	0.833
Expt 1	0.44	0.511	0.534	0.505	0.5	0.515	0.566	0.558	0.652	0.679	0.699	0.845
Expt 2	0.426	0.535	0.536	0.477	0.551	0.585	0.592	0.677	0.767	0.717	0.769	0.854
Expt 2	0.415	0.508	0.572	0.505	0.533	0.57	0.633	0.657	0.753	0.754	0.88	0.882
Expt 2	0.417	0.56	0.551	0.495	0.528	0.572	0.581	0.585	0.655	0.639	0.762	0.855
Expt 2	0.417	0.524	0.541	0.529	0.487	0.536	0.551	0.574	0.617	0.743	0.683	0.804
Expt 2	0.447	0.469	0.478	0.513	0.479	0.474	0.497	0.514	0.535	0.596	0.744	0.698
Ethanol
Expt	No Metabolite	Low (0.6)	Average (10)	High (60)	4	8	16	32	64	128	256	512
Expt 1	0.437	0.483	0.472	0.466	0.469	0.503	0.492	0.497	0.479	0.457	0.438	0.383
Expt 1	0.47	0.502	0.502	0.469	0.501	0.516	0.494	0.495	0.502	0.463	0.442	0.377
Expt 1	0.46	0.5	0.486	0.445	0.468	0.512	0.499	0.491	0.478	0.425	0.429	0.439
Expt 1	0.427	0.483	0.483	0.459	0.449	0.496	0.47	0.477	0.442	0.425	0.424	0.401
Expt 1	0.447	0.478	0.473	0.446	0.453	0.459	0.468	0.474	0.45	0.413	0.4	0.314
Expt 2	0.421	0.485	0.456	0.446	0.464	0.463	0.46	0.478	0.448	0.429	0.418	0.387
Expt 2	0.448	0.452	0.471	0.412	0.444	0.449	0.458	0.431	0.441	0.404	0.372	0.362
Expt 2	0.438	0.473	0.474	0.407	0.444	0.471	0.469	0.47	0.458	0.43	0.382	0.419
Expt 2	0.414	0.457	0.45	0.413	0.442	0.442	0.446	0.431	0.433	0.425	0.376	0.382
Expt 2	0.434	0.424	0.415	0.378	0.415	0.418	0.396	0.392	0.367	0.35	0.322	0.398

## Sheet: P-values
E. faecium NCTC 12202				E. faecium NCTC 12204				E. faecium DSM 25698				E.faecalis NCTC 12201				E. faecalis NCTC 13779				E. faecalis DSM 116626
Acetate				Acetate				Acetate				Acetate				Acetate				Acetate
Comparison	Adjusted P Value	Representation on plot		Comparison	Adjusted P Value	Representation on plot		Comparison	Adjusted P Value	Representation on plot		Comparison	Adjusted P Value	Representation on plot		Comparison	Adjusted P Value	Representation on plot		Comparison	Adjusted P Value	Representation on plot
No metabolite vs. Low (10)	>0.9999	ns		No metabolite vs. Low (10)	>0.9999	ns		No metabolite vs. Low (10)	>0.9999	ns		No metabolite vs. Low (10)	0.2079	ns		No metabolite vs. Low (10)	>0.9999	ns		No metabolite vs. Low (10)	>0.9999	ns
No metabolite vs. Average (65)	>0.9999	ns		No metabolite vs. Average (65)	0.0013	**		No metabolite vs. Average (65)	0.0062	**		No metabolite vs. Average (65)	>0.9999	ns		No metabolite vs. Average (65)	0.0267	*		No metabolite vs. Average (65)	>0.9999	ns
No metabolite vs. High (120)	0.0757	ns		No metabolite vs. High (120)	<0.0001	****		No metabolite vs. High (120)	<0.0001	****		No metabolite vs. High (120)	0.1885	ns		No metabolite vs. High (120)	0.0003	***		No metabolite vs. High (120)	0.0029	**
No metabolite vs. 4	>0.9999	ns		No metabolite vs. 4	>0.9999	ns		No metabolite vs. 4	>0.9999	ns		No metabolite vs. 4	>0.9999	ns		No metabolite vs. 4	>0.9999	ns		No metabolite vs. 4	0.4482	ns
No metabolite vs. 8	>0.9999	ns		No metabolite vs. 8	>0.9999	ns		No metabolite vs. 8	>0.9999	ns		No metabolite vs. 8	0.0794	ns		No metabolite vs. 8	>0.9999	ns		No metabolite vs. 8	>0.9999	ns
No metabolite vs. 16	>0.9999	ns		No metabolite vs. 16	0.517	ns		No metabolite vs. 16	>0.9999	ns		No metabolite vs. 16	0.0096	**		No metabolite vs. 16	>0.9999	ns		No metabolite vs. 16	>0.9999	ns
No metabolite vs. 32	>0.9999	ns		No metabolite vs. 32	0.0264	*		No metabolite vs. 32	>0.9999	ns		No metabolite vs. 32	>0.9999	ns		No metabolite vs. 32	0.7035	ns		No metabolite vs. 32	>0.9999	ns
No metabolite vs. 64	>0.9999	ns		No metabolite vs. 64	0.0406	*		No metabolite vs. 64	0.0082	**		No metabolite vs. 64	>0.9999	ns		No metabolite vs. 64	0.1502	ns		No metabolite vs. 64	0.3122	ns
No metabolite vs. 128	0.0687	ns		No metabolite vs. 128	<0.0001	****		No metabolite vs. 128	<0.0001	****		No metabolite vs. 128	>0.9999	ns		No metabolite vs. 128	<0.0001	****		No metabolite vs. 128	0.001	***
Propionate				Propionate				Propionate				Propionate				Propionate				Propionate
Comparison	Adjusted P Value	Representation on plot		Comparison	Adjusted P Value	Representation on plot		Comparison	Adjusted P Value	Representation on plot		Comparison	Adjusted P Value	Representation on plot		Comparison	Adjusted P Value	Representation on plot		Comparison	Adjusted P Value	Representation on plot
No metabolite vs. Low (5)	0.8329	ns		No metabolite vs. Low (5)	0.2402	ns		No metabolite vs. Low (5)	>0.9999	ns		No metabolite vs. Low (5)	>0.9999	ns		No metabolite vs. Low (5)	>0.9999	ns		No metabolite vs. Low (5)	>0.9999	ns
No metabolite vs. Average (15)	0.0004	***		No metabolite vs. Average (15)	0.0658	ns		No metabolite vs. Average (15)	>0.9999	ns		No metabolite vs. Average (15)	0.0015	**		No metabolite vs. Average (15)	0.0152	*		No metabolite vs. Average (15)	0.0224	*
No metabolite vs. High (35)	<0.0001	****		No metabolite vs. High (35)	<0.0001	****		No metabolite vs. High (35)	0.0007	***		No metabolite vs. High (35)	<0.0001	****		No metabolite vs. High (35)	<0.0001	****		No metabolite vs. High (35)	0.0001	***
No metabolite vs. 4	0.8701	ns		No metabolite vs. 4	>0.9999	ns		No metabolite vs. 4	>0.9999	ns		No metabolite vs. 4	>0.9999	ns		No metabolite vs. 4	>0.9999	ns		No metabolite vs. 4	>0.9999	ns
No metabolite vs. 8	0.5183	ns		No metabolite vs. 8	0.9129	ns		No metabolite vs. 8	>0.9999	ns		No metabolite vs. 8	0.9714	ns		No metabolite vs. 8	>0.9999	ns		No metabolite vs. 8	>0.9999	ns
No metabolite vs. 16	0.0002	***		No metabolite vs. 16	0.0673	ns		No metabolite vs. 16	>0.9999	ns		No metabolite vs. 16	0.0009	***		No metabolite vs. 16	0.0091	**		No metabolite vs. 16	0.0162	*
No metabolite vs. 32	<0.0001	****		No metabolite vs. 32	<0.0001	****		No metabolite vs. 32	0.01	*		No metabolite vs. 32	<0.0001	****		No metabolite vs. 32	<0.0001	****		No metabolite vs. 32	0.0003	***
No metabolite vs. 64	<0.0001	****		No metabolite vs. 64	<0.0001	****		No metabolite vs. 64	<0.0001	****		No metabolite vs. 64	<0.0001	****		No metabolite vs. 64	<0.0001	****		No metabolite vs. 64	<0.0001	****
No metabolite vs. 128	<0.0001	****		No metabolite vs. 128	<0.0001	****		No metabolite vs. 128	<0.0001	****		No metabolite vs. 128	<0.0001	****		No metabolite vs. 128	<0.0001	****		No metabolite vs. 128	<0.0001	****
Butyrate				Butyrate				Butyrate				Butyrate				Butyrate				Butyrate
Comparison	Adjusted P Value	Representation on plot		Comparison	Adjusted P Value	Representation on plot		Comparison	Adjusted P Value	Representation on plot		Comparison	Adjusted P Value	Representation on plot		Comparison	Adjusted P Value	Representation on plot		Comparison	Adjusted P Value	Representation on plot
No metabolite vs. Low (3)	>0.9999	ns		No metabolite vs. Low (3)	>0.9999	ns		No metabolite vs. Low (3)	>0.9999	ns		No metabolite vs. Low (3)	0.0504	ns		No metabolite vs. Low (3)	>0.9999	ns		No metabolite vs. Low (3)	>0.9999	ns
No metabolite vs. Average (15)	0.7214	ns		No metabolite vs. Average (15)	0.2174	ns		No metabolite vs. Average (15)	>0.9999	ns		No metabolite vs. Average (15)	0.0979	ns		No metabolite vs. Average (15)	0.6747	ns		No metabolite vs. Average (15)	>0.9999	ns
No metabolite vs. High (40)	<0.0001	****		No metabolite vs. High (40)	<0.0001	****		No metabolite vs. High (40)	0.0008	***		No metabolite vs. High (40)	>0.9999	ns		No metabolite vs. High (40)	0.0001	***		No metabolite vs. High (40)	0.0008	***
No metabolite vs. 4	>0.9999	ns		No metabolite vs. 4	>0.9999	ns		No metabolite vs. 4	>0.9999	ns		No metabolite vs. 4	>0.9999	ns		No metabolite vs. 4	>0.9999	ns		No metabolite vs. 4	>0.9999	ns
No metabolite vs. 8	>0.9999	ns		No metabolite vs. 8	0.49	ns		No metabolite vs. 8	>0.9999	ns		No metabolite vs. 8	0.2403	ns		No metabolite vs. 8	>0.9999	ns		No metabolite vs. 8	>0.9999	ns
No metabolite vs. 16	0.3112	ns		No metabolite vs. 16	0.0737	ns		No metabolite vs. 16	0.2676	ns		No metabolite vs. 16	>0.9999	ns		No metabolite vs. 16	0.8632	ns		No metabolite vs. 16	0.5591	ns
No metabolite vs. 32	<0.0001	****		No metabolite vs. 32	0.0019	**		No metabolite vs. 32	0.0027	**		No metabolite vs. 32	>0.9999	ns		No metabolite vs. 32	0.009	**		No metabolite vs. 32	0.0431	*
No metabolite vs. 64	<0.0001	****		No metabolite vs. 64	<0.0001	****		No metabolite vs. 64	<0.0001	****		No metabolite vs. 64	0.0355	*		No metabolite vs. 64	<0.0001	****		No metabolite vs. 64	<0.0001	****
No metabolite vs. 128	<0.0001	****		No metabolite vs. 128	<0.0001	****		No metabolite vs. 128	<0.0001	****		No metabolite vs. 128	0.0013	**		No metabolite vs. 128	<0.0001	****		No metabolite vs. 128	<0.0001	****
Valerate				Valerate				Valerate				Valerate				Valerate				Valerate
Comparison	Adjusted P Value	Representation on plot		Comparison	Adjusted P Value	Representation on plot		Comparison	Adjusted P Value	Representation on plot		Comparison	Adjusted P Value	Representation on plot		Comparison	Adjusted P Value	Representation on plot		Comparison	Adjusted P Value	Representation on plot
No metabolite vs. Low (0.5)	>0.9999	ns		No metabolite vs. Low (0.5)	>0.9999	ns		No metabolite vs. Low (0.5)	>0.9999	ns		No metabolite vs. Low (0.5)	>0.9999	ns		No metabolite vs. Low (0.5)	>0.9999	ns		No metabolite vs. Low (0.5)	>0.9999	ns
No metabolite vs. Average (3.5)	0.7583	ns		No metabolite vs. Average (3.5)	>0.9999	ns		No metabolite vs. Average (3.5)	>0.9999	ns		No metabolite vs. Average (3.5)	0.3221	ns		No metabolite vs. Average (3.5)	>0.9999	ns		No metabolite vs. Average (3.5)	>0.9999	ns
No metabolite vs. High (12)	0.0002	***		No metabolite vs. High (12)	0.0097	**		No metabolite vs. High (12)	0.0079	**		No metabolite vs. High (12)	0.5638	ns		No metabolite vs. High (12)	0.0079	**		No metabolite vs. High (12)	>0.9999	ns
No metabolite vs. 4	0.6687	ns		No metabolite vs. 4	0.2449	ns		No metabolite vs. 4	>0.9999	ns		No metabolite vs. 4	>0.9999	ns		No metabolite vs. 4	0.7761	ns		No metabolite vs. 4	>0.9999	ns
No metabolite vs. 8	0.0363	*		No metabolite vs. 8	0.141	ns		No metabolite vs. 8	0.0287	*		No metabolite vs. 8	>0.9999	ns		No metabolite vs. 8	0.6517	ns		No metabolite vs. 8	>0.9999	ns
No metabolite vs. 16	<0.0001	****		No metabolite vs. 16	0.0032	**		No metabolite vs. 16	0.0002	***		No metabolite vs. 16	0.1367	ns		No metabolite vs. 16	0.0017	**		No metabolite vs. 16	>0.9999	ns
No metabolite vs. 32	<0.0001	****		No metabolite vs. 32	<0.0001	****		No metabolite vs. 32	<0.0001	****		No metabolite vs. 32	0.0075	**		No metabolite vs. 32	<0.0001	****		No metabolite vs. 32	0.0108	*
No metabolite vs. 64	<0.0001	****		No metabolite vs. 64	<0.0001	****		No metabolite vs. 64	<0.0001	****		No metabolite vs. 64	<0.0001	****		No metabolite vs. 64	<0.0001	****		No metabolite vs. 64	0.0001	***
No metabolite vs. 128	<0.0001	****		No metabolite vs. 128	<0.0001	****		No metabolite vs. 128	<0.0001	****		No metabolite vs. 128	<0.0001	****		No metabolite vs. 128	<0.0001	****		No metabolite vs. 128	<0.0001	****
Formate				Formate				Formate				Formate				Formate				Formate
Comparison	Adjusted P Value	Representation on plot		Comparison	Adjusted P Value	Representation on plot		Comparison	Adjusted P Value	Representation on plot		Comparison	Adjusted P Value	Representation on plot		Comparison	Adjusted P Value	Representation on plot		Comparison	Adjusted P Value	Representation on plot
No metabolite vs. Low (0.05)	>0.9999	ns		No metabolite vs. Low (0.05)	>0.9999	ns		No metabolite vs. Low (0.05)	>0.9999	ns		No metabolite vs. Low (0.05)	0.4385	ns		No metabolite vs. Low (0.05)	>0.9999	ns		No metabolite vs. Low (0.05)	>0.9999	ns
No metabolite vs. Average (0.1)	0.8206	ns		No metabolite vs. Average (0.1)	>0.9999	ns		No metabolite vs. Average (0.1)	>0.9999	ns		No metabolite vs. Average (0.1)	>0.9999	ns		No metabolite vs. Average (0.1)	>0.9999	ns		No metabolite vs. Average (0.1)	>0.9999	ns
No metabolite vs. High (0.15)	0.3296	ns		No metabolite vs. High (0.15)	>0.9999	ns		No metabolite vs. High (0.15)	>0.9999	ns		No metabolite vs. High (0.15)	>0.9999	ns		No metabolite vs. High (0.15)	>0.9999	ns		No metabolite vs. High (0.15)	>0.9999	ns
No metabolite vs. 4	0.2375	ns		No metabolite vs. 4	>0.9999	ns		No metabolite vs. 4	0.9875	ns		No metabolite vs. 4	>0.9999	ns		No metabolite vs. 4	>0.9999	ns		No metabolite vs. 4	>0.9999	ns
No metabolite vs. 8	>0.9999	ns		No metabolite vs. 8	>0.9999	ns		No metabolite vs. 8	0.0614	ns		No metabolite vs. 8	0.793	ns		No metabolite vs. 8	>0.9999	ns		No metabolite vs. 8	0.0546	ns
No metabolite vs. 16	0.0372	*		No metabolite vs. 16	>0.9999	ns		No metabolite vs. 16	0.0101	*		No metabolite vs. 16	0.0512	ns		No metabolite vs. 16	0.4055	ns		No metabolite vs. 16	0.0113	*
No metabolite vs. 32	0.001	***		No metabolite vs. 32	0.0229	*		No metabolite vs. 32	0.0019	**		No metabolite vs. 32	0.0025	**		No metabolite vs. 32	0.005	**		No metabolite vs. 32	0.0001	***
No metabolite vs. 64	<0.0001	****		No metabolite vs. 64	0.0005	***		No metabolite vs. 64	<0.0001	****		No metabolite vs. 64	<0.0001	****		No metabolite vs. 64	0.0002	***		No metabolite vs. 64	<0.0001	****
No metabolite vs. 128	<0.0001	****		No metabolite vs. 128	<0.0001	****		No metabolite vs. 128	<0.0001	****		No metabolite vs. 128	<0.0001	****		No metabolite vs. 128	<0.0001	****		No metabolite vs. 128	<0.0001	****
Isobutyrate				Isobutyrate				Isobutyrate				Isobutyrate				Isobutyrate				Isobutyrate
Comparison	Adjusted P Value	Representation on plot		Comparison	Adjusted P Value	Representation on plot		Comparison	Adjusted P Value	Representation on plot		Comparison	Adjusted P Value	Representation on plot		Comparison	Adjusted P Value	Representation on plot		Comparison	Adjusted P Value	Representation on plot
No metabolite vs. Low (0.5)	>0.9999	ns		No metabolite vs. Low (0.5)	>0.9999	ns		No metabolite vs. Low (0.5)	>0.9999	ns		No metabolite vs. Low (0.5)	>0.9999	ns		No metabolite vs. Low (0.5)	>0.9999	ns		No metabolite vs. Low (0.5)	>0.9999	ns
No metabolite vs. Average (2)	0.1861	ns		No metabolite vs. Average (2)	>0.9999	ns		No metabolite vs. Average (2)	>0.9999	ns		No metabolite vs. Average (2)	>0.9999	ns		No metabolite vs. Average (2)	>0.9999	ns		No metabolite vs. Average (2)	0.0372	*
No metabolite vs. High (5)	0.1602	ns		No metabolite vs. High (5)	>0.9999	ns		No metabolite vs. High (5)	>0.9999	ns		No metabolite vs. High (5)	0.0778	ns		No metabolite vs. High (5)	0.7153	ns		No metabolite vs. High (5)	>0.9999	ns
No metabolite vs. 4	0.4194	ns		No metabolite vs. 4	>0.9999	ns		No metabolite vs. 4	>0.9999	ns		No metabolite vs. 4	>0.9999	ns		No metabolite vs. 4	>0.9999	ns		No metabolite vs. 4	>0.9999	ns
No metabolite vs. 8	>0.9999	ns		No metabolite vs. 8	0.5123	ns		No metabolite vs. 8	0.2474	ns		No metabolite vs. 8	0.0508	ns		No metabolite vs. 8	0.0346	*		No metabolite vs. 8	>0.9999	ns
No metabolite vs. 16	>0.9999	ns		No metabolite vs. 16	0.0306	*		No metabolite vs. 16	0.0359	*		No metabolite vs. 16	0.008	**		No metabolite vs. 16	0.0008	***		No metabolite vs. 16	>0.9999	ns
No metabolite vs. 32	>0.9999	ns		No metabolite vs. 32	0.0039	**		No metabolite vs. 32	0.0007	***		No metabolite vs. 32	0.0191	*		No metabolite vs. 32	<0.0001	****		No metabolite vs. 32	>0.9999	ns
No metabolite vs. 64	>0.9999	ns		No metabolite vs. 64	0.0002	***		No metabolite vs. 64	<0.0001	****		No metabolite vs. 64	>0.9999	ns		No metabolite vs. 64	<0.0001	****		No metabolite vs. 64	0.3398	ns
No metabolite vs. 128	0.0136	*		No metabolite vs. 128	<0.0001	****		No metabolite vs. 128	<0.0001	****		No metabolite vs. 128	<0.0001	****		No metabolite vs. 128	<0.0001	****		No metabolite vs. 128	0.0166	*
Isovalerate				Isovalerate				Isovalerate				Isovalerate				Isovalerate				Isovalerate
Comparison	Adjusted P Value	Representation on plot		Comparison	Adjusted P Value	Representation on plot		Comparison	Adjusted P Value	Representation on plot		Comparison	Adjusted P Value	Representation on plot		Comparison	Adjusted P Value	Representation on plot		Comparison	Adjusted P Value	Representation on plot
No metabolite vs. Low (0.5)	>0.9999	ns		No metabolite vs. Low (0.5)	>0.9999	ns		No metabolite vs. Low (0.5)	>0.9999	ns		No metabolite vs. Low (0.5)	>0.9999	ns		No metabolite vs. Low (0.5)	>0.9999	ns		No metabolite vs. Low (0.5)	0.026	*
No metabolite vs. Average (2)	0.4479	ns		No metabolite vs. Average (2)	>0.9999	ns		No metabolite vs. Average (2)	>0.9999	ns		No metabolite vs. Average (2)	>0.9999	ns		No metabolite vs. Average (2)	>0.9999	ns		No metabolite vs. Average (2)	0.3032	ns
No metabolite vs. High (5)	0.1201	ns		No metabolite vs. High (5)	0.5591	ns		No metabolite vs. High (5)	>0.9999	ns		No metabolite vs. High (5)	0.032	*		No metabolite vs. High (5)	>0.9999	ns		No metabolite vs. High (5)	>0.9999	ns
No metabolite vs. 4	>0.9999	ns		No metabolite vs. 4	0.8359	ns		No metabolite vs. 4	>0.9999	ns		No metabolite vs. 4	0.8998	ns		No metabolite vs. 4	>0.9999	ns		No metabolite vs. 4	>0.9999	ns
No metabolite vs. 8	>0.9999	ns		No metabolite vs. 8	0.0396	*		No metabolite vs. 8	>0.9999	ns		No metabolite vs. 8	0.0313	*		No metabolite vs. 8	0.008	**		No metabolite vs. 8	>0.9999	ns
No metabolite vs. 16	>0.9999	ns		No metabolite vs. 16	0.0003	***		No metabolite vs. 16	0.0124	*		No metabolite vs. 16	0.0003	***		No metabolite vs. 16	0.0037	**		No metabolite vs. 16	>0.9999	ns
No metabolite vs. 32	0.0004	***		No metabolite vs. 32	<0.0001	****		No metabolite vs. 32	0.0001	***		No metabolite vs. 32	<0.0001	****		No metabolite vs. 32	<0.0001	****		No metabolite vs. 32	0.559	ns
No metabolite vs. 64	<0.0001	****		No metabolite vs. 64	<0.0001	****		No metabolite vs. 64	<0.0001	****		No metabolite vs. 64	<0.0001	****		No metabolite vs. 64	<0.0001	****		No metabolite vs. 64	0.0704	ns
No metabolite vs. 128	<0.0001	****		No metabolite vs. 128	<0.0001	****		No metabolite vs. 128	<0.0001	****		No metabolite vs. 128	<0.0001	****		No metabolite vs. 128	<0.0001	****		No metabolite vs. 128	0.0064	**
Lactate				Lactate				Lactate				Lactate				Lactate				Lactate
Comparison	Adjusted P Value	Representation on plot		Comparison	Adjusted P Value	Representation on plot		Comparison	Adjusted P Value	Representation on plot		Comparison	Adjusted P Value	Representation on plot		Comparison	Adjusted P Value	Representation on plot		Comparison	Adjusted P Value	Representation on plot
No metabolite vs. Low (0.3)	>0.9999	ns		No metabolite vs. Low (0.3)	>0.9999	ns		No metabolite vs. Low (0.3)	>0.9999	ns		No metabolite vs. Low (0.3)	>0.9999	ns		No metabolite vs. Low (0.3)	>0.9999	ns		No metabolite vs. Low (0.3)	0.0468	*
No metabolite vs. Average (0.7)	0.1457	ns		No metabolite vs. Average (0.7)	>0.9999	ns		No metabolite vs. Average (0.7)	>0.9999	ns		No metabolite vs. Average (0.7)	>0.9999	ns		No metabolite vs. Average (0.7)	0.5789	ns		No metabolite vs. Average (0.7)	0.0085	**
No metabolite vs. High (1.2)	0.3947	ns		No metabolite vs. High (1.2)	>0.9999	ns		No metabolite vs. High (1.2)	>0.9999	ns		No metabolite vs. High (1.2)	0.3651	ns		No metabolite vs. High (1.2)	0.1685	ns		No metabolite vs. High (1.2)	0.0468	*
No metabolite vs. 4	>0.9999	ns		No metabolite vs. 4	0.141	ns		No metabolite vs. 4	>0.9999	ns		No metabolite vs. 4	0.0973	ns		No metabolite vs. 4	>0.9999	ns		No metabolite vs. 4	0.2173	ns
No metabolite vs. 8	0.0645	ns		No metabolite vs. 8	0.026	*		No metabolite vs. 8	>0.9999	ns		No metabolite vs. 8	0.0003	***		No metabolite vs. 8	0.7457	ns		No metabolite vs. 8	0.9126	ns
No metabolite vs. 16	0.4885	ns		No metabolite vs. 16	0.0004	***		No metabolite vs. 16	>0.9999	ns		No metabolite vs. 16	<0.0001	****		No metabolite vs. 16	0.0874	ns		No metabolite vs. 16	>0.9999	ns
No metabolite vs. 32	>0.9999	ns		No metabolite vs. 32	<0.0001	****		No metabolite vs. 32	0.048	*		No metabolite vs. 32	<0.0001	****		No metabolite vs. 32	0.4901	ns		No metabolite vs. 32	>0.9999	ns
No metabolite vs. 64	0.3903	ns		No metabolite vs. 64	<0.0001	****		No metabolite vs. 64	0.0048	**		No metabolite vs. 64	<0.0001	****		No metabolite vs. 64	>0.9999	ns		No metabolite vs. 64	0.669	ns
No metabolite vs. 128	0.0078	**		No metabolite vs. 128	<0.0001	****		No metabolite vs. 128	<0.0001	****		No metabolite vs. 128	<0.0001	****		No metabolite vs. 128	<0.0001	****		No metabolite vs. 128	0.0955	ns
5-aminovalerate				5-aminovalerate				5-aminovalerate				5-aminovalerate				5-aminovalerate				5-aminovalerate
Comparison	Adjusted P Value	Representation on plot		Comparison	Adjusted P Value	Representation on plot		Comparison	Adjusted P Value	Representation on plot		Comparison	Adjusted P Value	Representation on plot		Comparison	Adjusted P Value	Representation on plot		Comparison	Adjusted P Value	Representation on plot
No metabolite vs. Low (0.3)	>0.9999	ns		No metabolite vs. Low (0.3)	>0.9999	ns		No metabolite vs. Low (0.3)	>0.9999	ns		No metabolite vs. Low (0.3)	0.0439	*		No metabolite vs. Low (0.3)	>0.9999	ns		No metabolite vs. Low (0.3)	0.1215	ns
No metabolite vs. Average (1)	>0.9999	ns		No metabolite vs. Average (1)	>0.9999	ns		No metabolite vs. Average (1)	>0.9999	ns		No metabolite vs. Average (1)	0.0414	*		No metabolite vs. Average (1)	>0.9999	ns		No metabolite vs. Average (1)	0.0284	*
No metabolite vs. High (4)	>0.9999	ns		No metabolite vs. High (4)	>0.9999	ns		No metabolite vs. High (4)	>0.9999	ns		No metabolite vs. High (4)	0.0572	ns		No metabolite vs. High (4)	>0.9999	ns		No metabolite vs. High (4)	>0.9999	ns
No metabolite vs. 4	>0.9999	ns		No metabolite vs. 4	>0.9999	ns		No metabolite vs. 4	>0.9999	ns		No metabolite vs. 4	0.0039	**		No metabolite vs. 4	>0.9999	ns		No metabolite vs. 4	0.1352	ns
No metabolite vs. 8	0.4602	ns		No metabolite vs. 8	>0.9999	ns		No metabolite vs. 8	>0.9999	ns		No metabolite vs. 8	0.0585	ns		No metabolite vs. 8	0.4018	ns		No metabolite vs. 8	0.0037	**
No metabolite vs. 16	>0.9999	ns		No metabolite vs. 16	>0.9999	ns		No metabolite vs. 16	0.6806	ns		No metabolite vs. 16	0.0014	**		No metabolite vs. 16	>0.9999	ns		No metabolite vs. 16	0.0001	***
No metabolite vs. 32	>0.9999	ns		No metabolite vs. 32	>0.9999	ns		No metabolite vs. 32	0.0002	***		No metabolite vs. 32	<0.0001	****		No metabolite vs. 32	0.0457	*		No metabolite vs. 32	<0.0001	****
No metabolite vs. 64	0.3881	ns		No metabolite vs. 64	>0.9999	ns		No metabolite vs. 64	<0.0001	****		No metabolite vs. 64	<0.0001	****		No metabolite vs. 64	0.0342	*		No metabolite vs. 64	<0.0001	****
No metabolite vs. 128	0.0016	**		No metabolite vs. 128	>0.9999	ns		No metabolite vs. 128	<0.0001	****		No metabolite vs. 128	<0.0001	****		No metabolite vs. 128	0.0291	*		No metabolite vs. 128	<0.0001	****
Ethanol				Ethanol				Ethanol				Ethanol				Ethanol				Ethanol
Comparison	Adjusted P Value	Representation on plot		Comparison	Adjusted P Value	Representation on plot		Comparison	Adjusted P Value	Representation on plot		Comparison	Adjusted P Value	Representation on plot		Comparison	Adjusted P Value	Representation on plot		Comparison	Adjusted P Value	Representation on plot
No metabolite vs. Low (0.6)	>0.9999	ns		No metabolite vs. Low (0.6)	>0.9999	ns		No metabolite vs. Low (0.6)	>0.9999	ns		No metabolite vs. Low (0.6)	0.0192	*		No metabolite vs. Low (0.6)	>0.9999	ns		No metabolite vs. Low (0.6)	0.0391	*
No metabolite vs. Average (10)	>0.9999	ns		No metabolite vs. Average (10)	0.1502	ns		No metabolite vs. Average (10)	0.2674	ns		No metabolite vs. Average (10)	>0.9999	ns		No metabolite vs. Average (10)	>0.9999	ns		No metabolite vs. Average (10)	0.1066	ns
No metabolite vs. High (60)	>0.9999	ns		No metabolite vs. High (60)	0.0944	ns		No metabolite vs. High (60)	0.7896	ns		No metabolite vs. High (60)	>0.9999	ns		No metabolite vs. High (60)	>0.9999	ns		No metabolite vs. High (60)	>0.9999	ns
No metabolite vs. 4	>0.9999	ns		No metabolite vs. 4	>0.9999	ns		No metabolite vs. 4	>0.9999	ns		No metabolite vs. 4	>0.9999	ns		No metabolite vs. 4	>0.9999	ns		No metabolite vs. 4	>0.9999	ns
No metabolite vs. 8	>0.9999	ns		No metabolite vs. 8	>0.9999	ns		No metabolite vs. 8	>0.9999	ns		No metabolite vs. 8	0.0619	ns		No metabolite vs. 8	>0.9999	ns		No metabolite vs. 8	0.1077	ns
No metabolite vs. 16	>0.9999	ns		No metabolite vs. 16	0.2649	ns		No metabolite vs. 16	>0.9999	ns		No metabolite vs. 16	>0.9999	ns		No metabolite vs. 16	0.8842	ns		No metabolite vs. 16	0.2808	ns
No metabolite vs. 32	0.0673	ns		No metabolite vs. 32	0.3873	ns		No metabolite vs. 32	0.2025	ns		No metabolite vs. 32	>0.9999	ns		No metabolite vs. 32	>0.9999	ns		No metabolite vs. 32	0.2597	ns
No metabolite vs. 64	0.8911	ns		No metabolite vs. 64	0.0566	ns		No metabolite vs. 64	0.5888	ns		No metabolite vs. 64	>0.9999	ns		No metabolite vs. 64	0.165	ns		No metabolite vs. 64	>0.9999	ns
No metabolite vs. 128	0.1147	ns		No metabolite vs. 128	<0.0001	****		No metabolite vs. 128	0.5258	ns		No metabolite vs. 128	>0.9999	ns		No metabolite vs. 128	0.0034	**		No metabolite vs. 128	>0.9999	ns
