# Supplementary material for: Vancomycin-resistant enterococci utilise antibiotic-enriched nutrients for intestinal colonisation
Source: Nat Commun. 2025 Jul 10;16:6376. doi: 10.1038/s41467-025-61731-z (PMC12246219; doi:10.1038/s41467-025-61731-z)
Supplement: Supplementary file 6 — Source Data [file 41467_2025_61731_MOESM6_ESM.zip › Source Data/Fig 4.xlsx]

## Sheet: Efm NCTC 12202
Expt	No metabolites pH 6	PBV pH 6	APBV pH 6	No metabolites pH 6.5	PBV pH 6.5	APBV pH 6.5	No metabolites pH 7	PBV pH 7	APBV pH 7
Expt 1	0.426	0.137	0.021	0.463	0.358	0.325	0.456	0.315	0.534
Expt 1	0.4	0.101	0.025	0.44	0.334	0.255	0.431	0.335	0.56
Expt 1	0.476	0.132	0.022	0.43	0.247	0.221	0.449	0.294	0.452
Expt 1	0.385	0.149	0.021	0.482	0.277	0.187	0.424	0.24	0.347
Expt 2	0.422	0.035	0.022	0.476	0.239	0.208	0.418	0.238	0.417
Expt 2	0.433	0.042	0.021	0.535	0.287	0.237	0.408	0.291	0.515
Expt 2	0.429	0.051	0.023	0.5	0.318	0.353	0.425	0.365	0.537
Expt 2	0.469	0.043	0.021	0.495	0.317	0.308	0.43	0.383	0.484
Expt 3	0.449	0.054	0.023	0.526	0.309	0.338	0.457	0.424	0.471
Expt 3	0.421	0.037	0.021	0.497	0.312	0.292	0.42	0.414	0.377
Expt 3	0.419	0.036	0.021	0.453	0.304	0.24	0.427	0.366	0.398
Expt 3	0.403	0.038	0.02	0.411	0.213	0.203	0.433	0.332	0.539

## Sheet: Efm NCTC 12204
Expt	No metabolites pH 6	PBV pH 6	APBV pH 6	No metabolites pH 6.5	PBV pH 6.5	APBV pH 6.5	No metabolites pH 7	PBV pH 7	APBV pH 7
Expt 1	0.494	0.134	0.024	0.455	0.308	0.169	0.427	0.247	0.401
Expt 1	0.507	0.158	0.021	0.5155	0.363	0.182	0.526	0.27	0.575
Expt 1	0.5029	0.116	0.021	0.498	0.345	0.219	0.505	0.353	0.447
Expt 1	0.493	0.092	0.02	0.5153	0.348	0.271	0.5	0.324	0.495
Expt 2	0.427	0.038	0.022	0.516	0.275	0.169	0.493	0.296	0.471
Expt 2	0.537	0.051	0.021	0.543	0.31	0.202	0.515	0.351	0.531
Expt 2	0.507	0.136	0.021	0.496	0.324	0.213	0.511	0.37	0.5
Expt 2	0.455	0.036	0.02	0.563	0.328	0.263	0.523	0.4	0.454
Expt 3	0.467	0.061	0.029	0.487	0.316	0.271	0.597	0.461	0.558
Expt 3	0.535	0.039	0.02	0.546	0.401	0.228	0.528	0.516	0.507
Expt 3	0.507	0.048	0.021	0.464	0.327	0.19	0.427	0.452	0.579
Expt 3	0.348	0.029	0.02	0.476	0.247	0.212	0.438	0.421	0.549

## Sheet: Efm DSM 25698
Expt	No metabolites pH 6	PBV pH 6	APBV pH 6	No metabolites pH 6.5	PBV pH 6.5	APBV pH 6.5	No metabolites pH 7	PBV pH 7	APBV pH 7
Expt 1	0.451	0.117	0.021	0.405	0.312	0.203	0.461	0.394	0.32
Expt 1	0.444	0.072	0.021	0.415	0.275	0.216	0.462	0.465	0.408
Expt 1	0.477	0.042	0.02	0.432	0.315	0.366	0.45	0.469	0.383
Expt 1	0.392	0.071	0.02	0.497	0.285	0.358	0.452	0.425	0.396
Expt 2	0.417	0.06	0.02	0.415	0.334	0.245	0.45	0.433	0.415
Expt 2	0.392	0.053	0.019	0.447	0.327	0.277	0.456	0.424	0.441
Expt 2	0.414	0.069	0.02	0.498	0.394	0.236	0.465	0.363	0.419
Expt 2	0.472	0.047	0.02	0.463	0.373	0.22	0.397	0.348	0.308
Expt 3	0.397	0.022	0.021	0.468	0.413	0.184	0.405	0.397	0.339
Expt 3	0.466	0.022	0.021	0.482	0.46	0.249	0.39	0.391	0.459
Expt 3	0.441	0.018	0.02	0.43	0.408	0.153	0.467	0.402	0.451
Expt 3	0.396	0.021	0.019	0.39	0.44	0.201	0.433	0.376	0.228

## Sheet: Efs NCTC 12201
Expt	No metabolites pH 6	PBV pH 6	APBV pH 6	No metabolites pH 6.5	PBV pH 6.5	APBV pH 6.5	No metabolites pH 7	PBV pH 7	APBV pH 7
Expt 1	0.509	0.029	0.024	0.495	0.335	0.095	0.478	0.448	0.278
Expt 1	0.689	0.023	0.022	0.554	0.247	0.137	0.472	0.383	0.28
Expt 1	0.598	0.023	0.024	0.469	0.113	0.077	0.472	0.416	0.394
Expt 1	0.541	0.021	0.022	0.525	0.266	0.089	0.469	0.443	0.344
Expt 2	0.626	0.025	0.022	0.497	0.179	0.1	0.479	0.448	0.318
Expt 2	0.611	0.021	0.021	0.552	0.253	0.074	0.584	0.441	0.298
Expt 2	0.519	0.025	0.022	0.512	0.193	0.088	0.582	0.454	0.336
Expt 2	0.562	0.021	0.021	0.428	0.197	0.09	0.49	0.374	0.352
Expt 3	0.716	0.023	0.022	0.474	0.284	0.084	0.483	0.389	0.496
Expt 3	0.538	0.022	0.022	0.541	0.312	0.073	0.568	0.481	0.258
Expt 3	0.517	0.022	0.022	0.512	0.335	0.053	0.5	0.454	0.321
Expt 3	0.504	0.021	0.021	0.486	0.326	0.089	0.469	0.452	0.356

## Sheet: Efs NCTC 13779
Expt	No metabolites pH 6	PBV pH 6	APBV pH 6	No metabolites pH 6.5	PBV pH 6.5	APBV pH 6.5	No metabolites pH 7	PBV pH 7	APBV pH 7
Expt 1	0.381	0.019	0.021	0.505	0.16	0.134	0.54	0.396	0.457
Expt 1	0.522	0.018	0.02	0.404	0.158	0.046	0.508	0.277	0.442
Expt 1	0.38	0.019	0.024	0.388	0.121	0.07	0.477	0.309	0.354
Expt 1	0.365	0.018	0.023	0.381	0.083	0.045	0.467	0.342	0.39
Expt 2	0.377	0.02	0.021	0.452	0.197	0.034	0.467	0.422	0.426
Expt 2	0.376	0.019	0.02	0.439	0.204	0.077	0.47	0.416	0.425
Expt 2	0.451	0.019	0.021	0.452	0.221	0.118	0.545	0.397	0.432
Expt 2	0.525	0.019	0.019	0.541	0.217	0.114	0.537	0.382	0.395
Expt 3	0.373	0.022	0.023	0.475	0.165	0.09	0.516	0.425	0.383
Expt 3	0.358	0.019	0.019	0.476	0.211	0.059	0.443	0.369	0.418
Expt 3	0.392	0.019	0.02	0.342	0.129	0.049	0.421	0.341	0.445
Expt 3	0.324	0.019	0.02	0.306	0.154	0.047	0.455	0.314	0.512

## Sheet: Efs DSM 116626
Expt	No metabolites pH 6	PBV pH 6	APBV pH 6	No metabolites pH 6.5	PBV pH 6.5	APBV pH 6.5	No metabolites pH 7	PBV pH 7	APBV pH 7
Expt 1	0.468	0.04	0.022	0.481	0.394	0.137	0.458	0.482	0.35
Expt 1	0.408	0.036	0.025	0.523	0.303	0.18	0.515	0.393	0.373
Expt 1	0.418	0.035	0.021	0.593	0.305	0.172	0.585	0.575	0.407
Expt 1	0.449	0.031	0.02	0.54	0.355	0.29	0.602	0.515	0.433
Expt 2	0.454	0.032	0.025	0.551	0.351	0.235	0.606	0.492	0.407
Expt 2	0.439	0.037	0.02	0.578	0.411	0.214	0.566	0.486	0.443
Expt 2	0.44	0.031	0.021	0.537	0.312	0.161	0.496	0.464	0.48
Expt 2	0.448	0.036	0.02	0.48	0.307	0.141	0.431	0.464	0.478
Expt 3	0.426	0.026	0.022	0.525	0.431	0.16	0.454	0.522	0.359
Expt 3	0.43	0.027	0.02	0.527	0.358	0.198	0.518	0.538	0.352
Expt 3	0.416	0.025	0.021	0.583	0.385	0.273	0.581	0.503	0.379
Expt 3	0.412	0.028	0.019	0.562	0.412	0.264	0.606	0.525	0.403

## Sheet: P-values
E. faecium NCTC 12202
Comparison	Adjusted P Value	Representation on plot
No metabolites pH 6 vs. PBV pH 6	0.0103	*
No metabolites pH 6 vs. APBV pH 6	<0.0001	****
No metabolites pH 6.5 vs. PBV pH 6.5	0.0003	***
No metabolites pH 6.5 vs. APBV pH 6.5	<0.0001	****
No metabolites pH 7 vs. PBV pH 7	0.0016	**
No metabolites pH 7 vs. APBV pH 7	0.8881	ns
E. faecium NCTC 12204
Comparison	Adjusted P Value	Representation on plot
No metabolites pH 6 vs. PBV pH 6	0.01	*
No metabolites pH 6 vs. APBV pH 6	<0.0001	****
No metabolites pH 6.5 vs. PBV pH 6.5	0.0088	**
No metabolites pH 6.5 vs. APBV pH 6.5	<0.0001	****
No metabolites pH 7 vs. PBV pH 7	0.0022	**
No metabolites pH 7 vs. APBV pH 7	>0.9999	ns
E. faecium DSM 25698
Comparison	Adjusted P Value	Representation on plot
No metabolites pH 6 vs. PBV pH 6	0.0042	**
No metabolites pH 6 vs. APBV pH 6	<0.0001	****
No metabolites pH 6.5 vs. PBV pH 6.5	0.0381	*
No metabolites pH 6.5 vs. APBV pH 6.5	<0.0001	****
No metabolites pH 7 vs. PBV pH 7	0.1053	ns
No metabolites pH 7 vs. APBV pH 7	0.0173	*
E. faecalis NCTC 12201
Comparison	Adjusted P Value	Representation on plot
No metabolites pH 6 vs. PBV pH 6	0.0001	***
No metabolites pH 6 vs. APBV pH 6	<0.0001	****
No metabolites pH 6.5 vs. PBV pH 6.5	0.0099	**
No metabolites pH 6.5 vs. APBV pH 6.5	<0.0001	****
No metabolites pH 7 vs. PBV pH 7	0.0141	*
No metabolites pH 7 vs. APBV pH 7	<0.0001	****
E. faecalis NCTC 13779
Comparison	Adjusted P Value	Representation on plot
No metabolites pH 6 vs. PBV pH 6	<0.0001	****
No metabolites pH 6 vs. APBV pH 6	0.0024	**
No metabolites pH 6.5 vs. PBV pH 6.5	0.0073	**
No metabolites pH 6.5 vs. APBV pH 6.5	<0.0001	****
No metabolites pH 7 vs. PBV pH 7	<0.0001	****
No metabolites pH 7 vs. APBV pH 7	0.0205	*
E. faecalis DSM 116626
Comparison	Adjusted P Value	Representation on plot
No metabolites pH 6 vs. PBV pH 6	0.0098	**
No metabolites pH 6 vs. APBV pH 6	<0.0001	****
No metabolites pH 6.5 vs. PBV pH 6.5	0.0105	*
No metabolites pH 6.5 vs. APBV pH 6.5	<0.0001	****
No metabolites pH 7 vs. PBV pH 7	0.6651	ns
No metabolites pH 7 vs. APBV pH 7	<0.0001	****
