# Supplementary material for: Vancomycin-resistant enterococci utilise antibiotic-enriched nutrients for intestinal colonisation
Source: Nat Commun. 2025 Jul 10;16:6376. doi: 10.1038/s41467-025-61731-z (PMC12246219; doi:10.1038/s41467-025-61731-z)
Supplement: Supplementary file 6 — Source Data [file 41467_2025_61731_MOESM6_ESM.zip › Source Data/Fig 5.xlsx]

## Sheet: Efm NCTC 12202 anaerobic
Time (hr)	Nutrient mix	Nutrient mix	Nutrient mix	Nutrient mix	Nutrient mix	Nutrient mix	No carbon	No carbon	No carbon	No carbon	No carbon	No carbon
	Expt 1	Expt 1	Expt 1	Expt 2	Expt 2	Expt 2	Expt 1	Expt 1	Expt 1	Expt 2	Expt 2	Expt 2
0	0	0	0	0	0	0	0	0	0	0	0	0
0.25	0.001	0.002	0.001	0.004	0.001	0.002	-0.0368	-0.0199	-0.0068	0.0072	0.0002	0.0046
0.5	0.003	0	0.003	0.003	0.001	0	-0.0345	-0.0175	-0.0093	0.0111	0.0116	0.0051
0.75	0.006	0.003	0.001	0	0.002	0.003	-0.0321	-0.0138	-0.0086	0.0147	0.012	0.0057
1	0.003	0.003	0.002	0.002	0.005	0	-0.0279	-0.0122	-0.0055	0.0177	0.0124	0.0051
1.25	0.003	0	0.001	0.003	0.003	0.01	-0.0239	-0.0046	-0.0021	0.021	0.0168	0.0045
1.5	0.009	0.016	0.009	0.016	0.016	0.016	-0.0203	-0.0044	0.0017	0.0219	0.0173	0.0081
1.75	0.01	0.016	0.016	0.016	0.018	0.016	-0.0188	0.0028	0.0102	0.0236	0.0212	0.0073
2	0.065	0.075	0.048	0.054	0.067	0.075	-0.0131	0.0057	0.009	0.028	0.0232	0.0112
2.25	0.096	0.108	0.081	0.087	0.106	0.113	-0.0059	0.0125	0.0139	0.0317	0.0295	0.0174
2.5	0.136	0.154	0.118	0.124	0.15	0.154	-0.0026	0.0172	0.0184	0.0349	0.0312	0.0193
2.75	0.167	0.184	0.157	0.153	0.185	0.203	0	0.0169	0.0118	0.04	0.037	0.0234
3	0.199	0.221	0.169	0.212	0.205	0.248	0.0032	0.017	0.0027	0.0439	0.0411	0.0255
3.25	0.264	0.271	0.215	0.237	0.305	0.302	-0.0046	0.0183	-0.0018	0.0476	0.045	0.0301
3.5	0.28	0.284	0.272	0.24	0.318	0.317	0	0.0382	-0.0035	0.0525	0.0473	0.032
3.75	0.236	0.301	0.31	0.315	0.38	0.366	0.0027	0.0333	0.0043	0.0558	0.05	0.037
4	0.356	0.369	0.339	0.348	0.41	0.411	-0.002	0.0264	0.0069	0.0612	0.0501	0.0426
4.25	0.392	0.405	0.378	0.387	0.463	0.444	0.0126	0.036	0.0121	0.0673	0.0405	0.0458
4.5	0.443	0.45	0.424	0.436	0.525	0.494	0.0217	0.0538	0.016	0.0701	0.0339	0.042
4.75	0.487	0.488	0.464	0.481	0.571	0.542	0.0322	0.0628	0.0211	0.0754	0.0495	0.0439
5	0.523	0.519	0.501	0.518	0.614	0.581	0.0419	0.0705	0.0368	0.0755	0.0565	0.046
5.25	0.611	0.605	0.583	0.603	0.707	0.671	0.0429	0.0707	0.0336	0.0793	0.0564	0.0512
5.5	0.638	0.63	0.607	0.631	0.734	0.698	0.0449	0.078	0.0517	0.0773	0.0625	0.0538
5.75	0.668	0.65	0.63	0.656	0.767	0.721	0.0385	0.0807	0.0577	0.0796	0.0683	0.0574
6	0.69	0.669	0.652	0.675	0.781	0.745	0.038	0.0845	0.0617	0.0824	0.0724	0.0606
6.25	0.705	0.691	0.658	0.699	0.798	0.765	0.0415	0.0799	0.0641	0.0823	0.0765	0.0634
6.5	0.704	0.705	0.668	0.716	0.81	0.781	0.0381	0.0742	0.0616	0.0802	0.0774	0.0627
6.75	0.709	0.7	0.672	0.724	0.813	0.792	0.0389	0.0457	0.0604	0.0769	0.0805	0.0648
7	0.72	0.7	0.674	0.718	0.809	0.781	0.0386	0.0392	0.0689	0.0749	0.0798	0.0659
7.25	0.73	0.703	0.685	0.729	0.817	0.786	0.0377	0.0374	0.0628	0.0724	0.0818	0.0685
7.5	0.737	0.708	0.683	0.733	0.813	0.782	0.0421	0.0351	0.0716	0.0746	0.0832	0.0663
7.75	0.749	0.714	0.695	0.751	0.818	0.795	0.0454	0.0344	0.0747	0.0771	0.0815	0.0655
8	0.761	0.713	0.698	0.766	0.805	0.805	0.0498	0.045	0.0796	0.0794	0.0839	0.0666
8.25	0.77	0.718	0.701	0.778	0.812	0.811	0.0501	0.0429	0.0791	0.0807	0.0802	0.0697
8.5	0.783	0.727	0.709	0.79	0.807	0.817	0.0437	0.0646	0.0664	0.0844	0.0661	0.0681
8.75	0.781	0.726	0.705	0.781	0.811	0.807	0.0402	0.0645	0.0584	0.087	0.0495	0.068
9	0.783	0.74	0.708	0.798	0.809	0.821	0.0638	0.0621	0.0655	0.0892	0.0491	0.0655
9.25	0.782	0.736	0.709	0.797	0.798	0.824	0.0701	0.0691	0.0709	0.0908	0.0562	0.0667
9.5	0.787	0.744	0.705	0.809	0.801	0.82	0.0787	0.0713	0.0708	0.0925	0.0582	0.0656
9.75	0.794	0.751	0.701	0.802	0.79	0.814	0.0702	0.0711	0.0803	0.0927	0.0671	0.0655
10	0.796	0.755	0.699	0.804	0.773	0.81	0.0773	0.0733	0.0614	0.0951	0.071	0.0659
10.25	0.811	0.748	0.709	0.804	0.785	0.806	0.081	0.0736	0.0548	0.0948	0.0748	0.067
10.5	0.794	0.749	0.709	0.794	0.807	0.808	0.0841	0.0536	0.0506	0.0929	0.0773	0.0673
10.75	0.784	0.768	0.71	0.816	0.815	0.821	0.077	0.0557	0.0599	0.096	0.0767	0.0667
11	0.791	0.763	0.72	0.797	0.826	0.824	0.0767	0.0613	0.0646	0.092	0.0765	0.0668
11.25	0.794	0.763	0.719	0.77	0.821	0.83	0.0771	0.0711	0.0639	0.0952	0.0769	0.0669
11.5	0.805	0.779	0.724	0.761	0.821	0.827	0.0754	0.0841	0.0617	0.0913	0.0778	0.0674
11.75	0.803	0.78	0.725	0.747	0.831	0.809	0.074	0.081	0.0618	0.0919	0.0764	0.065
12	0.804	0.78	0.719	0.734	0.839	0.802	0.0773	0.0696	0.0605	0.0963	0.0757	0.0618
12.25	0.806	0.772	0.712	0.736	0.826	0.81	0.0719	0.0708	0.0565	0.0929	0.0756	0.0629
12.5	0.805	0.758	0.71	0.741	0.805	0.804	0.0791	0.0673	0.0648	0.0939	0.0658	0.065
12.75	0.808	0.754	0.705	0.753	0.802	0.814	0.0775	0.0631	0.063	0.0933	0.0595	0.0638
13	0.805	0.749	0.704	0.757	0.809	0.809	0.0759	0.055	0.0673	0.0974	0.0615	0.0637
13.25	0.795	0.744	0.703	0.767	0.782	0.82	0.0785	0.0609	0.0695	0.0947	0.0677	0.0647
13.5	0.793	0.741	0.705	0.772	0.782	0.812	0.0753	0.0583	0.0705	0.0928	0.0674	0.0646
13.75	0.789	0.737	0.701	0.784	0.773	0.813	0.0771	0.0555	0.071	0.0863	0.0716	0.0629
14	0.792	0.738	0.702	0.793	0.77	0.812	0.0853	0.0586	0.0707	0.0821	0.0752	0.061
14.25	0.796	0.743	0.714	0.788	0.774	0.813	0.0778	0.0584	0.0722	0.078	0.0781	0.0608
14.5	0.796	0.744	0.707	0.789	0.766	0.807	0.0799	0.0687	0.0813	0.0797	0.0804	0.0598
14.75	0.794	0.746	0.702	0.79	0.751	0.804	0.0784	0.0753	0.08	0.0818	0.0845	0.0603
15	0.793	0.734	0.707	0.789	0.759	0.804	0.0803	0.0673	0.0799	0.0831	0.0875	0.0618
15.25	0.79	0.723	0.699	0.779	0.744	0.797	0.077	0.0677	0.0853	0.0847	0.0871	0.0598
15.5	0.791	0.727	0.696	0.781	0.736	0.795	0.0775	0.0712	0.0867	0.0877	0.0842	0.06
15.75	0.793	0.718	0.695	0.798	0.739	0.792	0.083	0.0655	0.0835	0.089	0.0831	0.0605
16	0.795	0.713	0.694	0.8	0.729	0.785	0.0812	0.0644	0.0902	0.0904	0.0867	0.0596
16.25	0.791	0.708	0.689	0.779	0.726	0.781	0.0818	0.0671	0.0895	0.0928	0.0957	0.0597
16.5	0.789	0.703	0.69	0.769	0.729	0.775	0.0822	0.0679	0.0881	0.0957	0.099	0.0574
16.75	0.79	0.702	0.686	0.758	0.726	0.774	0.0786	0.0652	0.091	0.0958	0.0994	0.0606
17	0.788	0.708	0.69	0.756	0.726	0.771	0.0889	0.0762	0.0926	0.0962	0.096	0.0588
17.25	0.789	0.704	0.688	0.742	0.732	0.767	0.0836	0.0714	0.0994	0.0967	0.0902	0.0592
17.5	0.784	0.701	0.685	0.736	0.717	0.755	0.0914	0.0735	0.1044	0.0996	0.0845	0.0597
17.75	0.784	0.707	0.695	0.734	0.732	0.758	0.0895	0.0726	0.0977	0.0994	0.0805	0.0581
18	0.782	0.706	0.697	0.734	0.728	0.755	0.0979	0.0765	0.098	0.0991	0.0793	0.0603
18.25	0.782	0.711	0.698	0.732	0.725	0.749	0.1037	0.0801	0.0994	0.0984	0.0829	0.0572
18.5	0.78	0.716	0.704	0.731	0.716	0.753	0.096	0.081	0.0983	0.0988	0.0824	0.0593
18.75	0.784	0.722	0.709	0.734	0.73	0.757	0.0744	0.0778	0.0956	0.0996	0.085	0.057
19	0.787	0.726	0.718	0.737	0.745	0.755	0.0312	0.0787	0.1005	0.0992	0.0875	0.0575
19.25	0.786	0.724	0.712	0.731	0.738	0.756	0.0258	0.0759	0.0994	0.098	0.0894	0.057
19.5	0.781	0.726	0.712	0.727	0.729	0.754	0.0268	0.0775	0.0992	0.0949	0.0973	0.0586
19.75	0.789	0.734	0.717	0.736	0.739	0.757	0.0294	0.0867	0.1043	0.0883	0.1011	0.0589
20	0.784	0.733	0.717	0.735	0.737	0.757	0.0276	0.0864	0.1113	0.0848	0.1048	0.0583
20.25	0.782	0.734	0.715	0.735	0.726	0.751	0.0346	0.0914	0.1121	0.0861	0.1091	0.0594
20.5	0.782	0.738	0.713	0.736	0.726	0.754	0.0529	0.0955	0.113	0.0903	0.1085	0.0593
20.75	0.783	0.737	0.722	0.742	0.729	0.756	0.0499	0.0999	0.1115	0.0923	0.1117	0.0615
21	0.789	0.745	0.724	0.748	0.727	0.762	0.04	0.086	0.1056	0.0935	0.0957	0.0588
21.25	0.783	0.742	0.721	0.749	0.729	0.757	0.0369	0.0813	0.1041	0.0944	0.084	0.0627
21.5	0.781	0.743	0.722	0.751	0.727	0.756	0.0367	0.0837	0.1033	0.0934	0.0803	0.0606
21.75	0.782	0.743	0.725	0.759	0.732	0.765	0.0378	0.0837	0.102	0.0952	0.0812	0.0607
22	0.78	0.743	0.728	0.762	0.73	0.762	0.0368	0.0845	0.1021	0.0947	0.0877	0.0623
22.25	0.785	0.747	0.733	0.768	0.74	0.774	0.0381	0.0851	0.1053	0.0954	0.0908	0.0609
22.5	0.781	0.746	0.73	0.764	0.736	0.768	0.0451	0.086	0.1172	0.0955	0.096	0.0638
22.75	0.782	0.753	0.741	0.768	0.736	0.776	0.0483	0.0921	0.1202	0.0964	0.1077	0.0634
23	0.78	0.752	0.74	0.768	0.734	0.771	0.0387	0.0844	0.1023	0.0971	0.1106	0.0639
23.25	0.782	0.754	0.744	0.77	0.738	0.774	0.0365	0.0844	0.1056	0.0981	0.1179	0.0651
23.5	0.779	0.758	0.751	0.772	0.747	0.775	0.0451	0.086	0.1172	0.0974	0.1191	0.0638
23.75	0.781	0.755	0.747	0.776	0.743	0.774	0.0483	0.0921	0.1202	0.0986	0.1208	0.0659
24	0.78	0.759	0.75	0.766	0.748	0.776	0.0513	0.0952	0.1198	0.0971	0.1188	0.066

## Sheet: Efm NCTC 12202 aerobic
Time (hr)	Nutrient mix	Nutrient mix	Nutrient mix	Nutrient mix	Nutrient mix	Nutrient mix	No carbon	No carbon	No carbon	No carbon	No carbon	No carbon
	Expt 1	Expt 1	Expt 1	Expt 2	Expt 2	Expt 2	Expt 1	Expt 1	Expt 1	Expt 2	Expt 2	Expt 2
0	0	0	0	0	0	0	0	0	0	0	0	0
0.25	0.0077	0.008	0.0109	0.012	0.0145	0.0096	0	0	0	-0.0035	-0.0006	-0.0001
0.5	0.0241	0.0191	0.0283	0.0218	0.0293	0.0284	0.0022	0.0005	0.0045	-0.0014	-0.001	0.0582
0.75	0.0375	0.0357	0.0322	0.0294	0.05	0.0401	0.0019	0.0045	0.0047	-0.001	0.0012	0.0086
1	0.0515	0.0523	0.0515	0.0501	0.0753	0.0481	0.0022	0.0068	0.0058	0.0011	0.001	0.0048
1.25	0.0841	0.0714	0.0852	0.0828	0.099	0.0647	0.0038	0.007	0.0082	0.0015	0.0013	0.0071
1.5	0.0886	0.1024	0.1221	0.0887	0.1015	0.1055	0.0046	0.0086	0.0087	0.0016	0.0026	0.0089
1.75	0.101	0.1155	0.1394	0.1058	0.1132	0.0932	0.0041	0.0103	0.0093	0.0014	0.0041	0.0101
2	0.1227	0.1273	0.1436	0.1488	0.1557	0.1226	0.0056	0.012	0.0109	0.0032	0.0029	0.0108
2.25	0.1534	0.1819	0.1661	0.1553	0.1919	0.1549	0.0066	0.0119	0.0109	0.004	0.0028	0.0112
2.5	0.2079	0.2048	0.2378	0.2221	0.2385	0.219	0.0083	0.0129	0.0124	0.0049	0.0044	0.012
2.75	0.2638	0.2722	0.2917	0.2941	0.322	0.2857	0.0079	0.0137	0.0134	0.0072	0.0059	0.0124
3	0.353	0.3284	0.3294	0.3751	0.42	0.3483	0.0105	0.0183	0.0213	0.0115	0.0087	0.0157
3.25	0.4532	0.4299	0.393	0.4658	0.4938	0.4131	0.0113	0.0167	0.0149	0.0099	0.0067	0.0139
3.5	0.504	0.4575	0.4889	0.5648	0.6009	0.5023	0.0109	0.0161	0.0145	0.0087	0.0062	0.0139
3.75	0.5786	0.5019	0.5982	0.6503	0.6705	0.5478	0.0101	0.0159	0.0147	0.011	0.0058	0.0142
4	0.6864	0.6212	0.7144	0.7712	0.8202	0.6393	0.0112	0.0161	0.0155	0.0131	0.0092	0.0182
4.25	0.8303	0.7599	0.8202	0.8691	0.9174	0.771	0.0108	0.0161	0.0137	0.0126	0.0099	0.0185
4.5	0.9149	0.8485	0.9164	0.9573	1.0077	0.8367	0.01	0.0155	0.0151	0.0106	0.0069	0.0146
4.75	0.9949	0.9492	1.0055	1.0357	1.0982	0.9273	0.0101	0.0166	0.0159	0.0085	0.0065	0.0134
5	1.0265	0.9718	1.0492	1.0641	1.1305	0.9516	0.0104	0.0166	0.0157	0.0097	0.0066	0.0137
5.25	1.0474	1.0031	1.0841	1.0984	1.1684	0.9802	0.011	0.0161	0.0156	0.0101	0.0069	0.0148
5.5	1.0696	1.0292	1.106	1.1301	1.2029	0.9969	0.0107	0.0159	0.0151	0.0092	0.007	0.0149
5.75	1.0819	1.037	1.1231	1.1556	1.2342	1.0086	0.0111	0.0164	0.0154	0.0088	0.0073	0.0146
6	1.0825	1.0482	1.1227	1.1819	1.2677	1.0376	0.0106	0.0164	0.0147	0.0085	0.007	0.0156
6.25	1.1062	1.0717	1.1288	1.2044	1.2754	1.0496	0.0098	0.016	0.0145	0.0392	0.009	0.0172
6.5	1.1205	1.0796	1.1331	1.216	1.2722	1.0649	0.0099	0.0167	0.0149	0.0623	0.0069	0.0148
6.75	1.1305	1.0798	1.1441	1.2262	1.2669	1.0737	0.0101	0.0152	0.0148	0.0071	0.0085	0.0151
7	1.1362	1.0782	1.1441	1.2328	1.2662	1.0688	0.0102	0.0154	0.0147	0.0068	0.0076	0.0156
7.25	1.1313	1.0745	1.1458	1.2301	1.2575	1.0647	0.0106	0.0149	0.0136	0.0058	0.0073	0.0143
7.5	1.1311	1.0631	1.1237	1.2085	1.2507	1.0564	0.0101	0.015	0.0158	0.0474	0.0106	0.0174
7.75	1.1393	1.0558	1.1108	1.1897	1.2605	1.0552	0.0087	0.0153	0.0137	0.0071	0.0081	0.0154
8	1.1299	1.0419	1.0681	1.1949	1.2583	1.0177	0.0081	0.014	0.0139	0.0053	0.0065	0.0149
8.25	1.0991	1.0235	1.0653	1.2102	1.2512	1.0149	0.0083	0.0137	0.0113	0.0069	0.0077	0.0158
8.5	1.0597	1.0292	1.0975	1.229	1.2469	1.0535	0.0077	0.0138	0.0133	0.0066	0.0074	0.0182
8.75	1.0739	1.0477	1.1252	1.2447	1.2382	1.0662	0.0082	0.0142	0.0165	0.0073	0.0084	0.0154
9	1.0979	1.0689	1.1369	1.2541	1.2392	1.0801	0.007	0.0132	0.0127	0.0064	0.0085	0.0148
9.25	1.1192	1.087	1.142	1.2639	1.2479	1.098	0.0077	0.0129	0.0115	0.0069	0.0081	0.0151
9.5	1.1351	1.1082	1.1782	1.2727	1.2571	1.1131	0.0082	0.0135	0.0117	0.0353	0.008	0.0145
9.75	1.1554	1.125	1.2093	1.2824	1.2729	1.1278	0.0083	0.0135	0.0121	0.0066	0.0077	0.015
10	1.1621	1.1306	1.2168	1.2815	1.2753	1.1256	0.0073	0.0126	0.0106	0.0073	0.0082	0.0158
10.25	1.1675	1.1366	1.2237	1.2794	1.2742	1.1293	0.0078	0.0132	0.0113	0.0074	0.0083	0.0162
10.5	1.1718	1.1442	1.2233	1.2772	1.2787	1.1412	0.0073	0.0118	0.0102	0.007	0.0083	0.0164
10.75	1.1761	1.1515	1.2272	1.2729	1.2748	1.1496	0.0073	0.0127	0.0103	0.0065	0.0077	0.0151
11	1.1821	1.1563	1.2268	1.2686	1.2817	1.1558	0.0093	0.0165	0.0213	0.0064	0.0077	0.0164
11.25	1.1901	1.1599	1.2278	1.2628	1.2783	1.1638	0.0068	0.0125	0.011	0.0065	0.0076	0.0148
11.5	1.1981	1.1647	1.2255	1.2518	1.2755	1.1629	0.0079	0.0159	0.0105	0.0059	0.0075	0.0249
11.75	1.2002	1.1688	1.2218	1.2462	1.2718	1.1655	0.0069	0.0165	0.0099	0.0061	0.0078	0.0133
12	1.2013	1.1653	1.2151	1.2373	1.2677	1.1612	0.0074	0.0161	0.0097	0.0064	0.0073	0.0143
12.25	1.2046	1.164	1.2173	1.2341	1.2628	1.1565	0.0062	0.0136	0.0094	0.0057	0.007	0.0147
12.5	1.203	1.1638	1.2059	1.2218	1.2569	1.1554	0.0075	0.014	0.0112	0.0064	0.0076	0.015
12.75	1.1955	1.1595	1.2074	1.2177	1.2516	1.1489	0.0058	0.0117	0.0105	0.0069	0.008	0.0151
13	1.191	1.1582	1.1992	1.213	1.2444	1.1483	0.0079	0.0151	0.0179	0.0057	0.0071	0.0142
13.25	1.1977	1.1656	1.2033	1.2157	1.2512	1.1572	0.0061	0.0111	0.0076	0.0075	0.0069	0.015
13.5	1.1933	1.1639	1.2033	1.2079	1.248	1.1535	0.0085	0.0131	0.0163	0.0078	0.0074	0.0145
13.75	1.1922	1.1613	1.195	1.2011	1.2447	1.1484	0.0056	0.0106	0.0084	0.0056	0.0074	0.015
14	1.1963	1.1666	1.2031	1.2093	1.2495	1.1611	0.005	0.0106	0.0078	0.0058	0.007	0.0148
14.25	1.1899	1.1629	1.1974	1.2034	1.2434	1.1532	0.0054	0.0113	0.0074	0.0059	0.0072	0.0152
14.5	1.1943	1.1707	1.2032	1.2089	1.25	1.165	0.0068	0.0124	0.0086	0.0068	0.0072	0.0158
14.75	1.1881	1.1663	1.1985	1.2007	1.2469	1.1579	0.0048	0.0101	0.0063	0.0067	0.0076	0.0258
15	1.1969	1.1696	1.2059	1.2083	1.2534	1.1653	0.0039	0.0112	0.0065	0.006	0.0075	0.0142
15.25	1.196	1.1803	1.2118	1.2138	1.2594	1.169	0.0043	0.0105	0.0074	0.0062	0.007	0.0142
15.5	1.1887	1.1772	1.2102	1.2082	1.2532	1.1586	0.0043	0.0107	0.0075	0.005	0.0057	0.0132
15.75	1.1982	1.1838	1.2124	1.2126	1.2579	1.1678	0.0044	0.0096	0.0065	0.0062	0.0074	0.0143
16	1.1932	1.1788	1.2078	1.2055	1.2515	1.1605	0.0045	0.0106	0.0069	0.0056	0.0063	0.0143
16.25	1.1985	1.1966	1.2297	1.2236	1.2716	1.1789	0.0048	0.0107	0.0068	0.005	0.0059	0.0121
16.5	1.1959	1.1908	1.2183	1.2157	1.2653	1.1719	0.0043	0.0101	0.0064	0.0052	0.0061	0.0136
16.75	1.1934	1.1802	1.2008	1.2024	1.2478	1.1666	0.0044	0.0105	0.0062	0.0067	0.0077	0.0157
17	1.1928	1.164	1.1724	1.1903	1.2145	1.1597	0.0042	0.0097	0.0051	0.0046	0.0064	0.0129
17.25	1.1929	1.1519	1.1612	1.1847	1.1858	1.1583	0.0034	0.0109	0.0053	0.0061	0.0068	0.0139
17.5	1.1898	1.1482	1.1519	1.1763	1.1707	1.1513	0.0035	0.0087	0.0047	0.0054	0.0066	0.0145
17.75	1.1882	1.153	1.1599	1.1694	1.1774	1.1552	0.0038	0.0125	0.0054	0.0057	0.0064	0.014
18	1.1951	1.1563	1.1714	1.1709	1.1985	1.1491	0.0043	0.0148	0.0057	0.0053	0.0067	0.0143
18.25	1.1901	1.1703	1.1817	1.1696	1.2147	1.1528	0.0042	0.0088	0.005	0.0052	0.0067	0.0153
18.5	1.1905	1.1705	1.1845	1.1645	1.222	1.1461	0.0041	0.008	0.0043	0.0062	0.0072	0.0143
18.75	1.1895	1.1739	1.1836	1.1567	1.2201	1.1455	0.0044	0.0089	0.0054	0.0051	0.0066	0.0132
19	1.1922	1.18	1.1931	1.1663	1.2281	1.1504	0.0036	0.0066	0.0047	0.0046	0.0059	0.0125
19.25	1.1928	1.1858	1.1963	1.1737	1.2368	1.1534	0.0041	0.0074	0.0046	0.0047	0.0064	0.0132
19.5	1.198	1.2003	1.216	1.1861	1.2561	1.1615	0.0036	0.0073	0.004	0.0056	0.0068	0.016
19.75	1.1935	1.2057	1.2186	1.1935	1.2625	1.1668	0.0034	0.0077	0.0052	0.0052	0.0063	0.0124
20	1.1917	1.1955	1.2105	1.1894	1.2582	1.1577	0.0034	0.008	0.0046	0.004	0.0057	0.0098
20.25	1.1878	1.1851	1.1973	1.1803	1.2575	1.1179	0.0038	0.0077	0.004	0.0049	0.0066	0.0121
20.5	1.1957	1.1998	1.2031	1.1945	1.2771	1.1415	0.0037	0.0075	0.0042	0.0055	0.0065	0.0128
20.75	1.1989	1.1989	1.2127	1.1978	1.283	1.1568	0.0039	0.0077	0.0042	0.0078	0.0074	0.0133
21	1.1912	1.1802	1.215	1.2079	1.2829	1.1506	0.0033	0.0074	0.004	0.0056	0.0062	0.0121
21.25	1.195	1.1612	1.1936	1.1957	1.2695	1.1478	0.0037	0.0073	0.0039	0.0052	0.0068	0.0122
21.5	1.191	1.1572	1.2016	1.1969	1.2728	1.1452	0.0041	0.0069	0.0038	0.0046	0.0062	0.0693
21.75	1.1958	1.1697	1.2076	1.2159	1.2861	1.1557	0.0033	0.0065	0.0034	0.0051	0.0069	0.0118
22	1.1962	1.1595	1.2062	1.2048	1.2726	1.1578	0.0029	0.0055	0.0023	0.0045	0.0058	0.0106
22.25	1.2052	1.1645	1.2033	1.205	1.2681	1.1571	0.004	0.0064	0.0036	0.0045	0.0067	0.0105
22.5	1.2017	1.168	1.2007	1.2033	1.2553	1.1604	0.0039	0.0065	0.0045	0.0051	0.0062	0.0098
22.75	1.1913	1.1685	1.2	1.215	1.27	1.1642	0.0045	0.0067	0.0043	0.0049	0.0059	0.0107
23	1.1898	1.1652	1.2017	1.2088	1.2562	1.1645	0.0032	0.0065	0.0041	0.0033	0.005	0.0088
23.25	1.1891	1.1704	1.1984	1.2093	1.26	1.1661	0.0041	0.0068	0.005	0.0035	0.0044	0.0093
23.5	1.1939	1.1723	1.2012	1.2081	1.2532	1.1732	0.0063	0.0079	0.0065	0.0032	0.0051	0.0077
23.75	1.1965	1.1806	1.1962	1.2095	1.2517	1.1792	0.002	0.0054	0.0042	0.004	0.0052	0.0101
24	1.1934	1.1767	1.1976	1.1964	1.2474	1.1703	0.0023	0.006	0.0036	0.0049	0.0054	0.0101

## Sheet: Efm NCTC 12204 anaerobic
Time (hr)	Nutrient mix	Nutrient mix	Nutrient mix	Nutrient mix	Nutrient mix	Nutrient mix	No carbon	No carbon	No carbon	No carbon	No carbon	No carbon
	Expt 1	Expt 1	Expt 1	Expt 2	Expt 2	Expt 2	Expt 1	Expt 1	Expt 1	Expt 2	Expt 2	Expt 2
0	0	0	0	0	0	0	0	0	0	0	0	0
0.25	-0.0063	-0.0221	-0.0088	-0.0125	-0.0209	-0.0133	-0.001	0.0012	0.0027	-0.0025	-0.0084	-0.006
0.5	-0.0096	-0.0209	-0.0135	-0.0141	-0.0218	-0.0209	0.0036	0.0005	-0.0005	0.0008	-0.0082	-0.0052
0.75	-0.0002	-0.0185	-0.0183	-0.008	-0.0137	-0.018	0.0102	0.005	-0.0022	0.0046	-0.0045	-0.0012
1	0.0069	-0.0141	-0.0167	0.0012	-0.0101	-0.0144	0.0265	0.0059	-0.0017	0.0118	-0.0037	0.0022
1.25	0.0149	-0.0086	-0.0182	0.0093	-0.0012	-0.0088	0.0132	0.008	-0.0023	0.0081	0.0001	0.0047
1.5	0.0148	-0.0023	-0.0118	0.0228	0.0114	0.0031	0.0254	0.0076	-0.0032	0.0137	0.002	0.0074
1.75	0.0242	-0.0052	-0.0164	0.0379	0.0274	0.0178	0.0198	0.0096	-0.0021	0.0131	0.0049	0.0104
2	0.0141	0.0315	0.0274	0.059	0.0459	0.0373	0.016	0.0103	-0.0011	0.0134	0.0089	0.0136
2.25	0.0449	0.052	0.0103	0.0824	0.0688	0.0599	0.0207	0.0118	-0.0019	0.0164	0.0119	0.0161
2.5	0.0815	0.0591	0.0339	0.1087	0.0945	0.0846	0.0274	0.0135	0.0007	0.0201	0.0144	0.019
2.75	0.1032	0.0694	0.0601	0.1584	0.1366	0.1251	0.0366	0.0151	0.0008	0.0251	0.016	0.0224
3	0.1412	0.1053	0.0856	0.1814	0.1896	0.153	0.0395	0.0177	0.0044	0.0276	0.0187	0.0249
3.25	0.1445	0.1379	0.1254	0.2696	0.2646	0.1813	0.0458	0.0196	0.0054	0.0312	0.0214	0.0277
3.5	0.1847	0.1809	0.1664	0.3367	0.3004	0.2536	0.0468	0.0213	0.0071	0.0331	0.024	0.0306
3.75	0.2365	0.2177	0.188	0.3436	0.3872	0.2815	0.0496	0.0232	0.0088	0.0357	0.0264	0.034
4	0.2714	0.2674	0.2301	0.3828	0.3598	0.3582	0.0572	0.0248	0.0104	0.0398	0.0295	0.0376
4.25	0.2924	0.3123	0.2903	0.3772	0.4196	0.4088	0.0537	0.026	0.0114	0.0398	0.0315	0.0392
4.5	0.3327	0.3436	0.3274	0.4791	0.4164	0.3956	0.0637	0.0279	0.0129	0.0444	0.0342	0.042
4.75	0.3606	0.379	0.3578	0.5272	0.5062	0.4385	0.0682	0.029	0.0149	0.0476	0.0376	0.0444
5	0.3966	0.4082	0.3917	0.4984	0.4561	0.4882	0.0697	0.0316	0.0176	0.0499	0.0391	0.0467
5.25	0.415	0.4292	0.412	0.5176	0.5141	0.4941	0.071	0.0346	0.0198	0.0522	0.0427	0.0492
5.5	0.4323	0.4519	0.4414	0.5405	0.5366	0.5323	0.0758	0.0379	0.0259	0.0548	0.0446	0.0503
5.75	0.453	0.4723	0.4491	0.5596	0.5519	0.5585	0.0845	0.0398	0.0293	0.0597	0.0455	0.053
6	0.462	0.4837	0.4618	0.592	0.5757	0.572	0.0834	0.0431	0.0346	0.061	0.0497	0.054
6.25	0.4811	0.4871	0.4886	0.6019	0.5996	0.5935	0.0818	0.047	0.039	0.0628	0.0513	0.0569
6.5	0.5088	0.5178	0.5147	0.612	0.6037	0.6098	0.0846	0.0512	0.0436	0.0656	0.054	0.0577
6.75	0.5215	0.5305	0.5162	0.6294	0.6165	0.6086	0.0843	0.0559	0.0484	0.0673	0.0542	0.0593
7	0.53	0.5525	0.5297	0.6114	0.6034	0.592	0.0874	0.0598	0.0527	0.069	0.0567	0.0574
7.25	0.5412	0.5709	0.5526	0.6172	0.5969	0.5888	0.0894	0.0638	0.0577	0.0702	0.0537	0.0548
7.5	0.5528	0.5888	0.5669	0.6456	0.6153	0.6203	0.0904	0.068	0.0594	0.0714	0.0543	0.0541
7.75	0.5652	0.5964	0.5755	0.6395	0.6171	0.6219	0.0932	0.0712	0.0628	0.0758	0.058	0.0605
8	0.5718	0.6158	0.5813	0.6368	0.609	0.6124	0.0942	0.0754	0.0665	0.0797	0.0573	0.0669
8.25	0.5806	0.6229	0.5788	0.646	0.6138	0.6237	0.0927	0.0797	0.0697	0.0807	0.0611	0.0674
8.5	0.5807	0.6221	0.5909	0.6672	0.6417	0.6437	0.095	0.0836	0.0731	0.0837	0.0621	0.0707
8.75	0.5878	0.6305	0.6008	0.6773	0.6604	0.641	0.0965	0.0869	0.0761	0.0844	0.0636	0.0687
9	0.5911	0.6363	0.6058	0.6723	0.6462	0.6626	0.0998	0.0897	0.0808	0.0867	0.0637	0.0691
9.25	0.5997	0.6401	0.6066	0.646	0.6396	0.6154	0.1059	0.0929	0.0829	0.0899	0.0644	0.0696
9.5	0.6038	0.6447	0.6098	0.6433	0.67	0.6349	0.1087	0.0958	0.0856	0.0929	0.0636	0.0732
9.75	0.6087	0.6485	0.6121	0.6541	0.6617	0.6392	0.1084	0.0984	0.0886	0.0942	0.0645	0.0749
10	0.6114	0.654	0.619	0.6771	0.6664	0.6417	0.1069	0.1011	0.0907	0.0953	0.0657	0.0779
10.25	0.6165	0.6586	0.6243	0.6669	0.6655	0.6381	0.104	0.1028	0.0927	0.0963	0.0665	0.0819
10.5	0.6174	0.6605	0.6259	0.6937	0.6288	0.6619	0.1037	0.1047	0.0946	0.0964	0.0677	0.0814
10.75	0.6192	0.6628	0.6271	0.6825	0.6655	0.6511	0.1079	0.1057	0.0964	0.0988	0.0684	0.082
11	0.6196	0.6623	0.6345	0.6933	0.6491	0.6566	0.1084	0.1081	0.0985	0.1008	0.0702	0.0858
11.25	0.6223	0.6654	0.6328	0.6973	0.6432	0.6748	0.1085	0.1099	0.1001	0.1038	0.0715	0.0924
11.5	0.6238	0.6688	0.6352	0.7068	0.6459	0.6865	0.1098	0.1123	0.1023	0.1055	0.0731	0.0942
11.75	0.6293	0.6735	0.6375	0.7243	0.6583	0.6775	0.1121	0.1142	0.1042	0.1078	0.0749	0.097
12	0.6304	0.6742	0.6423	0.6962	0.6619	0.6691	0.1151	0.1161	0.1059	0.1096	0.0763	0.0978
12.25	0.634	0.6778	0.6436	0.7138	0.6739	0.6723	0.1166	0.1177	0.1075	0.1109	0.077	0.0988
12.5	0.6353	0.6788	0.6422	0.7169	0.6878	0.6734	0.1188	0.119	0.109	0.1124	0.0776	0.1004
12.75	0.6377	0.6812	0.645	0.7277	0.6811	0.6835	0.12	0.1197	0.1106	0.1142	0.078	0.1032
13	0.6368	0.6834	0.648	0.7335	0.6981	0.6982	0.1209	0.1212	0.1119	0.1152	0.0792	0.1046
13.25	0.6398	0.681	0.6498	0.7381	0.6896	0.689	0.122	0.122	0.113	0.1166	0.0806	0.1073
13.5	0.6432	0.6831	0.6469	0.7453	0.6928	0.6959	0.1238	0.1223	0.1139	0.1185	0.0838	0.1105
13.75	0.643	0.6849	0.6473	0.7326	0.6905	0.6971	0.1246	0.1231	0.1149	0.1196	0.0856	0.1116
14	0.6445	0.6868	0.6486	0.7423	0.6932	0.7083	0.1257	0.1245	0.116	0.1208	0.0893	0.1129
14.25	0.6466	0.6918	0.6503	0.7394	0.697	0.7058	0.1272	0.1258	0.1171	0.1222	0.091	0.1142
14.5	0.6487	0.6943	0.6537	0.7423	0.6984	0.7015	0.1284	0.1271	0.1184	0.1232	0.0936	0.115
14.75	0.6498	0.6945	0.6523	0.7396	0.7026	0.6995	0.129	0.128	0.1194	0.1239	0.0954	0.116
15	0.6521	0.6973	0.6542	0.7435	0.706	0.7079	0.1301	0.1286	0.121	0.1254	0.0983	0.1184
15.25	0.6526	0.6983	0.6554	0.7448	0.7033	0.7108	0.1306	0.1296	0.1218	0.1258	0.1016	0.1191
15.5	0.653	0.6967	0.6559	0.7466	0.7054	0.7078	0.1317	0.1297	0.1228	0.1272	0.1038	0.1216
15.75	0.6532	0.6995	0.6568	0.745	0.7033	0.7135	0.1323	0.1301	0.1239	0.1282	0.1065	0.1237
16	0.6556	0.6997	0.6569	0.7462	0.7053	0.718	0.1329	0.1306	0.1247	0.1287	0.1088	0.1238
16.25	0.6547	0.6998	0.6573	0.7441	0.7036	0.7137	0.1337	0.1313	0.125	0.1297	0.111	0.1256
16.5	0.6563	0.7	0.6584	0.7477	0.7044	0.7196	0.1344	0.1317	0.126	0.1302	0.1133	0.1265
16.75	0.658	0.7005	0.6604	0.7466	0.7027	0.7229	0.135	0.1316	0.1262	0.1311	0.1161	0.1283
17	0.6578	0.7013	0.6584	0.7423	0.7024	0.725	0.1355	0.1318	0.1266	0.1318	0.118	0.1295
17.25	0.6566	0.7019	0.6582	0.7479	0.7027	0.7245	0.1364	0.1323	0.1272	0.133	0.1205	0.132
17.5	0.6585	0.7034	0.6608	0.7452	0.7042	0.7259	0.1366	0.1324	0.1284	0.1334	0.1222	0.1328
17.75	0.6591	0.7046	0.6599	0.7439	0.7045	0.7238	0.137	0.1328	0.1289	0.1343	0.1247	0.1342
18	0.6609	0.7059	0.6602	0.745	0.7058	0.718	0.1376	0.1336	0.1297	0.1351	0.1261	0.1355
18.25	0.6598	0.7084	0.6609	0.7498	0.7053	0.7124	0.1382	0.134	0.1299	0.1358	0.1276	0.1364
18.5	0.6623	0.7089	0.6631	0.75	0.7045	0.7105	0.139	0.1348	0.1304	0.137	0.1291	0.1382
18.75	0.6626	0.7113	0.6636	0.7504	0.7045	0.7106	0.1394	0.1356	0.1311	0.1376	0.1307	0.1392
19	0.664	0.7122	0.6668	0.7457	0.708	0.7124	0.1402	0.1361	0.1319	0.1386	0.1311	0.1409
19.25	0.6644	0.7143	0.6653	0.7502	0.7054	0.7117	0.1406	0.1367	0.1326	0.1392	0.134	0.1419
19.5	0.6655	0.7144	0.6628	0.7556	0.7056	0.7144	0.1411	0.1372	0.1332	0.14	0.1357	0.1432
19.75	0.6682	0.7154	0.6645	0.7529	0.7062	0.7139	0.142	0.1376	0.134	0.1408	0.1375	0.1445
20	0.6698	0.7142	0.6653	0.7533	0.7083	0.7103	0.1422	0.138	0.1347	0.142	0.1396	0.1469
20.25	0.6699	0.7171	0.665	0.7533	0.7074	0.7141	0.1428	0.1389	0.135	0.143	0.1401	0.149
20.5	0.6703	0.7159	0.6652	0.7534	0.7099	0.7144	0.1436	0.1393	0.1358	0.144	0.1413	0.1501
20.75	0.6705	0.7168	0.6641	0.7522	0.7085	0.7151	0.1443	0.1402	0.1361	0.1452	0.1428	0.1523
21	0.6699	0.7202	0.6657	0.7538	0.7078	0.7169	0.1446	0.141	0.1366	0.1456	0.1435	0.1529
21.25	0.6707	0.72	0.6665	0.7531	0.7099	0.718	0.1448	0.1412	0.1369	0.1464	0.1451	0.1544
21.5	0.6689	0.721	0.6657	0.7549	0.713	0.7155	0.1452	0.142	0.1376	0.1468	0.1454	0.155
21.75	0.6701	0.7214	0.6644	0.7529	0.7114	0.7196	0.1459	0.1421	0.138	0.1472	0.1465	0.1553
22	0.6701	0.7214	0.6662	0.7558	0.7121	0.7164	0.1467	0.1424	0.1385	0.1481	0.1476	0.1565
22.25	0.6713	0.7229	0.6694	0.7547	0.7144	0.72	0.1475	0.1432	0.1393	0.1494	0.1496	0.159
22.5	0.6728	0.7245	0.6692	0.754	0.7148	0.7196	0.148	0.1437	0.14	0.15	0.1528	0.1599
22.75	0.6731	0.724	0.6706	0.7529	0.7121	0.7178	0.1487	0.144	0.1405	0.1507	0.1538	0.1612
23	0.6727	0.721	0.6717	0.7563	0.7107	0.7205	0.1492	0.1442	0.141	0.1515	0.1555	0.1632
23.25	0.674	0.7218	0.6719	0.7513	0.7132	0.7198	0.1496	0.1441	0.1412	0.1521	0.1568	0.1645
23.5	0.6728	0.7221	0.673	0.7513	0.7121	0.7193	0.15	0.1442	0.1413	0.1527	0.1585	0.1655
23.75	0.6741	0.7214	0.6723	0.7563	0.7107	0.7205	0.1505	0.1445	0.1419	0.1522	0.1555	0.1632
24	0.6731	0.7247	0.6713	0.7513	0.7132	0.7198	0.1514	0.1448	0.1425	0.1552	0.1568	0.1645

## Sheet: Efm NCTC 12204 aerobic
Time (hr)	Nutrient mix	Nutrient mix	Nutrient mix	Nutrient mix	Nutrient mix	Nutrient mix	No carbon	No carbon	No carbon	No carbon	No carbon	No carbon
	Expt 1	Expt 1	Expt 1	Expt 2	Expt 2	Expt 2	Expt 1	Expt 1	Expt 1	Expt 2	Expt 2	Expt 2
0	0	0	0	0	0	0	0	0	0	0	0	0
0.25	-0.0369	-0.0539	-0.0738	-0.0639	-0.0636	-0.0736	-0.0044	-0.005	-0.0042	-0.0158	-0.0093	-0.0141
0.5	-0.0664	-0.0961	-0.1317	-0.12	-0.1136	-0.1256	-0.0035	-0.0041	-0.0031	-0.0241	-0.0127	-0.018
0.75	-0.0713	-0.1111	-0.152	-0.1333	-0.1438	-0.1373	-0.0023	-0.0019	-0.0018	-0.0286	-0.014	-0.0345
1	-0.0735	-0.1105	-0.155	-0.1415	-0.1344	-0.1468	-0.0007	-0.0003	-0.0024	-0.0312	-0.0162	-0.0444
1.25	-0.07	-0.1084	-0.155	-0.1383	-0.136	-0.1484	0.001	0.001	-0.0018	-0.0316	-0.0156	-0.0604
1.5	-0.0643	-0.105	-0.1524	-0.1346	-0.1338	-0.147	0.0013	0.0014	-0.0007	-0.0334	-0.0152	-0.0646
1.75	-0.0552	-0.0947	-0.1422	-0.1244	-0.1253	-0.1381	0.0025	0.0021	-0.0019	-0.0337	-0.0157	-0.0673
2	-0.045	-0.0837	-0.1287	-0.1135	-0.1151	-0.1224	0.003	0.0031	-0.0003	-0.0319	-0.0139	-0.0664
2.25	-0.0276	-0.0655	-0.1067	-0.0942	-0.0987	-0.0981	0.0031	0.0022	-0.0014	-0.0331	-0.0144	-0.0683
2.5	-0.007	-0.0433	-0.0826	-0.0716	-0.0797	-0.0739	0.0046	0.0029	0.0011	-0.0318	-0.0127	-0.0666
2.75	0.0174	-0.017	-0.0527	-0.0431	-0.0572	-0.0432	0.0055	0.0055	0.004	-0.0305	-0.0106	-0.0598
3	0.0533	0.02	-0.0136	-0.0018	-0.0253	-0.0099	0.0094	0.0062	0.0051	-0.0298	-0.0086	-0.0593
3.25	0.0969	0.0664	0.0363	0.049	0.014	0.0362	0.0116	0.0065	0.0057	-0.0285	-0.0067	-0.058
3.5	0.1445	0.116	0.0878	0.1007	0.0575	0.0814	0.0139	0.0082	0.0084	-0.0264	-0.0042	-0.0573
3.75	0.1983	0.1756	0.1505	0.1652	0.1126	0.1328	0.0141	0.0116	0.01	-0.0241	-0.003	-0.0557
4	0.2543	0.2345	0.2071	0.2274	0.1647	0.1727	0.0153	0.0112	0.0103	-0.0224	-0.0017	-0.0567
4.25	0.3094	0.291	0.2657	0.2817	0.2159	0.2272	0.0164	0.0136	0.0117	-0.02	0.0004	-0.0545
4.5	0.363	0.3464	0.3238	0.3342	0.2667	0.2824	0.0186	0.0153	0.0143	-0.0181	0.0028	-0.0572
4.75	0.4214	0.4075	0.386	0.3924	0.324	0.3364	0.0198	0.0175	0.0162	-0.0156	0.0053	-0.0551
5	0.4764	0.4626	0.4413	0.4465	0.3689	0.3883	0.0233	0.0213	0.0192	-0.0122	0.0088	-0.054
5.25	0.5242	0.5132	0.4968	0.495	0.4184	0.4416	0.0255	0.0225	0.0203	-0.0108	0.011	-0.0527
5.5	0.5753	0.5673	0.5535	0.5507	0.4682	0.4908	0.0276	0.0256	0.0229	-0.0078	0.0142	-0.0518
5.75	0.6202	0.6148	0.5994	0.5914	0.5089	0.5345	0.0308	0.0289	0.0252	-0.0047	0.0172	-0.0515
6	0.6638	0.6598	0.6419	0.6218	0.5468	0.5822	0.033	0.0314	0.0279	-0.0011	0.0201	-0.0515
6.25	0.6985	0.692	0.6727	0.6411	0.5748	0.6188	0.037	0.035	0.0307	0.0017	0.0235	-0.0497
6.5	0.7359	0.7216	0.6943	0.669	0.5906	0.634	0.0407	0.0385	0.033	0.0056	0.0269	-0.0502
6.75	0.7656	0.7497	0.6975	0.6856	0.6111	0.6058	0.0435	0.0407	0.0352	0.0102	0.0298	-0.0499
7	0.7877	0.764	0.71	0.6967	0.6156	0.6241	0.0498	0.0438	0.0385	0.0135	0.0341	-0.051
7.25	0.8045	0.7738	0.7191	0.702	0.6205	0.6388	0.0536	0.0491	0.0412	0.0178	0.0364	-0.0508
7.5	0.8137	0.7764	0.7181	0.6994	0.6151	0.644	0.0638	0.0537	0.0444	0.0208	0.0418	-0.0486
7.75	0.8173	0.7772	0.7208	0.7043	0.6126	0.6489	0.0663	0.056	0.0458	0.0229	0.0438	-0.0508
8	0.8163	0.7783	0.7217	0.7078	0.6128	0.6479	0.069	0.0625	0.05	0.0255	0.0462	-0.0473
8.25	0.8196	0.7787	0.7256	0.7149	0.6102	0.654	0.0748	0.0688	0.0532	0.0268	0.0494	-0.0502
8.5	0.8173	0.7787	0.7242	0.7149	0.6097	0.6506	0.0826	0.075	0.0542	0.0287	0.0531	-0.0505
8.75	0.8151	0.7752	0.7193	0.7103	0.6041	0.6474	0.0844	0.0858	0.0558	0.035	0.0543	-0.0565
9	0.8172	0.7808	0.722	0.7148	0.6078	0.6467	0.0895	0.0825	0.0547	0.0367	0.0559	-0.0546
9.25	0.8192	0.783	0.7232	0.7189	0.606	0.6477	0.0864	0.0773	0.0533	0.036	0.0547	-0.0485
9.5	0.8249	0.7878	0.726	0.7243	0.6048	0.6509	0.0863	0.07	0.0518	0.0361	0.0542	-0.0534
9.75	0.8308	0.7929	0.7289	0.7226	0.6111	0.6543	0.0864	0.0666	0.0507	0.0407	0.0546	-0.0522
10	0.8377	0.7969	0.7319	0.7277	0.6088	0.6597	0.086	0.0641	0.0512	0.0386	0.0546	-0.0515
10.25	0.8457	0.8027	0.733	0.7288	0.6078	0.6627	0.1058	0.0612	0.0509	0.0428	0.061	-0.0501
10.5	0.8415	0.8005	0.7274	0.7263	0.6019	0.6558	0.1311	0.0592	0.0509	0.0458	0.0703	-0.0492
10.75	0.8404	0.8048	0.7322	0.7312	0.6044	0.6614	0.1318	0.0569	0.0501	0.0462	0.0705	-0.0471
11	0.8384	0.8058	0.7312	0.728	0.6084	0.6579	0.1271	0.0568	0.05	0.0465	0.0697	-0.0476
11.25	0.8474	0.8209	0.737	0.7258	0.6268	0.6575	0.1303	0.0557	0.0486	0.0542	0.0705	-0.0465
11.5	0.8547	0.8297	0.7434	0.7393	0.6263	0.662	0.1114	0.0546	0.0496	0.0545	0.0641	-0.046
11.75	0.8564	0.8273	0.7336	0.726	0.6181	0.6568	0.1067	0.0536	0.0495	0.0528	0.0628	-0.0466
12	0.8591	0.8322	0.7314	0.7226	0.6195	0.6528	0.0897	0.0536	0.0502	0.0504	0.0571	-0.0474
12.25	0.8678	0.848	0.7382	0.715	0.646	0.6524	0.0776	0.0529	0.0498	0.0485	0.0536	-0.0457
12.5	0.8765	0.8643	0.7528	0.7323	0.6619	0.6589	0.0732	0.0529	0.0494	0.0455	0.0518	-0.0466
12.75	0.8863	0.868	0.7597	0.7406	0.6607	0.6708	0.0714	0.0519	0.0485	0.0425	0.0507	-0.0464
13	0.8699	0.8523	0.7397	0.7247	0.6409	0.6519	0.0691	0.0515	0.0493	0.0411	0.0506	-0.0458
13.25	0.8775	0.857	0.745	0.7284	0.6441	0.6594	0.0662	0.0499	0.0497	0.0416	0.0497	-0.0455
13.5	0.8693	0.8504	0.7381	0.7253	0.6362	0.6515	0.0692	0.0512	0.0493	0.0415	0.0507	-0.0448
13.75	0.8589	0.8545	0.7379	0.7335	0.641	0.6381	0.0653	0.0502	0.0494	0.0411	0.0492	-0.0439
14	0.8734	0.8479	0.694	0.7351	0.638	0.6614	0.0634	0.0503	0.0501	0.0412	0.0494	-0.0456
14.25	0.8776	0.8502	0.7017	0.7446	0.6387	0.6614	0.0629	0.0499	0.0507	0.0414	0.0496	-0.0454
14.5	0.8764	0.8469	0.6963	0.7397	0.6282	0.6614	0.0603	0.0499	0.0496	0.0413	0.0488	-0.0453
14.75	0.8603	0.8331	0.6805	0.7336	0.6159	0.6614	0.0596	0.0498	0.05	0.047	0.0494	-0.0448
15	0.8699	0.8403	0.7041	0.7566	0.6303	0.6614	0.0618	0.049	0.0501	0.0401	0.0494	-0.0456
15.25	0.8592	0.828	0.7026	0.7528	0.6254	0.6614	0.059	0.0485	0.0499	0.0393	0.0482	-0.0455
15.5	0.8531	0.82	0.6956	0.7488	0.6129	0.6614	0.0591	0.0498	0.051	0.0395	0.0491	-0.0449
15.75	0.8458	0.8109	0.6994	0.7548	0.6102	0.6614	0.059	0.0491	0.0508	0.0398	0.0491	-0.0437
16	0.8405	0.8052	0.696	0.7587	0.6025	0.6614	0.0593	0.0487	0.0508	0.0385	0.0486	-0.0443
16.25	0.8476	0.8068	0.7122	0.7744	0.6015	0.6614	0.058	0.0486	0.0505	0.0392	0.0484	-0.0447
16.5	0.8425	0.8019	0.7046	0.7661	0.5961	0.6614	0.0587	0.0487	0.0505	0.0396	0.0491	-0.0446
16.75	0.8479	0.8067	0.7099	0.7717	0.5987	0.6614	0.0589	0.0485	0.0508	0.0386	0.0493	-0.0439
17	0.8391	0.7962	0.71	0.7642	0.5981	0.6614	0.0589	0.048	0.051	0.0394	0.0493	-0.045
17.25	0.8357	0.793	0.7052	0.7586	0.5948	0.6614	0.0586	0.0477	0.0507	0.0384	0.0492	-0.0451
17.5	0.8335	0.788	0.7093	0.7572	0.5935	0.6614	0.06	0.0491	0.0508	0.0394	0.05	-0.0447
17.75	0.8397	0.7948	0.7117	0.7568	0.5985	0.6614	0.0591	0.0492	0.0525	0.0397	0.0504	-0.0459
18	0.8309	0.7863	0.7044	0.7545	0.5908	0.6614	0.0599	0.0485	0.0515	0.0395	0.0506	-0.0438
18.25	0.8329	0.7888	0.7109	0.7567	0.5997	0.6614	0.0607	0.0485	0.052	0.0392	0.0511	-0.0428
18.5	0.827	0.782	0.7087	0.7537	0.5958	0.6614	0.0604	0.0499	0.0525	0.0403	0.0514	-0.043
18.75	0.8238	0.7773	0.7103	0.7531	0.5941	0.6614	0.0604	0.0493	0.0519	0.0401	0.0509	-0.0435
19	0.8178	0.7723	0.7391	0.7484	0.5907	0.6768	0.0609	0.0504	0.0534	0.0411	0.0519	-0.0416
19.25	0.8377	0.7715	0.743	0.7389	0.5882	0.6995	0.0604	0.0506	0.0533	0.0402	0.0518	-0.0417
19.5	0.8504	0.7719	0.7528	0.747	0.5866	0.7197	0.06	0.0509	0.0515	0.0403	0.051	-0.0426
19.75	0.8502	0.7705	0.7529	0.7375	0.5952	0.7207	0.06	0.0505	0.0534	0.0401	0.0515	-0.0418
20	0.8559	0.772	0.7499	0.7315	0.5919	0.7218	0.0616	0.051	0.0534	0.0417	0.0525	-0.0421
20.25	0.8466	0.7654	0.741	0.7151	0.5947	0.7112	0.0616	0.0517	0.0532	0.0412	0.0523	-0.0413
20.5	0.8388	0.7621	0.7339	0.7019	0.5991	0.7006	0.0608	0.0514	0.0529	0.0422	0.0521	-0.042
20.75	0.8349	0.7543	0.7213	0.6859	0.5888	0.6927	0.0615	0.052	0.0545	0.0419	0.053	-0.0421
21	0.8397	0.7627	0.7323	0.6817	0.6162	0.6995	0.0604	0.0521	0.0538	0.0418	0.0524	-0.0406
21.25	0.8551	0.7967	0.7675	0.6944	0.6842	0.7147	0.0616	0.0526	0.0551	0.042	0.0531	-0.0408
21.5	0.8564	0.8131	0.7793	0.6777	0.7361	0.7116	0.06	0.0518	0.0528	0.0415	0.0518	-0.0418
21.75	0.8483	0.8045	0.7719	0.6615	0.7384	0.7053	0.061	0.0531	0.0546	0.0422	0.0529	-0.0414
22	0.8564	0.8061	0.777	0.6708	0.7324	0.7159	0.06	0.0533	0.0534	0.0426	0.052	-0.0405
22.25	0.8648	0.809	0.7846	0.6834	0.7286	0.7278	0.0603	0.0531	0.0538	0.0428	0.0524	-0.04
22.5	0.8665	0.8042	0.7843	0.6843	0.7213	0.7336	0.0613	0.0538	0.0545	0.0434	0.0532	-0.0398
22.75	0.8826	0.7977	0.7795	0.6971	0.6791	0.7499	0.0614	0.0542	0.0543	0.043	0.0531	-0.039
23	0.8834	0.7951	0.7783	0.7047	0.6662	0.7519	0.061	0.0544	0.0539	0.0437	0.0531	-0.0394
23.25	0.8952	0.7996	0.7844	0.7168	0.6584	0.7641	0.0606	0.0538	0.0533	0.0433	0.0528	-0.0386
23.5	0.8946	0.7994	0.7779	0.7093	0.6545	0.7579	0.0619	0.0548	0.0545	0.0439	0.054	-0.0375
23.75	0.9005	0.8097	0.7875	0.7233	0.6619	0.7625	0.0624	0.0542	0.0553	0.0433	0.0542	-0.0366
24	0.9178	0.8207	0.7999	0.743	0.6589	0.7797	0.0625	0.0555	0.0542	0.0443	0.054	-0.0363

## Sheet: Efm DSM 25698 anaerobic
Time (hr)	Nutrient mix	Nutrient mix	Nutrient mix	Nutrient mix	Nutrient mix	Nutrient mix	No carbon	No carbon	No carbon	No carbon	No carbon	No carbon
	Expt 1	Expt 1	Expt 1	Expt 2	Expt 2	Expt 2	Expt 1	Expt 1	Expt 1	Expt 2	Expt 2	Expt 2
0	0	0	0	0	0	0	0	0	0	0	0	0
0.25	0.003	0.0002	0.0022	-0.0071	-0.0058	-0.0042	-0.0082	-0.0071	0.0001	-0.0074	-0.0026	-0.0059
0.5	0.0052	0.0004	0.0042	-0.0096	-0.0038	-0.0069	-0.0097	-0.0297	-0.0278	-0.0008	-0.001	-0.0072
0.75	0.0064	0.0013	0.0066	-0.0047	-0.0015	-0.0054	-0.0112	-0.0123	-0.0357	0.0029	-0.001	-0.0018
1	0.0086	-0.0026	0.0076	-0.0005	0.0014	0.0003	-0.0117	-0.0098	-0.041	0.0096	-0.0012	-0.0065
1.25	0.0076	-0.007	0.0089	0.0023	0.0055	-0.0028	-0.0116	-0.008	-0.0439	0.0132	-0.004	-0.0081
1.5	0.0001	0.0116	0.0028	0.0102	0.0113	0.0041	-0.0112	-0.0074	-0.0455	0.0168	-0.002	-0.0065
1.75	0.0171	0.016	0.0005	0.0165	0.0166	0.006	-0.0104	-0.0099	-0.0462	0.0169	-0.0017	-0.0079
2	0.0158	0.0174	0.0286	0.0182	0.0276	0.0193	-0.01	-0.0109	-0.0472	0.0189	-0.0023	-0.0102
2.25	0.0192	0.0251	0.0334	0.0232	0.0282	0.0168	-0.0095	-0.0103	-0.0485	0.0211	-0.0047	-0.0088
2.5	0.0227	0.0247	0.0354	0.0329	-0.0054	0.0243	-0.0101	-0.0081	-0.0499	0.0207	-0.0061	-0.0094
2.75	0.0273	0.0297	0.0428	0.0374	0.028	0.0332	-0.0104	-0.0074	-0.0505	0.024	-0.0043	-0.0078
3	0.0361	0.0248	0.0493	0.046	0.038	0.0425	-0.0109	-0.007	-0.0506	0.0265	-0.0027	-0.0073
3.25	0.0352	0.0345	0.0588	0.0533	0.035	0.049	-0.0112	-0.006	-0.0511	0.0305	-0.0013	-0.0064
3.5	0.0446	0.045	0.0641	0.0605	0.0599	0.0571	-0.0111	-0.0052	-0.0514	0.0326	-0.0007	-0.0053
3.75	0.0519	0.0586	0.0605	0.0723	0.0593	0.0731	-0.0111	-0.0037	-0.0515	0.0348	-0.0005	-0.0051
4	0.061	0.0669	0.0616	0.0757	0.0745	0.0824	-0.0106	-0.0018	-0.0508	0.0369	-0.0007	-0.0057
4.25	0.0717	0.0698	0.0768	0.0885	0.0815	0.0964	-0.0103	-0.0003	-0.0505	0.0391	-0.0003	-0.0061
4.5	0.0714	0.0712	0.0921	0.1084	0.0898	0.1144	-0.0097	-8.67362e-19	-0.0501	0.0387	-0.0006	-0.0066
4.75	0.0827	0.0803	0.1044	0.124	0.1067	0.1156	-0.0094	0.0005	-0.0498	0.0378	-0.0006	-0.0067
5	0.0934	0.0836	0.1178	0.1177	0.1238	0.1325	-0.0092	0.0015	-0.0489	0.038	-0.0003	-0.0067
5.25	0.1066	0.0838	0.1217	0.147	0.1489	0.1145	-0.0091	0.0015	-0.0483	0.0387	-0.0011	-0.0081
5.5	0.1191	0.1093	0.1369	0.1626	0.1495	0.1397	-0.0088	0.0018	-0.0483	0.0377	-0.001	-0.008
5.75	0.1329	0.1217	0.1455	0.1612	0.1604	0.1477	-0.0087	0.0025	-0.0482	0.0377	-0.0006	-0.0079
6	0.1449	0.1453	0.1812	0.1772	0.2023	0.1848	-0.0086	0.0031	-0.0475	0.0387	-0.0016	-0.0079
6.25	0.1588	0.1569	0.1721	0.1982	0.2163	0.1946	-0.0085	0.0033	-0.0474	0.0401	-0.0002	-0.0065
6.5	0.1747	0.1798	0.1853	0.209	0.2299	0.2218	-0.0087	0.0039	-0.0469	0.0412	-0.0008	-0.0075
6.75	0.1862	0.1985	0.2176	0.2451	0.2545	0.2433	-0.0083	0.0054	-0.0469	0.0426	-0.0009	-0.0071
7	0.2104	0.2199	0.2293	0.2605	0.2827	0.247	-0.0083	0.0052	-0.0463	0.0445	-0.0005	-0.0059
7.25	0.2307	0.2413	0.2446	0.2573	0.3187	0.295	-0.0077	0.0062	-0.0459	0.0448	0	-0.0052
7.5	0.249	0.2581	0.2678	0.2865	0.3268	0.3191	-0.0076	0.0069	-0.0451	0.0456	-0.0012	-0.0029
7.75	0.2684	0.2719	0.2895	0.3177	0.3533	0.3241	-0.0075	0.0078	-0.0448	0.0468	-0.0001	-0.0031
8	0.2876	0.3013	0.3052	0.3571	0.3686	0.3509	-0.0073	0.0082	-0.0443	0.0464	-0.0007	-0.0011
8.25	0.3026	0.3114	0.3229	0.3712	0.3955	0.3764	-0.0067	0.0087	-0.0442	0.0466	-0.0004	-0.0011
8.5	0.3231	0.3335	0.3373	0.3885	0.4062	0.3848	-0.0065	0.0097	-0.0438	0.0469	-0.0001	-0.0006
8.75	0.3391	0.342	0.3443	0.3899	0.4233	0.411	-0.0062	0.0096	-0.0438	0.0471	-0.0007	-0.0009
9	0.3501	0.3543	0.3596	0.411	0.4308	0.4173	-0.0059	0.0102	-0.0435	0.0475	0.0004	-0.0003
9.25	0.3663	0.3662	0.376	0.4187	0.4427	0.4256	-0.0053	0.0107	-0.0433	0.0487	0.0018	0.0012
9.5	0.385	0.3822	0.3817	0.4314	0.456	0.4386	-0.0056	0.0108	-0.043	0.049	0.0011	0.0018
9.75	0.3961	0.4037	0.3866	0.4406	0.4695	0.4431	-0.0063	0.0099	-0.0432	0.0478	0.0012	0.0031
10	0.4057	0.4114	0.3905	0.4468	0.472	0.4468	-0.0057	0.0097	-0.0427	0.0494	0.0019	0.0026
10.25	0.4071	0.4204	0.3938	0.4499	0.4726	0.4525	-0.0052	0.0093	-0.0424	0.05	0.0037	0.0037
10.5	0.4098	0.4232	0.3996	0.4547	0.4777	0.4613	-0.0047	0.0107	-0.042	0.0504	0.0046	0.0037
10.75	0.4153	0.4307	0.4	0.4564	0.4755	0.4594	-0.004	0.0114	-0.0417	0.0519	0.0066	0.0045
11	0.4164	0.4409	0.404	0.4738	0.4893	0.4651	-0.0037	0.0117	-0.0409	0.0518	0.007	0.005
11.25	0.4226	0.4466	0.4106	0.4742	0.4926	0.4778	-0.0031	0.0126	-0.0401	0.0527	0.0079	0.0057
11.5	0.4376	0.4603	0.4224	0.4803	0.4968	0.4908	-0.0027	0.0112	-0.0397	0.0539	0.0089	0.0054
11.75	0.4448	0.466	0.4361	0.4881	0.504	0.487	-0.0019	0.0107	-0.0396	0.0561	0.0105	0.006
12	0.4533	0.4736	0.4369	0.4949	0.5077	0.489	-0.0019	0.0112	-0.0393	0.0562	0.0098	0.0063
12.25	0.457	0.4743	0.4503	0.494	0.5118	0.4929	-0.0017	0.0107	-0.0387	0.0569	0.0106	0.0055
12.5	0.4529	0.4748	0.4614	0.4961	0.5158	0.4973	-0.0015	0.0111	-0.0384	0.0588	0.0101	0.0062
12.75	0.4516	0.4757	0.4568	0.5014	0.5137	0.5054	-0.0011	0.0118	-0.0379	0.0582	0.01	0.0066
13	0.4512	0.4731	0.4502	0.5034	0.515	0.5046	-0.0008	0.0112	-0.0376	0.0605	0.0106	0.005
13.25	0.4495	0.4693	0.447	0.5123	0.5197	0.5069	-0.0007	0.0123	-0.0373	0.0603	0.0101	0.0054
13.5	0.4528	0.4689	0.4525	0.5087	0.5198	0.5083	-0.0004	0.0134	-0.0368	0.0611	0.0078	0.006
13.75	0.4579	0.4737	0.4582	0.5086	0.5207	0.51	-0.0004	0.0134	-0.0367	0.0619	0.0079	0.0068
14	0.4624	0.4748	0.4592	0.5136	0.5173	0.5106	0.0004	0.0142	-0.0362	0.0604	0.0059	0.0065
14.25	0.4611	0.4751	0.4575	0.5132	0.5207	0.5138	0.0005	0.015	-0.0358	0.062	0.0047	0.0074
14.5	0.4619	0.482	0.4499	0.5122	0.5225	0.5095	0.0011	0.0158	-0.0353	0.0615	0.0021	0.0079
14.75	0.4588	0.4804	0.4453	0.5123	0.5219	0.5075	0.0012	0.0172	-0.035	0.0617	-0.0008	0.0084
15	0.4441	0.4766	0.4434	0.5139	0.5244	0.5126	0.0018	0.0179	-0.0348	0.063	-0.0034	0.0085
15.25	0.4457	0.4842	0.4442	0.5152	0.5231	0.5105	0.0023	0.0183	-0.0341	0.0634	-0.0067	0.0101
15.5	0.4426	0.4789	0.4401	0.516	0.5243	0.5124	0.0027	0.0194	-0.0335	0.0634	-0.0073	0.0108
15.75	0.4454	0.4816	0.4326	0.5137	0.5241	0.5112	0.003	0.0207	-0.0333	0.0642	-0.012	0.0113
16	0.4448	0.477	0.4299	0.5135	0.53	0.5126	0.0033	0.0205	-0.0329	0.0655	-0.0134	0.0122
16.25	0.4488	0.4837	0.4306	0.5152	0.5341	0.5144	0.0036	0.0209	-0.0326	0.0668	-0.0145	0.0115
16.5	0.4462	0.4822	0.4302	0.5161	0.5293	0.5102	0.0036	0.0219	-0.0321	0.0679	-0.0122	0.0124
16.75	0.4526	0.4842	0.4302	0.5199	0.5312	0.5114	0.0041	0.0224	-0.0318	0.0681	-0.0105	0.0121
17	0.4515	0.4817	0.4316	0.5184	0.5303	0.5136	0.0042	0.0223	-0.0314	0.0688	-0.0068	0.0129
17.25	0.453	0.4849	0.4312	0.5231	0.53	0.5109	0.0043	0.023	-0.0311	0.0686	-0.0019	0.0127
17.5	0.4533	0.4881	0.4314	0.5232	0.5319	0.5129	0.0049	0.0239	-0.0306	0.0707	0.0046	0.0122
17.75	0.4587	0.4942	0.4382	0.5198	0.5323	0.5121	0.0051	0.0247	-0.03	0.0713	0.0106	0.0121
18	0.4574	0.4926	0.4381	0.5209	0.5338	0.5162	0.0057	0.0253	-0.0297	0.0726	0.0144	0.011
18.25	0.4599	0.4931	0.4419	0.521	0.5347	0.515	0.0064	0.0253	-0.029	0.0723	0.0195	0.0087
18.5	0.4593	0.4936	0.4437	0.5226	0.5341	0.5148	0.007	0.0267	-0.0283	0.0778	0.023	0.0069
18.75	0.4616	0.4889	0.4487	0.5239	0.5361	0.5144	0.0072	0.0276	-0.0277	0.0734	0.0267	0.0033
19	0.4616	0.4887	0.4452	0.5215	0.5355	0.5168	0.0076	0.0277	-0.0273	0.0718	0.0291	0.0022
19.25	0.464	0.4919	0.4442	0.5278	0.5366	0.5178	0.0079	0.0285	-0.027	0.0731	0.0296	0.0031
19.5	0.4616	0.4917	0.4416	0.5245	0.536	0.5183	0.0084	0.0288	-0.0265	0.0756	0.031	0.0045
19.75	0.4605	0.4907	0.4421	0.5259	0.5381	0.5168	0.0085	0.0296	-0.026	0.0769	0.0319	0.0071
20	0.4618	0.4924	0.4418	0.5242	0.5386	0.517	0.0094	0.0304	-0.0255	0.0773	0.0323	0.0092
20.25	0.4639	0.493	0.4416	0.5257	0.5373	0.5188	0.0097	0.0309	-0.0251	0.0784	0.0331	0.0141
20.5	0.4668	0.491	0.4458	0.5295	0.5369	0.5211	0.01	0.0309	-0.0247	0.0811	0.0342	0.016
20.75	0.4659	0.4839	0.4445	0.5281	0.539	0.521	0.0108	0.0315	-0.0239	0.0818	0.0351	0.0179
21	0.466	0.4912	0.442	0.5285	0.5384	0.5193	0.0113	0.0324	-0.0236	0.0811	0.0347	0.0209
21.25	0.4681	0.4975	0.4387	0.5302	0.5408	0.5195	0.0113	0.0323	-0.0233	0.0811	0.0362	0.0247
21.5	0.4682	0.5029	0.4381	0.532	0.5375	0.5199	0.0117	0.0327	-0.0229	0.0835	0.0356	0.0258
21.75	0.4696	0.5047	0.4386	0.5302	0.5322	0.521	0.0123	0.0329	-0.0224	0.0827	0.0364	0.025
22	0.4707	0.5031	0.4385	0.5295	0.5354	0.5175	0.0122	0.0338	-0.0223	0.0859	0.0368	0.0255
22.25	0.4718	0.5009	0.437	0.5267	0.5362	0.5198	0.0121	0.0329	-0.0229	0.0868	0.0393	0.0297
22.5	0.4726	0.5033	0.4353	0.5288	0.537	0.5176	0.0122	0.0338	-0.0223	0.0897	0.0386	0.0282
22.75	0.4731	0.505	0.4339	0.5277	0.5364	0.5191	0.0123	0.0329	-0.0224	0.0856	0.0412	0.0259
23	0.4746	0.5118	0.4334	0.5267	0.5347	0.5203	0.012	0.0338	-0.0228	0.0874	0.0421	0.0318
23.25	0.4753	0.5154	0.433	0.5294	0.5364	0.5183	0.0123	0.0329	-0.0224	0.0803	0.0414	0.0369
23.5	0.4763	0.5165	0.432	0.529	0.5348	0.5198	0.0122	0.0338	-0.0223	0.0855	0.0417	0.0352
23.75	0.4774	0.5171	0.4308	0.5284	0.5332	0.5213	0.0126	0.0338	-0.0213	0.0868	0.043	0.0376
24	0.4782	0.5171	0.4296	0.529	0.5348	0.5198	0.0125	0.0329	-0.0219	0.0855	0.0443	0.0366

## Sheet: Efm DSM 25698 aerobic
Time (hr)	Nutrient mix	Nutrient mix	Nutrient mix	Nutrient mix	Nutrient mix	Nutrient mix	No carbon	No carbon	No carbon	No carbon	No carbon	No carbon
	Expt 1	Expt 1	Expt 1	Expt 2	Expt 2	Expt 2	Expt 1	Expt 1	Expt 1	Expt 2	Expt 2	Expt 2
0	0	0	0	0	0	0	0	0	0	0	0	0
0.25	-0.004	0	0	0.002	0.003	0.003	-0.004	0	-0.001	-0.007	-0.023	-0.008
0.5	-0.002	-0.001	0.002	0.004	0.003	0.004	-0.003	-0.001	-0.004	-0.008	-0.029	-0.014
0.75	-0.001	0.003	0.002	0.001	0.003	0.006	-0.007	0.004	0	-0.01	-0.028	-0.01
1	0	0	-0.001	0.003	0.006	0.006	-0.005	-0.001	-0.004	-0.007	-0.028	-0.011
1.25	-0.001	0.001	0.002	0.006	0.008	0.007	-0.005	-0.001	-0.003	-0.009	-0.031	-0.013
1.5	0.002	0.005	0.002	0.011	0.011	0.011	0	0.002	0	-0.012	-0.03	-0.013
1.75	0.003	0.003	0.005	0.018	0.016	0.02	-0.001	0.002	-0.001	-0.009	-0.029	-0.012
2	0.009	0.01	0.007	0.019	0.02	0.02	0.001	0.006	-0.001	-0.006	-0.027	-0.009
2.25	0.012	0.014	0.013	0.026	0.024	0.025	0	0.005	0.001	-0.009	-0.03	-0.014
2.5	0.015	0.015	0.013	0.035	0.03	0.031	-0.002	0.004	0.001	-0.013	-0.028	-0.01
2.75	0.024	0.026	0.024	0.038	0.041	0.04	-0.008	0.005	0.002	-0.007	-0.028	-0.014
3	0.028	0.026	0.025	0.051	0.046	0.049	-0.01	0.004	-0.001	-0.006	-0.03	-0.012
3.25	0.034	0.033	0.033	0.054	0.057	0.056	-0.001	0.006	0.001	-0.01	-0.028	-0.01
3.5	0.043	0.043	0.044	0.068	0.063	0.065	-0.002	0.002	0.005	-0.011	-0.026	-0.012
3.75	0.057	0.056	0.056	0.079	0.082	0.081	0	0.008	0.004	-0.008	-0.027	-0.01
4	0.07	0.07	0.072	0.094	0.095	0.096	0.002	0.004	0.004	-0.008	-0.027	-0.011
4.25	0.089	0.09	0.088	0.11	0.11	0.113	0.003	0.007	0.005	-0.009	-0.028	-0.007
4.5	0.102	0.104	0.108	0.123	0.124	0.13	0.004	0.007	0.004	-0.01	-0.028	-0.011
4.75	0.125	0.124	0.126	0.141	0.144	0.148	0.007	0.009	0.006	-0.012	-0.027	-0.007
5	0.147	0.143	0.145	0.162	0.164	0.167	0.004	0.008	0.003	-0.013	-0.028	-0.011
5.25	0.168	0.168	0.167	0.187	0.188	0.191	0.005	0.01	0.005	-0.011	-0.029	-0.01
5.5	0.192	0.197	0.192	0.206	0.206	0.213	0.002	0.007	0.005	-0.006	-0.026	-0.011
5.75	0.216	0.216	0.212	0.222	0.22	0.226	0.005	0.008	0.006	-0.007	-0.026	-0.007
6	0.239	0.239	0.242	0.243	0.24	0.244	0.005	0.007	0.004	-0.002	-0.029	-0.005
6.25	0.259	0.265	0.259	0.253	0.255	0.261	0.006	0.007	0.001	-0.006	-0.031	-0.013
6.5	0.278	0.28	0.28	0.274	0.274	0.282	0.006	0.01	0.003	-0.006	-0.025	-0.01
6.75	0.302	0.301	0.298	0.291	0.293	0.3	0.005	0.006	0.004	-0.007	-0.023	-0.01
7	0.326	0.322	0.33	0.315	0.316	0.321	0.007	0.01	0.002	-0.004	-0.025	-0.01
7.25	0.345	0.333	0.341	0.327	0.331	0.338	0.008	0.006	0.002	-0.005	-0.026	-0.011
7.5	0.371	0.363	0.372	0.345	0.347	0.353	0.01	0.009	0.002	-0.006	-0.029	-0.013
7.75	0.393	0.381	0.391	0.357	0.362	0.369	0.011	0.008	0.003	-0.004	-0.029	-0.012
8	0.412	0.4	0.407	0.373	0.375	0.386	0.016	0.008	0.004	-0.002	-0.027	-0.009
8.25	0.422	0.415	0.421	0.387	0.387	0.395	0.014	0.008	0.003	-0.004	-0.029	-0.011
8.5	0.441	0.431	0.44	0.401	0.397	0.409	0.015	0.008	0.004	-0.005	-0.029	-0.013
8.75	0.457	0.444	0.458	0.41	0.407	0.421	0.014	0.007	0	-0.007	-0.031	-0.017
9	0.472	0.466	0.474	0.418	0.418	0.428	0.018	0.01	0.003	-0.006	-0.031	-0.012
9.25	0.487	0.471	0.484	0.424	0.426	0.438	0.017	0.007	0	-0.007	-0.033	-0.016
9.5	0.495	0.481	0.497	0.441	0.437	0.46	0.018	0.006	0	-0.008	-0.031	-0.014
9.75	0.505	0.496	0.506	0.446	0.447	0.461	0.02	0.01	0.002	-0.01	-0.032	-0.016
10	0.517	0.503	0.509	0.451	0.45	0.468	0.022	0.006	-0.001	-0.007	-0.033	-0.016
10.25	0.529	0.515	0.52	0.461	0.462	0.473	0.019	0.007	0	-0.008	-0.034	-0.015
10.5	0.538	0.522	0.525	0.471	0.474	0.486	0.017	0.006	-0.002	-0.009	-0.034	-0.016
10.75	0.548	0.535	0.538	0.471	0.48	0.493	0.018	0.008	0.001	-0.01	-0.032	-0.016
11	0.549	0.533	0.539	0.477	0.484	0.5	0.017	0.005	-0.003	-0.01	-0.035	-0.016
11.25	0.556	0.54	0.546	0.481	0.489	0.505	0.016	0.005	-0.002	-0.01	-0.034	-0.017
11.5	0.555	0.539	0.549	0.485	0.491	0.503	0.014	0.002	-0.005	-0.011	-0.035	-0.018
11.75	0.557	0.541	0.551	0.488	0.491	0.506	0.017	0.003	-0.002	-0.012	-0.037	-0.02
12	0.559	0.546	0.55	0.487	0.495	0.507	0.014	0.002	-0.005	-0.009	-0.035	-0.018
12.25	0.559	0.545	0.553	0.49	0.491	0.508	0.014	0.003	-0.005	-0.014	-0.039	-0.021
12.5	0.563	0.541	0.555	0.492	0.493	0.51	0.012	0.001	-0.008	-0.01	-0.034	-0.017
12.75	0.564	0.543	0.557	0.492	0.495	0.511	0.01	0.001	-0.006	-0.01	-0.036	-0.017
13	0.565	0.545	0.559	0.49	0.497	0.51	0.011	0	-0.006	-0.01	-0.037	-0.017
13.25	0.565	0.547	0.559	0.493	0.496	0.515	0.005	0.001	-0.006	-0.013	-0.037	-0.021
13.5	0.561	0.549	0.563	0.493	0.498	0.514	0.007	0	-0.007	-0.011	-0.039	-0.019
13.75	0.563	0.546	0.561	0.499	0.498	0.513	0.007	0.001	-0.009	-0.009	-0.038	-0.018
14	0.561	0.547	0.56	0.496	0.498	0.514	0.004	0	-0.009	-0.011	-0.039	-0.02
14.25	0.562	0.544	0.56	0.493	0.495	0.513	0.003	-0.002	-0.012	-0.011	-0.039	-0.019
14.5	0.564	0.546	0.56	0.495	0.498	0.516	0.002	-0.006	-0.015	-0.012	-0.039	-0.02
14.75	0.563	0.552	0.56	0.494	0.494	0.51	0.002	-0.003	-0.014	-0.015	-0.041	-0.022
15	0.562	0.546	0.562	0.494	0.497	0.515	0.001	-0.003	-0.015	-0.014	-0.04	-0.023
15.25	0.564	0.544	0.557	0.49	0.498	0.513	0	-0.005	-0.016	-0.013	-0.038	-0.021
15.5	0.564	0.542	0.559	0.49	0.5	0.513	0.001	-0.006	-0.017	-0.013	-0.039	-0.023
15.75	0.561	0.545	0.562	0.489	0.5	0.51	0	-0.004	-0.015	-0.015	-0.041	-0.022
16	0.565	0.545	0.559	0.496	0.498	0.514	0	-0.005	-0.018	-0.016	-0.04	-0.024
16.25	0.564	0.543	0.558	0.494	0.499	0.512	0	-0.007	-0.018	-0.014	-0.041	-0.024
16.5	0.565	0.547	0.561	0.492	0.495	0.51	-0.003	-0.009	-0.018	-0.014	-0.042	-0.023
16.75	0.564	0.544	0.563	0.49	0.496	0.513	-0.001	-0.008	-0.019	-0.015	-0.044	-0.024
17	0.57	0.545	0.558	0.495	0.496	0.517	-0.004	-0.008	-0.02	-0.015	-0.042	-0.023
17.25	0.571	0.546	0.562	0.491	0.499	0.512	-0.002	-0.007	-0.02	-0.016	-0.041	-0.023
17.5	0.566	0.547	0.558	0.492	0.503	0.515	-0.007	-0.009	-0.023	-0.015	-0.042	-0.025
17.75	0.566	0.546	0.56	0.497	0.5	0.515	-0.008	-0.008	-0.022	-0.017	-0.046	-0.028
18	0.565	0.551	0.56	0.494	0.498	0.512	-0.007	-0.009	-0.022	-0.018	-0.044	-0.024
18.25	0.566	0.547	0.561	0.495	0.497	0.511	-0.01	-0.01	-0.024	-0.019	-0.046	-0.027
18.5	0.565	0.543	0.563	0.497	0.501	0.513	-0.009	-0.01	-0.025	-0.018	-0.044	-0.024
18.75	0.564	0.547	0.561	0.495	0.5	0.517	-0.008	-0.009	-0.022	-0.02	-0.044	-0.024
19	0.567	0.547	0.565	0.501	0.512	0.525	-0.007	-0.011	-0.022	-0.021	-0.046	-0.029
19.25	0.56	0.545	0.561	0.503	0.507	0.522	-0.012	-0.013	-0.026	-0.022	-0.046	-0.029
19.5	0.569	0.547	0.563	0.504	0.506	0.52	-0.01	-0.011	-0.027	-0.026	-0.048	-0.031
19.75	0.566	0.548	0.563	0.527	0.53	0.544	-0.013	-0.014	-0.026	-0.023	-0.049	-0.031
20	0.568	0.553	0.563	0.533	0.536	0.551	-0.011	-0.013	-0.024	-0.023	-0.05	-0.029
20.25	0.568	0.547	0.566	0.516	0.521	0.536	-0.013	-0.013	-0.028	-0.025	-0.05	-0.031
20.5	0.57	0.55	0.563	0.515	0.522	0.535	-0.013	-0.014	-0.025	-0.023	-0.046	-0.031
20.75	0.568	0.551	0.568	0.522	0.526	0.542	-0.012	-0.015	-0.026	-0.024	-0.045	-0.029
21	0.57	0.552	0.567	0.512	0.517	0.53	-0.012	-0.016	-0.027	-0.024	-0.05	-0.034
21.25	0.57	0.552	0.569	0.532	0.536	0.55	-0.013	-0.015	-0.026	-0.025	-0.05	-0.035
21.5	0.566	0.554	0.565	0.53	0.534	0.55	-0.013	-0.018	-0.026	-0.024	-0.05	-0.033
21.75	0.566	0.548	0.565	0.524	0.53	0.544	-0.016	-0.016	-0.03	-0.024	-0.048	-0.034
22	0.568	0.551	0.565	0.535	0.54	0.554	-0.017	-0.017	-0.028	-0.021	-0.044	-0.029
22.25	0.568	0.553	0.565	0.533	0.537	0.553	-0.019	-0.018	-0.028	-0.022	-0.048	-0.032
22.5	0.569	0.552	0.567	0.53	0.535	0.549	-0.016	-0.016	-0.03	-0.023	-0.048	-0.033
22.75	0.569	0.548	0.566	0.54	0.545	0.559	-0.02	-0.021	-0.03	-0.018	-0.043	-0.028
23	0.568	0.553	0.572	0.532	0.537	0.552	-0.019	-0.018	-0.029	-0.017	-0.043	-0.028
23.25	0.568	0.551	0.568	0.523	0.528	0.542	-0.02	-0.02	-0.031	-0.02	-0.045	-0.03
23.5	0.567	0.557	0.572	0.539	0.544	0.558	-0.019	-0.02	-0.03	-0.019	-0.044	-0.029
23.75	0.57	0.55	0.568	0.54	0.544	0.56	-0.021	-0.02	-0.028	-0.019	-0.043	-0.028
24	0.571	0.553	0.569	0.533	0.538	0.552	-0.019	-0.02	-0.032	-0.021	-0.046	-0.03

## Sheet: Efs NCTC 12201 anaerobic
Time (hr)	Nutrient mix	Nutrient mix	Nutrient mix	Nutrient mix	Nutrient mix	Nutrient mix	No carbon	No carbon	No carbon	No carbon	No carbon	No carbon
	Expt 1	Expt 1	Expt 1	Expt 2	Expt 2	Expt 2	Expt 1	Expt 1	Expt 1	Expt 2	Expt 2	Expt 2
0	0	0	0	0	0	0	0	0	0	0	0	0
0.25	0.013	0.017	0.007	0.013	0.006	0.01	-0.0038	0.0028	-0.00045	-0.0046	0.002	-0.0093
0.5	0.005	0.009	0.009	0.008	0.01	0.008	0.0128	0.0027	0.006975	0.0077	0.0117	-0.0059
0.75	0.009	0.005	0.003	0.009	0.008	0.008	0.0305	0.0044	0.015705	0.0158	0.0193	-0.0014
1	0.003	0.009	0.009	0	0.008	0.009	0.0421	0.0059	0.0216	0.0214	0.0241	0.0013
1.25	0.008	0.008	0.008	0.009	0.009	0.008	0.0161	0.0071	0.01044	0.0283	0.0279	0.0087
1.5	0.013	0.017	0.007	0.013	0.006	0.01	0.0182	0.009	0.01224	0.0313	0.0338	0.0095
1.75	0.013	0.004	0.011	0.004	0.011	0.013	0.0115	0.0104	0.009855	0.0354	0.0413	0.0158
2	0.019	0.006	0.017	0.006	0.017	0.019	0.013	0.0118	0.01116	0.0394	0.0419	0.0206
2.25	0.023	0.02	0.016	0.009	0.015	0.019	0.0149	0.0131	0.0126	0.0438	0.0463	0.0237
2.5	0.026	0.034	0.014	0.012	0.012	0.019	0.0166	0.0145	0.013995	0.0471	0.0496	0.0293
2.75	0.061	0.071	0.047	0.035	0.037	0.043	0.0169	0.0148	0.014265	0.0503	0.0523	0.0322
3	0.088	0.109	0.081	0.068	0.066	0.071	0.0177	0.0161	0.01521	0.0553	0.0569	0.038
3.25	0.103	0.15	0.116	0.101	0.098	0.101	0.0197	0.0173	0.01665	0.0569	0.0615	0.0415
3.5	0.149	0.177	0.149	0.135	0.073	0.116	0.0214	0.0187	0.018045	0.0555	0.0701	0.0477
3.75	0.195	0.189	0.197	0.165	0.144	0.095	0.0228	0.0193	0.018945	0.0582	0.0707	0.0535
4	0.239	0.261	0.252	0.222	0.254	0.174	0.0228	0.0193	0.018945	0.0639	0.0692	0.0574
4.25	0.325	0.302	0.291	0.279	0.293	0.268	0.0237	0.0208	0.020025	0.0707	0.0708	0.0627
4.5	0.338	0.388	0.382	0.367	0.375	0.348	0.0258	0.0219	0.021465	0.0756	0.0792	0.0617
4.75	0.385	0.435	0.399	0.39	0.403	0.38	0.0277	0.0227	0.02268	0.0811	0.0853	0.0642
5	0.431	0.478	0.412	0.408	0.429	0.41	0.0284	0.0233	0.023265	0.0858	0.0923	0.0717
5.25	0.456	0.51	0.471	0.456	0.471	0.453	0.0283	0.0235	0.02331	0.0878	0.099	0.0793
5.5	0.516	0.563	0.531	0.507	0.516	0.496	0.0302	0.0252	0.02493	0.0954	0.1019	0.0843
5.75	0.55	0.579	0.556	0.526	0.545	0.518	0.0321	0.026	0.026145	0.1008	0.1052	0.089
6	0.57	0.596	0.576	0.546	0.556	0.536	0.0337	0.027	0.027315	0.1072	0.108	0.0913
6.25	0.604	0.625	0.604	0.58	0.584	0.568	0.0337	0.0273	0.02745	0.1102	0.0963	0.0988
6.5	0.631	0.656	0.631	0.608	0.616	0.598	0.034	0.0283	0.028035	0.1059	0.094	0.102
6.75	0.641	0.643	0.657	0.632	0.634	0.622	0.035	0.0294	0.02898	0.1091	0.1012	0.1067
7	0.659	0.663	0.666	0.65	0.652	0.645	0.0362	0.0301	0.029835	0.1119	0.1084	0.1058
7.25	0.677	0.676	0.683	0.662	0.673	0.671	0.0367	0.0309	0.03042	0.1134	0.1133	0.1004
7.5	0.68	0.688	0.692	0.668	0.678	0.675	0.037	0.0318	0.03096	0.1144	0.1192	0.0901
7.75	0.684	0.691	0.688	0.667	0.679	0.679	0.0382	0.0333	0.032175	0.1208	0.1225	0.0991
8	0.68	0.69	0.692	0.673	0.679	0.671	0.0393	0.0341	0.03303	0.1321	0.1242	0.0971
8.25	0.675	0.687	0.693	0.67	0.686	0.661	0.0397	0.0349	0.03357	0.1354	0.128	0.1008
8.5	0.68	0.692	0.697	0.674	0.683	0.663	0.0402	0.0358	0.0342	0.1279	0.1315	0.1023
8.75	0.686	0.69	0.698	0.667	0.678	0.665	0.0415	0.0374	0.035505	0.1172	0.1283	0.1091
9	0.692	0.694	0.7	0.667	0.678	0.667	0.0426	0.0379	0.036225	0.1103	0.1135	0.1154
9.25	0.69	0.693	0.696	0.671	0.674	0.668	0.043	0.0384	0.03663	0.105	0.1024	0.1062
9.5	0.684	0.691	0.688	0.676	0.663	0.663	0.0437	0.0394	0.037395	0.1048	0.1212	0.0973
9.75	0.677	0.684	0.688	0.68	0.653	0.66	0.0446	0.0404	0.03825	0.1037	0.1308	0.0901
10	0.672	0.68	0.679	0.669	0.657	0.652	0.0461	0.0416	0.039465	0.108	0.1314	0.087
10.25	0.674	0.665	0.676	0.665	0.649	0.653	0.0468	0.0421	0.040005	0.1054	0.1357	0.0931
10.5	0.671	0.673	0.674	0.66	0.644	0.647	0.0475	0.0427	0.04059	0.1159	0.1418	0.0929
10.75	0.665	0.652	0.665	0.65	0.639	0.642	0.0488	0.0437	0.041625	0.1212	0.1493	0.0919
11	0.655	0.663	0.661	0.649	0.636	0.636	0.0497	0.0444	0.042345	0.1264	0.1367	0.0898
11.25	0.652	0.658	0.658	0.646	0.63	0.639	0.0507	0.0453	0.0432	0.1286	0.1289	0.0955
11.5	0.652	0.666	0.652	0.639	0.628	0.634	0.0526	0.0464	0.04455	0.1307	0.1343	0.1007
11.75	0.652	0.655	0.647	0.639	0.623	0.63	0.0533	0.0469	0.04509	0.1271	0.1344	0.1075
12	0.65	0.66	0.644	0.636	0.622	0.626	0.0541	0.0476	0.045765	0.1264	0.1398	0.1083
12.25	0.641	0.648	0.639	0.631	0.619	0.619	0.0553	0.0485	0.04671	0.128	0.1399	0.1053
12.5	0.639	0.637	0.641	0.634	0.617	0.62	0.0564	0.0494	0.04761	0.1292	0.1396	0.1021
12.75	0.636	0.631	0.633	0.628	0.615	0.619	0.0578	0.0503	0.048645	0.1293	0.1363	0.0982
13	0.638	0.633	0.634	0.622	0.617	0.622	0.0588	0.0512	0.0495	0.1322	0.1312	0.1046
13.25	0.63	0.634	0.63	0.62	0.614	0.614	0.0598	0.0517	0.050175	0.1321	0.1272	0.1123
13.5	0.623	0.636	0.625	0.619	0.614	0.612	0.0608	0.0528	0.05112	0.1352	0.1159	0.1186
13.75	0.626	0.636	0.625	0.615	0.611	0.606	0.0624	0.0537	0.052245	0.138	0.1159	0.1194
14	0.622	0.63	0.622	0.614	0.612	0.612	0.0635	0.0546	0.053145	0.1372	0.116	0.1196
14.25	0.622	0.627	0.623	0.609	0.609	0.604	0.0643	0.0551	0.05373	0.1361	0.1146	0.1196
14.5	0.622	0.624	0.63	0.612	0.607	0.607	0.0653	0.056	0.054585	0.1362	0.1139	0.1199
14.75	0.619	0.621	0.62	0.612	0.606	0.604	0.0672	0.0572	0.05598	0.1331	0.1129	0.1207
15	0.62	0.621	0.62	0.611	0.607	0.606	0.0684	0.0579	0.056835	0.1303	0.114	0.1204
15.25	0.619	0.621	0.622	0.614	0.607	0.606	0.0692	0.0586	0.05751	0.1296	0.1164	0.1235
15.5	0.619	0.619	0.62	0.615	0.607	0.607	0.0704	0.0583	0.057915	0.1289	0.1209	0.1265
15.75	0.619	0.619	0.614	0.611	0.604	0.607	0.0718	0.0589	0.058815	0.1294	0.1209	0.1295
16	0.617	0.619	0.617	0.607	0.604	0.607	0.0727	0.0597	0.05958	0.1308	0.127	0.1302
16.25	0.619	0.615	0.617	0.609	0.609	0.604	0.0736	0.0604	0.0603	0.1321	0.1234	0.1255
16.5	0.62	0.613	0.619	0.609	0.607	0.604	0.0752	0.0611	0.061335	0.1326	0.1179	0.1269
16.75	0.62	0.619	0.615	0.609	0.606	0.603	0.0759	0.0614	0.061785	0.1319	0.1215	0.1226
17	0.615	0.618	0.615	0.6	0.607	0.601	0.0771	0.0624	0.062775	0.1322	0.1329	0.1147
17.25	0.617	0.621	0.612	0.606	0.607	0.601	0.078	0.0622	0.06309	0.1327	0.1349	0.115
17.5	0.614	0.613	0.617	0.601	0.609	0.598	0.079	0.0624	0.06363	0.1339	0.134	0.1122
17.75	0.619	0.621	0.617	0.603	0.606	0.596	0.0802	0.0623	0.064125	0.1348	0.1307	0.1096
18	0.617	0.618	0.615	0.606	0.607	0.598	0.0794	0.0628	0.06399	0.1345	0.131	0.109
18.25	0.623	0.619	0.615	0.603	0.607	0.596	0.0804	0.0636	0.0648	0.1345	0.1329	0.1115
18.5	0.619	0.615	0.614	0.603	0.611	0.596	0.0798	0.0638	0.06462	0.1336	0.1346	0.1105
18.75	0.615	0.618	0.612	0.603	0.612	0.601	0.0809	0.0645	0.06543	0.1327	0.1347	0.1101
19	0.615	0.619	0.614	0.603	0.614	0.6	0.081	0.0637	0.065115	0.1329	0.1337	0.1135
19.25	0.619	0.611	0.612	0.601	0.614	0.593	0.0818	0.0638	0.06552	0.1335	0.1308	0.1113
19.5	0.617	0.616	0.612	0.603	0.606	0.59	0.0826	0.0632	0.06561	0.1341	0.129	0.1109
19.75	0.62	0.616	0.611	0.6	0.604	0.596	0.0833	0.0634	0.066015	0.1365	0.1301	0.1115
20	0.615	0.615	0.615	0.606	0.612	0.595	0.0835	0.0633	0.06606	0.1372	0.1291	0.1116
20.25	0.619	0.615	0.614	0.598	0.612	0.59	0.0843	0.0639	0.06669	0.1389	0.1284	0.1115
20.5	0.612	0.618	0.617	0.6	0.607	0.592	0.0845	0.064	0.066825	0.1377	0.1298	0.1125
20.75	0.611	0.616	0.609	0.598	0.612	0.596	0.0853	0.0648	0.067545	0.1386	0.1316	0.1127
21	0.612	0.616	0.611	0.6	0.609	0.596	0.0852	0.0651	0.067635	0.1389	0.1342	0.1133
21.25	0.615	0.621	0.615	0.601	0.607	0.601	0.084	0.0655	0.067275	0.1395	0.1361	0.1158
21.5	0.619	0.616	0.607	0.6	0.603	0.601	0.0838	0.0658	0.06732	0.1401	0.1373	0.1169
21.75	0.615	0.619	0.609	0.6	0.604	0.603	0.0839	0.066	0.067455	0.14	0.1377	0.1191
22	0.617	0.616	0.614	0.601	0.607	0.607	0.0849	0.0664	0.068085	0.1388	0.1354	0.1205
22.25	0.615	0.618	0.607	0.6	0.603	0.603	0.0856	0.0661	0.068265	0.1385	0.1333	0.1209
22.5	0.612	0.619	0.611	0.603	0.604	0.601	0.0868	0.0668	0.06912	0.138	0.1295	0.1207
22.75	0.614	0.616	0.607	0.598	0.606	0.601	0.0872	0.0665	0.069165	0.1376	0.1269	0.1213
23	0.612	0.616	0.609	0.6	0.604	0.601	0.0881	0.0669	0.06975	0.1376	0.1264	0.1217
23.25	0.611	0.619	0.604	0.6	0.606	0.607	0.0887	0.0666	0.069885	0.1389	0.1262	0.1222
23.5	0.607	0.613	0.606	0.596	0.603	0.6	0.0896	0.0665	0.070245	0.1392	0.1278	0.1207
23.75	0.604	0.618	0.607	0.601	0.607	0.6	0.09	0.0664	0.07038	0.1393	0.1299	0.121
24	0.607	0.611	0.603	0.601	0.614	0.604	0.091	0.0667	0.070965	0.1401	0.1284	0.12

## Sheet: Efs NCTC 12201 aerobic
Time (hr)	Nutrient mix	Nutrient mix	Nutrient mix	Nutrient mix	Nutrient mix	Nutrient mix	No carbon	No carbon	No carbon	No carbon	No carbon	No carbon
	Expt 1	Expt 1	Expt 1	Expt 2	Expt 2	Expt 2	Expt 1	Expt 1	Expt 1	Expt 2	Expt 2	Expt 2
0	0	0	0	0	0	0	0	0	0	0	0	0
0.25	0.0047	0.0011	0.0008	0.027	0.0206	0.002	-0.0005	-0.0007	-0.0006	-0.0043	-0.001	-0.00285
0.5	0.0071	0.0037	0.003	0.0302	0.0221	0.0054	0.0022	0.0033	0.00275	-0.0038	0.0041	-0.0034125
0.75	0.0068	0.0038	0.0028	0.0287	0.0204	0.0039	0.0031	0.0038	0.00345	-0.0008	0.011	-0.0004875
1	0.0096	0.0075	0.0064	0.0334	0.0254	0.0095	0.0046	0.0076	0.0041	0.0055	0.0157	0.00395
1.25	0.0095	0.0065	0.0054	0.0322	0.023	0.0081	0.0056	0.0085	0.00505	0.0094	0.0179	0.0053875
1.5	0.0119	0.0075	0.0065	0.0317	0.0252	0.0091	0.0055	0.0116	0.00655	0.0122	0.0169	0.0064375
1.75	0.0507	0.0407	0.0323	0.1378	0.1016	0.0449	0.0067	0.0133	0.01	0.0015	0.0116	0.00435
2	0.0809	0.0575	0.0508	0.1496	0.1608	0.0596	0.0087	0.01	0.00935	0.0034	0.0129	0.0050625
2.25	0.0921	0.0818	0.0706	0.1531	0.1872	0.0899	0.0063	0.009	0.00765	0.0038	0.0125	0.0049875
2.5	0.1123	0.0849	0.0729	0.1402	0.1913	0.0877	0.0096	0.0106	0.0101	0.0023	0.0105	0.0076875
2.75	0.1726	0.1384	0.1176	0.1954	0.289	0.1461	0.0096	0.0098	0.0077	0.0043	0.0121	0.0080875
3	0.1942	0.2086	0.1698	0.2189	0.3227	0.192	0.0087	0.009	0.00885	0.0034	0.012	0.0081375
3.25	0.2518	0.2813	0.2417	0.2494	0.3711	0.2133	0.0105	0.0092	0.00985	0.0027	0.0101	0.00760417
3.5	0.2934	0.2913	0.3024	0.3438	0.4401	0.2973	0.0095	0.0097	0.0096	0.0038	0.0122	0.0085875
3.75	0.3681	0.3658	0.3284	0.4636	0.4589	0.4048	0.0108	0.0106	0.0097	0.0037	0.0119	0.0084875
4	0.4112	0.4978	0.5093	0.5238	0.4913	0.3519	0.0116	0.0113	0.01145	0.0049	0.0131	0.00987083
4.25	0.4964	0.5632	0.6055	0.5947	0.5658	0.3689	0.0116	0.0112	0.0114	0.0042	0.0128	0.00952083
4.5	0.5887	0.5506	0.5848	0.758	0.6498	0.5563	0.0105	0.0112	0.01085	0.0037	0.0114	0.00870417
4.75	0.673	0.618	0.6601	0.8026	0.7834	0.6225	0.0113	0.0114	0.00935	0.0054	0.0135	0.00947083
5	0.7634	0.7467	0.7207	0.8247	0.8212	0.7138	0.0119	0.0142	0.01305	0.0046	0.0131	0.0103042
5.25	0.8007	0.806	0.7839	0.7967	0.8128	0.6983	0.0121	0.0154	0.01175	0.0045	0.0127	0.00970417
5.5	0.8555	0.7951	0.7675	0.7963	0.8249	0.7131	0.011	0.0148	0.0129	0.0048	0.0129	0.0102542
5.75	0.8035	0.8146	0.784	0.779	0.8143	0.6933	0.012	0.014	0.013	0.0042	0.0121	0.00982083
6	0.7968	0.776	0.7575	0.7878	0.7832	0.6618	0.0112	0.0153	0.01325	0.005	0.0133	0.0105708
6.25	0.7907	0.7799	0.7513	0.7864	0.7613	0.6812	0.0126	0.015	0.0108	0.0048	0.0121	0.0092875
6.5	0.7966	0.7748	0.7712	0.7893	0.7553	0.6841	0.0113	0.015	0.01315	0.0054	0.0131	0.0106042
6.75	0.7794	0.7486	0.7486	0.765	0.7338	0.6714	0.0119	0.0157	0.0108	0.0058	0.0136	0.0101208
7	0.7902	0.7681	0.7485	0.7686	0.7573	0.7097	0.0129	0.0176	0.01525	0.0056	0.0136	0.0115375
7.25	0.7731	0.7438	0.728	0.7466	0.7251	0.6732	0.0119	0.0143	0.0131	0.0052	0.0143	0.0109208
7.5	0.7713	0.7504	0.7323	0.7574	0.7435	0.6772	0.0121	0.0157	0.0139	0.0066	0.0151	0.0119208
7.75	0.7728	0.7457	0.7209	0.7511	0.7363	0.6656	0.0124	0.0144	0.0134	0.0044	0.0123	0.0100875
8	0.7772	0.7465	0.7212	0.7582	0.7421	0.6652	0.0131	0.0159	0.0145	0.0045	0.0138	0.0109875
8.25	0.7672	0.7458	0.7202	0.7563	0.7451	0.6593	0.0125	0.0144	0.01345	0.0054	0.014	0.0110042
8.5	0.7819	0.7789	0.7637	0.7825	0.7639	0.6951	0.0133	0.016	0.01465	0.006	0.0152	0.0120042
8.75	0.7908	0.7895	0.7751	0.7958	0.7764	0.7125	0.0134	0.0159	0.01465	0.0064	0.0161	0.0124375
9	0.7803	0.7803	0.7617	0.7892	0.7589	0.7105	0.0125	0.0157	0.0141	0.0068	0.0162	0.0124208
9.25	0.7634	0.7527	0.7274	0.7581	0.7355	0.674	0.0129	0.0155	0.0142	0.0064	0.0156	0.0121208
9.5	0.7756	0.7773	0.766	0.7854	0.7585	0.7057	0.0129	0.0152	0.01405	0.0062	0.0159	0.0121042
9.75	0.7757	0.7765	0.7652	0.7843	0.7623	0.7066	0.0131	0.0145	0.0138	0.0069	0.0161	0.0123208
10	0.7694	0.7771	0.7582	0.7852	0.757	0.7066	0.0127	0.0149	0.0138	0.0082	0.0169	0.0130208
10.25	0.7639	0.7644	0.7487	0.7742	0.7485	0.7012	0.0126	0.0148	0.0137	0.0081	0.0167	0.0128875
10.5	0.7697	0.7685	0.7581	0.7833	0.7516	0.7066	0.0119	0.0121	0.012	0.0079	0.0169	0.0123208
10.75	0.77	0.7563	0.742	0.7704	0.7469	0.6912	0.0129	0.0154	0.01415	0.007	0.0172	0.0128375
11	0.7761	0.7753	0.7696	0.7979	0.7679	0.7233	0.012	0.0141	0.01305	0.0081	0.0162	0.0125042
11.25	0.7817	0.7563	0.7526	0.7774	0.7552	0.6911	0.012	0.0145	0.01325	0.008	0.0171	0.0128375
11.5	0.7896	0.7684	0.7637	0.7903	0.7697	0.7097	0.013	0.0152	0.0141	0.0078	0.0172	0.0130875
11.75	0.7769	0.7727	0.7685	0.7962	0.7728	0.7357	0.0169	0.0228	0.01835	0.0062	0.0167	0.0138042
12	0.7698	0.7583	0.7487	0.7738	0.7572	0.6979	0.0126	0.0139	0.01325	0.008	0.0176	0.0130042
12.25	0.7786	0.7685	0.7757	0.7842	0.7692	0.7228	0.013	0.0145	0.01375	0.009	0.0179	0.0136042
12.5	0.7783	0.7622	0.7568	0.7864	0.771	0.7099	0.0119	0.0142	0.01155	0.0094	0.0187	0.0132708
12.75	0.7895	0.7973	0.7844	0.8104	0.7839	0.7438	0.0123	0.0144	0.01335	0.0083	0.0183	0.0133708
13	0.7919	0.8009	0.7847	0.8153	0.7959	0.7525	0.0143	0.0156	0.01495	0.0084	0.0173	0.0136042
13.25	0.796	0.8012	0.785	0.8224	0.7606	0.7594	0.0126	0.0126	0.0126	0.0088	0.0193	0.0136208
13.5	0.7857	0.7646	0.764	0.7951	0.7668	0.7168	0.0141	0.0142	0.01265	0.0086	0.017	0.0128042
13.75	0.7966	0.7889	0.7817	0.8161	0.7863	0.7555	0.0148	0.0148	0.0148	0.0084	0.0186	0.0139875
14	0.7816	0.7643	0.7613	0.7877	0.7686	0.7117	0.0136	0.0139	0.01375	0.0074	0.0174	0.0129042
14.25	0.7666	0.758	0.758	0.782	0.7629	0.7	0.0157	0.0154	0.01555	0.008	0.018	0.0139042
14.5	0.7734	0.7409	0.7406	0.7779	0.7458	0.6937	0.0154	0.015	0.0152	0.0065	0.0164	0.0127542
14.75	0.7936	0.7724	0.7778	0.8008	0.7731	0.7396	0.0168	0.0158	0.0163	0.0078	0.018	0.0140875
15	0.7748	0.7655	0.758	0.7907	0.7629	0.7117	0.0157	0.0152	0.01395	0.0095	0.0183	0.0139708
15.25	0.787	0.7865	0.7817	0.8164	0.7824	0.7519	0.0133	0.0119	0.0126	0.008	0.0167	0.0124875
15.5	0.7878	0.7925	0.7829	0.8166	0.7824	0.7525	0.015	0.0136	0.0143	0.0097	0.0173	0.0138208
15.75	0.7881	0.788	0.7835	0.8142	0.7788	0.7465	0.0142	0.0141	0.01415	0.0081	0.018	0.0134708
16	0.7868	0.7847	0.776	0.8147	0.7821	0.7474	0.0147	0.015	0.01485	0.0071	0.0182	0.0134375
16.25	0.7892	0.7901	0.7751	0.8145	0.7812	0.7501	0.0176	0.0202	0.0189	0.0074	0.0157	0.0140542
16.5	0.7881	0.7961	0.782	0.812	0.7794	0.7477	0.0157	0.0143	0.015	0.0076	0.0163	0.0130208
16.75	0.7996	0.7961	0.7886	0.8286	0.7893	0.769	0.0225	0.0293	0.0259	0.0077	0.0175	0.0170875
17	0.7892	0.7868	0.7787	0.8123	0.7797	0.7486	0.0149	0.0149	0.0149	0.0073	0.0175	0.0132875
17.25	0.7734	0.7622	0.7574	0.7847	0.762	0.7114	0.0146	0.0155	0.01505	0.0082	0.0173	0.0135708
17.5	0.7865	0.7856	0.7799	0.818	0.7863	0.7522	0.0157	0.0157	0.0157	0.0076	0.0172	0.0135542
17.75	0.7873	0.7847	0.7763	0.8166	0.7755	0.7477	0.0129	0.012	0.01245	0.0102	0.0162	0.0130042
18	0.796	0.794	0.7892	0.821	0.7794	0.7606	0.0155	0.0159	0.0157	0.0078	0.0171	0.0135875
18.25	0.7854	0.77	0.7682	0.8016	0.7698	0.7435	0.0164	0.0165	0.01645	0.0049	0.0144	0.0119708
18.5	0.787	0.7853	0.7787	0.8014	0.771	0.7393	0.0153	0.0168	0.01605	0.0078	0.0171	0.0137042
18.75	0.7941	0.7922	0.7826	0.8196	0.7749	0.7582	0.015	0.0175	0.01625	0.0078	0.0169	0.0137042
19	0.7846	0.7802	0.7769	0.8019	0.7728	0.7435	0.015	0.0151	0.01505	0.0072	0.0153	0.0125708
19.25	0.7868	0.782	0.7727	0.7989	0.7728	0.7363	0.0138	0.0162	0.015	0.006	0.0152	0.0121208
19.5	0.7846	0.7847	0.7763	0.8014	0.7686	0.7396	0.0142	0.0195	0.01685	0.0073	0.016	0.0134375
19.75	0.7838	0.7829	0.7763	0.7989	0.7635	0.7297	0.0155	0.0177	0.0166	0.0079	0.0162	0.0136208
20	0.7998	0.7946	0.7862	0.8235	0.777	0.7645	0.0151	0.0151	0.0151	0.0079	0.0159	0.0130208
20.25	0.7851	0.7817	0.7739	0.8044	0.7686	0.7492	0.0121	0.0155	0.0138	0.0072	0.0161	0.0124208
20.5	0.7889	0.7895	0.7805	0.818	0.7722	0.7606	0.0148	0.016	0.0139	0.0079	0.0165	0.0128208
20.75	0.7862	0.7838	0.7745	0.8248	0.7719	0.7648	0.0119	0.0102	0.01105	0.0069	0.0148	0.0109708
21	0.7827	0.7778	0.7745	0.7992	0.7635	0.73	0.0149	0.0159	0.0154	0.0081	0.0158	0.0131542
21.25	0.7688	0.7541	0.7535	0.7828	0.7485	0.709	0.0134	0.0115	0.01245	0.0072	0.0164	0.0120708
21.5	0.7649	0.7526	0.7535	0.7828	0.7464	0.7084	0.015	0.0152	0.0151	0.0076	0.0122	0.0116875
21.75	0.7788	0.7718	0.7733	0.8068	0.7629	0.7345	0.0154	0.018	0.0167	0.007	0.016	0.0132875
22	0.7783	0.77	0.7766	0.8022	0.7626	0.7306	0.0146	0.0159	0.01525	0.0069	0.0162	0.0128375
22.25	0.7797	0.7706	0.7745	0.8022	0.7659	0.7393	0.0146	0.0159	0.01525	0.0047	0.0146	0.0115708
22.5	0.787	0.7775	0.7805	0.8172	0.7758	0.7687	0.0144	0.015	0.0132	0.0069	0.0157	0.0119875
22.75	0.7758	0.767	0.7745	0.7965	0.762	0.7333	0.0123	0.0135	0.0129	0.0064	0.0148	0.0114208
23	0.7707	0.7526	0.7688	0.7809	0.7521	0.7144	0.0143	0.0157	0.015	0.0059	0.0149	0.0119875
23.25	0.7633	0.7463	0.7561	0.7797	0.7472	0.7102	0.0111	0.0105	0.0108	0.0061	0.015	0.0106875
23.5	0.7559	0.74	0.7433	0.7785	0.7422	0.706	0.0122	0.013	0.0126	0.0048	0.0147	0.0107542
23.75	0.7737	0.7715	0.7724	0.8044	0.7605	0.7408	0.0145	0.0167	0.0156	0.0058	0.014	0.0118542
24	0.7723	0.7622	0.767	0.8055	0.7632	0.7381	0.0139	0.0161	0.014	0.0087	0.0135	0.0121208

## Sheet: Efs NCTC 13779 anaerobic
Time (hr)	Nutrient mix	Nutrient mix	Nutrient mix	Nutrient mix	Nutrient mix	Nutrient mix	No carbon	No carbon	No carbon	No carbon	No carbon	No carbon
	Expt 1	Expt 1	Expt 1	Expt 2	Expt 2	Expt 2	Expt 1	Expt 1	Expt 1	Expt 2	Expt 2	Expt 2
0	0	0	0	0	0	0	0	0	0	0	0	0
0.25	-0.009	-0.0085	-0.0085	0.001	0.0103	-0.0124	-0.0013	-0.0059	-0.0026	0.0022	-0.0002	-0.0008
0.5	-0.0068	-0.0058	-0.0064	0.0021	0.0208	-0.0167	0.0031	-0.0041	0.0004	0.0037	-0.0007	-0.0013
0.75	-0.0021	0.0008	-0.0007	0.0044	0.0306	-0.0138	0.0064	-0.0051	-0.0003	0.0038	-0.0013	-0.0022
1	0.0027	0.0074	0.0023	0.012	0.0412	-0.0075	0.0062	0.0011	0.0057	0.0059	-0.0012	-0.0031
1.25	0.0072	0.0151	0.0083	0.0206	0.0496	-0.0003	0.0057	0.0013	0.0076	0.0074	-0.0018	-0.0036
1.5	0.013	0.0201	0.0174	0.0308	0.0634	0.0099	0.0148	0.006	0.0071	0.0078	-0.0029	-0.0036
1.75	0.0224	0.0347	0.0285	0.0421	0.0759	0.0215	0.0215	0.0024	0.0126	0.0083	-0.0039	-0.0041
2	0.0372	0.046	0.0221	0.0603	0.0966	0.0375	0.0182	0.0066	0.0068	0.0075	-0.0047	-0.0052
2.25	0.0398	0.0513	0.0384	0.056	0.126	0.0228	0.0316	0.0078	0.0171	0.0056	-0.0076	-0.0059
2.5	0.0526	0.0659	0.0366	0.1002	0.1537	0.0564	0.0392	0.0096	0.023	0.0048	-0.0061	-0.0063
2.75	0.0768	0.0993	0.069	0.1299	0.2022	0.0706	0.0426	0.0134	0.0239	0.0041	-0.0075	-0.0065
3	0.1086	0.1332	0.1043	0.1189	0.2113	0.1206	0.044	0.0142	0.0269	0.0038	-0.0087	-0.0074
3.25	0.1373	0.1207	0.1418	0.1428	0.2049	0.1481	0.0458	0.0203	0.0326	0.0031	-0.0102	-0.0043
3.5	0.1715	0.1568	0.1539	0.1715	0.2351	0.1752	0.0446	0.0192	0.0331	0.0032	-0.0108	-0.0028
3.75	0.1764	0.1905	0.1806	0.1986	0.2712	0.1908	0.0447	0.0213	0.0342	0.0031	-0.0119	-0.0009
4	0.1842	0.2344	0.2019	0.2007	0.3022	0.2046	0.0442	0.0214	0.0354	0.0026	-0.0124	0.0011
4.25	0.219	0.2512	0.224	0.2424	0.3371	0.2237	0.0442	0.0208	0.0352	0.0021	-0.0134	0.0028
4.5	0.2477	0.2537	0.2386	0.2794	0.3459	0.2556	0.0454	0.0224	0.0367	0.0019	-0.0129	0.005
4.75	0.2743	0.281	0.2452	0.2974	0.3713	0.2789	0.0475	0.0218	0.0384	0.0016	-0.0131	0.0075
5	0.28	0.2924	0.2619	0.3165	0.3902	0.2916	0.049	0.0227	0.0405	0.0006	-0.0131	0.0102
5.25	0.29	0.3031	0.2823	0.3422	0.415	0.3037	0.0518	0.0228	0.0417	-0.0001	-0.0136	0.0134
5.5	0.3028	0.3354	0.3034	0.3447	0.4361	0.3203	0.0518	0.0231	0.0429	-0.001	-0.0143	0.0115
5.75	0.3101	0.3322	0.3195	0.3495	0.4482	0.3354	0.052	0.024	0.0436	0.0077	-0.0154	0.0093
6	0.3318	0.3575	0.3229	0.3759	0.4685	0.3573	0.0542	0.0249	0.0446	0.0093	-0.017	0.0139
6.25	0.3441	0.3665	0.3379	0.3919	0.4843	0.3774	0.056	0.0264	0.0456	0.009	-0.0158	0.0161
6.5	0.3638	0.3779	0.3519	0.3936	0.498	0.3852	0.0566	0.0266	0.0471	0.0072	-0.0093	0.0176
6.75	0.3678	0.3913	0.366	0.4053	0.4987	0.3936	0.0586	0.0256	0.0483	0.0043	-0.0053	0.0185
7	0.375	0.404	0.3783	0.4269	0.5099	0.405	0.0588	0.0271	0.0481	0.0012	-0.003	0.0207
7.25	0.3773	0.4015	0.3792	0.4278	0.5296	0.4038	0.0605	0.0276	0.049	0.0008	-0.0027	0.023
7.5	0.3843	0.4128	0.3826	0.4358	0.5252	0.4123	0.0618	0.0265	0.0503	0.0002	-0.0036	0.0249
7.75	0.3929	0.4261	0.3933	0.4458	0.523	0.4227	0.0611	0.027	0.0483	0.0001	-0.0052	0.0263
8	0.4026	0.4356	0.3991	0.4506	0.5231	0.4308	0.0637	0.0258	0.0501	0.0012	-0.006	0.0278
8.25	0.4105	0.4428	0.4126	0.4586	0.5317	0.4367	0.0634	0.0252	0.052	0.0017	-0.0068	0.0295
8.5	0.4166	0.4441	0.42	0.4625	0.5358	0.439	0.0652	0.0236	0.0529	0.003	-0.0067	0.0311
8.75	0.4262	0.4538	0.4276	0.466	0.5382	0.4461	0.066	0.0237	0.0527	0.0037	-0.0071	0.0325
9	0.4313	0.4622	0.4363	0.4695	0.5419	0.4507	0.0664	0.0229	0.0546	0.0051	-0.0066	0.0332
9.25	0.4408	0.4655	0.4439	0.4779	0.5467	0.4526	0.0681	0.0211	0.0569	0.0053	-0.0069	0.034
9.5	0.4451	0.4698	0.446	0.485	0.5571	0.456	0.0694	0.0217	0.0569	0.0061	-0.0065	0.0349
9.75	0.4461	0.4738	0.4518	0.4896	0.5578	0.4588	0.0707	0.0213	0.0578	0.0065	-0.0064	0.0351
10	0.4505	0.4786	0.4553	0.4947	0.5651	0.4642	0.0713	0.0219	0.0594	0.0076	-0.0057	0.036
10.25	0.4565	0.4799	0.4621	0.4975	0.5683	0.4709	0.0718	0.0234	0.0605	0.0095	-0.0052	0.0364
10.5	0.4664	0.4817	0.4683	0.4982	0.572	0.4813	0.0738	0.0249	0.062	0.0086	-0.0043	0.037
10.75	0.4653	0.4871	0.4704	0.4997	0.5757	0.483	0.0734	0.0253	0.0633	0.0084	-0.0034	0.0378
11	0.467	0.4928	0.4697	0.5048	0.585	0.4834	0.0755	0.0271	0.0637	0.0094	-0.0033	0.0385
11.25	0.4692	0.4966	0.4688	0.5078	0.5871	0.4865	0.0757	0.0294	0.0651	0.0107	-0.0025	0.039
11.5	0.4716	0.5002	0.4722	0.5081	0.5893	0.4898	0.0784	0.0314	0.0659	0.0119	-0.0023	0.0394
11.75	0.4695	0.5042	0.4746	0.5077	0.5856	0.4858	0.0781	0.0332	0.0664	0.0125	-0.0015	0.0401
12	0.4718	0.5058	0.4769	0.5084	0.5829	0.4871	0.0796	0.0356	0.067	0.0156	-0.0004	0.0403
12.25	0.4756	0.5088	0.4815	0.5139	0.5817	0.4894	0.0813	0.0359	0.0689	0.017	0.0002	0.041
12.5	0.4798	0.5053	0.4845	0.5196	0.5829	0.4946	0.0827	0.0373	0.0698	0.0179	0.0016	0.0426
12.75	0.4828	0.5048	0.4863	0.5247	0.5842	0.4897	0.0822	0.0403	0.0713	0.0191	0.0025	0.0434
13	0.4855	0.5057	0.4916	0.5244	0.5846	0.4891	0.0838	0.0433	0.0716	0.0203	0.0038	0.0452
13.25	0.4888	0.5056	0.4933	0.5199	0.5835	0.49	0.085	0.0461	0.0726	0.0226	0.0051	0.0463
13.5	0.4908	0.5084	0.4971	0.5161	0.5867	0.4901	0.087	0.0491	0.0737	0.0232	0.0063	0.0478
13.75	0.4941	0.5069	0.4989	0.5139	0.5904	0.4908	0.0877	0.0511	0.075	0.0257	0.0081	0.0497
14	0.496	0.5098	0.4986	0.5199	0.5867	0.4908	0.0907	0.0518	0.0751	0.0276	0.0089	0.0517
14.25	0.4952	0.5122	0.4976	0.5224	0.5866	0.4906	0.0914	0.0522	0.0767	0.0304	0.0105	0.0546
14.5	0.4975	0.5147	0.4979	0.5183	0.5861	0.4914	0.0936	0.0538	0.0773	0.0325	0.0127	0.0576
14.75	0.4975	0.515	0.4974	0.5212	0.5829	0.4917	0.0956	0.0541	0.0789	0.0355	0.0147	0.0602
15	0.4966	0.5155	0.4975	0.5211	0.5814	0.4911	0.0972	0.0564	0.0814	0.0383	0.0163	0.0629
15.25	0.4955	0.5122	0.4945	0.519	0.5813	0.4912	0.0988	0.0556	0.0818	0.0421	0.0157	0.0667
15.5	0.4954	0.514	0.4943	0.5192	0.5818	0.4897	0.1002	0.0568	0.0838	0.0445	0.0191	0.0697
15.75	0.4937	0.5098	0.4958	0.5205	0.5818	0.4875	0.1037	0.0577	0.0852	0.0475	0.0226	0.0703
16	0.4951	0.5118	0.497	0.5217	0.5831	0.4883	0.1071	0.0572	0.0871	0.0519	0.0271	0.0739
16.25	0.4957	0.5127	0.4977	0.5196	0.581	0.4883	0.1092	0.0576	0.0897	0.0536	0.0302	0.0783
16.5	0.4993	0.5103	0.4955	0.5195	0.5801	0.4918	0.1125	0.057	0.0929	0.0563	0.0347	0.083
16.75	0.5007	0.513	0.4975	0.5196	0.5803	0.4932	0.1145	0.0582	0.0931	0.0611	0.0382	0.0867
17	0.497	0.5111	0.4962	0.519	0.5798	0.49	0.1188	0.0557	0.0952	0.065	0.0422	0.0906
17.25	0.4946	0.508	0.4971	0.5196	0.5797	0.4869	0.1211	0.0544	0.0982	0.068	0.0456	0.0953
17.5	0.493	0.5065	0.4964	0.5184	0.5795	0.4846	0.1279	0.0577	0.0988	0.0718	0.0488	0.0978
17.75	0.4908	0.5082	0.4978	0.5167	0.5794	0.4823	0.1294	0.0463	0.1017	0.0735	0.0512	0.1002
18	0.492	0.5098	0.4939	0.519	0.578	0.4832	0.1338	0.0536	0.105	0.0801	0.0548	0.1012
18.25	0.4934	0.5089	0.4941	0.5177	0.5778	0.4844	0.1393	0.063	0.1068	0.0805	0.0588	0.1043
18.5	0.4935	0.5085	0.4913	0.5179	0.5788	0.4844	0.1398	0.0614	0.1072	0.0802	0.0604	0.1055
18.75	0.494	0.5092	0.4963	0.5165	0.5766	0.4855	0.1431	0.0621	0.1101	0.0821	0.0623	0.108
19	0.496	0.5071	0.494	0.5151	0.5767	0.4864	0.1449	0.0541	0.1125	0.0827	0.0627	0.1091
19.25	0.4962	0.5058	0.494	0.5164	0.5765	0.4869	0.1412	0.067	0.113	0.082	0.0677	0.1118
19.5	0.4934	0.5068	0.4945	0.5165	0.5763	0.4838	0.1404	0.0677	0.1122	0.0826	0.0677	0.1141
19.75	0.4923	0.506	0.4942	0.5171	0.5762	0.4821	0.1323	0.0743	0.1169	0.0839	0.0694	0.1168
20	0.4949	0.5059	0.4947	0.5163	0.575	0.4855	0.1392	0.0913	0.1172	0.0881	0.0692	0.1189
20.25	0.4945	0.5071	0.4964	0.519	0.5774	0.4864	0.1476	0.0678	0.1227	0.0932	0.0714	0.1221
20.5	0.4966	0.5071	0.4957	0.5171	0.5761	0.4886	0.1487	0.0809	0.1288	0.0933	0.0719	0.1244
20.75	0.5	0.5083	0.4971	0.5217	0.5808	0.4944	0.153	0.0893	0.127	0.0908	0.0758	0.1279
21	0.4983	0.5086	0.497	0.5211	0.5803	0.4914	0.153	0.0905	0.1302	0.0935	0.0787	0.1295
21.25	0.4969	0.508	0.4952	0.5262	0.5815	0.4856	0.1556	0.0918	0.1311	0.0962	0.0789	0.1326
21.5	0.4973	0.5106	0.4939	0.5237	0.5793	0.4852	0.1492	0.0892	0.1336	0.0971	0.0803	0.1364
21.75	0.4972	0.5116	0.4933	0.5217	0.58	0.4844	0.1527	0.0922	0.1369	0.099	0.0821	0.1382
22	0.4992	0.5114	0.4949	0.5154	0.5778	0.4873	0.1552	0.0982	0.1372	0.1006	0.0834	0.1385
22.25	0.4948	0.5103	0.4935	0.5196	0.582	0.4886	0.1483	0.0839	0.1311	0.1023	0.0846	0.1404
22.5	0.495	0.509	0.4918	0.5188	0.5806	0.4891	0.1481	0.085	0.1329	0.1026	0.0853	0.1432
22.75	0.4963	0.5081	0.4947	0.522	0.5782	0.4907	0.1492	0.0884	0.1326	0.1044	0.0871	0.1456
23	0.499	0.5078	0.495	0.5259	0.5781	0.494	0.1518	0.0913	0.1342	0.1057	0.088	0.1472
23.25	0.497	0.5073	0.4947	0.5281	0.5773	0.493	0.1492	0.0882	0.1334	0.1061	0.0888	0.1473
23.5	0.4929	0.5065	0.4947	0.5312	0.5789	0.4906	0.15	0.0878	0.1357	0.1067	0.0904	0.1478
23.75	0.4956	0.5073	0.4948	0.5304	0.5835	0.4949	0.1495	0.0908	0.1364	0.1072	0.0909	0.1499
24	0.4938	0.5074	0.4949	0.5275	0.585	0.4938	0.1492	0.0902	0.1359	0.1081	0.0919	0.1529

## Sheet: Efs NCTC 13779 aerobic
Time (hr)	Nutrient mix	Nutrient mix	Nutrient mix	Nutrient mix	Nutrient mix	Nutrient mix	No carbon	No carbon	No carbon	No carbon	No carbon	No carbon
	Expt 1	Expt 1	Expt 1	Expt 2	Expt 2	Expt 2	Expt 1	Expt 1	Expt 1	Expt 2	Expt 2	Expt 2
0	0	0	0	0	0	0	0	0	0	0	0	0
0.25	-0.008	-0.009	-0.01	-0.01	-0.02	-0.01	-0.014	-0.015	-0.015	-0.012	-0.012	-0.017
0.5	-0.013	-0.014	-0.011	-0.02	-0.024	-0.014	-0.026	-0.02	-0.023	-0.016	-0.018	-0.017
0.75	-0.008	-0.015	-0.009	-0.017	-0.024	-0.016	-0.028	-0.023	-0.024	-0.016	-0.018	-0.016
1	-0.006	-0.003	-0.007	-0.02	-0.025	-0.022	-0.035	-0.029	-0.024	-0.019	-0.022	-0.022
1.25	0.005	0.003	0.001	-0.015	-0.026	-0.015	-0.029	-0.03	-0.028	-0.021	-0.025	-0.027
1.5	0.024	0.025	0.02	-0.003	-0.017	-0.01	-0.028	-0.027	-0.023	-0.02	-0.022	-0.027
1.75	0.038	0.044	0.038	0	-0.007	-0.002	-0.028	-0.028	-0.024	-0.016	-0.015	-0.028
2	0.061	0.064	0.058	0.013	0.008	0.015	-0.027	-0.025	-0.022	-0.021	-0.002	-0.025
2.25	0.084	0.089	0.078	0.03	0.024	0.026	-0.029	-0.026	-0.023	-0.021	-0.003	-0.021
2.5	0.11	0.111	0.102	0.054	0.042	0.044	-0.026	-0.023	-0.02	-0.02	-0.001	-0.019
2.75	0.148	0.149	0.141	0.07	0.057	0.064	-0.021	-0.021	-0.016	-0.016	-0.002	-0.021
3	0.177	0.186	0.177	0.097	0.085	0.088	-0.022	-0.019	-0.018	-0.013	-0.001	-0.018
3.25	0.211	0.216	0.201	0.129	0.115	0.117	-0.026	-0.021	-0.019	-0.006	-0.002	-0.016
3.5	0.243	0.258	0.24	0.165	0.149	0.148	-0.025	-0.018	-0.018	-0.008	-0.001	-0.014
3.75	0.274	0.285	0.266	0.199	0.187	0.186	-0.022	-0.021	-0.016	-0.015	0.002	-0.011
4	0.293	0.283	0.292	0.234	0.23	0.222	-0.019	-0.015	-0.012	-0.007	0.005	-0.012
4.25	0.31	0.326	0.312	0.268	0.249	0.248	-0.018	-0.017	-0.01	-0.006	0.003	-0.011
4.5	0.329	0.339	0.33	0.306	0.284	0.283	-0.013	-0.014	-0.011	-0.003	0.002	-0.009
4.75	0.341	0.353	0.337	0.331	0.313	0.325	-0.012	-0.012	-0.009	-0.005	0.002	-0.011
5	0.369	0.37	0.362	0.348	0.334	0.347	-0.015	-0.011	-0.009	-0.002	0	-0.008
5.25	0.372	0.384	0.37	0.37	0.349	0.364	-0.015	-0.013	-0.008	-0.002	0.004	-0.006
5.5	0.385	0.377	0.38	0.382	0.367	0.372	-0.013	-0.011	-0.008	0.002	0.006	-0.006
5.75	0.408	0.396	0.403	0.396	0.383	0.398	-0.011	-0.007	-0.01	0	0.005	-0.007
6	0.434	0.437	0.433	0.41	0.401	0.415	-0.014	-0.011	-0.009	0.002	0.005	0
6.25	0.456	0.449	0.453	0.431	0.413	0.427	-0.016	-0.012	-0.006	0.003	0.003	-0.003
6.5	0.468	0.458	0.46	0.459	0.44	0.455	-0.014	-0.01	-0.007	0.002	0.005	0
6.75	0.468	0.472	0.473	0.467	0.451	0.477	-0.012	-0.011	-0.004	0.003	0.004	-0.002
7	0.483	0.488	0.476	0.472	0.449	0.484	-0.013	-0.009	-0.008	0.003	0.005	-0.003
7.25	0.49	0.496	0.479	0.489	0.468	0.487	-0.011	-0.008	-0.006	0.007	0.006	0.001
7.5	0.495	0.499	0.486	0.482	0.472	0.498	-0.012	-0.009	-0.009	0.005	0.005	0.001
7.75	0.503	0.512	0.511	0.48	0.469	0.514	-0.012	-0.01	-0.009	0.007	0.005	0.003
8	0.514	0.523	0.523	0.499	0.47	0.52	-0.01	-0.009	-0.006	0.004	0.006	0.002
8.25	0.523	0.524	0.529	0.51	0.475	0.524	-0.01	-0.009	-0.004	0.004	0.007	0.005
8.5	0.529	0.536	0.539	0.525	0.506	0.526	-0.005	-0.009	-0.004	0.006	0.01	0.005
8.75	0.533	0.542	0.539	0.531	0.515	0.544	-0.008	-0.01	-0.004	0.008	0.008	0.005
9	0.536	0.545	0.535	0.555	0.523	0.559	-0.008	-0.01	-0.004	0.008	0.009	0.009
9.25	0.543	0.541	0.535	0.564	0.536	0.564	-0.004	-0.011	-0.005	0.009	0.009	0.008
9.5	0.542	0.54	0.538	0.569	0.541	0.577	-0.006	-0.011	-0.002	0.007	0.01	0.008
9.75	0.535	0.537	0.541	0.57	0.545	0.583	-0.005	-0.01	-0.004	0.009	0.011	0.006
10	0.534	0.545	0.539	0.57	0.549	0.58	-0.004	-0.008	-0.003	0.01	0.01	0.009
10.25	0.537	0.543	0.541	0.57	0.555	0.585	-0.002	-0.01	-0.002	0.009	0.011	0.009
10.5	0.53	0.543	0.537	0.574	0.553	0.586	-0.005	-0.008	-0.005	0.011	0.009	0.01
10.75	0.533	0.544	0.542	0.572	0.551	0.588	-0.002	-0.008	-0.003	0.011	0.009	0.011
11	0.531	0.541	0.537	0.568	0.55	0.586	-0.005	-0.009	-0.003	0.009	0.01	0.012
11.25	0.529	0.545	0.541	0.565	0.551	0.586	-0.002	-0.008	-0.001	0.01	0.008	0.013
11.5	0.527	0.543	0.544	0.562	0.548	0.58	-0.003	-0.009	-0.003	0.01	0.008	0.014
11.75	0.535	0.546	0.545	0.567	0.552	0.584	-0.003	-0.006	0	0.011	0.01	0.015
12	0.535	0.544	0.547	0.566	0.548	0.582	-0.004	-0.007	-0.002	0.014	0.011	0.017
12.25	0.533	0.552	0.552	0.563	0.548	0.581	-0.001	-0.007	0	0.011	0.011	0.015
12.5	0.541	0.549	0.558	0.563	0.545	0.577	0	-0.005	-0.001	0.012	0.012	0.017
12.75	0.537	0.555	0.559	0.571	0.549	0.581	-0.004	-0.005	-0.001	0.011	0.014	0.022
13	0.543	0.558	0.565	0.567	0.549	0.58	-0.002	-0.005	0.002	0.011	0.01	0.018
13.25	0.543	0.562	0.568	0.562	0.549	0.583	-0.002	-0.004	0.002	0.01	0.01	0.021
13.5	0.549	0.567	0.573	0.569	0.554	0.585	-0.001	-0.005	-0.001	0.011	0.01	0.024
13.75	0.551	0.574	0.579	0.571	0.552	0.588	0	-0.004	0.005	0.013	0.01	0.019
14	0.554	0.573	0.581	0.565	0.552	0.583	0.001	-0.005	0.006	0.011	0.009	0.02
14.25	0.556	0.577	0.582	0.573	0.556	0.586	-0.002	-0.001	0.006	0.012	0.01	0.022
14.5	0.556	0.575	0.589	0.569	0.558	0.588	0	0	0.007	0.012	0.01	0.023
14.75	0.55	0.574	0.582	0.576	0.557	0.591	0.001	-0.002	0.007	0.014	0.013	0.025
15	0.557	0.576	0.587	0.576	0.56	0.596	0	-0.001	0.009	0.012	0.013	0.024
15.25	0.558	0.573	0.587	0.572	0.559	0.596	0	-0.001	0.011	0.013	0.014	0.023
15.5	0.556	0.579	0.588	0.578	0.561	0.595	0	-0.001	0.012	0.013	0.011	0.026
15.75	0.56	0.576	0.592	0.576	0.556	0.601	0	0	0.014	0.013	0.013	0.025
16	0.557	0.581	0.594	0.574	0.561	0.604	0	0	0.013	0.013	0.013	0.024
16.25	0.563	0.579	0.588	0.571	0.561	0.605	0.001	0.001	0.017	0.014	0.012	0.026
16.5	0.56	0.579	0.589	0.572	0.566	0.606	-0.001	-0.001	0.017	0.015	0.014	0.024
16.75	0.555	0.574	0.589	0.58	0.566	0.605	0	0	0.018	0.013	0.012	0.024
17	0.561	0.581	0.593	0.573	0.565	0.609	0.001	0.001	0.021	0.012	0.012	0.024
17.25	0.556	0.581	0.589	0.574	0.566	0.609	0	0.003	0.022	0.014	0.013	0.027
17.5	0.557	0.575	0.588	0.578	0.571	0.611	0	0.002	0.023	0.016	0.012	0.029
17.75	0.558	0.578	0.591	0.575	0.571	0.609	0.001	0.004	0.025	0.016	0.014	0.026
18	0.555	0.581	0.588	0.573	0.571	0.608	0.004	0.002	0.027	0.013	0.013	0.03
18.25	0.559	0.573	0.589	0.571	0.57	0.608	0.005	0.005	0.027	0.016	0.014	0.031
18.5	0.561	0.579	0.595	0.578	0.573	0.611	0.007	0.007	0.027	0.015	0.015	0.029
18.75	0.555	0.571	0.584	0.586	0.573	0.613	0.007	0.003	0.024	0.015	0.013	0.03
19	0.553	0.574	0.582	0.58	0.576	0.616	0.007	0.004	0.023	0.014	0.015	0.031
19.25	0.551	0.571	0.581	0.577	0.57	0.616	0.01	0.004	0.024	0.014	0.013	0.033
19.5	0.553	0.575	0.587	0.578	0.574	0.613	0.011	0.004	0.025	0.016	0.017	0.035
19.75	0.551	0.576	0.585	0.58	0.58	0.615	0.011	0.006	0.026	0.019	0.019	0.039
20	0.549	0.563	0.582	0.577	0.575	0.614	0.012	0.005	0.025	0.017	0.016	0.035
20.25	0.546	0.566	0.581	0.581	0.575	0.613	0.012	0.005	0.027	0.018	0.018	0.037
20.5	0.55	0.577	0.584	0.579	0.578	0.617	0.014	0.007	0.024	0.016	0.021	0.036
20.75	0.546	0.568	0.583	0.584	0.58	0.616	0.014	0.006	0.023	0.019	0.019	0.039
21	0.549	0.567	0.577	0.58	0.584	0.62	0.014	0.006	0.02	0.018	0.018	0.038
21.25	0.547	0.56	0.572	0.579	0.593	0.633	0.015	0.006	0.021	0.02	0.018	0.04
21.5	0.548	0.567	0.577	0.573	0.588	0.632	0.016	0.006	0.022	0.019	0.021	0.041
21.75	0.541	0.562	0.576	0.578	0.576	0.62	0.015	0.006	0.019	0.022	0.021	0.04
22	0.543	0.563	0.575	0.578	0.569	0.619	0.013	0.005	0.019	0.023	0.023	0.041
22.25	0.542	0.554	0.571	0.574	0.58	0.619	0.012	0.005	0.018	0.023	0.022	0.04
22.5	0.543	0.559	0.572	0.57	0.585	0.634	0.015	0.005	0.016	0.024	0.022	0.041
22.75	0.539	0.555	0.582	0.568	0.573	0.618	0.012	0.005	0.012	0.023	0.022	0.041
23	0.544	0.555	0.583	0.571	0.563	0.614	0.012	0.009	0.015	0.024	0.022	0.043
23.25	0.543	0.557	0.579	0.567	0.561	0.608	0.014	0.005	0.015	0.023	0.024	0.044
23.5	0.54	0.554	0.576	0.568	0.563	0.602	0.012	0.008	0.013	0.024	0.023	0.047
23.75	0.54	0.553	0.565	0.572	0.566	0.603	0.01	0.005	0.01	0.024	0.024	0.046
24	0.539	0.551	0.573	0.571	0.57	0.613	0.01	0.006	0.01	0.026	0.026	0.05

[truncated: 2 more sheets: Efs DSM 116626 anaerobic, Efs DSM 116626 aerobic]
