# Supplementary material for: Vancomycin-resistant enterococci utilise antibiotic-enriched nutrients for intestinal colonisation
Source: Nat Commun. 2025 Jul 10;16:6376. doi: 10.1038/s41467-025-61731-z (PMC12246219; doi:10.1038/s41467-025-61731-z)
Supplement: Supplementary file 6 — Source Data [file 41467_2025_61731_MOESM6_ESM.zip › Source Data/Fig 6.xlsx]

## Sheet: Fig 6a
Donor	Fresh medium	Faeces supernatant	Faeces supernatant + glucose	E. faecium supernatant	E. faecium supernatant + glucose
1	8.08	6.78	8	6.97	8.82
1	9	6.82	8.15	7.05	8.52
1	9	6.82	8.2	6.87	8.9
2	8.08	6.33	8.48	7.36	8.94
2	9.29	6.52	8.29	7.45	8.73
2	8.87	6.73	8.32	7.29	9.03
3	8.97	6.78	8.22	7.32	8.6
3	8.9	7.26	8.12	7.03	8.67
3	8.94	7.05	8	7	8.78

## Sheet: Fig 6b
Donor	Fresh medium	Faeces supernatant	Faeces supernatant + glucose	E. faecalis supernatant	E.faecalis supernatant + glucose
1	8.87	6.82	8.05	6.97	8.97
1	9.34	6.87	7.97	7.2	8.78
1	9.34	6.78	8.08	7.2	8.94
2	9.03	6.82	8.43	6.87	9
2	9.27	6.3	7.94	7.05	8.9
2	9.22	6.3	7.97	6.94	8.82
3	9.15	7.26	8.03	6.82	9.6
3	8.94	6.9	8.32	6.78	9.73
3	8.67	6.82	8.48	6.43	9.67

## Sheet: P values
Figure 6a
Comparison	Adjusted P Value	Representation on plot
Fresh medium vs. Faeces supernatant	<0.0001	****
Fresh medium vs. Faeces supernatant + glucose	0.2283	ns
Fresh medium vs. E. faecium supernatant	0.0006	***
Fresh medium vs. E. faecium supernatant + glucose	>0.9999	ns
Faeces supernatant vs. Faeces supernatant + glucose	0.0039	**
E. faecium supernatant vs. E. faecium supernatant + glucose	0.0039	**
Figure 6b
Dunn's multiple comparisons test	Adjusted P Value	Summary
Fresh medium vs. Faeces supernatant	<0.0001	****
Fresh medium vs. Faeces supernatant + glucose	0.1113	ns
Fresh medium vs. E. faecalis supernatant	0.0002	***
Fresh medium vs. E. faecalis supernatant + glucose	>0.9999	ns
Faeces supernatant vs. Faeces supernatant + glucose	0.0039	**
E. faecalis supernatant vs. E. faecalis supernatant + glucose	0.0039	**
