# Supplementary material for: Vancomycin-resistant enterococci utilise antibiotic-enriched nutrients for intestinal colonisation
Source: Nat Commun. 2025 Jul 10;16:6376. doi: 10.1038/s41467-025-61731-z (PMC12246219; doi:10.1038/s41467-025-61731-z)
Supplement: Supplementary file 6 — Source Data [file 41467_2025_61731_MOESM6_ESM.zip › Source Data/Fig 7, S15-S18.xlsx]

## Sheet: Efm NCTC 12202 anaerobic
Time (hr)	Arabinose	Arabinose	Arabinose	Arabinose	Arabinose	Arabinose	Fructose	Fructose	Fructose	Fructose	Fructose	Fructose	Fucose	Fucose	Fucose	Fucose	Fucose	Fucose	Galactose	Galactose	Galactose	Galactose	Galactose	Galactose	Glucose	Glucose	Glucose	Glucose	Glucose	Glucose	Mannose	Mannose	Mannose	Mannose	Mannose	Mannose	Ribose	Ribose	Ribose	Ribose	Ribose	Ribose	Xylose	Xylose	Xylose	Xylose	Xylose	Xylose	N-acetylglucosamine
	Expt 1	Expt 1	Expt 1	Expt 3	Expt 3	Expt 3	Expt 2	Expt 2	Expt 2	Expt 3	Expt 3	Expt 3	Expt 1	Expt 1	Expt 1	Expt 3	Expt 3	Expt 3	Expt 1	Expt 1	Expt 1	Expt 3	Expt 3	Expt 3	Expt 3	Expt 3	Expt 3	Expt 4	Expt 4	Expt 4	Expt 3	Expt 3	Expt 3	Expt 4	Expt 4	Expt 4	Expt 2	Expt 2	Expt 2	Expt 4	Expt 4	Expt 4	Expt 1	Expt 1	Expt 1	Expt 3	Expt 3	Expt 3	Expt 1
0	0	0	0	0	0	0	0	0	0	0	0	0	0	0	0	0	0	0	0	0	0	0	0	0	0	0	0	0	0	0	0	0	0	0	0	0	0	0	0	0	0	0	0	0	0	0	0	0	0
0.25	-0.0272	-0.015	-0.0514	-0.0136	0.0064	-0.0113	0.0145	0.0126	0.0165	0.004	-0.0018	-0.0038	-0.0339	-0.0282	-0.0216	0.004	-0.0091	-0.0077	-0.0195	-0.0163	-0.0141	-0.0046	-0.003225	-0.0086	-0.0024	-0.00210875	-0.00688375	0.00170188	-0.00142669	-0.00314594	-0.0004	-0.0012	-0.002	0.00135	0.00507937	-0.020775	0.008	0.0034	0.0132	0.0984	0.0726	0.0186	-0.0063	-0.0136	-0.0032	-0.0054	0.0015	0.0093	-0.0084
0.5	-0.0291	-0.0187	-0.042	-0.014	0.0034	-0.0088	0.022	0.0173	0.0292	0.0051	-0.0028	-0.0047	-0.0318	-0.0249	-0.0185	-0.0039	-0.0093	-0.0085	-0.0201	-0.0163	-0.0125	-0.0003	-0.000725	-0.007475	-0.00055	-0.0002675	-0.0044925	0.00396	0.00223912	-0.000335625	0.0009	0.0004	0.0017	0.00645	0.00997062	-0.01535	0.0136	0.0071	0.0161	0.0965	0.0556	0.0169	0	-0.0123	-0.0021	0.0013	0.0051	0.0162	-0.0067
0.75	-0.0307	-0.0184	-0.0351	-0.0144	0.0067	-0.0096	0.0294	0.0261	0.0268	0.0065	-0.0031	-0.0031	-0.0324	-0.0218	-0.0172	-0.003	-0.0094	-0.0029	-0.0199	-0.0158	-0.0126	0.00105	0.002225	-0.005025	0.001575	0.00306687	-0.00218313	0.00662094	0.00398147	0.000997969	-0.0018	0.0017	0.0024	0.00985	0.0121206	-0.01125	0.0194	0.0109	0.0193	0.0973	0.0524	0.015	0.0009	-0.0099	0.003	0.0038	0.007	0.0199	-0.0129
1	-0.0277	-0.0134	-0.0321	-0.0154	0.0082	-0.0052	0.0381	0.0313	0.0317	0.0096	-0.0016	-0.0033	-0.0298	-0.021	-0.0198	-0.0046	-0.0187	-0.0018	-0.0177	-0.013	-0.0073	0.004825	0.005225	-0.001225	0.002575	0.00578125	-0.00254375	0.00913438	0.00336656	7.8125e-06	0.0024	0.0038	0.0048	0.0144	0.0166356	-0.006825	0.0232	0.0121	0.021	0.0961	0.0516	0.0181	0.0058	-0.0078	0.008	0.0082	0.0102	0.0231	-0.0071
1.25	-0.0276	-0.0105	-0.032	-0.0114	0.0098	-0.0036	0.0441	0.0378	0.038	0.0115	0.0034	-0.0021	-0.0268	-0.0192	-0.0145	-0.003	-0.01	-0.0018	-0.015	-0.0098	-0.0066	0.007	0.00745	0.001075	0.0085	0.00998562	0.00291063	0.0147991	0.0110099	0.00735266	0.0053	0.0059	0.0083	0.018925	0.02064	-0.0015	0.0267	0.0152	0.0236	0.0981	0.0521	0.0274	0.0111	-0.0049	0.0122	0.0095	0.0125	0.0266	-0.0003
1.5	-0.028	-0.0113	-0.0264	-0.008	0.0139	-0.0027	0.045	0.0397	0.0456	0.0167	0.007	0.0031	-0.0248	-0.0144	-0.01	-0.002	-0.0111	0.0019	-0.0152	-0.0072	-0.0003	0.00975	0.0099	0.00425	0.0163	0.018305	0.012955	0.020915	0.0183803	0.0150638	0.012	0.0119	0.0119	0.024	0.0273856	0.003575	0.0299	0.0205	0.0261	0.0987	0.0545	0.028	0.0164	-0.0009	0.0159	0.0115	0.0175	0.0296	0.0078
1.75	-0.024	-0.0044	-0.0214	-0.0057	0.0135	0.0007	0.0606	0.0438	0.0562	0.0238	0.0094	0.0056	-0.0248	-0.0126	-0.0064	0.001	-0.012	0.005	-0.0119	-0.005	0.0051	0.013425	0.01185	0.00745	0.02725	0.0333862	0.0278112	0.0320994	0.0300156	0.0249903	0.0179	0.0192	0.0163	0.033575	0.0345344	0.0175	0.0301	0.0232	0.0301	0.101	0.0555	0.0319	0.0241	0.0057	0.0257	0.0162	0.0192	0.0346	0.0128
2	-0.0213	0.0099	-0.0198	0.0008	0.0176	0.0022	0.0701	0.0575	0.0609	0.0309	0.0174	0.0139	-0.0292	-0.009	-0.0023	0.005	-0.0115	0.0053	-0.0159	-0.0022	0.0049	0.013475	0.014875	0.0097	0.0389	0.0463187	0.0395438	0.0446156	0.0421772	0.0359859	0.0234	0.0246	0.0261	0.043775	0.0424894	0.027625	0.0396	0.0267	0.0328	0.1026	0.0597	0.0332	0.0263	0.0101	0.0324	0.0173	0.0209	0.0405	0.0258
2.25	-0.0114	0.0112	-0.0181	0.004	0.0201	0.005	0.0847	0.0714	0.0732	0.0411	0.024	0.023	-0.0284	-0.0026	-0.0002	0.003	-0.0104	0.0087	-0.0072	0.0021	0.0059	0.016525	0.018275	0.0128	0.054175	0.0633856	0.0551856	0.0608928	0.0580762	0.0503902	0.0268	0.0318	0.0361	0.056225	0.05074	0.04145	0.0442	0.0326	0.034	0.1086	0.0649	0.0325	0.0327	0.0142	0.0285	0.0199	0.0209	0.0371	0.0408
2.5	-0.0105	0.0189	-0.0151	0.0067	0.0232	0.0099	0.1057	0.0869	0.0954	0.0499	0.034	0.032	-0.0208	0.0005	0.0021	0.0043	-0.008	0.0102	-0.005	0.0078	0.0099	0.019925	0.022325	0.017125	0.07045	0.0817362	0.0701362	0.0799681	0.0756906	0.0655466	0.0351	0.0402	0.0416	0.068125	0.0677519	0.05885	0.0525	0.0405	0.0351	0.1105	0.0661	0.0337	0.0391	0.0188	0.0329	0.0268	0.0274	0.0408	0.0526
2.75	-0.003	0.031	-0.0081	0.0137	0.0281	0.014	0.1231	0.1042	0.1216	0.0623	0.045	0.0414	-0.025	0.0046	0.004	0.0075	-0.0091	0.0131	-0.002	0.0116	0.0148	0.024325	0.025475	0.021025	0.07525	0.0926375	0.0765375	0.0870438	0.0784219	0.0665969	0.0464	0.0504	0.0529	0.083925	0.0626725	0.078175	0.0578	0.041	0.0488	0.1214	0.0697	0.0402	0.0428	0.0091	0.0377	0.0327	0.0257	0.0496	0.0669
3	0.0032	0.0424	0.0019	0.0193	0.0332	0.0156	0.1422	0.1118	0.1286	0.0707	0.0514	0.0356	-0.0152	0.0116	0.0082	0.0124	-0.0084	0.0177	0.0001	0.0166	0.0195	0.028675	0.0293	0.02545	0.094425	0.114392	0.101117	0.106127	0.102813	0.0878605	0.046	0.0591	0.0658	0.0872	0.0805981	0.08765	0.0655	0.0545	0.0477	0.1239	0.077	0.0442	0.0474	0.0157	0.0404	0.0394	0.0295	0.0562	0.0831
3.25	0.0075	0.0549	0.0105	0.0273	0.0376	0.0218	0.1512	0.1396	0.1395	0.0743	0.0502	0.0505	-0.0059	0.0167	0.0099	0.0091	-0.0105	0.019	0.0087	0.0246	0.0251	0.034275	0.0357	0.03255	0.131675	0.157805	0.14403	0.142934	0.140207	0.122626	0.0509	0.0652	0.055	0.101075	0.0959706	0.123875	0.0771	0.0643	0.0456	0.1321	0.0828	0.0458	0.0422	0.0199	0.0503	0.0487	0.0377	0.0667	0.1018
3.5	0.0157	0.0693	0.0194	0.0352	0.0452	0.0254	0.1876	0.1822	0.1981	0.0819	0.0514	0.0613	-0.0009	0.0243	0.0157	0.0089	-0.0073	0.0204	0.0151	0.0339	0.0345	0.0393	0.04145	0.04005	0.1652	0.187447	0.162648	0.179824	0.16511	0.149462	0.0539	0.0758	0.0764	0.121425	0.100781	0.13725	0.0612	0.056	0.057	0.1388	0.0897	0.0539	0.0589	0.0184	0.0659	0.0492	0.0442	0.071	0.1531
3.75	0.0166	0.0833	0.031	0.0454	0.0525	0.0332	0.2347	0.22	0.2463	0.1083	0.0744	0.0935	-0.002	0.0303	0.0198	0.0115	-0.0034	0.0255	0.0176	0.0447	0.0409	0.041925	0.044225	0.045775	0.185225	0.200511	0.174636	0.200562	0.185941	0.170865	0.074	0.0775	0.1173	0.153575	0.128274	0.167	0.079	0.0496	0.0704	0.1497	0.098	0.059	0.0638	0.0228	0.0665	0.0545	0.0458	0.0742	0.1801
4	0.0401	0.0951	0.0392	0.0543	0.0582	0.0395	0.2607	0.2645	0.2648	0.1354	0.1267	0.1074	0.013	0.0402	0.0235	0.0119	-0.0028	0.0276	0.0199	0.0564	0.0529	0.0485	0.0496	0.0535	0.2346	0.258915	0.231065	0.255495	0.246346	0.221566	0.0868	0.0839	0.1332	0.18805	0.145448	0.214875	0.0889	0.0644	0.0553	0.1797	0.1209	0.0732	0.0658	0.0365	0.0719	0.059	0.0513	0.076	0.2282
4.25	0.0437	0.1092	0.0509	0.0548	0.065	0.0445	0.3149	0.3035	0.3523	0.21	0.1499	0.1469	0.0199	0.0362	0.0291	0.0124	-0.0033	0.0317	0.0283	0.0668	0.0588	0.05465	0.0576	0.0622	0.284275	0.310943	0.281118	0.305065	0.295174	0.268573	0.1146	0.1356	0.1802	0.234575	0.195569	0.25085	0.0664	0.0892	0.0863	0.1595	0.1538	0.0801	0.0478	0.0338	0.0853	0.0637	0.0575	0.0785	0.2693
4.5	0.0752	0.1293	0.0651	0.0691	0.0738	0.0486	0.408	0.3818	0.4062	0.2502	0.1943	0.2103	0.0236	0.0354	0.0344	0.0153	0.0008	0.0323	0.0392	0.0772	0.07	0.061975	0.065175	0.071625	0.316525	0.349106	0.319056	0.34384	0.342385	0.305645	0.1436	0.1515	0.224	0.280625	0.233382	0.307525	0.1104	0.1132	0.0768	0.1884	0.154	0.1038	0.0763	0.0493	0.0711	0.0674	0.0571	0.08	0.2951
4.75	0.0816	0.1509	0.0685	0.0818	0.081	0.0571	0.4497	0.411	0.4545	0.2964	0.2334	0.2533	0.0192	0.0383	0.0392	0.0174	0.0051	0.0327	0.0498	0.0798	0.0855	0.06845	0.071425	0.08155	0.360675	0.399181	0.355006	0.394972	0.381157	0.34117	0.1968	0.2338	0.2713	0.341125	0.296378	0.3577	0.0976	0.1049	0.1543	0.2008	0.1357	0.1057	0.0726	0.0573	0.0802	0.0577	0.0568	0.0864	0.3399
5	0.1222	0.171	0.0895	0.0954	0.0941	0.0682	0.5282	0.4621	0.5336	0.3522	0.2786	0.3391	0.0257	0.0418	0.0424	0.0158	0.0113	0.0344	0.0393	0.0655	0.0767	0.06835	0.06715	0.075525	0.407175	0.454636	0.410211	0.444937	0.436864	0.388647	0.215	0.2497	0.3136	0.38455	0.32723	0.4351	0.1194	0.172	0.1416	0.2101	0.171	0.1288	0.0562	0.0561	0.0869	0.0691	0.0601	0.0895	0.3708
5.25	0.1386	0.1699	0.1021	0.1048	0.1041	0.0789	0.5585	0.545	0.6097	0.3901	0.3268	0.3489	0.0158	0.0435	0.0484	0.0157	0.0153	0.0369	0.0318	0.0672	0.0943	0.08695	0.075175	0.08	0.46615	0.510424	0.455524	0.504162	0.482816	0.438194	0.2655	0.3131	0.3576	0.4317	0.388182	0.489975	0.1791	0.2247	0.1764	0.2692	0.2432	0.1389	0.0835	0.0627	0.1016	0.0786	0.0654	0.0849	0.3997
5.5	0.157	0.202	0.1288	0.11	0.1122	0.0838	0.6491	0.6083	0.678	0.4556	0.3657	0.4131	0.0213	0.0434	0.0546	0.0157	0.0187	0.0397	0.0558	0.0925	0.1397	0.10965	0.08655	0.1027	0.5043	0.551192	0.488793	0.550596	0.528457	0.476473	0.3318	0.3395	0.4049	0.49945	0.444808	0.54745	0.2346	0.2075	0.2209	0.2728	0.2188	0.1419	0.0857	0.0676	0.0982	0.0763	0.0722	0.0856	0.4468
5.75	0.1661	0.2257	0.1144	0.1211	0.1241	0.0946	0.7219	0.6688	0.7384	0.5191	0.4267	0.4788	0.0205	0.0436	0.0509	0.0175	0.0235	0.0411	0.0998	0.1112	0.1559	0.129725	0.106475	0.1229	0.5469	0.591906	0.529156	0.59344	0.573148	0.519439	0.3768	0.3921	0.4559	0.5349	0.497026	0.588025	0.2669	0.2348	0.2247	0.2889	0.2579	0.2049	0.0742	0.0589	0.0892	0.0756	0.0767	0.0882	0.4905
6	0.1886	0.2523	0.149	0.1285	0.1352	0.0979	0.7701	0.7427	0.8278	0.5679	0.4685	0.5153	0.0235	0.0445	0.05	0.0193	0.0237	0.0428	0.1081	0.1091	0.1953	0.13925	0.11365	0.139475	0.5956	0.652248	0.579098	0.653012	0.630733	0.5657	0.4087	0.4407	0.4999	0.5848	0.5461	0.639875	0.2874	0.2974	0.2806	0.368	0.3356	0.2429	0.0777	0.0501	0.1039	0.0667	0.0781	0.0865	0.528
6.25	0.2137	0.2576	0.1718	0.1306	0.1427	0.1146	0.8564	0.811	0.8987	0.6268	0.5011	0.5643	0.0274	0.0429	0.0362	0.0174	0.0272	0.0428	0.1991	0.1823	0.2323	0.1792	0.1579	0.195125	0.6273	0.686527	0.615627	0.685263	0.668721	0.599557	0.459	0.4753	0.5321	0.619375	0.598372	0.67085	0.3143	0.3587	0.3584	0.4043	0.3469	0.3004	0.0868	0.0645	0.1049	0.0643	0.0579	0.0931	0.5375
6.5	0.247	0.2819	0.1925	0.1444	0.1551	0.1223	0.8985	0.8454	0.9249	0.7033	0.5519	0.6255	0.0296	0.0491	0.0352	0.0168	0.028	0.0431	0.2579	0.2157	0.2583	0.21265	0.1962	0.238325	0.6583	0.732541	0.654516	0.721414	0.700866	0.624829	0.5126	0.5217	0.6192	0.66525	0.659056	0.70715	0.378	0.3948	0.4269	0.4339	0.376	0.3198	0.0864	0.0652	0.1044	0.0661	0.0555	0.0953	0.5169
6.75	0.2262	0.3141	0.2118	0.1595	0.1709	0.1295	0.9449	0.8629	0.9788	0.752	0.604	0.693	0.0342	0.0511	0.0393	0.0172	0.0298	0.0426	0.2495	0.2959	0.2858	0.234	0.23385	0.2791	0.68885	0.763392	0.683567	0.75489	0.736252	0.656429	0.5469	0.5709	0.6596	0.698125	0.701599	0.722425	0.4554	0.4716	0.4597	0.5013	0.4302	0.3543	0.0899	0.0435	0.1131	0.0685	0.0689	0.0942	0.5166
7	0.2366	0.2933	0.2192	0.183	0.18	0.1282	1.0022	0.9186	1.0105	0.7805	0.6356	0.7104	0.0336	0.052	0.0544	0.0164	0.033	0.0466	0.3002	0.3289	0.3563	0.276625	0.261025	0.322225	0.70585	0.780706	0.699981	0.772297	0.753538	0.672858	0.6055	0.6231	0.6926	0.736925	0.750968	0.7388	0.5126	0.485	0.5132	0.5341	0.4827	0.4137	0.0943	0.0651	0.1194	0.0699	0.0679	0.0962	0.5193
7.25	0.2501	0.3346	0.2281	0.1711	0.1956	0.1422	1.0172	0.926	1.0541	0.8348	0.6702	0.744	0.0313	0.0502	0.0605	0.0157	0.032	0.0456	0.3159	0.326	0.3619	0.297	0.282075	0.333975	0.709425	0.789166	0.721316	0.768396	0.761871	0.68061	0.6445	0.6676	0.724	0.757625	0.788808	0.7504	0.5686	0.5647	0.585	0.5844	0.5199	0.4448	0.106	0.0643	0.1244	0.0826	0.0676	0.0958	0.5106
7.5	0.3004	0.2668	0.2497	0.1719	0.2085	0.1572	1.0579	0.9605	1.0731	0.8511	0.692	0.7886	0.0343	0.0446	0.0634	0.0155	0.0339	0.0415	0.3736	0.4193	0.3339	0.32705	0.343525	0.37255	0.7017	0.780131	0.722756	0.753172	0.75451	0.676189	0.6817	0.6923	0.7683	0.778975	0.827858	0.75025	0.6297	0.629	0.5805	0.6214	0.6054	0.5189	0.109	0.0742	0.1236	0.0833	0.0707	0.099	0.505
7.75	0.3065	0.4097	0.2628	0.1795	0.2205	0.1518	1.0535	0.9398	1.0649	0.8847	0.7321	0.8074	0.0324	0.0426	0.0648	0.0137	0.0323	0.0394	0.4468	0.4105	0.38	0.365175	0.358825	0.400625	0.70925	0.786748	0.733222	0.755343	0.757205	0.682443	0.7422	0.7187	0.7854	0.793575	0.856506	0.726875	0.6454	0.6897	0.6924	0.6741	0.6495	0.5639	0.1113	0.0657	0.1316	0.0741	0.0766	0.1094	0.4979
8	0.3633	0.373	0.2801	0.2016	0.1984	0.1845	1.0322	0.9163	1.0361	0.9085	0.7381	0.8392	0.0308	0.0368	0.0666	0.0128	0.0315	0.0367	0.4774	0.4812	0.4075	0.396375	0.399375	0.444275	0.714575	0.793919	0.743769	0.755722	0.757727	0.685736	0.7751	0.7617	0.8025	0.79575	0.873545	0.714925	0.7343	0.7417	0.7461	0.7279	0.7045	0.6378	0.123	0.0686	0.1264	0.0741	0.0807	0.1072	0.49
8.25	0.3295	0.3701	0.2772	0.2251	0.2322	0.1822	1.0065	0.9012	1.0107	0.9484	0.7461	0.8308	0.0242	0.0344	0.0663	0.0127	0.0326	0.0384	0.4841	0.5817	0.4621	0.439275	0.4521	0.505825	0.718925	0.798268	0.754467	0.754409	0.760402	0.690773	0.8164	0.7904	0.8133	0.798225	0.889724	0.706325	0.7695	0.8233	0.8069	0.7801	0.7455	0.6924	0.1159	0.0701	0.1233	0.071	0.0811	0.1023	0.4871
8.5	0.3107	0.3819	0.2963	0.2553	0.2349	0.1822	0.9907	0.8953	0.9984	0.9507	0.7463	0.8561	0.0215	0.0355	0.0653	0.0138	0.0316	0.0343	0.5723	0.4987	0.4928	0.4902	0.460125	0.508525	0.716925	0.795881	0.756506	0.749297	0.758736	0.690183	0.8438	0.8097	0.8207	0.801625	0.901092	0.7021	0.7993	0.8556	0.816	0.8195	0.7967	0.7375	0.0951	0.0784	0.1321	0.0663	0.0814	0.1029	0.4795
8.75	0.3627	0.3874	0.263	0.2618	0.2078	0.1933	0.9836	0.8828	0.9922	0.9514	0.7709	0.8612	0.0233	0.036	0.0692	0.0074	0.0314	0.0256	0.5731	0.5391	0.5549	0.530275	0.484825	0.5433	0.7129	0.788138	0.754438	0.742519	0.757668	0.69001	0.8477	0.8349	0.8376	0.8065	0.911493	0.704425	0.8676	0.882	0.8704	0.8424	0.8306	0.7835	0.1004	0.0787	0.1347	0.0676	0.081	0.1042	0.4741
9	0.3643	0.4376	0.2976	0.2753	0.2726	0.2054	0.9721	0.8772	0.984	0.9476	0.7836	0.8703	0.0254	0.0358	0.0702	0.0068	0.0278	0.0225	0.5383	0.5348	0.5032	0.5289	0.506875	0.54535	0.70115	0.773157	0.739407	0.731516	0.74682	0.679764	0.8701	0.8656	0.8363	0.80695	0.922216	0.69585	0.8828	0.8892	0.9348	0.8672	0.868	0.8215	0.101	0.0779	0.1402	0.0794	0.082	0.1058	0.4683
9.25	0.3726	0.4299	0.2797	0.2905	0.2867	0.2245	0.9662	0.8693	0.9758	0.9292	0.7868	0.8728	0.0253	0.0272	0.0697	0.0072	0.0281	0.0256	0.547	0.5364	0.5054	0.55055	0.526975	0.556425	0.6923	0.762294	0.729144	0.722409	0.737933	0.671761	0.8656	0.8741	0.8011	0.79365	0.91203	0.670325	0.8891	0.9209	0.9602	0.8966	0.9086	0.8603	0.1126	0.0789	0.1392	0.088	0.0812	0.1062	0.461
9.5	0.3502	0.3998	0.2928	0.3025	0.2916	0.2437	0.9571	0.8613	0.9643	0.8993	0.7836	0.8506	0.029	0.0336	0.0723	0.0084	0.0295	0.0203	0.5532	0.5256	0.4985	0.55385	0.535375	0.558875	0.666525	0.729518	0.692893	0.701428	0.715462	0.649054	0.844	0.8708	0.7936	0.7838	0.900984	0.664525	0.9307	0.9416	0.9891	0.905	0.9519	0.8775	0.1156	0.0794	0.1433	0.0934	0.0792	0.1048	0.4552
9.75	0.3472	0.4207	0.2899	0.3191	0.3308	0.2717	0.9474	0.8569	0.9592	0.8978	0.7785	0.8731	0.0275	0.0359	0.072	0.0103	0.0292	0.0192	0.5833	0.5503	0.5117	0.5628	0.556825	0.580175	0.670525	0.738903	0.702002	0.702651	0.713399	0.648657	0.8404	0.8542	0.7694	0.772525	0.886794	0.6615	0.9425	0.9837	0.9795	0.8924	0.9752	0.9048	0.1126	0.0817	0.1413	0.0951	0.0751	0.108	0.4508
10	0.3478	0.4279	0.2987	0.3122	0.3487	0.2735	0.9357	0.8487	0.949	0.8878	0.7468	0.883	0.0271	0.0395	0.0753	0.0087	0.0307	0.0221	0.5284	0.5012	0.5113	0.56645	0.540475	0.553025	0.65725	0.725673	0.685398	0.691593	0.698799	0.634212	0.8248	0.8284	0.7542	0.76085	0.868654	0.653225	0.9599	0.9916	1.0011	0.9328	0.9968	0.924	0.1224	0.0795	0.1425	0.0977	0.071	0.1132	0.4433
10.25	0.359	0.4188	0.29	0.3347	0.3803	0.2877	0.9326	0.8428	0.941	0.9014	0.7416	0.874	0.0265	0.0374	0.0736	0.0122	0.0333	0.0243	0.5143	0.4946	0.5029	0.582225	0.537625	0.5368	0.6554	0.724767	0.685242	0.687727	0.693805	0.63086	0.8126	0.8093	0.7461	0.7499	0.856076	0.64535	0.9592	0.9947	0.9896	0.9482	1.0118	0.9388	0.1188	0.086	0.1451	0.098	0.0689	0.1143	0.4404
10.5	0.3558	0.4238	0.2876	0.3254	0.3562	0.2838	0.9262	0.8333	0.931	0.8879	0.7472	0.8601	0.0284	0.0387	0.0751	0.0117	0.0348	0.0279	0.4965	0.4753	0.4846	0.564125	0.545125	0.534175	0.65415	0.724173	0.683748	0.685705	0.689454	0.627775	0.7927	0.816	0.7456	0.738775	0.850862	0.638	0.988	1.0095	1.0553	0.9475	1.0209	0.9361	0.1148	0.0828	0.1557	0.0983	0.0671	0.1123	0.43
10.75	0.3421	0.415	0.2983	0.3311	0.3819	0.2981	0.9189	0.8247	0.9237	0.8572	0.7435	0.8621	0.0273	0.0403	0.0772	0.0112	0.0356	0.0294	0.5595	0.4936	0.4895	0.577275	0.546625	0.539725	0.6507	0.721288	0.683663	0.679913	0.685323	0.624641	0.7872	0.8147	0.7652	0.7397	0.851346	0.629875	0.9952	1.0223	1.0703	0.9592	1.0248	0.934	0.1182	0.088	0.151	0.0978	0.065	0.1159	0.4232
11	0.3595	0.4239	0.3015	0.3345	0.3979	0.3036	0.9064	0.8174	0.9153	0.8688	0.7313	0.8489	0.0233	0.0471	0.079	0.0119	0.0375	0.0275	0.5214	0.4875	0.4579	0.572175	0.5547	0.53005	0.6381	0.705941	0.668066	0.668477	0.674143	0.613641	0.7713	0.8184	0.7496	0.7284	0.842128	0.623575	1.0111	1.0276	1.0724	0.9801	1.0173	0.945	0.1213	0.0899	0.1571	0.0985	0.067	0.1164	0.4203
11.25	0.3517	0.427	0.2999	0.3391	0.4021	0.3062	0.9012	0.8057	0.9054	0.8677	0.7315	0.8538	0.0281	0.0494	0.0775	0.0111	0.0367	0.029	0.5062	0.4896	0.4676	0.56365	0.545725	0.524875	0.63425	0.698214	0.664464	0.662845	0.672855	0.613104	0.7614	0.7966	0.7613	0.726775	0.834254	0.61795	1.0051	1.0225	1.0624	0.962	1.0068	0.9722	0.1181	0.0942	0.1534	0.0994	0.0687	0.1183	0.4123
11.5	0.3543	0.4185	0.2939	0.3443	0.4029	0.3101	0.8928	0.8027	0.8972	0.8679	0.7362	0.8401	0.0306	0.0529	0.0785	0.0144	0.0366	0.0334	0.523	0.4766	0.4706	0.57995	0.5615	0.535	0.6273	0.690643	0.654543	0.656372	0.662858	0.604436	0.7694	0.7797	0.7503	0.7238	0.827696	0.613975	0.9988	1.0174	1.0594	0.9464	0.9855	0.9578	0.1215	0.0942	0.1573	0.1009	0.0706	0.1215	0.4132
11.75	0.3484	0.4136	0.303	0.343	0.404	0.3153	0.8817	0.7884	0.8923	0.8687	0.7282	0.8249	0.0313	0.0537	0.0801	0.0157	0.0381	0.0343	0.4652	0.4855	0.4668	0.57215	0.548525	0.5136	0.615025	0.680201	0.639476	0.645894	0.64646	0.588875	0.755	0.7881	0.7387	0.713875	0.821327	0.60775	0.9928	1.0045	1.0524	0.929	0.9922	0.962	0.126	0.091	0.1592	0.1008	0.0723	0.123	0.4105
12	0.3625	0.4266	0.3037	0.3386	0.4027	0.311	0.8752	0.7859	0.883	0.8654	0.7187	0.8201	0.0287	0.0562	0.0821	0.0162	0.0364	0.0356	0.5027	0.4847	0.4486	0.568025	0.5499	0.52075	0.6054	0.670692	0.630042	0.637408	0.638864	0.580435	0.7511	0.7716	0.7387	0.7096	0.813076	0.603425	0.985	0.9978	1.0438	0.9294	0.9767	0.939	0.128	0.1025	0.164	0.1004	0.0731	0.1228	0.407
12.25	0.3664	0.4217	0.3033	0.3397	0.3916	0.3063	0.8649	0.7802	0.8779	0.8714	0.7158	0.8203	0.0328	0.0592	0.0812	0.0125	0.0383	0.0353	0.4746	0.4705	0.4629	0.553475	0.5393	0.5152	0.601625	0.666429	0.626204	0.633108	0.634467	0.576682	0.7422	0.7681	0.7197	0.70195	0.801896	0.60175	0.9808	0.9904	1.0378	0.9445	0.9759	0.9448	0.1299	0.0851	0.1575	0.1007	0.0734	0.1225	0.4049
12.5	0.3609	0.4268	0.2935	0.3424	0.3933	0.309	0.8546	0.7779	0.8658	0.8626	0.7152	0.829	0.0281	0.0582	0.0814	0.0124	0.0409	0.0393	0.4945	0.4646	0.433	0.553125	0.53475	0.50455	0.59755	0.660054	0.620529	0.628021	0.629165	0.57287	0.7518	0.7661	0.7191	0.7018	0.802004	0.5943	0.9666	0.9693	1.0188	0.9641	0.9613	0.9584	0.1219	0.0966	0.1633	0.1014	0.0741	0.1243	0.4013
12.75	0.3695	0.4281	0.309	0.3408	0.3941	0.3136	0.8477	0.7736	0.8541	0.8574	0.7131	0.8329	0.0325	0.0609	0.0821	0.0158	0.0413	0.0379	0.4724	0.4609	0.4208	0.55075	0.530725	0.49575	0.5894	0.652086	0.609111	0.621774	0.61917	0.563128	0.751	0.7569	0.717	0.699175	0.797542	0.5932	0.9506	0.9621	1.0046	0.9428	0.9456	0.9491	0.1264	0.0951	0.169	0.1036	0.0747	0.1254	0.4022
13	0.3651	0.4347	0.3082	0.3412	0.3796	0.3096	0.841	0.7664	0.8472	0.8545	0.7127	0.822	0.0337	0.0621	0.0845	0.0172	0.0435	0.0371	0.4793	0.4548	0.4411	0.553825	0.5313	0.4994	0.58335	0.646778	0.602978	0.616164	0.612442	0.556507	0.7371	0.756	0.7088	0.6904	0.788674	0.5908	0.9472	0.9493	0.9813	0.9458	0.935	0.9236	0.1297	0.0952	0.1642	0.105	0.0755	0.1275	0.3963
13.25	0.373	0.4362	0.2935	0.3432	0.3783	0.3054	0.839	0.7572	0.8386	0.8441	0.7138	0.8293	0.0335	0.0617	0.0867	0.0158	0.0431	0.0383	0.4787	0.4592	0.4339	0.547025	0.5324	0.505075	0.57775	0.639498	0.598473	0.609343	0.608367	0.552881	0.7232	0.7497	0.7043	0.6848	0.780531	0.588075	0.9394	0.947	0.9654	0.9159	0.9172	0.9107	0.1286	0.1002	0.1711	0.1065	0.0751	0.1255	0.3941
13.5	0.3747	0.4248	0.2982	0.3407	0.3851	0.3068	0.8306	0.7492	0.8303	0.8466	0.6958	0.8145	0.0353	0.06	0.0859	0.0165	0.0456	0.0378	0.4702	0.4612	0.4298	0.5439	0.529275	0.498625	0.572725	0.634833	0.591083	0.606379	0.603129	0.547102	0.7103	0.7498	0.7075	0.68	0.777655	0.584875	0.9166	0.9268	0.9677	0.8965	0.922	0.8976	0.1357	0.1083	0.1741	0.1072	0.076	0.1272	0.3906
13.75	0.3634	0.4276	0.3035	0.3434	0.3791	0.3082	0.8234	0.7423	0.824	0.8259	0.6947	0.8132	0.0352	0.0558	0.0852	0.0179	0.046	0.0367	0.4601	0.4521	0.4097	0.538775	0.52085	0.48485	0.569	0.629266	0.584191	0.602714	0.597257	0.542573	0.7203	0.7488	0.6995	0.67855	0.776069	0.584275	0.8984	0.9256	0.9619	0.8988	0.9109	0.874	0.1304	0.1045	0.1725	0.1086	0.0759	0.1278	0.3912
14	0.37	0.4347	0.3088	0.3463	0.3779	0.3116	0.8122	0.736	0.8183	0.8302	0.7021	0.8106	0.0375	0.052	0.0839	0.0192	0.0473	0.0328	0.4597	0.4432	0.4374	0.535925	0.5156	0.488375	0.5648	0.626328	0.579578	0.599652	0.592597	0.53752	0.7189	0.7437	0.6972	0.67445	0.773516	0.580625	0.8934	0.9196	0.9483	0.8964	0.8893	0.8721	0.1328	0.1021	0.1724	0.1112	0.0762	0.1289	0.3892
14.25	0.3694	0.4397	0.3004	0.3469	0.375	0.3176	0.8032	0.7323	0.8087	0.8394	0.699	0.8134	0.0356	0.0479	0.0842	0.0199	0.0486	0.0331	0.4467	0.462	0.43	0.5258	0.519475	0.488975	0.5607	0.621931	0.574831	0.595641	0.587928	0.533233	0.712	0.74	0.6947	0.671775	0.76841	0.57955	0.8972	0.9148	0.9346	0.8918	0.8752	0.8579	0.139	0.1041	0.1779	0.1107	0.0786	0.1311	0.3869
14.5	0.37	0.4264	0.2957	0.3504	0.3733	0.3117	0.8032	0.723	0.7981	0.8383	0.6943	0.8069	0.0367	0.0459	0.0839	0.0191	0.0514	0.0345	0.4513	0.4481	0.4337	0.534325	0.51975	0.48955	0.55745	0.617992	0.569792	0.593221	0.584526	0.529885	0.7033	0.7367	0.6848	0.6654	0.762605	0.57845	0.8905	0.9103	0.9329	0.8684	0.8642	0.8507	0.1418	0.1095	0.1772	0.1095	0.0817	0.1307	0.388
14.75	0.367	0.4339	0.3031	0.3554	0.379	0.313	0.799	0.7247	0.794	0.8363	0.6906	0.8053	0.0396	0.0463	0.0886	0.0222	0.0488	0.0362	0.455	0.4523	0.4384	0.5363	0.514175	0.4908	0.553975	0.613902	0.567152	0.589663	0.582988	0.527932	0.6999	0.7335	0.6805	0.6601	0.759111	0.57635	0.8831	0.9022	0.9276	0.8641	0.8502	0.8585	0.1369	0.1079	0.171	0.1111	0.0819	0.1331	0.385
15	0.3763	0.4422	0.2895	0.3509	0.3812	0.3116	0.7919	0.7186	0.7894	0.8329	0.6936	0.8046	0.0376	0.0499	0.0932	0.0211	0.0411	0.036	0.4569	0.4685	0.4279	0.5309	0.5168	0.492175	0.549475	0.608836	0.560436	0.585343	0.576042	0.522103	0.6976	0.7294	0.674	0.656225	0.754758	0.576325	0.8729	0.8946	0.9128	0.8557	0.8363	0.8487	0.1365	0.1087	0.1762	0.1127	0.0865	0.134	0.3828
15.25	0.3748	0.4334	0.3063	0.3487	0.3788	0.3203	0.7876	0.7152	0.7829	0.8303	0.6905	0.7979	0.0412	0.0531	0.0557	0.0196	0.0324	0.0345	0.4532	0.4592	0.4252	0.535125	0.52175	0.492825	0.546475	0.605922	0.555772	0.583523	0.572614	0.518512	0.6953	0.7244	0.6716	0.654425	0.7525	0.5795	0.8687	0.8861	0.9146	0.8294	0.8246	0.8305	0.1438	0.1101	0.1827	0.1119	0.089	0.1351	0.3844
15.5	0.3781	0.4314	0.3041	0.3552	0.3779	0.3132	0.7869	0.7135	0.7734	0.831	0.6879	0.7975	0.0368	0.0532	0.0427	0.021	0.0309	0.0329	0.4629	0.4568	0.4136	0.527425	0.5212	0.489675	0.541175	0.600859	0.550409	0.578642	0.567455	0.513271	0.6908	0.7128	0.6693	0.651075	0.746292	0.581275	0.8631	0.8748	0.8926	0.8355	0.8159	0.8237	0.1452	0.1148	0.1841	0.114	0.0814	0.1348	0.3841
15.75	0.3774	0.425	0.3045	0.3515	0.3786	0.3112	0.7795	0.704	0.7753	0.8252	0.6867	0.7988	0.0414	0.0541	0.0483	0.0225	0.0325	0.032	0.4717	0.4598	0.4206	0.530775	0.5203	0.490775	0.54075	0.600876	0.549551	0.578307	0.56582	0.51195	0.6868	0.7103	0.6684	0.6505	0.743658	0.581625	0.8585	0.8674	0.895	0.8298	0.8121	0.8154	0.1453	0.1174	0.1813	0.1141	0.0851	0.1373	0.3822
16	0.3668	0.4256	0.3026	0.3534	0.3811	0.3141	0.7784	0.7046	0.7682	0.8235	0.6812	0.7883	0.0426	0.0543	0.0531	0.0232	0.0355	0.0366	0.4781	0.4616	0.4352	0.525425	0.517	0.4958	0.5354	0.594744	0.543144	0.573597	0.561114	0.507161	0.6761	0.7059	0.6627	0.647075	0.738391	0.580525	0.8517	0.864	0.8925	0.8188	0.7982	0.8018	0.1432	0.1145	0.1885	0.1151	0.0875	0.1373	0.3822
16.25	0.376	0.4359	0.3097	0.3549	0.3701	0.3177	0.7722	0.7013	0.7609	0.8205	0.6849	0.7862	0.0429	0.0523	0.0528	0.0243	0.0388	0.0379	0.4702	0.4611	0.4257	0.53095	0.520025	0.492275	0.5312	0.590451	0.539151	0.569551	0.557499	0.503438	0.6824	0.7049	0.6597	0.648975	0.737772	0.579425	0.8462	0.8588	0.8838	0.8038	0.7947	0.7989	0.1441	0.1133	0.1862	0.115	0.0907	0.1393	0.3793
16.5	0.3699	0.432	0.3137	0.3552	0.3759	0.3168	0.7645	0.6963	0.7603	0.8159	0.6842	0.7844	0.0428	0.0523	0.0599	0.0239	0.039	0.0406	0.4716	0.462	0.4235	0.528375	0.521625	0.49265	0.530975	0.589418	0.537993	0.568603	0.555548	0.502567	0.6781	0.7038	0.6571	0.648625	0.736321	0.579575	0.8413	0.854	0.8766	0.8007	0.788	0.7972	0.1529	0.1183	0.1884	0.1147	0.0921	0.1394	0.379
16.75	0.3724	0.436	0.316	0.3551	0.3756	0.3152	0.7609	0.6944	0.7586	0.8096	0.6766	0.7725	0.0462	0.0505	0.0586	0.0265	0.04	0.0422	0.4745	0.4616	0.4251	0.528925	0.5197	0.492925	0.52745	0.586132	0.534007	0.56571	0.552071	0.498914	0.6699	0.6998	0.6547	0.647925	0.732908	0.577825	0.8354	0.8526	0.8683	0.7919	0.7772	0.7874	0.1514	0.1203	0.1885	0.1165	0.093	0.1387	0.3806
17	0.3738	0.4295	0.3136	0.3578	0.3767	0.315	0.7607	0.6955	0.7536	0.8058	0.6753	0.7751	0.0468	0.0483	0.0618	0.0239	0.0393	0.0415	0.474	0.4661	0.4248	0.5306	0.523925	0.49595	0.5208	0.582113	0.530888	0.559025	0.546434	0.492472	0.666	0.7007	0.6538	0.64735	0.730543	0.57475	0.8337	0.8454	0.8622	0.7915	0.7764	0.7866	0.1518	0.1181	0.1907	0.118	0.0954	0.141	0.3751
17.25	0.3781	0.4376	0.3028	0.3561	0.3801	0.3179	0.7594	0.6922	0.7486	0.8064	0.6708	0.7758	0.0471	0.0452	0.0564	0.0259	0.0405	0.0424	0.4838	0.4621	0.4406	0.537525	0.523025	0.499375	0.52015	0.579141	0.528566	0.557952	0.545885	0.492629	0.6593	0.698	0.6511	0.645525	0.727184	0.57465	0.8244	0.8379	0.8566	0.7808	0.7792	0.7781	0.1457	0.1122	0.1927	0.1181	0.0946	0.1413	0.3768
17.5	0.3859	0.4388	0.3123	0.3619	0.3767	0.3153	0.7568	0.6879	0.7478	0.809	0.6717	0.7748	0.0474	0.0452	0.0595	0.0258	0.0394	0.042	0.4848	0.4664	0.4356	0.5371	0.521	0.496925	0.51515	0.574032	0.524158	0.552397	0.540574	0.487802	0.6522	0.6931	0.6477	0.641	0.723152	0.57005	0.825	0.8353	0.8515	0.778	0.7762	0.7702	0.149	0.1134	0.1929	0.1195	0.0931	0.142	0.373
17.75	0.3802	0.4415	0.3136	0.3592	0.3778	0.3184	0.7548	0.6892	0.7452	0.8064	0.6705	0.7743	0.0482	0.0441	0.062	0.0277	0.0405	0.044	0.4829	0.4697	0.4343	0.536175	0.527475	0.50035	0.511175	0.570899	0.521499	0.5488	0.537941	0.484469	0.6515	0.6886	0.6479	0.639875	0.722104	0.57	0.8233	0.8346	0.8453	0.7693	0.7635	0.7694	0.1513	0.1155	0.1947	0.1208	0.0918	0.1422	0.375
18	0.3805	0.4451	0.3157	0.3592	0.3791	0.3277	0.7525	0.6881	0.745	0.7995	0.6665	0.7773	0.0487	0.0451	0.0674	0.0297	0.0417	0.0433	0.479	0.47	0.4347	0.530875	0.5213	0.49705	0.508625	0.568271	0.518896	0.546567	0.535969	0.48228	0.6457	0.6821	0.6438	0.636675	0.717966	0.569125	0.8181	0.8341	0.8403	0.7655	0.7588	0.7634	0.1548	0.1224	0.1915	0.1224	0.0921	0.1442	0.3718
18.25	0.3861	0.443	0.3175	0.3636	0.3785	0.3273	0.7516	0.6889	0.7421	0.7945	0.6658	0.7758	0.0499	0.0455	0.0686	0.0301	0.0424	0.0446	0.4817	0.4707	0.4407	0.5336	0.52275	0.501725	0.5061	0.565194	0.514244	0.544209	0.531188	0.478486	0.6439	0.6774	0.6391	0.63575	0.714794	0.566575	0.8131	0.8288	0.8394	0.763	0.7594	0.7546	0.156	0.1225	0.1984	0.1222	0.0912	0.1437	0.37
18.5	0.3823	0.4453	0.3152	0.3643	0.3755	0.3244	0.7532	0.6858	0.7425	0.7906	0.6636	0.7742	0.0483	0.0471	0.0759	0.0302	0.0435	0.0453	0.479	0.4754	0.437	0.5325	0.522575	0.4996	0.501675	0.560146	0.510346	0.539973	0.528749	0.475555	0.6432	0.6828	0.6449	0.635425	0.717348	0.5631	0.8094	0.8203	0.8326	0.7601	0.7525	0.7573	0.1482	0.1206	0.196	0.1231	0.0928	0.1433	0.3744
18.75	0.3775	0.4509	0.3219	0.3632	0.3738	0.3298	0.7514	0.6835	0.7391	0.793	0.6603	0.7675	0.0506	0.0501	0.0755	0.031	0.0428	0.045	0.483	0.4746	0.4391	0.53185	0.5252	0.50395	0.501525	0.56	0.51025	0.539087	0.527126	0.474719	0.6376	0.6831	0.635	0.63055	0.713639	0.56045	0.8084	0.8222	0.832	0.7567	0.7516	0.7541	0.1468	0.1114	0.1967	0.123	0.0945	0.145	0.3692
19	0.3789	0.4497	0.3206	0.3682	0.379	0.3277	0.7478	0.6809	0.7404	0.791	0.6543	0.7672	0.0529	0.0493	0.078	0.0296	0.0433	0.0455	0.4768	0.4772	0.4455	0.532425	0.5231	0.50245	0.496	0.556134	0.506184	0.534229	0.52241	0.469246	0.6373	0.675	0.635	0.6287	0.712564	0.5596	0.8035	0.8193	0.8289	0.7593	0.7485	0.7496	0.1597	0.1205	0.1985	0.125	0.0958	0.1446	0.3753
19.25	0.3876	0.4559	0.3255	0.367	0.3769	0.3303	0.7548	0.6844	0.7425	0.793	0.6513	0.7648	0.0523	0.0496	0.0835	0.0306	0.0447	0.0451	0.4781	0.4809	0.4436	0.532275	0.521575	0.5002	0.49335	0.551708	0.500933	0.531685	0.518551	0.466321	0.6349	0.6762	0.6277	0.623475	0.709392	0.556675	0.8016	0.8145	0.8237	0.7556	0.7446	0.75	0.1594	0.12	0.1983	0.1257	0.0972	0.1468	0.3725
19.5	0.3866	0.452	0.3187	0.3684	0.373	0.3232	0.7545	0.681	0.7406	0.7916	0.6525	0.7614	0.0519	0.0498	0.0852	0.031	0.0452	0.0445	0.4859	0.4831	0.4467	0.5372	0.52715	0.505175	0.4898	0.547625	0.49835	0.527294	0.515419	0.463563	0.6284	0.6701	0.6252	0.6202	0.704636	0.554975	0.7978	0.8136	0.8203	0.7492	0.748	0.7445	0.1604	0.1218	0.1987	0.1272	0.0981	0.1466	0.3714
19.75	0.3927	0.4664	0.3248	0.371	0.3712	0.3306	0.7538	0.6826	0.7395	0.7916	0.654	0.7601	0.0522	0.0485	0.0907	0.0316	0.0477	0.0434	0.4849	0.4899	0.4521	0.533475	0.523725	0.506375	0.488	0.544639	0.497139	0.524894	0.515066	0.463235	0.6302	0.6697	0.6232	0.617175	0.703561	0.5509	0.7924	0.81	0.8128	0.7399	0.7461	0.741	0.1578	0.1163	0.1979	0.1272	0.0983	0.1479	0.3695
20	0.3907	0.461	0.3239	0.3688	0.3752	0.3287	0.7553	0.6835	0.7367	0.7867	0.6526	0.762	0.0512	0.0496	0.0901	0.0322	0.0493	0.0434	0.4846	0.4909	0.4577	0.53745	0.52685	0.509025	0.48825	0.545068	0.495793	0.525765	0.513836	0.462286	0.6258	0.6678	0.6211	0.6167	0.701572	0.5521	0.7889	0.8037	0.812	0.7424	0.7397	0.7399	0.1548	0.1124	0.1995	0.1274	0.0998	0.1497	0.3697
20.25	0.3862	0.4599	0.325	0.3689	0.3717	0.3297	0.7564	0.6818	0.7404	0.7799	0.6491	0.7662	0.0519	0.0479	0.0916	0.0328	0.0508	0.043	0.4884	0.4946	0.4568	0.538525	0.529825	0.5123	0.484775	0.541666	0.491516	0.522421	0.509083	0.458048	0.6198	0.668	0.6204	0.612925	0.700174	0.5487	0.7848	0.801	0.8144	0.7385	0.7411	0.7373	0.1619	0.1213	0.2006	0.1277	0.1009	0.1498	0.3708
20.5	0.3871	0.4671	0.3269	0.3747	0.3772	0.3378	0.7558	0.6847	0.7371	0.7816	0.6493	0.7587	0.0524	0.0485	0.0958	0.0335	0.05	0.043	0.4907	0.4988	0.4591	0.539325	0.5308	0.51365	0.483475	0.540688	0.491713	0.52055	0.508371	0.457272	0.6143	0.6692	0.6212	0.612425	0.698589	0.54825	0.7837	0.7978	0.8117	0.7358	0.7396	0.7352	0.1663	0.1249	0.2027	0.1286	0.1023	0.1507	0.3719
20.75	0.3894	0.467	0.328	0.3729	0.3755	0.3339	0.7579	0.6815	0.7415	0.7787	0.6446	0.7585	0.0526	0.0474	0.0983	0.0337	0.0517	0.043	0.4936	0.5004	0.4585	0.5388	0.531225	0.51505	0.48145	0.540236	0.491361	0.518424	0.50619	0.454853	0.6126	0.6646	0.6165	0.609825	0.694988	0.5471	0.7871	0.7956	0.8126	0.7347	0.7367	0.7275	0.1643	0.1255	0.2022	0.1284	0.1021	0.1521	0.3704
21	0.3946	0.4653	0.3305	0.3746	0.3756	0.3436	0.7564	0.6809	0.7396	0.7777	0.6452	0.7553	0.0539	0.0466	0.1001	0.0336	0.0519	0.0432	0.4925	0.5017	0.4639	0.538275	0.5306	0.514825	0.478	0.535909	0.485909	0.51558	0.502067	0.451102	0.6159	0.664	0.6124	0.609275	0.694154	0.54695	0.7919	0.7957	0.8136	0.7354	0.7358	0.7246	0.1632	0.1234	0.2022	0.1292	0.1011	0.1527	0.3704
21.25	0.3899	0.4599	0.3295	0.3792	0.3763	0.3396	0.7596	0.6803	0.7357	0.7761	0.6481	0.7526	0.0547	0.0459	0.1003	0.0345	0.0544	0.0431	0.4992	0.5103	0.4647	0.5385	0.533025	0.518	0.478425	0.535739	0.486639	0.515945	0.503805	0.452516	0.6155	0.6631	0.6127	0.60805	0.69445	0.546175	0.7993	0.7991	0.8161	0.7294	0.7358	0.7268	0.1606	0.1178	0.2041	0.1312	0.0992	0.1529	0.3651
21.5	0.3903	0.46	0.327	0.3777	0.3753	0.3461	0.7601	0.6834	0.7358	0.772	0.6408	0.7541	0.0539	0.0469	0.1021	0.0352	0.0545	0.0437	0.5005	0.5123	0.4702	0.541675	0.5348	0.520325	0.474275	0.531846	0.482746	0.512073	0.500032	0.44858	0.6097	0.6593	0.6124	0.606025	0.691037	0.54555	0.8061	0.8058	0.8142	0.7292	0.7313	0.7245	0.1607	0.117	0.2052	0.1313	0.1001	0.1552	0.3649
21.75	0.3943	0.4591	0.3291	0.3746	0.3802	0.3411	0.7576	0.6804	0.7366	0.768	0.6423	0.7521	0.0549	0.0474	0.1044	0.035	0.0555	0.0488	0.5034	0.5155	0.47	0.545325	0.536875	0.522	0.47325	0.531811	0.481861	0.511218	0.497974	0.446628	0.6112	0.6622	0.6118	0.606375	0.691521	0.544325	0.8078	0.8083	0.8168	0.7313	0.7315	0.723	0.1676	0.1226	0.2059	0.1305	0.101	0.1544	0.3658
22	0.3958	0.4647	0.3275	0.394	0.3792	0.3467	0.7591	0.6753	0.7318	0.7701	0.6451	0.7548	0.0554	0.0477	0.1009	0.0354	0.0555	0.051	0.5028	0.5175	0.4726	0.54815	0.53465	0.520425	0.469675	0.527849	0.479374	0.507531	0.496307	0.444512	0.617	0.6561	0.6097	0.605825	0.691655	0.5415	0.8081	0.8101	0.8149	0.7291	0.734	0.7197	0.1711	0.1242	0.2072	0.1322	0.1038	0.1552	0.3631
22.25	0.3996	0.4662	0.3315	0.3889	0.3825	0.3445	0.7601	0.6825	0.737	0.7653	0.6478	0.7528	0.0547	0.0495	0.1067	0.0357	0.0551	0.0516	0.5059	0.5203	0.474	0.5483	0.535225	0.521875	0.468225	0.52526	0.47726	0.505455	0.494219	0.443196	0.6046	0.6511	0.6104	0.603725	0.686791	0.542775	0.8093	0.8093	0.8113	0.729	0.7301	0.7167	0.1741	0.1204	0.2069	0.1319	0.1063	0.1557	0.3613
22.5	0.4008	0.4676	0.3345	0.3843	0.3869	0.3444	0.7611	0.6814	0.734	0.7643	0.6383	0.7501	0.0547	0.0491	0.1093	0.0372	0.0549	0.0484	0.5104	0.5191	0.4745	0.54835	0.53475	0.521675	0.466975	0.524428	0.475953	0.50497	0.493765	0.442132	0.6106	0.6487	0.6097	0.604875	0.687247	0.543025	0.8097	0.8079	0.8114	0.729	0.7318	0.7193	0.1719	0.1191	0.2066	0.1301	0.1066	0.1559	0.3673
22.75	0.397	0.467	0.3342	0.3809	0.3869	0.3429	0.7593	0.6791	0.7312	0.7671	0.638	0.7506	0.0559	0.05	0.1135	0.0377	0.0544	0.0481	0.5117	0.5212	0.4785	0.551425	0.536875	0.5235	0.4639	0.521252	0.473702	0.501063	0.490247	0.439175	0.6084	0.6494	0.6105	0.6051	0.687946	0.542675	0.8053	0.8059	0.808	0.7325	0.7342	0.7158	0.1689	0.1237	0.2072	0.1308	0.1084	0.1556	0.359
23	0.3939	0.4649	0.3281	0.3881	0.3826	0.3455	0.762	0.6834	0.728	0.768	0.641	0.7519	0.0557	0.0476	0.0991	0.0356	0.056	0.0514	0.502	0.5153	0.466	0.546625	0.5322	0.515425	0.4655	0.524042	0.477667	0.501752	0.491864	0.440742	0.607	0.6543	0.6096	0.60515	0.689612	0.542125	0.805	0.804	0.8073	0.7274	0.731	0.7139	0.1701	0.1254	0.2045	0.1319	0.1044	0.1553	0.364
23.25	0.3984	0.467	0.3319	0.4105	0.3835	0.3438	0.7624	0.6803	0.7331	0.7669	0.6467	0.7536	0.0546	0.0478	0.1084	0.036	0.0545	0.0501	0.5062	0.5214	0.4749	0.54885	0.5342	0.520025	0.464275	0.521611	0.476161	0.500268	0.491491	0.440484	0.6025	0.6545	0.6121	0.605	0.689827	0.5442	0.8028	0.8025	0.8047	0.7304	0.7304	0.7088	0.1743	0.1215	0.2061	0.132	0.1057	0.155	0.3647
23.5	0.4008	0.4676	0.3345	0.3886	0.3839	0.3427	0.7661	0.6803	0.7332	0.7642	0.6412	0.7517	0.0547	0.0491	0.1093	0.0366	0.0548	0.0492	0.5104	0.5191	0.4745	0.553075	0.53945	0.522425	0.4608	0.519052	0.474203	0.497014	0.48925	0.437601	0.6088	0.6525	0.6122	0.608575	0.690929	0.544275	0.8007	0.8005	0.8015	0.7254	0.7294	0.704	0.1719	0.1191	0.2066	0.1322	0.1067	0.1554	0.3673
23.75	0.397	0.467	0.3342	0.3854	0.3838	0.3439	0.7647	0.6814	0.7311	0.7677	0.6383	0.7484	0.0559	0.05	0.1135	0.0372	0.055	0.0477	0.5117	0.5212	0.4785	0.55195	0.53725	0.523075	0.45885	0.516727	0.472952	0.494695	0.488121	0.43645	0.6042	0.6475	0.6105	0.607925	0.688484	0.544175	0.7975	0.7986	0.8021	0.7233	0.7275	0.7054	0.1689	0.1237	0.2072	0.131	0.1072	0.1561	0.359
24	0.4012	0.4676	0.3373	0.383	0.3872	0.347	0.7653	0.6813	0.7266	0.7668	0.6411	0.7537	0.0556	0.05	0.1144	0.038	0.0539	0.0475	0.5144	0.5214	0.4749	0.552975	0.5395	0.523625	0.45995	0.516746	0.471896	0.495785	0.487563	0.436736	0.6024	0.6487	0.6076	0.6057	0.686979	0.5414	0.7941	0.7972	0.8046	0.724	0.7282	0.7061	0.1642	0.1231	0.2088	0.1315	0.1074	0.1559	0.3609
[truncated: 137 more columns]

## Sheet: Efm NCTC 12202 aerobic
Time (hr)	Arabinose	Arabinose	Arabinose	Arabinose	Arabinose	Arabinose	Fructose	Fructose	Fructose	Fructose	Fructose	Fructose	Fucose	Fucose	Fucose	Fucose	Fucose	Fucose	Galactose	Galactose	Galactose	Galactose	Galactose	Galactose	Glucose	Glucose	Glucose	Glucose	Glucose	Glucose	Mannose	Mannose	Mannose	Mannose	Mannose	Mannose	Ribose	Ribose	Ribose	Ribose	Ribose	Ribose	Xylose	Xylose	Xylose	Xylose	Xylose	Xylose	N-acetylglucosamine
	Expt 4	Expt 4	Expt 4	Expt 8	Expt 8	Expt 8	Expt 3	Expt 3	Expt 3	Expt 8	Expt 8	Expt 8	Expt 2	Expt 2	Expt 2	Expt 7	Expt 7	Expt 7	Expt 1	Expt 1	Expt 1	Expt 7	Expt 7	Expt 7	Expt 6	Expt 6	Expt 6	Expt 7	Expt 7	Expt 7	Expt 3	Expt 3	Expt 3	Expt 8	Expt 8	Expt 8	Expt 1	Expt 1	Expt 1	Expt 4	Expt 4	Expt 4	Expt 2	Expt 2	Expt 3	Expt 3	Expt 3	Expt 3	Expt 7
0	0.1528	0.1441	0.1424	0.17305	0.15975	0.166462	0.17375	0.172275	0.163375	0.16225	0.16375	0.168023	0.1829	0.1812	0.1861	0.167	0.171	0.169	0.1635	0.1693	0.1579	0.156	0.167	0.171	0.167	0.162	0.168	0.175	0.17871	0.1778	0.17405	0.178025	0.167801	0.177525	0.169825	0.173751	0.1645	0.1708	0.2037	0.1595	0.1438	0.1463	0.1831	0.1819	0.1686	0.1706	0.1724	0.1812	0.171
0.25	0.1444	0.1426	0.1415	0.174925	0.158825	0.167012	0.1761	0.17385	0.161737	0.161075	0.16235	0.168123	0.1832	0.1816	0.1855	0.162633	0.165125	0.163332	0.1647	0.1718	0.167	0.1504	0.1626	0.170788	0.169158	0.163417	0.16714	0.180556	0.17961	0.18474	0.176063	0.177775	0.165688	0.18205	0.1691	0.175589	0.1646	0.2074	0.2254	0.1545	0.1428	0.146	0.1852	0.1882	0.1686	0.1706	0.1724	0.1812	0.17316
0.5	0.1452	0.1473	0.1402	0.17265	0.1563	0.163888	0.1756	0.179775	0.164763	0.16175	0.165662	0.172173	0.1886	0.1834	0.1927	0.162767	0.169025	0.164218	0.1747	0.1728	0.1552	0.1495	0.1927	0.17395	0.177438	0.171983	0.1759	0.186317	0.18593	0.19175	0.175163	0.17915	0.164506	0.17895	0.166075	0.174889	0.1709	0.1767	0.2472	0.1551	0.1472	0.1498	0.1849	0.1866	0.1677	0.1718	0.1732	0.1747	0.1869
0.75	0.1463	0.1568	0.1437	0.17435	0.15585	0.163375	0.18355	0.1896	0.174962	0.1728	0.175662	0.185898	0.1961	0.1835	0.1911	0.164	0.17275	0.16595	0.1697	0.1742	0.1594	0.1578	0.1788	0.17435	0.188904	0.184683	0.1891	0.193672	0.19679	0.19937	0.175825	0.175625	0.171246	0.176675	0.179925	0.172689	0.1729	0.2083	0.245	0.1584	0.1464	0.1563	0.1876	0.1916	0.1724	0.1752	0.1801	0.1799	0.20578
1	0.1475	0.1683	0.1446	0.187075	0.16155	0.172112	0.17965	0.188775	0.1769	0.170975	0.17805	0.176598	0.1897	0.173	0.1744	0.166433	0.1707	0.167487	0.1643	0.181	0.1693	0.1925	0.1614	0.174162	0.201958	0.196433	0.20552	0.200378	0.21037	0.21088	0.171387	0.1738	0.165286	0.17445	0.1771	0.173226	0.2391	0.1993	0.2488	0.1599	0.1482	0.1562	0.1757	0.1774	0.173	0.1763	0.1828	0.1792	0.2507
1.25	0.15	0.1699	0.1547	0.180175	0.16185	0.169737	0.19065	0.194225	0.178212	0.17905	0.18065	0.191248	0.2156	0.1863	0.1903	0.168233	0.16675	0.168137	0.1841	0.1782	0.1659	0.1568	0.1651	0.177588	0.228971	0.23335	0.24808	0.209294	0.23295	0.21941	0.178262	0.18	0.169788	0.182075	0.179225	0.177701	0.1883	0.1719	0.2347	0.1615	0.1513	0.16	0.1903	0.1876	0.1742	0.1777	0.1841	0.1827	0.2441
1.5	0.1528	0.1714	0.1479	0.183125	0.16615	0.172125	0.19415	0.19635	0.180438	0.1801	0.1833	0.190548	0.2312	0.1986	0.1896	0.1705	0.17355	0.17131	0.1875	0.1759	0.1841	0.173433	0.186717	0.185331	0.262821	0.270333	0.29634	0.225839	0.26389	0.25331	0.18435	0.188125	0.17361	0.187475	0.183025	0.184164	0.1857	0.1825	0.2269	0.1645	0.1555	0.1628	0.1916	0.1895	0.1752	0.1779	0.1788	0.188	0.26894
1.75	0.1548	0.184	0.1479	0.1873	0.171175	0.174762	0.1942	0.197525	0.183613	0.1801	0.184775	0.188698	0.241	0.1876	0.1794	0.170433	0.1679	0.170127	0.1983	0.1742	0.1728	0.1727	0.18825	0.184169	0.307971	0.319617	0.35626	0.251906	0.30393	0.29313	0.188425	0.18915	0.175547	0.19405	0.18895	0.187915	0.1855	0.2139	0.2723	0.1676	0.1584	0.1667	0.1842	0.1875	0.1765	0.1774	0.1789	0.1897	0.27046
2	0.1579	0.1806	0.1789	0.184475	0.1703	0.177375	0.1952	0.2005	0.190087	0.1878	0.1917	0.194723	0.2498	0.1734	0.182	0.173667	0.173425	0.173818	0.166	0.1773	0.1679	0.161333	0.185367	0.176475	0.393617	0.383567	0.44568	0.337022	0.39773	0.3975	0.196788	0.196375	0.178615	0.202325	0.19975	0.196265	0.1973	0.1805	0.2346	0.1686	0.1628	0.1687	0.1833	0.1831	0.1767	0.1791	0.1795	0.1936	0.35494
2.25	0.1715	0.1663	0.1488	0.185325	0.172375	0.177212	0.21045	0.216425	0.200962	0.198625	0.202813	0.205448	0.2499	0.1815	0.1978	0.1737	0.17835	0.17483	0.1711	0.1843	0.175	0.167733	0.187767	0.182012	0.428192	0.4311	0.48772	0.354733	0.43309	0.4502	0.206838	0.208	0.188248	0.210875	0.203625	0.205816	0.2068	0.2107	0.2409	0.1712	0.1653	0.1731	0.1863	0.1867	0.1784	0.1824	0.1816	0.1925	0.39246
2.5	0.1631	0.1736	0.1938	0.185575	0.172925	0.182013	0.2139	0.227275	0.209813	0.2011	0.209987	0.206373	0.2187	0.1667	0.1748	0.174967	0.16625	0.173423	0.1642	0.1836	0.1746	0.165067	0.193333	0.1797	0.52235	0.512933	0.60954	0.458856	0.56959	0.53622	0.214262	0.214925	0.19275	0.2182	0.208475	0.212967	0.1976	0.2038	0.2395	0.1739	0.1691	0.1764	0.1866	0.1938	0.1809	0.1825	0.1818	0.1936	0.33268
2.75	0.1639	0.1836	0.1553	0.1837	0.1784	0.177825	0.2303	0.2463	0.223488	0.2167	0.22495	0.227923	0.2225	0.1758	0.1871	0.175533	0.17225	0.175077	0.1663	0.1809	0.1653	0.161767	0.195833	0.182237	0.601954	0.589183	0.6451	0.549639	0.63091	0.65013	0.228325	0.2335	0.20623	0.2288	0.222625	0.226605	0.198	0.1988	0.2372	0.1776	0.1739	0.1811	0.1958	0.2136	0.1815	0.1829	0.1825	0.1944	0.41742
3	0.1767	0.1712	0.1608	0.190025	0.1838	0.1851	0.24525	0.2609	0.242438	0.233025	0.24165	0.235323	0.1936	0.1692	0.176	0.178	0.172025	0.177005	0.168	0.1828	0.1916	0.171733	0.202217	0.185231	0.721238	0.700133	0.7509	0.705928	0.76759	0.77177	0.254562	0.261625	0.212719	0.251175	0.242575	0.252082	0.2055	0.2191	0.251	0.1835	0.1815	0.1883	0.1849	0.1949	0.1859	0.1859	0.1893	0.2018	0.4926
3.25	0.1627	0.169	0.1819	0.18905	0.17885	0.186025	0.26445	0.2901	0.267738	0.252225	0.267988	0.247923	0.1924	0.1658	0.1745	0.178067	0.1765	0.177953	0.1709	0.185	0.1971	0.175267	0.208333	0.185575	0.754262	0.71745	0.74356	0.750383	0.79521	0.82449	0.284363	0.29535	0.218126	0.27305	0.2667	0.281372	0.2332	0.2328	0.2502	0.1859	0.1863	0.1917	0.1852	0.1925	0.1842	0.1849	0.1848	0.196	0.41952
3.5	0.1635	0.1684	0.1687	0.18805	0.17465	0.1821	0.2863	0.299725	0.302012	0.2889	0.296662	0.277523	0.1857	0.1687	0.1743	0.178367	0.16505	0.175903	0.1702	0.184	0.1726	0.166533	0.190717	0.178919	0.852421	0.832817	0.86854	0.847939	0.87639	0.88977	0.321738	0.324525	0.236938	0.30765	0.311825	0.316537	0.2361	0.239	0.2728	0.1918	0.1895	0.1985	0.1871	0.1945	0.1847	0.1862	0.1858	0.1954	0.4815
3.75	0.1644	0.1685	0.159	0.190325	0.17495	0.182188	0.3393	0.336675	0.322638	0.315025	0.320912	0.292673	0.1727	0.167	0.1729	0.18	0.16815	0.17783	0.173	0.1856	0.1732	0.1682	0.20585	0.182744	0.857167	0.801617	0.87352	0.854867	0.92095	0.935	0.365613	0.375875	0.245011	0.347	0.3369	0.361566	0.2468	0.2666	0.2751	0.1994	0.2152	0.2081	0.1874	0.1948	0.1847	0.185	0.1852	0.1956	0.6162
4	0.187	0.1644	0.1623	0.19285	0.17985	0.186737	0.3791	0.3351	0.350137	0.362175	0.345	0.309348	0.1748	0.1663	0.1761	0.179233	0.175425	0.178672	0.1746	0.1867	0.1693	0.1678	0.2117	0.180613	0.87915	0.816983	0.9095	0.894856	0.94999	0.95524	0.4179	0.42975	0.266037	0.385775	0.39975	0.409957	0.2802	0.2877	0.3262	0.2128	0.2056	0.2368	0.1807	0.1809	0.1848	0.1856	0.1861	0.196	0.6302
4.25	0.1896	0.1647	0.1631	0.19705	0.181475	0.19015	0.4944	0.369025	0.410187	0.44885	0.404187	0.366423	0.1764	0.1738	0.1807	0.1786	0.1807	0.17922	0.1701	0.1888	0.2015	0.177733	0.221317	0.187081	0.912137	0.850067	0.93382	0.945117	0.97873	1.01087	0.47935	0.496625	0.302605	0.4263	0.465775	0.465262	0.3687	0.2993	0.3539	0.229	0.2191	0.2676	0.1852	0.1885	0.1858	0.1863	0.1846	0.1928	0.71998
4.5	0.1667	0.1695	0.1747	0.193975	0.177525	0.1869	0.58725	0.49025	0.4821	0.501225	0.475762	0.443973	0.1948	0.1857	0.2032	0.180533	0.1763	0.179887	0.18	0.1892	0.1685	0.170167	0.223133	0.1912	0.956375	0.880517	0.96234	1.0005	1.02349	1.08172	0.563413	0.574775	0.354187	0.511575	0.535475	0.543343	0.4501	0.3279	0.3412	0.2268	0.2625	0.2491	0.2078	0.2248	0.1865	0.1867	0.1864	0.1959	0.78562
4.75	0.1707	0.1609	0.1768	0.196875	0.1767	0.189275	0.59035	0.498325	0.525512	0.5383	0.5162	0.436723	0.1705	0.1695	0.1719	0.181133	0.16985	0.179077	0.181	0.1885	0.188	0.176767	0.229133	0.18915	0.990088	0.919483	0.9933	1.05494	1.06605	1.10763	0.6113	0.60525	0.406047	0.549975	0.635875	0.587871	0.5542	0.3163	0.3555	0.2375	0.2398	0.2889	0.1874	0.1944	0.1883	0.1875	0.1865	0.1962	0.83238
5	0.1689	0.1665	0.1727	0.196125	0.1785	0.1888	0.60475	0.55515	0.60765	0.622675	0.5906	0.557273	0.1693	0.1714	0.1717	0.181067	0.170875	0.179228	0.1794	0.1907	0.1729	0.171933	0.224567	0.185175	1.00996	0.937367	1.0208	1.07945	1.07597	1.14175	0.660188	0.646425	0.504685	0.593575	0.7498	0.649488	0.6257	0.3462	0.4697	0.2577	0.2551	0.2996	0.1862	0.1912	0.1877	0.1879	0.186	0.194	0.94876
5.25	0.1712	0.1726	0.1759	0.1998	0.1821	0.1921	0.68495	0.66225	0.690525	0.705975	0.6727	0.622448	0.1675	0.1718	0.1715	0.1944	0.181475	0.192015	0.1794	0.1923	0.1741	0.172867	0.209983	0.183806	1.03263	0.964483	1.03564	1.11029	1.09717	1.17872	0.697538	0.674475	0.556997	0.651275	0.765525	0.693704	0.6741	0.3279	0.4606	0.3092	0.2857	0.4273	0.1854	0.1923	0.1877	0.188	0.1856	0.1939	0.97768
5.5	0.1728	0.1737	0.1775	0.201975	0.183375	0.194025	0.7418	0.71755	0.724788	0.733225	0.714788	0.652248	0.1898	0.1822	0.1827	0.183233	0.184025	0.183592	0.1843	0.1968	0.1772	0.177033	0.234917	0.189756	1.0782	1.00852	1.05654	1.16889	1.11829	1.21801	0.761688	0.74065	0.606895	0.7037	0.839575	0.749784	0.7582	0.3773	0.3856	0.3619	0.3348	0.4201	0.1921	0.1955	0.1884	0.1874	0.1867	0.1939	0.89966
5.75	0.1749	0.1765	0.1816	0.203875	0.185175	0.196037	0.7843	0.71675	0.782825	0.82225	0.768687	0.739348	0.1867	0.1795	0.178	0.181433	0.1817	0.181687	0.1859	0.1953	0.1779	0.1773	0.213	0.18675	1.10615	1.03372	1.08024	1.20913	1.14435	1.25604	0.774875	0.792575	0.657999	0.726225	0.823925	0.777161	0.8467	0.4265	0.4486	0.47	0.425	0.5433	0.1902	0.1957	0.1886	0.1882	0.1863	0.1928	0.9655
6	0.1778	0.18	0.1825	0.207925	0.188825	0.199488	0.82085	0.7684	0.84275	0.865	0.820525	0.777623	0.1942	0.1843	0.1845	0.181933	0.186325	0.183012	0.1889	0.1986	0.1833	0.1812	0.21515	0.189581	1.0995	1.01505	1.06714	1.20666	1.15563	1.25944	0.827413	0.840625	0.736442	0.759925	0.901075	0.82409	0.8712	0.4338	0.4427	0.5904	0.5697	0.6757	0.1918	0.1974	0.1889	0.1874	0.1856	0.1932	1.09152
6.25	0.1937	0.188	0.1829	0.2164	0.199975	0.208562	0.8225	0.867475	0.90575	0.8889	0.892137	0.849223	0.1809	0.1797	0.1818	0.181333	0.198375	0.184942	0.1952	0.2033	0.1907	0.187333	0.241017	0.196606	1.11518	1.03507	1.07836	1.22648	1.15045	1.26628	0.780025	0.7967	0.715115	0.69975	0.89445	0.776698	0.8813	0.4012	0.5213	0.7087	0.7273	0.8191	0.1899	0.1963	0.1884	0.1872	0.1857	0.1927	1.06742
6.5	0.187	0.1866	0.1849	0.219475	0.1986	0.2098	0.91135	0.911425	0.9469	0.938725	0.941025	0.889573	0.1846	0.181	0.1822	0.181	0.17665	0.18033	0.1932	0.2035	0.1959	0.188467	0.238383	0.197981	1.12297	1.03963	1.07672	1.23756	1.15967	1.27164	0.853813	0.866725	0.758348	0.77875	0.94535	0.850242	0.8967	0.4989	0.6629	0.8059	0.8504	0.8548	0.191	0.198	0.1891	0.1871	0.1856	0.1921	1.09532
6.75	0.1929	0.1963	0.1905	0.2194	0.20175	0.211188	0.9097	0.959875	0.972437	0.93265	0.973113	0.887823	0.1892	0.184	0.1823	0.181567	0.180275	0.181508	0.197	0.2057	0.202	0.1925	0.244	0.2016	1.13558	1.0616	1.09978	1.24246	1.16757	1.26252	0.916837	0.940825	0.789559	0.853125	0.9718	0.913022	0.9527	0.5393	0.8488	0.8765	0.9147	0.9359	0.1929	0.1969	0.1895	0.1879	0.1846	0.1921	1.04438
7	0.2012	0.2057	0.1959	0.2337	0.211125	0.222087	0.96965	1.03373	1.01235	0.964025	1.01937	0.940948	0.1943	0.1855	0.1887	0.181233	0.1769	0.180567	0.2035	0.2085	0.2062	0.197	0.2484	0.205288	1.10278	1.02212	1.05714	1.21653	1.12625	1.26964	0.93865	0.934575	0.784906	0.885975	0.981975	0.934836	1.0145	0.7213	0.8504	0.9353	0.9833	0.9659	0.1966	0.1985	0.19	0.1886	0.1851	0.1935	1.04324
7.25	0.2061	0.2009	0.1988	0.242	0.218275	0.23055	1.04155	1.09718	1.03462	0.9687	1.04596	0.931973	0.1956	0.189	0.1929	0.195733	0.181875	0.193162	0.2132	0.2153	0.225	0.208767	0.259183	0.213981	1.11751	1.04647	1.05484	1.23369	1.12837	1.2686	0.966938	0.98215	0.800751	0.8958	1.02302	0.959125	1.0552	0.6757	0.7695	0.9533	1.0206	0.9765	0.1995	0.2023	0.1895	0.1886	0.1855	0.1914	1.09914
7.5	0.2284	0.2184	0.2151	0.283975	0.2556	0.270538	1.056	1.08965	1.05239	1.00198	1.05274	0.972023	0.2078	0.1986	0.1995	0.181133	0.178775	0.180862	0.2281	0.2418	0.2626	0.2351	0.26585	0.230019	1.12146	1.055	1.06726	1.22617	1.13161	1.2591	0.9724	0.99045	0.851378	0.90825	1.0342	0.965963	0.7579	0.798	0.4574	0.9329	1.0283	1.0174	0.203	0.2063	0.19	0.1898	0.1863	0.1934	1.15308
7.75	0.2276	0.2176	0.221	0.28995	0.254375	0.273975	1.1047	1.17237	1.12132	1.0392	1.11785	1.00535	0.2039	0.2002	0.2014	0.1815	0.1965	0.1847	0.2296	0.2442	0.2712	0.239267	0.274183	0.233594	1.13487	1.06728	1.06702	1.2455	1.14707	1.27606	1.02421	1.0443	0.870316	0.964075	1.05478	1.01815	0.9001	0.7594	0.6943	1.0034	1.0859	1.0244	0.205	0.2099	0.1894	0.1889	0.1854	0.1925	1.1237
8	0.2416	0.2261	0.2346	0.323575	0.282925	0.305837	1.07545	1.1813	1.10485	1.0062	1.10173	1.0074	0.2198	0.2145	0.2194	0.179867	0.203475	0.184788	0.248	0.2687	0.2993	0.262933	0.296417	0.255569	1.13676	1.05942	1.07432	1.24198	1.15623	1.26049	1.04185	1.05385	0.881834	1.00263	1.05225	1.03842	0.8346	0.6126	0.7027	1.0361	1.1235	1.0998	0.222	0.2301	0.1884	0.1882	0.1853	0.1906	1.08298
8.25	0.2591	0.2577	0.2523	0.356275	0.313425	0.335125	1.077	1.1814	1.10964	1.00747	1.10681	1.00635	0.2047	0.2036	0.2042	0.179	0.182767	0.179953	0.2745	0.2828	0.3103	0.280133	0.297817	0.262681	1.14468	1.05884	1.12814	1.22662	1.17173	1.28609	1.03422	1.03513	0.91292	1.005	1.04095	1.03342	0.716	0.6529	0.5569	1.0038	1.2332	1.1274	0.213	0.2169	0.1882	0.1873	0.1842	0.1889	1.13862
8.5	0.2761	0.2838	0.2783	0.364225	0.315675	0.341725	1.1654	1.28592	1.18007	1.05788	1.18063	1.03517	0.2108	0.2102	0.2132	0.1804	0.1846	0.18144	0.2735	0.2802	0.3188	0.281767	0.297283	0.265069	1.16493	1.08421	1.12634	1.25213	1.17578	1.2892	1.11669	1.13095	0.993324	1.08637	1.06438	1.11001	0.7731	0.8882	0.7983	0.9655	1.1105	1.0299	0.2195	0.2279	0.19	0.1878	0.1858	0.1916	1.15792
8.75	0.289	0.3241	0.3149	0.399275	0.34495	0.37435	1.17545	1.293	1.16263	1.0327	1.16289	1.02062	0.2137	0.2122	0.2169	0.180167	0.184356	0.181204	0.2875	0.298	0.3692	0.309167	0.309433	0.283675	1.17622	1.09478	1.14939	1.26083	1.18783	1.32276	1.08715	1.07943	0.981705	1.0646	1.04888	1.07785	0.716	0.8637	0.7687	0.9645	1.1557	1.0081	0.2239	0.2308	0.1906	0.1884	0.1891	0.1977	1.11162
9	0.3346	0.3698	0.3438	0.4219	0.386975	0.403725	1.2394	1.3478	1.21275	1.08415	1.20294	1.0884	0.2375	0.2323	0.2412	0.181567	0.185722	0.182598	0.3113	0.3331	0.3839	0.3337	0.3238	0.304663	1.20338	1.11127	1.15057	1.29384	1.22682	1.32338	1.10931	1.09678	1.00452	1.10845	1.0627	1.09414	0.8012	0.9333	0.7768	0.9495	1.1794	1.0474	0.2471	0.2617	0.19	0.1879	0.1858	0.1949	1.13072
9.25	0.3467	0.4317	0.4202	0.46695	0.422775	0.444838	1.2659	1.34923	1.24013	1.12913	1.22795	1.11437	0.211	0.2168	0.2164	0.178533	0.182344	0.179496	0.3534	0.356	0.3671	0.349767	0.339733	0.313538	1.22456	1.13993	1.18088	1.32439	1.22831	1.35192	1.1088	1.0968	1.02139	1.0997	1.07187	1.08775	0.8886	1.0061	0.8197	0.9437	0.9803	0.964	0.2255	0.2318	0.1884	0.1865	0.1896	0.1937	1.06286
9.5	0.3817	0.4797	0.4768	0.494825	0.465125	0.484	1.25805	1.32007	1.23534	1.16001	1.22804	1.13953	0.196	0.2102	0.2004	0.178233	0.182078	0.179202	0.4259	0.3429	0.3772	0.372933	0.352317	0.326306	1.20665	1.1212	1.18353	1.28748	1.22639	1.34175	1.10445	1.06315	0.979266	1.0953	1.07685	1.08302	0.8093	1.0233	0.7905	0.8865	1.0095	1.0062	0.2085	0.214	0.1891	0.1883	0.1848	0.192	1.13992
9.75	0.4278	0.5418	0.5667	0.5246	0.51135	0.527825	1.24405	1.33252	1.24853	1.16415	1.24398	1.19287	0.2087	0.2198	0.2173	0.187033	0.191411	0.188109	0.4946	0.3113	0.35	0.376233	0.357717	0.334531	1.18849	1.06827	1.16996	1.26663	1.2561	1.35332	1.10573	1.07008	0.99677	1.06452	1.0987	1.0843	0.8575	1.0535	0.864	0.8679	1.0103	0.8972	0.2238	0.2296	0.1894	0.1883	0.186	0.1929	1.13274
10	0.4491	0.5856	0.6259	0.554275	0.5529	0.560463	1.28705	1.31765	1.27359	1.24515	1.27097	1.27377	0.2148	0.2182	0.2169	0.184567	0.188689	0.185591	0.4957	0.339	0.3889	0.3988	0.36775	0.342131	1.23848	1.1467	1.20573	1.32751	1.2787	1.38948	1.12197	1.07855	1.04777	1.0794	1.08362	1.09467	0.8877	1.0767	0.8789	0.8728	1.0571	0.8863	0.2275	0.2302	0.1893	0.1868	0.184	0.1896	1.10612
10.25	0.4934	0.6544	0.6849	0.599375	0.58035	0.605725	1.17765	1.22113	1.24286	1.21645	1.24564	1.21015	0.1888	0.196	0.19	0.182033	0.186144	0.183056	0.5179	0.339	0.3872	0.405633	0.376217	0.345556	1.24983	1.15384	1.19772	1.34735	1.29221	1.41515	1.1638	1.15198	1.1196	1.1252	1.13445	1.1365	0.9693	1.1124	0.9393	0.8964	1.2198	1.004	0.2017	0.2031	0.189	0.1872	0.1851	0.193	1.15298
10.5	0.5081	0.651	0.7095	0.6305	0.60355	0.636263	1.23205	1.30522	1.29776	1.26721	1.30232	1.32121	0.2029	0.2189	0.2165	0.1846	0.189667	0.185813	0.5325	0.3565	0.39	0.417267	0.393033	0.359237	1.27852	1.18899	1.23113	1.37816	1.32631	1.42731	1.21873	1.20293	1.17843	1.21925	1.15367	1.19406	1.0064	1.1232	0.9891	0.8707	1.1277	0.9715	0.2236	0.2301	0.1891	0.1869	0.1853	0.1943	1.14886
10.75	0.5579	0.7189	0.7975	0.656075	0.625525	0.663488	1.2657	1.34218	1.32274	1.29497	1.32727	1.36072	0.2333	0.2308	0.237	0.180933	0.1724	0.179427	0.5274	0.3667	0.4104	0.425767	0.388083	0.363106	1.29011	1.18232	1.27056	1.38874	1.35728	1.45958	1.23564	1.22277	1.2032	1.24975	1.18422	1.21722	1.0461	1.1207	0.9704	0.9481	1.0994	1.0602	0.2388	0.2582	0.1891	0.1877	0.1836	0.1895	1.12994
11	0.5927	0.708	0.7767	0.744975	0.696775	0.7477	1.2703	1.36183	1.33661	1.30565	1.34111	1.37952	0.2497	0.2413	0.2479	0.181167	0.1725	0.179633	0.5741	0.4033	0.4637	0.4713	0.41675	0.393394	1.32682	1.24072	1.29193	1.4385	1.38052	1.47092	1.27359	1.2717	1.25078	1.3147	1.21725	1.25255	1.0335	1.122	0.9528	0.8687	1.1294	1.0394	0.2369	0.2638	0.193	0.1905	0.1931	0.2075	1.12792
11.25	0.6735	0.7913	0.8479	0.776675	0.78195	0.788475	1.2383	1.3463	1.33569	1.29971	1.33803	1.37884	0.2172	0.2191	0.2185	0.182333	0.1726	0.180587	0.5893	0.3821	0.5544	0.499533	0.432667	0.409213	1.32996	1.24155	1.30445	1.43984	1.38431	1.4512	1.29679	1.30665	1.31338	1.31805	1.25012	1.273	0.99	1.1546	0.8688	0.9818	1.0744	1.1323	0.2151	0.2267	0.1892	0.1884	0.1851	0.1917	1.14986
11.5	0.717	0.8319	0.9049	0.793875	0.7982	0.8113	1.19555	1.31323	1.32135	1.28627	1.31997	1.37012	0.2059	0.2099	0.2131	0.181133	0.1727	0.179647	0.553	0.469	0.6365	0.543767	0.410233	0.4304	1.34682	1.26003	1.3261	1.45938	1.41528	1.46405	1.28076	1.24415	1.25878	1.34988	1.28982	1.26522	1.1232	1.1648	0.9774	1.0238	1.1157	1.1394	0.2083	0.2168	0.189	0.1881	0.1845	0.1895	1.14438
11.75	0.7314	0.8252	0.9332	0.814525	0.8268	0.83165	1.07255	1.23295	1.28401	1.23321	1.27574	1.30801	0.1896	0.1967	0.1941	0.176367	0.174	0.176093	0.5613	0.5076	0.6593	0.567	0.4716	0.4527	1.32851	1.25983	1.27222	1.45598	1.37431	1.46689	1.31329	1.267	1.30194	1.34888	1.31085	1.2895	1.1434	1.1401	0.9572	1.1373	1.2362	1.214	0.1961	0.199	0.1886	0.1879	0.1849	0.1917	1.1479
12	0.7136	0.8595	0.9833	0.847725	0.83285	0.848863	1.1888	1.32422	1.32127	1.2859	1.32231	1.38852	0.2173	0.2126	0.2223	0.178	0.176	0.1778	0.6067	0.5241	0.6437	0.582433	0.483717	0.465969	1.31662	1.26371	1.28181	1.42249	1.34351	1.44909	1.32828	1.29778	1.34671	1.37615	1.34432	1.31274	1.0261	1.1969	0.945	1.0773	1.2734	1.205	0.2128	0.2222	0.1904	0.1881	0.1852	0.1922	1.14856
12.25	0.7829	0.9183	0.9921	0.8412	0.86785	0.86555	1.1753	1.32523	1.32079	1.28084	1.32023	1.38924	0.2072	0.2079	0.2101	0.176033	0.177	0.176427	0.5427	0.5736	0.6722	0.5871	0.48285	0.464394	1.3595	1.29184	1.35546	1.47428	1.41196	1.47966	1.33636	1.27928	1.34105	1.42263	1.36322	1.31783	1.1446	1.1544	1.0629	1.0803	1.2262	1.1955	0.2076	0.2139	0.1901	0.1892	0.1851	0.1916	1.14936
12.5	0.8466	1.0032	1.0016	0.8503	0.899175	0.872625	1.1942	1.3323	1.32812	1.29122	1.32935	1.39537	0.2215	0.2163	0.2214	0.192233	0.174	0.188787	0.597	0.5978	0.7017	0.6231	0.50355	0.490156	1.30603	1.23018	1.28341	1.40318	1.35232	1.49864	1.36621	1.31415	1.38189	1.41708	1.42132	1.34731	1.1993	1.152	1.0597	1.0756	1.2715	1.2033	0.2114	0.2197	0.1914	0.1878	0.1882	0.1986	1.17376
12.75	0.8663	1.0306	1.0058	0.87535	0.931575	0.88765	1.21215	1.32435	1.33211	1.30158	1.33294	1.39247	0.2069	0.209	0.2147	0.180567	0.179	0.180453	0.5976	0.5466	0.6771	0.598033	0.489917	0.477719	1.36646	1.29816	1.30366	1.49003	1.40642	1.51881	1.37133	1.3068	1.41879	1.41845	1.4734	1.35279	1.1164	1.1982	1.0558	1.091	1.2917	1.2102	0.2082	0.2117	0.1903	0.1881	0.1854	0.1922	1.17864
13	0.9686	0.9213	0.9693	0.867425	0.8995	0.897975	1.20085	1.32785	1.32556	1.29618	1.32921	1.40235	0.2357	0.2332	0.2455	0.175333	0.18	0.176467	0.6245	0.5463	0.6472	0.596933	0.490317	0.482344	1.35272	1.26844	1.33957	1.46442	1.3987	1.51679	1.38262	1.32493	1.45307	1.4202	1.4894	1.36109	1.1314	1.189	1.0623	1.1743	1.2974	1.2581	0.2204	0.2313	0.1937	0.1911	0.1955	0.2104	1.17304
13.25	0.9512	0.9322	1.0138	0.84865	0.908875	0.914375	1.2129	1.32072	1.3279	1.2982	1.32879	1.38552	0.2078	0.2069	0.2125	0.178033	0.172	0.177027	0.466	0.5763	0.6029	0.539333	0.469667	0.449838	1.32251	1.19456	1.29067	1.45095	1.39965	1.52777	1.39401	1.30905	1.43046	1.4452	1.51707	1.38111	1.228	1.0979	1.1081	1.1288	1.3056	1.2343	0.2062	0.2138	0.1881	0.1884	0.1829	0.1884	1.20792
13.5	0.8096	0.8483	0.9306	0.774	0.8182	0.834025	1.20245	1.33032	1.33057	1.29316	1.33036	1.38474	0.1999	0.2057	0.2118	0.186133	0.174	0.183907	0.5958	0.5268	0.5898	0.561733	0.453917	0.463881	1.3558	1.25122	1.33552	1.4824	1.41982	1.55098	1.35303	1.25225	1.41529	1.40647	1.53387	1.34737	0.8796	1.2754	0.8952	1.152	1.339	1.2524	0.2027	0.2091	0.1938	0.1905	0.1959	0.2124	1.2621
13.75	0.8345	0.8844	0.9426	0.80185	0.856125	0.864175	1.2096	1.33025	1.32703	1.29767	1.33108	1.39777	0.2146	0.2163	0.2332	0.1808	0.175	0.17984	0.4186	0.6134	0.6588	0.554533	0.480417	0.469369	1.37399	1.27451	1.34666	1.49828	1.4316	1.55397	1.3826	1.24878	1.46227	1.4827	1.56373	1.38557	1.1479	1.1909	0.912	1.1437	1.3072	1.2529	0.2173	0.2211	0.1902	0.1886	0.1856	0.194	1.25554
14	0.9674	0.9224	0.9051	0.7979	0.873575	0.86605	1.19025	1.313	1.31644	1.283	1.3142	1.3774	0.2037	0.2174	0.2258	0.177333	0.173	0.176667	0.5174	0.602	0.5993	0.563833	0.478617	0.478006	1.35037	1.24457	1.36178	1.46997	1.41255	1.51015	1.38231	1.23005	1.45963	1.49583	1.54402	1.37553	1.15	1.2191	1.0657	1.1513	1.3004	1.2756	0.2138	0.2165	0.1891	0.1884	0.1856	0.1917	1.17564
14.25	0.8754	0.8784	0.8841	0.812625	0.849925	0.859213	1.1804	1.32207	1.31776	1.27789	1.32027	1.37534	0.1957	0.2053	0.217	0.178	0.1727	0.17714	0.5487	0.6188	0.5086	0.549633	0.476717	0.474206	1.34761	1.25737	1.34348	1.48109	1.38856	1.529	1.36896	1.23103	1.47268	1.45725	1.59312	1.37068	1.2157	1.1759	1.0826	1.1691	1.3544	1.3084	0.2101	0.2131	0.191	0.1878	0.1851	0.1923	1.19872
14.5	0.772	0.7923	0.8239	0.81235	0.783025	0.8416	1.2203	1.33335	1.33144	1.2964	1.33434	1.3712	0.1916	0.2012	0.2129	0.1782	0.1728	0.17732	0.5575	0.6011	0.4843	0.538567	0.464483	0.463819	1.31988	1.19984	1.3168	1.45091	1.3929	1.53499	1.3909	1.2335	1.50216	1.5148	1.5863	1.39275	1.2083	1.249	1.027	1.1246	1.343	1.2962	0.2123	0.2141	0.1911	0.1888	0.1862	0.1946	1.22942
14.75	0.8138	0.8109	0.8347	0.807525	0.81435	0.819275	1.23005	1.3411	1.32563	1.28415	1.32839	1.3542	0.1943	0.2058	0.2178	0.175533	0.1731	0.175247	0.5762	0.5701	0.5523	0.557133	0.482317	0.476706	1.36102	1.26225	1.31488	1.49598	1.42195	1.52358	1.37346	1.21665	1.50498	1.49555	1.56793	1.37493	1.1247	1.2947	0.8658	1.1664	1.4029	1.3451	0.2118	0.2169	0.1896	0.1878	0.1838	0.1915	1.25424
15	0.8151	0.7913	0.8754	0.80205	0.773825	0.809838	1.1908	1.35865	1.31984	1.26077	1.32741	1.35925	0.2131	0.2177	0.2395	0.1756	0.173	0.17528	0.5447	0.5813	0.4325	0.510433	0.450617	0.452256	1.37215	1.26743	1.31711	1.5074	1.42774	1.56548	1.41584	1.27808	1.54501	1.53145	1.60218	1.41794	1.1104	1.317	0.9414	1.1562	1.3872	1.3465	0.2279	0.2338	0.19	0.1873	0.1847	0.1916	1.23154
15.25	0.8961	0.8022	0.8679	0.775325	0.797725	0.806938	1.22155	1.36123	1.32354	1.27365	1.33005	1.35092	0.2183	0.2244	0.2447	0.1787	0.174	0.17796	0.4897	0.5367	0.4482	0.482467	0.439333	0.438262	1.26968	1.15668	1.17973	1.41604	1.34634	1.50316	1.39335	1.2356	1.547	1.52832	1.58278	1.39482	1.201	1.2884	1.1941	1.1771	1.4208	1.3596	0.2308	0.2473	0.1891	0.1883	0.1848	0.1906	1.24928
15.5	0.8477	0.8346	0.8919	0.754575	0.8007	0.794563	1.2082	1.37062	1.33214	1.26648	1.33654	1.3386	0.1962	0.2039	0.2183	0.175267	0.178622	0.176138	0.5497	0.5145	0.4179	0.484967	0.444883	0.446669	1.37145	1.27458	1.34951	1.50112	1.4401	1.55946	1.437	1.3256	1.57077	1.53585	1.59655	1.43898	1.1207	1.2865	1.036	1.1676	1.4361	1.3708	0.2167	0.2249	0.1912	0.1879	0.1851	0.1927	1.2976
15.75	0.8904	0.8142	0.9801	0.743025	0.80625	0.807937	1.2277	1.35997	1.33015	1.27372	1.33356	1.33267	0.1912	0.2006	0.2089	0.179233	0.1733	0.178247	0.5257	0.4957	0.3742	0.456133	0.427217	0.432056	1.37144	1.28751	1.32733	1.5153	1.43957	1.53006	1.42789	1.30598	1.59685	1.53442	1.58442	1.42961	1.0965	1.3059	0.9944	1.1782	1.4054	1.3612	0.2133	0.2182	0.1896	0.1879	0.1841	0.1916	1.3158
16	0.7716	0.8032	0.7891	0.7661	0.798775	0.795725	1.25375	1.37962	1.34519	1.28575	1.34927	1.32982	0.1914	0.2023	0.2118	0.178467	0.173	0.177573	0.5527	0.5267	0.408	0.486733	0.442167	0.450187	1.32868	1.23444	1.27305	1.46111	1.37962	1.5074	1.47915	1.38762	1.60112	1.55418	1.61395	1.48138	1.1042	1.2761	1.1111	1.179	1.4488	1.357	0.214	0.224	0.1901	0.1883	0.1841	0.189	1.32068
16.25	0.8544	0.8737	0.9551	0.75145	0.829575	0.802875	1.2697	1.3648	1.34261	1.29122	1.34607	1.31915	0.1936	0.2068	0.2036	0.177667	0.173	0.176933	0.5492	0.4783	0.4369	0.479067	0.446083	0.450294	1.32521	1.23284	1.30624	1.45831	1.3712	1.54374	1.52558	1.4684	1.61838	1.56045	1.633	1.52756	1.1372	1.2617	1.1934	1.2311	1.4422	1.3541	0.2134	0.2221	0.191	0.1887	0.1859	0.1912	1.34752
16.5	0.7358	0.8162	0.7838	0.7642	0.77965	0.771525	1.29005	1.36967	1.34423	1.3004	1.35146	1.3248	0.2239	0.2254	0.226	0.179533	0.172	0.178227	0.5046	0.4794	0.4576	0.471467	0.434333	0.445963	1.36755	1.27171	1.31677	1.52543	1.42217	1.5136	1.52175	1.47405	1.6088	1.54915	1.6225	1.52373	1.1442	1.2765	1.2153	1.1616	1.3814	1.3392	0.2305	0.2452	0.1898	0.1876	0.183	0.1876	1.32066
16.75	0.795	0.7232	0.7443	0.747775	0.7757	0.77605	1.2509	1.33787	1.32168	1.27833	1.32567	1.3133	0.2103	0.211	0.2123	0.1756	0.172	0.17508	0.4816	0.4492	0.4621	0.455233	0.422317	0.438269	1.32457	1.23059	1.30233	1.45118	1.36237	1.53976	1.50151	1.4394	1.62263	1.5543	1.5924	1.50424	1.1128	1.2572	1.206	1.1193	1.354	1.3315	0.2182	0.2327	0.1903	0.1879	0.1855	0.1918	1.2947
17	0.7633	0.8012	0.8318	0.7519	0.782575	0.796488	1.2437	1.33465	1.31752	1.27373	1.32218	1.31015	0.1945	0.2039	0.2036	0.176567	0.178	0.177053	0.4904	0.4232	0.4338	0.440067	0.384083	0.426356	1.35085	1.24998	1.3408	1.47653	1.41518	1.52366	1.51526	1.44863	1.62914	1.56545	1.58565	1.51749	1.1738	1.2799	1.2867	1.2431	1.4375	1.3571	0.2124	0.2272	0.1899	0.1882	0.1843	0.1895	1.26956
17.25	0.7599	0.8535	0.7794	0.7816	0.817725	0.808612	1.24875	1.35397	1.33004	1.27425	1.33354	1.29972	0.2032	0.213	0.2116	0.177067	0.173	0.176453	0.4464	0.4346	0.4216	0.425133	0.409017	0.422394	1.36099	1.29629	1.31569	1.4893	1.37392	1.54928	1.53289	1.47422	1.65341	1.58327	1.60253	1.53562	1.2035	1.2745	1.2863	1.1855	1.3889	1.344	0.2208	0.2336	0.1897	0.1879	0.184	0.1896	1.29234
17.5	0.6767	0.9076	0.9157	0.748875	0.7994	0.790137	1.21275	1.34735	1.31592	1.25475	1.32013	1.29932	0.1905	0.2024	0.2035	0.174233	0.177	0.174987	0.4707	0.3936	0.4697	0.4356	0.42945	0.428994	1.34685	1.25942	1.31673	1.49836	1.41024	1.55704	1.48659	1.46913	1.65487	1.48843	1.59575	1.49082	1.0949	1.2661	1.2628	1.193	1.3922	1.3388	0.2136	0.2275	0.1897	0.1872	0.1838	0.1912	1.253
17.75	0.6657	0.7688	0.8896	0.7561	0.76295	0.781925	1.2231	1.3354	1.31031	1.25793	1.31599	1.29547	0.2171	0.2024	0.2075	0.176333	0.179444	0.177156	0.4014	0.392	0.4825	0.416233	0.421567	0.420187	1.37035	1.26727	1.348	1.51267	1.44222	1.5375	1.53725	1.50938	1.66337	1.55493	1.61448	1.54148	1.0968	1.2749	1.2728	1.1988	1.4029	1.3356	0.2155	0.2322	0.1907	0.1884	0.1851	0.192	1.229
18	0.7086	0.8208	0.7346	0.77935	0.79115	0.787162	1.19925	1.37427	1.31682	1.24525	1.32577	1.30625	0.2019	0.2111	0.2121	0.1747	0.1892	0.1778	0.4396	0.3971	0.4918	0.433767	0.419333	0.435025	1.33288	1.25156	1.30584	1.46082	1.37716	1.51742	1.58478	1.59395	1.70648	1.6021	1.64085	1.59151	1.155	1.2787	1.2968	1.1849	1.3597	1.3239	0.2231	0.2408	0.1905	0.1876	0.1842	0.1882	1.21028
18.25	0.6402	0.7535	0.8163	0.735525	0.710025	0.74445	1.1841	1.36217	1.31184	1.23593	1.31662	1.29312	0.1999	0.2031	0.2077	0.172867	0.189525	0.176398	0.4297	0.3979	0.5419	0.447433	0.425367	0.43605	1.32362	1.21268	1.30646	1.44738	1.39558	1.5206	1.5031	1.48647	1.67592	1.5238	1.58718	1.50983	0.9847	1.2251	1.1397	1.1876	1.3975	1.3288	0.2185	0.2373	0.1909	0.1883	0.1849	0.1924	1.26744
18.5	0.6328	0.7531	0.8066	0.740725	0.73035	0.753038	1.10365	1.32115	1.27298	1.1947	1.27771	1.28357	0.184	0.1935	0.2003	0.1722	0.1756	0.17308	0.4291	0.3642	0.4416	0.402567	0.328233	0.402925	1.3338	1.20794	1.33686	1.45636	1.42469	1.53534	1.5392	1.51538	1.66988	1.56475	1.61475	1.54593	1.1768	1.2057	1.1928	1.1756	1.3991	1.3208	0.2121	0.2221	0.1913	0.1888	0.1855	0.1916	1.25568
18.75	0.6619	0.7464	0.8161	0.72035	0.729925	0.743312	1.1254	1.3296	1.28072	1.20383	1.28708	1.28047	0.19	0.207	0.2072	0.172933	0.182725	0.175092	0.4155	0.3792	0.507	0.424833	0.407317	0.425006	1.33191	1.22928	1.32413	1.45089	1.39556	1.54444	1.53313	1.504	1.67564	1.56183	1.60693	1.54136	1.1008	1.2527	1.1928	1.1628	1.3686	1.3028	0.2141	0.23	0.1956	0.1893	0.1864	0.1936	1.2401
19	0.6927	0.7818	0.8164	0.750175	0.77765	0.777137	1.1168	1.3152	1.27094	1.19853	1.27764	1.27707	0.1906	0.2023	0.2028	0.172967	0.176256	0.173824	0.426	0.3892	0.4583	0.415433	0.351267	0.406012	1.35988	1.27777	1.32389	1.48268	1.3985	1.53728	1.52576	1.47378	1.65696	1.56513	1.5955	1.53475	1.1869	1.1853	1.2316	1.1341	1.3589	1.3039	0.2145	0.2296	0.1905	0.1878	0.1844	0.1874	1.2276
19.25	0.7248	0.7267	0.824	0.73705	0.749075	0.769562	1.1248	1.25228	1.24028	1.20053	1.24657	1.27355	0.1849	0.1925	0.1951	0.198033	0.205078	0.199642	0.4518	0.3791	0.4421	0.415267	0.420783	0.416556	1.38334	1.32722	1.34313	1.51466	1.40847	1.5433	1.5392	1.49195	1.6846	1.57748	1.59823	1.54543	1.2039	1.2621	1.2239	1.1498	1.3669	1.3008	0.2134	0.23	0.1915	0.1893	0.1856	0.1923	1.23222
19.5	0.7319	0.747	0.8576	0.742725	0.7503	0.772663	1.12755	1.26432	1.24791	1.20115	1.25407	1.2683	0.1846	0.192	0.1973	0.1729	0.17835	0.17419	0.4236	0.3915	0.3937	0.393867	0.396183	0.402856	1.35253	1.26002	1.33117	1.49243	1.40316	1.56316	1.56721	1.53535	1.68216	1.5944	1.61115	1.5757	1.2552	1.2433	1.2079	1.1835	1.3715	1.304	0.2122	0.2292	0.1921	0.1889	0.185	0.1918	1.25498
19.75	0.7031	0.749	0.8815	0.718	0.766775	0.766	1.01005	1.26153	1.22283	1.13965	1.22543	1.24795	0.1804	0.1892	0.1914	0.173	0.175725	0.173745	0.4325	0.4148	0.4278	0.415967	0.408533	0.405388	1.36231	1.28415	1.35237	1.49521	1.42567	1.5407	1.54274	1.52025	1.68218	1.56393	1.59948	1.55122	1.2443	1.2535	1.2396	1.1916	1.3875	1.3102	0.2075	0.2226	0.1929	0.1891	0.1852	0.1925	1.25458
20	0.7996	0.8142	0.8997	0.7225	0.789	0.780637	0.9678	1.2739	1.19977	1.1099	1.20936	1.26075	0.2055	0.2062	0.2097	0.178367	0.18725	0.180343	0.4408	0.4087	0.3972	0.4065	0.4095	0.429837	1.36928	1.29593	1.35272	1.50428	1.42426	1.5411	1.50931	1.47575	1.68012	1.53518	1.5832	1.51854	1.2195	1.1998	1.2477	1.2229	1.3395	1.3093	0.2266	0.2482	0.1931	0.1896	0.1851	0.1945	1.1785
20.25	0.6384	0.8811	0.9224	0.692175	0.74815	0.73975	0.981	1.26867	1.19198	1.10525	1.20199	1.24937	0.2099	0.2029	0.2062	0.188133	0.193875	0.189482	0.4146	0.415	0.4096	0.404	0.40875	0.430581	1.38317	1.30254	1.36589	1.52239	1.43567	1.54868	1.51658	1.47348	1.67881	1.55435	1.58035	1.52581	1.2323	1.0828	1.2518	1.1813	1.3718	1.3037	0.2203	0.245	0.1926	0.1908	0.1857	0.1932	1.17682
20.5	0.8173	0.7788	0.8227	0.737375	0.767675	0.76625	0.9889	1.24265	1.18374	1.1037	1.19057	1.22832	0.1825	0.1834	0.1879	0.1765	0.1789	0.17718	0.4053	0.4253	0.4534	0.418933	0.416767	0.424613	1.37605	1.30686	1.34251	1.51783	1.4094	1.54172	1.51055	1.4741	1.65127	1.52865	1.59268	1.51803	1.2557	1.0617	1.243	1.181	1.3633	1.2958	0.2125	0.2218	0.1924	0.1894	0.1848	0.1919	1.1533
20.75	0.8293	0.7421	0.8866	0.71955	0.76265	0.76615	1.02855	1.23653	1.18834	1.12003	1.19487	1.22435	0.1819	0.1833	0.1872	0.204867	0.18115	0.200323	0.4239	0.4053	0.4025	0.4015	0.4147	0.417975	1.3558	1.28708	1.33161	1.49728	1.37654	1.53238	1.54284	1.52218	1.65633	1.54253	1.6042	1.54857	1.2361	1.1562	1.2076	1.1341	1.3231	1.2818	0.2104	0.2218	0.192	0.1895	0.1859	0.1916	1.19086
21	0.7902	0.817	0.9212	0.709375	0.778425	0.764775	1.096	1.2602	1.21565	1.15125	1.22277	1.21715	0.1857	0.1838	0.1899	0.1961	0.181075	0.193295	0.4278	0.4166	0.4094	0.408867	0.419433	0.429275	1.37175	1.31089	1.34461	1.51627	1.39425	1.5481	1.55209	1.53638	1.64081	1.54833	1.61318	1.55782	1.2578	1.2004	1.1558	1.153	1.3751	1.284	0.2137	0.2265	0.1928	0.1895	0.1857	0.1917	1.201
21.25	0.7474	0.7963	0.906	0.69835	0.75445	0.7504	1.1402	1.2839	1.23299	1.16485	1.24	1.20617	0.1842	0.181	0.1856	0.178233	0.17455	0.177697	0.3753	0.4057	0.3991	0.3843	0.3985	0.416338	1.39718	1.33474	1.35833	1.55259	1.42066	1.57132	1.57443	1.55435	1.65107	1.57968	1.63263	1.57941	1.277	1.2625	1.1993	1.1598	1.3793	1.2965	0.2104	0.2237	0.1933	0.1892	0.1856	0.1915	1.22892
21.5	0.726	0.8195	0.9504	0.71355	0.762525	0.767525	1.19605	1.24923	1.2267	1.19703	1.23696	1.21997	0.2031	0.1931	0.1943	0.1798	0.18075	0.18019	0.3944	0.4273	0.4092	0.401233	0.415617	0.443406	1.3976	1.33468	1.35863	1.54063	1.42874	1.55432	1.52673	1.49125	1.63344	1.53915	1.59023	1.53183	1.2532	1.2656	1.0471	1.1672	1.3668	1.2879	0.2219	0.2335	0.1943	0.1897	0.1859	0.1912	1.21164
21.75	0.7332	0.8236	0.9417	0.74035	0.784825	0.792375	1.11925	1.2244	1.19932	1.15688	1.20709	1.2052	0.1826	0.1809	0.1829	0.208233	0.183025	0.203392	0.4027	0.4333	0.4023	0.4037	0.41195	0.436519	1.38899	1.33426	1.35156	1.52697	1.40558	1.54234	1.56961	1.55858	1.66415	1.58065	1.6222	1.57497	1.2489	1.2873	1.1234	1.1821	1.3647	1.2904	0.2094	0.2198	0.1923	0.1889	0.1854	0.1885	1.21484
22	0.7537	0.8483	0.9337	0.759625	0.7946	0.797312	1.07535	1.21225	1.1835	1.13318	1.19114	1.19415	0.1955	0.1858	0.1885	0.1741	0.176175	0.174715	0.4089	0.4212	0.3767	0.3932	0.4013	0.433113	1.37487	1.30589	1.35509	1.51864	1.41172	1.54812	1.55993	1.5377	1.6351	1.5759	1.62073	1.56704	1.3059	1.2573	1.1241	1.1831	1.3276	1.2799	0.2105	0.2235	0.1923	0.1889	0.1841	0.1879	1.2098
22.25	0.7324	0.8771	0.9088	0.728825	0.78955	0.773112	1.1502	1.2068	1.1714	1.13335	1.17959	1.15875	0.1865	0.1857	0.189	0.1809	0.1773	0.18038	0.3975	0.4073	0.3962	0.391267	0.327533	0.420863	1.37268	1.30317	1.34827	1.52346	1.40474	1.56922	1.58658	1.57333	1.66176	1.6059	1.61838	1.59369	1.3142	1.2355	1.1201	1.1825	1.3381	1.2769	0.2093	0.2194	0.1955	0.191	0.1875	0.1941	1.1715
22.5	0.9412	0.7548	0.9006	0.726275	0.79605	0.795275	1.1332	1.17495	1.15299	1.1291	1.16185	1.16382	0.181	0.1812	0.1823	0.178467	0.1728	0.177533	0.3759	0.3887	0.3688	0.368733	0.388417	0.420856	1.39746	1.33177	1.35581	1.54948	1.42788	1.58188	1.59923	1.60137	1.67859	1.60625	1.6276	1.60621	1.3071	1.2646	1.2376	1.1478	1.334	1.2713	0.2097	0.2186	0.1938	0.1903	0.1863	0.1924	1.22358
22.75	0.6873	0.7834	0.9429	0.764325	0.7635	0.7971	1.13345	1.17635	1.15431	1.12748	1.16244	1.15705	0.1923	0.1855	0.187	0.1782	0.1759	0.17794	0.3871	0.436	0.3766	0.390833	0.342717	0.434819	1.39734	1.34083	1.36218	1.54992	1.42773	1.57814	1.57404	1.59263	1.66646	1.57583	1.62343	1.5829	1.2113	1.3256	1.1951	1.1708	1.3526	1.2777	0.2108	0.2191	0.1957	0.1907	0.1865	0.1917	1.24972
23	0.793	0.8945	0.9709	0.7368	0.78655	0.777325	0.98755	1.24505	1.1508	1.05127	1.15929	1.14915	0.1835	0.1871	0.182	0.1745	0.17255	0.17431	0.3399	0.3934	0.3498	0.351967	0.403683	0.415781	1.37817	1.30514	1.35184	1.5256	1.42556	1.56302	1.58653	1.62335	1.66908	1.57683	1.6306	1.59364	1.1749	1.3653	1.1547	1.2305	1.3917	1.2569	0.2037	0.2116	0.1942	0.1894	0.1854	0.1893	1.23316
23.25	0.7581	0.7399	0.8819	0.741525	0.753125	0.772563	1.034	1.193	1.13566	1.07275	1.14433	1.14355	0.1966	0.188	0.1869	0.182467	0.17845	0.181863	0.3691	0.4469	0.374	0.3876	0.40895	0.444856	1.37083	1.32085	1.33751	1.5186	1.39108	1.55718	1.5511	1.58675	1.67554	1.53023	1.60248	1.55546	1.1903	1.338	1.1928	1.1991	1.3093	1.2811	0.2067	0.2159	0.1941	0.1896	0.186	0.1885	1.2704
23.5	0.6713	0.8519	0.9381	0.71	0.731325	0.74245	1.07455	1.14843	1.12059	1.09278	1.13064	1.14645	0.2136	0.2095	0.2062	0.186667	0.187575	0.187048	0.3931	0.4055	0.36	0.377133	0.423617	0.456519	1.4076	1.34244	1.37139	1.56474	1.44043	1.59	1.55759	1.58318	1.66649	1.54825	1.59323	1.5602	1.2663	1.1824	0.8231	1.2229	1.3348	1.2683	0.2176	0.2388	0.1986	0.1907	0.1901	0.2018	1.24344
23.75	0.672	0.7966	0.9173	0.722675	0.74235	0.766038	1.0078	1.11305	1.0931	1.05765	1.09939	1.12752	0.1891	0.1867	0.1844	0.1977	0.18795	0.19595	0.37	0.4297	0.3814	0.384633	0.408817	0.450694	1.41311	1.35692	1.3693	1.57746	1.43226	1.5948	1.57803	1.5921	1.6553	1.5833	1.601	1.57876	1.1587	1.0758	0.9664	1.1801	1.2948	1.2546	0.2048	0.2105	0.1962	0.1901	0.1859	0.191	1.2827
24	0.723	0.8418	0.9508	0.731025	0.781675	0.786125	1.0573	1.08818	1.08704	1.08065	1.0962	1.13397	0.1913	0.1911	0.1882	0.171233	0.175925	0.172372	0.3748	0.4223	0.3861	0.385333	0.416117	0.473669	1.3937	1.32413	1.34655	1.54704	1.42203	1.61817	1.59666	1.62743	1.66224	1.57888	1.61388	1.59665	1.1071	1.0108	0.9714	1.1668	1.3441	1.2378	0.2054	0.2157	0.1949	0.1897	0.187	0.1878	1.26048
[truncated: 148 more columns]

## Sheet: Efm NCTC 12204 anaerobic
Time (hr)	Arabinose	Arabinose	Arabinose	Arabinose	Arabinose	Arabinose	Fructose	Fructose	Fructose	Fructose	Fructose	Fructose	Fucose	Fucose	Fucose	Fucose	Fucose	Fucose	Galactose	Galactose	Galactose	Galactose	Galactose	Galactose	Glucose	Glucose	Glucose	Glucose	Glucose	Glucose	Mannose	Mannose	Mannose	Mannose	Mannose	Mannose	Ribose	Ribose	Ribose	Ribose	Ribose	Ribose	Xylose	Xylose	Xylose	Xylose	Xylose	Xylose	N-acetylglucosamine
	Expt 1	Expt 1	Expt 1	Expt 2	Expt 2	Expt 2	Expt 1	Expt 1	Expt 1	Expt 2	Expt 2	Expt 2	Expt 1	Expt 1	Expt 1	Expt 2	Expt 2	Expt 2	Expt 1	Expt 1	Expt 1	Expt 2	Expt 2	Expt 2	Expt 1	Expt 1	Expt 1	Expt 2	Expt 2	Expt 2	Expt 1	Expt 1	Expt 1	Expt 2	Expt 2	Expt 2	Expt 1	Expt 1	Expt 1	Expt 2	Expt 2	Expt 2	Expt 1	Expt 1	Expt 1	Expt 2	Expt 2	Expt 2	Expt 1
0	-0.0174	-0.0099	-0.0156	0.0058	-0.0016	-0.0058	-0.0187	-0.0084	-0.0184	-0.1934	-0.1362	-0.1443	-0.0093	-0.0047	-0.0045	-0.0427	-0.0542	-0.0236	-0.0138	-0.0218	-0.0109	-0.1476	-0.124	-0.1449	-0.0085	-0.1271	-0.0085	-0.1188	-0.1365	-0.2027	-0.0093	-0.0112	-0.0093	-0.015	-0.0168	-0.017	-0.0082	-0.0093	-0.0119	-0.1319	-0.0683	-0.1004	-0.0031	-0.0048	-0.0048	-0.0045	-0.0062	-0.012	-0.0079
0.25	-0.0412	-0.0285	-0.0302	-0.0099	-0.0115	-0.0257	-0.053	-0.0266	-0.0336	-0.1841	-0.1352	-0.1409	-0.0221	-0.0175	-0.0144	-0.0859	-0.1028	-0.0773	-0.0265	-0.0255	-0.0228	-0.1559	-0.1344	-0.1463	-0.0252	-0.1178	-0.021	-0.1118	-0.1308	-0.1956	-0.027	-0.0246	-0.0252	-0.0282	-0.0318	-0.0305	-0.0205	-0.02	-0.024	-0.1439	-0.0836	-0.1178	-0.008	-0.0092	-0.0066	-0.008	-0.0123	-0.0235	-0.0192
0.5	-0.0471	-0.0278	-0.0284	-0.0104	-0.0079	-0.0211	-0.055	-0.0318	-0.0419	-0.1793	-0.132	-0.1328	-0.0271	-0.0192	-0.014	-0.0875	-0.1009	-0.0693	-0.0245	-0.0374	-0.0298	-0.1505	-0.1314	-0.1473	-0.0298	-0.1091	-0.0283	-0.0972	-0.119	-0.1862	-0.0284	-0.0257	-0.0296	-0.0294	-0.033	-0.0319	-0.0168	-0.0241	-0.0271	-0.1427	-0.0827	-0.1172	-0.0083	-0.0097	-0.007	-0.004	-0.0087	-0.0189	-0.0256
0.75	-0.05	-0.0245	-0.0314	-0.0054	0.0018	-0.0128	-0.055	-0.0346	-0.0434	-0.173	-0.1259	-0.129	-0.0285	-0.0186	-0.0108	-0.0867	-0.0978	-0.0609	-0.0229	-0.039	-0.0338	-0.1421	-0.1224	-0.1416	-0.0312	-0.0883	-0.0302	-0.0855	-0.1116	-0.1752	-0.0282	-0.02	-0.0268	-0.0304	-0.0342	-0.0292	-0.0152	-0.0249	-0.0287	-0.1395	-0.0807	-0.1148	-0.0077	-0.0121	-0.0102	0.0016	-0.0035	-0.0146	-0.0315
1	-0.0604	-0.026	-0.0388	0.0005	0.0106	-0.0083	-0.0532	-0.0315	-0.0423	-0.1658	-0.1182	-0.1211	-0.0306	-0.0174	-0.009	-0.0827	-0.0931	-0.0527	-0.0198	-0.0388	-0.037	-0.1361	-0.1148	-0.137	-0.0327	-0.0859	-0.0297	-0.0747	-0.1025	-0.1664	-0.0251	-0.0205	-0.0283	-0.0272	-0.0329	-0.0301	-0.0145	-0.0287	-0.0285	-0.1356	-0.0795	-0.1143	-0.009	-0.0134	-0.0094	0.0042	-0.0003	-0.0123	-0.0286
1.25	-0.0675	-0.0271	-0.043	0.0056	0.0191	-0.0032	-0.0551	-0.0333	-0.038	-0.1544	-0.1065	-0.1068	-0.0317	-0.0173	-0.0092	-0.0837	-0.0892	-0.0485	-0.0218	-0.0426	-0.0345	-0.1331	-0.1133	-0.1329	-0.0328	-0.0764	-0.0239	-0.0599	-0.0926	-0.15	-0.0206	-0.009	-0.0212	-0.0261	-0.0292	-0.0248	-0.0106	-0.0341	-0.0265	-0.1349	-0.0783	-0.1128	-0.0076	-0.0133	-0.0081	0.0048	0.0014	-0.0094	-0.0353
1.5	-0.0667	-0.0241	-0.0471	0.0099	0.0265	0.0014	-0.0516	-0.0311	-0.0335	-0.1482	-0.0998	-0.0978	-0.0327	-0.016	-0.0068	-0.0774	-0.0857	-0.043	-0.0192	-0.0402	-0.0352	-0.1257	-0.1073	-0.1293	-0.0291	-0.078	-0.0169	-0.0425	-0.1052	-0.1362	-0.0154	-0.0071	-0.0211	-0.0205	-0.0243	-0.0227	-0.0051	-0.0329	-0.0247	-0.1307	-0.0747	-0.111	-0.0091	-0.0147	-0.0053	0.0091	0.0054	-0.0067	-0.0285
1.75	-0.065	-0.0184	-0.0479	0.0155	0.0342	0.0068	-0.0417	-0.0258	-0.0269	-0.1364	-0.0962	-0.0851	-0.0317	-0.0156	-0.0052	-0.0742	-0.0827	-0.0404	-0.0161	-0.0407	-0.0355	-0.1145	-0.0992	-0.1233	-0.0264	-0.0358	-0.0112	-0.0098	-0.1167	-0.1718	-0.0062	0.0036	-0.0131	-0.0135	-0.0186	-0.0164	-0.0026	-0.0353	-0.0214	-0.1281	-0.0713	-0.108	-0.0068	-0.0119	-0.0047	0.011	0.009	-0.0069	-0.0313
2	-0.0576	-0.0099	-0.0378	0.0248	0.0463	0.0146	-0.0396	-0.0234	-0.0045	-0.1325	-0.092	-0.0735	-0.0326	-0.0142	-0.0033	-0.0693	-0.0762	-0.0398	-0.0132	-0.0353	-0.0349	-0.1028	-0.0879	-0.1131	-0.0324	-0.0027	-0.0128	0.0051	-0.0527	-0.1583	0.0019	0.012	-0.0119	-0.0111	-0.0111	-0.0124	-0.0031	-0.0344	-0.0193	-0.1211	-0.0642	-0.1026	-0.0077	-0.0121	-0.0034	0.0125	0.0118	-0.0023	-0.0338
2.25	-0.0556	-0.0057	-0.0357	0.0281	0.0527	0.0191	-0.0317	-0.0126	-0.0235	-0.0863	-0.0824	-0.1215	-0.0334	-0.0138	-0.0023	-0.0696	-0.0759	-0.0348	-0.0125	-0.0325	-0.0359	-0.1052	-0.0897	-0.1095	-0.0352	0.0491	0.0334	0.0341	-0.0044	-0.1494	0.0125	0.0042	-0.0052	-0.0013	-0.0062	-0.0081	0.0015	-0.031	-0.021	-0.1181	-0.0609	-0.0999	-0.0069	-0.0108	-0.002	0.0173	0.0126	-0.0005	-0.018
2.5	-0.0494	0.0043	-0.029	0.0364	0.061	0.0245	-0.0386	-0.004	0.01	-0.0884	-0.0813	-0.0765	-0.0327	-0.0112	0.0002	-0.0678	-0.0737	-0.0298	-0.0063	-0.0276	-0.0316	-0.0956	-0.0761	-0.1019	0.0024	0.0865	0.005	0.053	0.012	-0.042	0.0044	0.0273	0.0087	0.0029	-0.0024	0.0046	0.0072	-0.025	-0.015	-0.1106	-0.0534	-0.0938	-0.0071	-0.0093	-0.0009	0.019	0.0151	0.0009	-0.0441
2.75	-0.0453	0.01	-0.0407	0.0419	0.0693	0.0302	-0.0087	0.0158	0.0411	-0.0696	-0.0114	-0.0249	-0.0322	-0.0094	0.0018	-0.0662	-0.0711	-0.03	-0.0093	-0.0226	-0.028	-0.071	-0.0641	-0.0926	0.0296	0.1182	0.0236	0.101	0.0708	-0.0195	0.034	0.0311	0.0008	0.0376	0.0142	0.0345	0.0129	-0.0245	-0.0076	-0.1025	-0.0447	-0.0875	-0.0055	-0.0085	-0.0046	0.0211	0.0176	0.0038	-0.0221
3	-0.0386	0.0214	-0.0286	0.0481	0.0767	0.0347	-0.0018	0.0489	0.0835	-0.045	0.0185	0.0017	-0.0323	-0.0071	0.0033	-0.0645	-0.069	-0.0268	-0.0038	-0.0224	-0.0269	-0.0438	-0.048	-0.0807	0.0458	0.1544	0.0475	0.0852	0.0732	-0.0002	0.0514	0.0745	0.0326	0.0586	0.0521	0.0498	0.0185	-0.0237	-0.0057	-0.0938	-0.0371	-0.0791	-0.0045	-0.0069	-0.0028	0.0231	0.0213	0.0059	0.0077
3.25	-0.029	0.0292	-0.0115	0.0538	0.0848	0.0392	0.0302	0.0726	0.1284	-0.0281	0.0711	0.0488	-0.0304	-0.004	0.0066	-0.063	-0.0673	-0.0233	0.0196	-0.008	-0.0137	-0.0243	-0.0239	-0.0692	0.0639	0.1862	0.0907	0.1307	0.1157	0.0548	0.0891	0.1084	0.0663	0.0931	0.0883	0.0913	0.034	-0.0203	-0.0031	-0.0861	-0.0296	-0.0716	-0.0037	-0.0058	0.0069	0.0238	0.0214	0.0074	0.045
3.5	-0.0184	0.0396	0.01	0.0628	0.0913	0.043	0.0778	0.1177	0.1798	-0.0089	0.0761	0.0575	-0.0291	-0.0017	0.0118	-0.0611	-0.0659	-0.0189	0.0311	0.0006	0.0017	-0.002	0.0071	-0.0563	0.1036	0.2242	0.139	0.153	0.1167	0.0636	0.1405	0.1387	0.1084	0.1291	0.1268	0.1351	0.0345	-0.0086	0.0109	-0.0771	-0.0177	-0.0644	-0.0028	-0.004	0.0052	0.0248	0.0238	0.0095	0.0735
3.75	-0.0092	0.0456	0.0179	0.0709	0.1015	0.0491	0.1202	0.1641	0.222	0.0447	0.1056	0.1394	-0.0273	0.0013	0.0124	-0.0592	-0.0646	-0.0172	0.0538	0.024	0.0052	0.0236	0.0276	-0.0423	0.1409	0.2864	0.1743	0.1976	0.1671	0.078	0.1751	0.1748	0.1447	0.1763	0.1691	0.1727	0.0579	-0.0047	0.0163	-0.0644	-0.0072	-0.0549	0.0003	-0.0024	0.0088	0.0271	0.0254	0.0117	0.1095
4	0.0054	0.0636	0.0345	0.0783	0.1118	0.0583	0.1731	0.2139	0.295	0.0645	0.1119	0.2046	-0.0252	0.0032	0.0151	-0.0577	-0.0618	-0.0123	0.08	0.0261	0.0343	0.0518	0.0548	-0.0191	0.1715	0.3124	0.2104	0.2313	0.2084	0.1626	0.2246	0.2233	0.1865	0.2254	0.2147	0.217	0.0633	0.0109	0.0421	-0.0449	0.0114	-0.0404	0.0032	-0.0014	0.0171	0.0302	0.0285	0.0109	0.1495
4.25	0.0195	0.0798	0.0463	0.0887	0.1208	0.0632	0.2167	0.2501	0.3617	0.1611	0.1674	0.2279	-0.0229	0.0063	0.0169	-0.0549	-0.0596	-0.0104	0.0808	0.0475	0.0385	0.0821	0.0863	-0.0342	0.2358	0.3512	0.2559	0.2699	0.2283	0.1593	0.2641	0.2636	0.2336	0.2691	0.2625	0.2739	0.0975	0.0483	0.0523	-0.0213	0.0365	-0.015	0.0047	-0.0001	0.0225	0.031	0.0301	0.0118	0.1848
4.5	0.0474	0.1039	0.0683	0.0963	0.1319	0.0713	0.2688	0.306	0.4236	0.1566	0.2241	0.2798	-0.021	0.0094	0.0201	-0.0527	-0.0567	-0.0081	0.1223	0.0706	0.0545	0.1122	0.1062	0.0032	0.2968	0.3942	0.3059	0.3159	0.252	0.191	0.3137	0.3107	0.2734	0.325	0.3187	0.327	0.1176	0.0525	0.0683	0.0432	0.1073	0.005	0.0066	0.0012	0.0262	0.0323	0.0325	0.013	0.2271
4.75	0.0651	0.1263	0.0889	0.1066	0.1458	0.0808	0.324	0.3551	0.4891	0.2132	0.2561	0.2684	-0.0191	0.0114	0.022	-0.0505	-0.053	-0.0052	0.1363	0.0921	0.082	0.1485	0.1487	0.0383	0.3517	0.4307	0.3661	0.347	0.2976	0.2126	0.3595	0.3514	0.3222	0.3825	0.3746	0.3816	0.1311	0.0779	0.0959	0.0576	0.0753	0.047	0.0077	0.0026	0.0295	0.0338	0.0353	0.0164	0.2736
5	0.0808	0.1519	0.1004	0.1222	0.1589	0.0913	0.385	0.4151	0.5502	0.2411	0.3299	0.3152	-0.0171	0.0147	0.0236	-0.047	-0.0493	-0.0034	0.1543	0.125	0.1127	0.0903	0.1871	0.093	0.4099	0.4593	0.417	0.3617	0.2988	0.2751	0.409	0.4123	0.3813	0.4371	0.4345	0.4439	0.1585	0.1058	0.1175	0.0897	0.1235	0.078	0.0099	0.0047	0.0341	0.0352	0.0377	0.0199	0.3215
5.25	0.1017	0.1792	0.1163	0.1274	0.176	0.1004	0.445	0.4618	0.6068	0.2922	0.3297	0.3983	-0.0161	0.0185	0.0269	-0.0436	-0.047	0.0017	0.1771	0.1526	0.1298	0.1286	0.1808	0.1373	0.4591	0.4898	0.473	0.4022	0.336	0.2831	0.4608	0.4608	0.4312	0.496	0.4961	0.4999	0.1911	0.1338	0.1485	0.0735	0.1439	0.0915	0.0133	0.0047	0.0382	0.0339	0.0367	0.0257	0.3577
5.5	0.1278	0.2044	0.1316	0.1345	0.1883	0.1125	0.5011	0.5127	0.6598	0.3069	0.3804	0.4284	-0.0136	0.0205	0.0283	-0.042	-0.0441	0.0012	0.2004	0.1945	0.1621	0.1391	0.1781	0.1236	0.5127	0.5281	0.5171	0.4334	0.3414	0.317	0.5147	0.5118	0.4908	0.5541	0.553	0.5643	0.2249	0.163	0.1789	0.053	0.1235	0.0407	0.016	0.0094	0.041	0.0326	0.032	0.0279	0.4047
5.75	0.1528	0.2295	0.1476	0.1478	0.2041	0.1253	0.5575	0.5599	0.7103	0.3627	0.4737	0.4968	-0.0131	0.0228	0.0312	-0.039	-0.0412	0.0065	0.2264	0.2284	0.1877	0.2424	0.2115	0.1026	0.562	0.559	0.5643	0.4769	0.3791	0.3518	0.5633	0.5611	0.5374	0.6107	0.6056	0.6189	0.2526	0.1892	0.2074	0.1473	0.1619	0.0752	0.0156	0.0146	0.0447	0.031	0.0269	0.0294	0.4447
6	0.1723	0.2565	0.1636	0.1397	0.2117	0.1316	0.6098	0.6018	0.7568	0.4163	0.5142	0.5505	-0.0113	0.0262	0.034	-0.0375	-0.0403	0.0013	0.2596	0.2554	0.2187	0.2405	0.224	0.1601	0.6131	0.5819	0.6073	0.4704	0.4047	0.3729	0.6069	0.6081	0.5767	0.6622	0.6602	0.6692	0.2965	0.2304	0.2471	0.1332	0.1937	0.0746	0.0196	0.0179	0.0491	0.0313	0.0278	0.0325	0.484
6.25	0.1941	0.2795	0.1847	0.1415	0.2322	0.1474	0.6579	0.6417	0.8171	0.4893	0.587	0.6836	-0.0093	0.029	0.0384	-0.0361	-0.0381	0	0.2888	0.2901	0.2522	0.2543	0.3126	0.227	0.6524	0.6347	0.6453	0.5388	0.4479	0.395	0.6512	0.6477	0.6224	0.7109	0.7103	0.7204	0.3319	0.2651	0.2799	0.113	0.2508	0.1085	0.0244	0.0218	0.0525	0.0317	0.033	0.0324	0.5199
6.5	0.2175	0.3011	0.2068	0.1615	0.2468	0.1604	0.7073	0.6864	0.8662	0.5666	0.6468	0.725	-0.0073	0.0317	0.0426	-0.0346	-0.0374	0.0006	0.322	0.3294	0.2847	0.2685	0.2853	0.2693	0.6846	0.6624	0.6893	0.5661	0.4809	0.4781	0.6932	0.6897	0.6661	0.7598	0.7594	0.7717	0.3612	0.2979	0.3192	0.2105	0.224	0.1908	0.0297	0.0262	0.0544	0.035	0.0399	0.0358	0.5477
6.75	0.2402	0.3302	0.2163	0.1622	0.2561	0.175	0.7548	0.7284	0.9008	0.5912	0.7353	0.8246	-0.0058	0.0347	0.0436	-0.035	-0.0364	0.0021	0.3615	0.3636	0.3192	0.2301	0.3794	0.2993	0.7271	0.7074	0.7204	0.5897	0.5321	0.4923	0.7383	0.7371	0.7104	0.8117	0.809	0.8227	0.3952	0.3346	0.3569	0.2208	0.3335	0.2291	0.0347	0.0306	0.0623	0.0403	0.0488	0.0427	0.5708
7	0.2574	0.36	0.2358	0.1357	0.2594	0.1503	0.7949	0.7598	0.9292	0.6969	0.8133	0.8448	-0.0037	0.0373	0.0474	-0.0323	-0.0359	-0.0045	0.3893	0.4014	0.3566	0.3765	0.4377	0.2837	0.7628	0.7359	0.7559	0.6702	0.5963	0.5592	0.7861	0.7834	0.7527	0.8623	0.8555	0.872	0.4317	0.3763	0.3968	0.2988	0.3756	0.2451	0.041	0.0354	0.0655	0.0399	0.0491	0.0456	0.5923
7.25	0.2779	0.3896	0.2567	0.1629	0.2732	0.1714	0.8348	0.7864	0.9433	0.7586	0.8795	0.9378	-0.0027	0.0396	0.0492	-0.0322	-0.0349	-0.007	0.4206	0.4407	0.3938	0.392	0.4044	0.3794	0.7889	0.7864	0.7781	0.7226	0.6072	0.5699	0.8311	0.8234	0.7878	0.9078	0.9	0.9172	0.4686	0.4185	0.4365	0.312	0.3758	0.2501	0.0453	0.0401	0.0644	0.0427	0.0517	0.0457	0.6074
7.5	0.296	0.4165	0.2779	0.1868	0.2918	0.2005	0.8674	0.8085	0.9554	0.8234	0.9249	1.0028	-0.0015	0.0423	0.0509	-0.0313	-0.034	-0.0055	0.4599	0.4804	0.4269	0.4443	0.3806	0.3821	0.8013	0.8212	0.8027	0.7554	0.6693	0.6354	0.8625	0.8524	0.8166	0.9493	0.9364	0.9585	0.5067	0.4506	0.4805	0.3108	0.4259	0.2753	0.0489	0.0432	0.0659	0.044	0.0547	0.0467	0.6153
7.75	0.3151	0.4407	0.2985	0.2183	0.3031	0.2101	0.8884	0.8164	0.9563	0.8822	0.9762	1.0835	0.0004	0.0444	0.0529	-0.0313	-0.0326	0.0087	0.4859	0.5183	0.4594	0.5087	0.5082	0.3732	0.8139	0.852	0.8102	0.7904	0.7043	0.6891	0.8871	0.8758	0.84	0.9779	0.9626	0.9918	0.5376	0.4952	0.517	0.3644	0.4605	0.3482	0.0519	0.0465	0.0684	0.0484	0.0602	0.0503	0.6203
8	0.339	0.4621	0.3085	0.2367	0.3553	0.223	0.8997	0.8165	0.9567	0.9155	0.9777	1.1069	0.0017	0.0465	0.0549	-0.0297	-0.0307	0.015	0.5129	0.559	0.497	0.5597	0.5478	0.4895	0.8185	0.8828	0.8181	0.8141	0.7338	0.7293	0.9055	0.8902	0.8466	0.9997	0.9789	1.0126	0.574	0.5357	0.5571	0.368	0.4652	0.3153	0.055	0.0495	0.0744	0.0525	0.0644	0.0515	0.6234
8.25	0.3608	0.4815	0.3221	0.2632	0.3719	0.2644	0.91	0.8211	0.9644	0.9014	0.9384	1.0311	0.003	0.0477	0.0577	-0.0287	-0.0298	0.0193	0.5365	0.5948	0.5249	0.6348	0.6113	0.4977	0.8215	0.9173	0.8271	0.8709	0.7658	0.7848	0.9197	0.8977	0.8525	1.0141	0.9875	1.0241	0.6064	0.5777	0.6018	0.4074	0.5039	0.3659	0.0597	0.0507	0.0756	0.0538	0.0655	0.0523	0.6311
8.5	0.3744	0.4993	0.3394	0.2804	0.3737	0.2698	0.9076	0.8201	0.9656	0.8702	0.9086	1.0158	0.0044	0.0504	0.06	-0.0278	-0.0285	0.0184	0.5625	0.6213	0.5507	0.6188	0.6918	0.5537	0.828	0.942	0.8287	0.915	0.7962	0.8229	0.9231	0.9052	0.8533	1.0203	0.9951	1.0309	0.6351	0.6105	0.6335	0.4271	0.5733	0.4659	0.0628	0.0521	0.0734	0.0558	0.0671	0.0516	0.6328
8.75	0.3957	0.5157	0.354	0.3056	0.4086	0.2749	0.909	0.8264	0.9658	0.8672	0.9357	1.0475	0.0054	0.0529	0.063	-0.0281	-0.0276	0.0186	0.5864	0.6541	0.5769	0.6861	0.7104	0.5786	0.8306	0.9545	0.8324	0.9111	0.8414	0.825	0.9255	0.9029	0.8554	1.0257	0.9998	1.0365	0.6595	0.6417	0.6651	0.4815	0.6258	0.5394	0.0655	0.0538	0.0758	0.0571	0.066	0.0542	0.6356
9	0.4054	0.5369	0.3673	0.3346	0.4225	0.3078	0.9134	0.8289	0.9691	0.8867	0.9584	1.0559	0.0065	0.0553	0.0655	-0.0277	-0.0264	0.0235	0.6108	0.679	0.6004	0.5831	0.6599	0.5615	0.8407	0.9756	0.8375	0.9818	0.8687	0.8466	0.9294	0.9059	0.8587	1.0275	0.9969	1.0394	0.6828	0.6661	0.6953	0.5399	0.6624	0.5468	0.0677	0.0558	0.0789	0.0573	0.0654	0.0536	0.6374
9.25	0.4266	0.5529	0.3777	0.3595	0.4342	0.3317	0.9128	0.8248	0.968	0.8934	0.9563	1.067	0.0074	0.0573	0.0674	-0.0274	-0.0264	0.026	0.6293	0.7043	0.619	0.6324	0.6285	0.5856	0.8471	0.9902	0.8447	1.0016	0.8369	0.8892	0.9347	0.9051	0.8559	1.0285	1	1.04	0.7035	0.6908	0.7163	0.5808	0.68	0.4985	0.0705	0.0571	0.0802	0.0586	0.0658	0.0563	0.6449
9.5	0.4422	0.5687	0.3942	0.3782	0.4527	0.3299	0.9118	0.8262	0.9615	0.8978	0.959	1.0641	0.0089	0.059	0.0703	-0.0272	-0.0256	0.0285	0.644	0.7223	0.6421	0.6908	0.6993	0.6528	0.8457	0.9967	0.8456	1.0184	0.8472	0.9128	0.9346	0.9051	0.8556	1.0306	1.0019	1.0421	0.7305	0.7143	0.7444	0.6231	0.7146	0.5741	0.0728	0.0585	0.0808	0.059	0.0641	0.0569	0.6473
9.75	0.4533	0.5849	0.4031	0.4133	0.4671	0.3523	0.9127	0.8198	0.9599	0.8984	0.9518	1.0638	0.0101	0.0613	0.0719	-0.0251	-0.0236	0.029	0.662	0.7403	0.6629	0.6968	0.6663	0.6513	0.8448	1.0038	0.8455	1.0038	0.8435	0.9216	0.9364	0.9074	0.857	1.0323	1.004	1.0435	0.7499	0.741	0.7744	0.617	0.8019	0.5822	0.0761	0.0593	0.0832	0.0596	0.0638	0.0567	0.6504
10	0.4675	0.6033	0.4166	0.4322	0.5017	0.3564	0.8968	0.8216	0.9634	0.893	0.9429	1.0581	0.0111	0.0631	0.0736	-0.0253	-0.0228	0.0324	0.6811	0.7585	0.684	0.6996	0.7542	0.6497	0.8429	0.9879	0.8441	0.9986	0.8633	0.9444	0.934	0.9067	0.8553	1.0307	1.0046	1.0435	0.7706	0.7669	0.8033	0.6302	0.8205	0.6188	0.0773	0.0601	0.0849	0.0597	0.0629	0.0577	0.6522
10.25	0.4849	0.6174	0.4328	0.4565	0.5213	0.3785	0.9086	0.8232	0.9643	0.8858	0.9398	1.0464	0.0122	0.0641	0.0762	-0.0239	-0.0211	0.0358	0.7015	0.7838	0.7051	0.7181	0.7574	0.6632	0.8474	0.9763	0.8445	0.9821	0.8403	0.9189	0.9276	0.9025	0.8565	1.0307	1.0038	1.0443	0.7886	0.7886	0.824	0.6933	0.8183	0.675	0.0796	0.0612	0.0864	0.0607	0.0652	0.059	0.6509
10.5	0.4951	0.6308	0.4435	0.4723	0.5261	0.3935	0.9094	0.8199	0.9662	0.8753	0.9305	1.04	0.0134	0.0651	0.0801	-0.0225	-0.0206	0.038	0.7125	0.7976	0.7192	0.6878	0.7428	0.6951	0.844	0.9578	0.8396	0.9158	0.8318	0.902	0.93	0.9078	0.8579	1.0321	1.0055	1.0435	0.8007	0.8046	0.8461	0.7073	0.8574	0.6963	0.0807	0.0624	0.0878	0.0608	0.0653	0.0591	0.6508
10.75	0.507	0.6449	0.4547	0.4955	0.5485	0.4086	0.9064	0.8155	0.9678	0.8678	0.924	1.0322	0.0163	0.0667	0.0807	-0.0226	-0.0195	0.0375	0.7281	0.8132	0.7344	0.6696	0.7721	0.7193	0.841	0.9582	0.8393	0.954	0.8282	0.9051	0.9329	0.9077	0.8559	1.0307	1.006	1.0431	0.812	0.8246	0.8653	0.7193	0.8811	0.7295	0.0815	0.0637	0.0892	0.062	0.0668	0.0585	0.6515
11	0.5182	0.6598	0.4653	0.5152	0.5612	0.427	0.9087	0.819	0.9611	0.863	0.9155	1.0269	0.0184	0.0683	0.0802	-0.0218	-0.0175	0.0394	0.7439	0.8345	0.7463	0.6584	0.7592	0.6905	0.8406	0.9397	0.8407	0.9092	0.8264	0.8715	0.9344	0.9046	0.8546	1.0321	1.0037	1.0421	0.8152	0.8449	0.8856	0.7398	0.8768	0.77	0.0825	0.065	0.0904	0.0644	0.0687	0.0599	0.6527
11.25	0.5279	0.6704	0.4757	0.5274	0.5771	0.436	0.9032	0.8211	0.9652	0.8565	0.9101	1.0199	0.0203	0.0699	0.0813	-0.0204	-0.0168	0.0381	0.7564	0.8456	0.7569	0.7752	0.8067	0.7446	0.836	0.9343	0.8387	0.8817	0.8169	0.8583	0.9355	0.9032	0.8542	1.0309	1.003	1.0445	0.8196	0.8581	0.9014	0.7395	0.9195	0.7944	0.084	0.0666	0.0921	0.0657	0.0708	0.0595	0.6531
11.5	0.5411	0.6842	0.4871	0.5315	0.5891	0.4491	0.8976	0.8135	0.9585	0.8481	0.8993	1.0083	0.0207	0.0712	0.0842	-0.0185	-0.0143	0.0391	0.7671	0.8578	0.7718	0.717	0.7928	0.7755	0.8352	0.929	0.8347	0.888	0.8033	0.8807	0.937	0.9019	0.8531	1.0321	1.0021	1.0425	0.8207	0.8703	0.911	0.7697	0.9555	0.8264	0.0843	0.0681	0.0936	0.066	0.0738	0.0638	0.6492
11.75	0.5514	0.6919	0.4952	0.5495	0.6071	0.4504	0.9069	0.8131	0.9543	0.84	0.8985	1.001	0.0229	0.0727	0.0868	-0.0179	-0.0134	0.0404	0.7776	0.8681	0.7852	0.7008	0.8352	0.7733	0.838	0.9336	0.8343	0.8955	0.8052	0.8561	0.9375	0.9007	0.8522	1.029	1.0009	1.0423	0.8213	0.8778	0.916	0.7979	0.9524	0.8241	0.0855	0.0699	0.0946	0.0678	0.0741	0.0694	0.645
12	0.5619	0.7013	0.5017	0.5569	0.6181	0.4702	0.9063	0.814	0.9525	0.8364	0.8855	0.9908	0.0238	0.0744	0.0886	-0.0169	-0.0096	0.0406	0.7852	0.8819	0.7958	0.7188	0.8384	0.7548	0.8386	0.9274	0.8337	0.8934	0.812	0.8568	0.9336	0.8982	0.8486	1.0276	0.9991	1.041	0.8208	0.8813	0.9199	0.7968	0.9699	0.8115	0.086	0.0717	0.0959	0.0697	0.0752	0.0702	0.6438
12.25	0.574	0.7092	0.5137	0.5753	0.6307	0.488	0.9039	0.814	0.9508	0.8274	0.8825	0.9803	0.0245	0.0758	0.0906	-0.0163	-0.0096	0.0401	0.7958	0.8867	0.8067	0.7581	0.8016	0.6951	0.8335	0.9335	0.8326	0.9044	0.806	0.8454	0.9345	0.8984	0.8496	1.028	0.9999	1.0424	0.8204	0.882	0.9184	0.8177	1.0091	0.8432	0.0865	0.0735	0.0974	0.0712	0.0761	0.0667	0.6449
12.5	0.5823	0.7225	0.5217	0.5929	0.6345	0.4939	0.9005	0.8105	0.9499	0.8226	0.8784	0.9788	0.0257	0.0774	0.0925	-0.0149	-0.0073	0.0388	0.8043	0.8976	0.8129	0.8372	0.8087	0.7503	0.8372	0.9315	0.8326	0.9012	0.8012	0.8604	0.9352	0.8984	0.8477	1.0292	0.9982	1.0419	0.8198	0.8813	0.9193	0.8166	0.9764	0.8642	0.0876	0.0749	0.0982	0.071	0.076	0.0634	0.6419
12.75	0.5921	0.7335	0.5297	0.6048	0.6527	0.4939	0.8982	0.8099	0.9572	0.8183	0.8798	0.9699	0.0266	0.08	0.0947	-0.0161	-0.0076	0.0375	0.8114	0.9032	0.8203	0.7823	0.7973	0.7572	0.8344	0.9304	0.8316	0.8984	0.804	0.8513	0.9362	0.8993	0.8456	1.0291	0.9987	1.0394	0.8209	0.8824	0.9201	0.8034	1.0092	0.872	0.088	0.0766	0.0998	0.0717	0.0783	0.0664	0.6428
13	0.5977	0.7412	0.5424	0.6192	0.6682	0.502	0.8972	0.8063	0.9556	0.8127	0.8717	0.9638	0.0272	0.082	0.0961	-0.0153	-0.0075	0.0382	0.8122	0.9127	0.8263	0.741	0.872	0.8109	0.8355	0.9266	0.8288	0.9011	0.8034	0.852	0.9356	0.8961	0.8479	1.0283	0.9972	1.0397	0.8201	0.8845	0.9218	0.8072	1.0242	0.9056	0.089	0.0781	0.1006	0.0731	0.0779	0.0695	0.6409
13.25	0.6079	0.7517	0.549	0.6226	0.6781	0.5135	0.8985	0.8045	0.9542	0.8069	0.8676	0.9531	0.0276	0.0833	0.098	-0.015	-0.0063	0.0373	0.8153	0.9199	0.8311	0.842	0.878	0.743	0.8315	0.9261	0.8306	0.8957	0.7946	0.8445	0.9357	0.8957	0.8469	1.0283	0.9958	1.0385	0.8207	0.8831	0.9211	0.851	1.0383	0.9203	0.0904	0.079	0.1016	0.0733	0.0786	0.0684	0.6409
13.5	0.6211	0.7578	0.5595	0.6401	0.6847	0.52	0.8958	0.8037	0.9575	0.8021	0.8576	0.9432	0.0283	0.0852	0.0996	-0.0134	-0.0054	0.0362	0.8243	0.9234	0.8397	0.8303	0.9146	0.8171	0.8327	0.9229	0.8277	0.8895	0.7968	0.8469	0.9334	0.8955	0.8469	1.0275	0.9943	1.0381	0.82	0.8813	0.919	0.8534	1.0316	0.9341	0.0905	0.0805	0.1026	0.0742	0.0794	0.0685	0.6394
13.75	0.6315	0.7661	0.5658	0.6487	0.6979	0.5348	0.8939	0.8037	0.9533	0.7979	0.8505	0.9356	0.0293	0.0868	0.1005	-0.0124	-0.0039	0.037	0.8269	0.9239	0.844	0.8174	0.7938	0.8025	0.8303	0.9212	0.8284	0.893	0.7944	0.842	0.9316	0.8968	0.8452	1.0267	0.9941	1.0346	0.8161	0.8811	0.9188	0.863	1.0427	0.9273	0.0921	0.0813	0.1041	0.0749	0.081	0.0681	0.6372
14	0.6377	0.7753	0.5722	0.6561	0.7096	0.5438	0.8898	0.8037	0.9496	0.7953	0.8456	0.9281	0.0305	0.0882	0.102	-0.0123	-0.0032	0.0362	0.8309	0.9331	0.847	0.8075	0.8309	0.8043	0.8314	0.9201	0.8306	0.8924	0.7908	0.8376	0.9285	0.8946	0.8442	1.0233	0.993	1.0345	0.8182	0.8784	0.9169	0.8568	1.0614	0.9473	0.093	0.0821	0.1051	0.0766	0.0819	0.0681	0.6357
14.25	0.6441	0.7835	0.5815	0.6689	0.7184	0.5537	0.885	0.7988	0.9454	0.7932	0.8405	0.9225	0.0324	0.0899	0.1036	-0.0109	-0.0013	0.0369	0.8385	0.937	0.8489	0.8078	0.9288	0.7977	0.8303	0.9172	0.8294	0.8862	0.7899	0.8363	0.9298	0.8928	0.8402	1.024	0.9911	1.0336	0.816	0.8779	0.9133	0.8619	1.1043	0.9633	0.0944	0.0828	0.1064	0.0762	0.0826	0.0699	0.6353
14.5	0.6537	0.7897	0.5859	0.6786	0.7349	0.5587	0.883	0.8024	0.9455	0.7871	0.8387	0.9156	0.034	0.0912	0.1052	-0.0102	-0.0011	0.0381	0.8421	0.9421	0.8508	0.8213	0.8424	0.8306	0.8269	0.9126	0.8294	0.882	0.7886	0.8318	0.9297	0.8925	0.8409	1.0238	0.9897	1.0341	0.8156	0.8767	0.9137	0.8492	1.1388	0.9075	0.0948	0.0836	0.1077	0.0781	0.0835	0.0732	0.635
14.75	0.6563	0.7986	0.5906	0.6991	0.7515	0.5756	0.8818	0.801	0.9441	0.7905	0.8322	0.909	0.035	0.0923	0.1068	-0.0098	-0.0001	0.0376	0.845	0.9479	0.8579	0.8537	0.8804	0.8123	0.8276	0.9111	0.8284	0.881	0.7803	0.8304	0.9328	0.8907	0.8391	1.0244	0.9877	1.0322	0.8149	0.8755	0.9124	0.8513	1.1169	0.9717	0.0959	0.0848	0.1089	0.0797	0.0847	0.0748	0.6343
15	0.6651	0.8044	0.6	0.6973	0.7475	0.5792	0.8807	0.8013	0.9447	0.7854	0.8228	0.9071	0.0359	0.0937	0.1082	-0.0082	0.0021	0.0362	0.8456	0.9509	0.859	0.8085	0.855	0.8514	0.8279	0.9106	0.83	0.8775	0.7856	0.8214	0.9303	0.8915	0.8374	1.0248	0.9889	1.0299	0.8151	0.8738	0.9092	0.839	1.0985	0.9305	0.096	0.0854	0.1092	0.0798	0.0858	0.0802	0.6335
15.25	0.6712	0.8108	0.6098	0.709	0.7691	0.5807	0.8819	0.7973	0.9446	0.7817	0.8229	0.9036	0.0366	0.0947	0.1092	-0.0079	0.0032	0.0365	0.8489	0.9548	0.863	0.8247	0.8463	0.8394	0.8276	0.9086	0.8283	0.8802	0.7842	0.8234	0.9285	0.8954	0.8389	1.0218	0.9905	1.0321	0.812	0.8702	0.9111	0.8297	1.1018	0.8979	0.0969	0.0866	0.1104	0.0816	0.0869	0.0897	0.633
15.5	0.6809	0.8145	0.6186	0.7115	0.7722	0.5864	0.8773	0.7936	0.9442	0.7784	0.818	0.897	0.038	0.096	0.1109	-0.0069	0.004	0.0369	0.8531	0.9539	0.8643	0.8375	0.8558	0.821	0.8285	0.9055	0.8272	0.8771	0.7823	0.8186	0.9295	0.8941	0.8378	1.023	0.9895	1.0296	0.8122	0.873	0.9058	0.822	1.0973	0.9404	0.0978	0.0875	0.1107	0.0826	0.0866	0.0956	0.6349
15.75	0.6823	0.8208	0.6261	0.7195	0.7747	0.5888	0.8751	0.7935	0.9404	0.7728	0.8133	0.891	0.039	0.097	0.1122	-0.0055	0.0048	0.0375	0.8573	0.9574	0.8668	0.7754	0.866	0.8979	0.8267	0.9002	0.8286	0.8684	0.7737	0.816	0.9285	0.8927	0.84	1.0204	0.9888	1.0314	0.8068	0.8726	0.9022	0.8172	1.0995	0.9566	0.0985	0.088	0.1116	0.0829	0.0886	0.1007	0.6352
16	0.6888	0.8251	0.6287	0.7398	0.7828	0.5911	0.8761	0.7937	0.9376	0.7749	0.8132	0.8868	0.0403	0.098	0.1129	-0.0055	0.005	0.038	0.8594	0.9585	0.871	0.8343	0.9357	0.7947	0.8268	0.8977	0.8259	0.867	0.7739	0.8084	0.9269	0.8903	0.8386	1.0187	0.986	1.0312	0.8066	0.8727	0.9064	0.8162	1.1034	0.9657	0.1	0.0886	0.1125	0.0839	0.0891	0.1055	0.6354
16.25	0.6932	0.8298	0.6348	0.751	0.796	0.5969	0.8712	0.791	0.94	0.7674	0.8112	0.8855	0.0414	0.0989	0.1132	-0.0045	0.0061	0.0358	0.8599	0.9672	0.8735	0.7776	0.8765	0.8414	0.8281	0.8961	0.8251	0.8657	0.7686	0.806	0.9294	0.8908	0.8343	1.0202	0.9868	1.0296	0.8035	0.8697	0.9064	0.8097	1.1057	0.965	0.1009	0.0894	0.1134	0.0864	0.0905	0.1077	0.6344
16.5	0.6984	0.834	0.6417	0.758	0.7969	0.5985	0.8729	0.7899	0.939	0.7706	0.806	0.8832	0.0429	0.1001	0.1146	-0.0044	0.0069	0.0361	0.8632	0.9648	0.8757	0.7754	0.9234	0.8451	0.8276	0.8958	0.826	0.8645	0.7673	0.8054	0.9289	0.8893	0.8347	1.0194	0.9864	1.0283	0.8012	0.8631	0.9075	0.8094	1.0956	0.9504	0.1018	0.0902	0.1143	0.0876	0.0922	0.1088	0.6336
16.75	0.7015	0.8405	0.6479	0.756	0.803	0.5998	0.8717	0.7868	0.9394	0.7692	0.8018	0.8796	0.0445	0.101	0.1159	-0.0034	0.0073	0.0361	0.8675	0.9679	0.8785	0.7751	0.8426	0.8442	0.8265	0.8927	0.8228	0.8636	0.7704	0.803	0.9308	0.8899	0.835	1.0203	0.9877	1.0284	0.7992	0.8624	0.9065	0.8064	1.1094	0.9083	0.1022	0.0909	0.1148	0.0881	0.0937	0.1096	0.6328
17	0.7057	0.8433	0.6504	0.7621	0.812	0.6059	0.8685	0.7848	0.9352	0.7677	0.8021	0.8754	0.0461	0.1015	0.1163	-0.0029	0.0081	0.036	0.868	0.9678	0.8806	0.7688	0.9087	0.818	0.8285	0.8932	0.8259	0.8657	0.7641	0.8	0.9285	0.8906	0.8377	1.0196	0.9874	1.0283	0.8013	0.8628	0.9016	0.8037	1.0806	0.9282	0.1022	0.0913	0.1162	0.0892	0.0945	0.1094	0.6319
17.25	0.7084	0.8488	0.6517	0.7654	0.8181	0.607	0.8712	0.7828	0.935	0.7631	0.7952	0.87	0.0471	0.1023	0.117	-0.0018	0.01	0.035	0.8696	0.9723	0.8817	0.803	0.8979	0.8532	0.8309	0.8902	0.8228	0.858	0.7661	0.7986	0.9266	0.8926	0.836	1.0168	0.9887	1.0269	0.7907	0.8587	0.9051	0.8039	1.0695	0.9084	0.1023	0.0921	0.1168	0.0909	0.0949	0.1091	0.6307
17.5	0.7142	0.8565	0.6559	0.769	0.8257	0.6097	0.8716	0.7805	0.9343	0.7592	0.7956	0.8682	0.0484	0.1031	0.118	-0.0007	0.0113	0.0356	0.8698	0.9753	0.8841	0.7899	0.8949	0.866	0.8309	0.8898	0.8229	0.8594	0.7664	0.7971	0.9266	0.8945	0.8379	1.017	0.9895	1.026	0.7955	0.8568	0.8961	0.8024	1.067	0.9006	0.1031	0.0925	0.1179	0.091	0.0963	0.1063	0.6295
17.75	0.7168	0.8593	0.6604	0.7709	0.8305	0.6107	0.8724	0.781	0.9326	0.762	0.7944	0.8639	0.0494	0.1036	0.1187	0.0001	0.0118	0.0348	0.8672	0.9767	0.8859	0.7865	0.8976	0.8559	0.8292	0.89	0.8201	0.8627	0.7628	0.797	0.9282	0.8935	0.8366	1.0174	0.9874	1.0252	0.7922	0.851	0.8931	0.7911	1.0626	0.9416	0.1041	0.0932	0.1184	0.092	0.0973	0.0992	0.6282
18	0.7187	0.864	0.6647	0.7852	0.832	0.6161	0.8697	0.7815	0.9327	0.7553	0.7958	0.8618	0.0504	0.1046	0.1194	0.0011	0.0118	0.0341	0.8701	0.9793	0.8877	0.786	0.8537	0.8712	0.83	0.8885	0.8194	0.8621	0.7619	0.7953	0.9253	0.8933	0.8342	1.0163	0.986	1.0245	0.7943	0.8553	0.8924	0.777	1.0635	0.9393	0.104	0.0935	0.1191	0.0926	0.0972	0.0911	0.6268
18.25	0.7233	0.867	0.6673	0.7891	0.8431	0.6192	0.868	0.7815	0.9318	0.7541	0.7892	0.8571	0.0511	0.105	0.1201	0.0016	0.0127	0.0355	0.8736	0.9813	0.8912	0.7628	0.9015	0.8159	0.8312	0.888	0.8185	0.8568	0.7604	0.7922	0.9278	0.8905	0.8333	1.0165	0.9846	1.0235	0.7908	0.8522	0.8886	0.783	1.0725	0.9188	0.1052	0.0941	0.1192	0.0932	0.0976	0.0865	0.6272
18.5	0.7233	0.869	0.6705	0.799	0.8451	0.6255	0.8684	0.7791	0.9313	0.7539	0.786	0.8603	0.0521	0.1057	0.1211	0.0018	0.014	0.0348	0.8743	0.9861	0.8905	0.7877	0.9207	0.8418	0.8299	0.889	0.8175	0.8568	0.7622	0.7932	0.9263	0.8898	0.8355	1.0157	0.9845	1.0242	0.7865	0.8491	0.8891	0.7844	1.0716	0.9081	0.1067	0.0947	0.1201	0.0949	0.0984	0.0835	0.6291
18.75	0.732	0.8738	0.6768	0.8057	0.8537	0.6242	0.8687	0.7817	0.9298	0.7548	0.7821	0.8579	0.053	0.106	0.1218	0.0035	0.0149	0.0354	0.8771	0.9843	0.8936	0.777	0.9014	0.8267	0.8287	0.887	0.8155	0.8558	0.7649	0.7943	0.9255	0.8894	0.8349	1.0151	0.9837	1.024	0.7809	0.8449	0.887	0.7911	1.0634	0.9281	0.107	0.0954	0.1206	0.096	0.1004	0.0826	0.6301
19	0.7343	0.879	0.6768	0.8109	0.8636	0.6314	0.8675	0.7804	0.9282	0.7532	0.7785	0.8564	0.054	0.1067	0.1228	0.0041	0.0152	0.0352	0.879	0.9864	0.8933	0.7904	0.894	0.8396	0.8299	0.8876	0.8166	0.8549	0.759	0.794	0.9246	0.891	0.8332	1.0139	0.9841	1.023	0.7838	0.8414	0.8859	0.7851	1.0653	0.9038	0.1077	0.0958	0.1212	0.0965	0.1014	0.0825	0.63
19.25	0.7373	0.8807	0.6794	0.8197	0.8667	0.6298	0.8669	0.7804	0.9258	0.7517	0.7775	0.8541	0.0544	0.1075	0.1236	0.005	0.017	0.0358	0.8786	0.9865	0.8993	0.7964	0.8796	0.855	0.828	0.8867	0.8166	0.8526	0.7608	0.7971	0.9263	0.8913	0.832	1.0156	0.9854	1.022	0.7827	0.8444	0.8842	0.7863	1.0613	0.8853	0.1083	0.0965	0.1221	0.0972	0.1028	0.0837	0.6285
19.5	0.7385	0.8849	0.6842	0.8248	0.8714	0.6358	0.8656	0.7791	0.9248	0.7514	0.7788	0.8522	0.0549	0.1084	0.1244	0.0067	0.0176	0.0366	0.8812	0.9886	0.8972	0.779	0.8769	0.8616	0.8279	0.8856	0.8161	0.854	0.7623	0.7956	0.9252	0.893	0.8338	1.0146	0.9864	1.0216	0.7821	0.84	0.8828	0.7826	1.0415	0.9087	0.1086	0.0971	0.1226	0.0989	0.1026	0.0856	0.6282
19.75	0.7433	0.8878	0.6893	0.8307	0.8744	0.6361	0.8664	0.7774	0.9245	0.752	0.7773	0.8502	0.0554	0.1088	0.1253	0.0069	0.0188	0.0377	0.8856	0.9894	0.8992	0.7586	0.893	0.8555	0.8286	0.8851	0.8168	0.8562	0.7614	0.7907	0.926	0.8922	0.8328	1.0141	0.9851	1.0196	0.7815	0.834	0.8813	0.7827	1.0224	0.8787	0.1092	0.0976	0.1229	0.1003	0.1052	0.0878	0.6288
20	0.748	0.8914	0.6904	0.8309	0.8764	0.6341	0.863	0.7781	0.9215	0.7541	0.7749	0.8442	0.0561	0.1095	0.1262	0.0086	0.0199	0.0382	0.8869	0.994	0.9029	0.7758	0.8838	0.8409	0.8274	0.8871	0.8167	0.86	0.758	0.7904	0.9244	0.8921	0.8324	1.0125	0.9835	1.0196	0.7813	0.83	0.8815	0.7815	1.0281	0.8892	0.1097	0.098	0.1232	0.1012	0.1062	0.0893	0.6281
20.25	0.7516	0.8941	0.6945	0.8363	0.8804	0.6343	0.8625	0.7737	0.9206	0.7512	0.7733	0.8486	0.0566	0.11	0.1272	0.009	0.0215	0.0405	0.8871	0.9963	0.9025	0.7949	0.8714	0.8403	0.8269	0.8878	0.8167	0.8597	0.7623	0.7904	0.9231	0.8918	0.8324	1.0115	0.9826	1.0199	0.7788	0.829	0.8717	0.7935	1.0212	0.8813	0.1101	0.0987	0.1235	0.1033	0.1067	0.091	0.6258
20.5	0.7536	0.8937	0.6941	0.8406	0.8843	0.6368	0.8612	0.7733	0.9215	0.7505	0.7692	0.8481	0.0573	0.1105	0.1281	0.0102	0.0224	0.0432	0.8904	0.9955	0.902	0.7671	0.8735	0.8342	0.8268	0.8884	0.8148	0.8661	0.7628	0.7913	0.9224	0.8906	0.8326	1.0114	0.9824	1.0199	0.7759	0.8241	0.8723	0.7871	1.0203	0.9018	0.1104	0.099	0.1237	0.1042	0.1089	0.0938	0.6262
20.75	0.7523	0.9028	0.6993	0.8469	0.8852	0.6386	0.8602	0.7734	0.9175	0.7497	0.7671	0.8469	0.0579	0.1109	0.1286	0.0113	0.0227	0.0438	0.8919	0.9977	0.9036	0.779	0.854	0.822	0.8278	0.8882	0.814	0.8643	0.7601	0.7904	0.9227	0.8902	0.8321	1.0104	0.9808	1.0194	0.7747	0.8306	0.8634	0.7866	1.0142	0.8955	0.1105	0.0996	0.1242	0.1045	0.111	0.0958	0.6272
21	0.7578	0.9031	0.7038	0.85	0.8887	0.6403	0.859	0.7747	0.9202	0.7502	0.7643	0.8421	0.0582	0.1116	0.1293	0.012	0.0239	0.0458	0.8947	0.9984	0.9035	0.7772	0.8682	0.8438	0.8273	0.8891	0.8142	0.8639	0.7613	0.7904	0.9218	0.888	0.8309	1.0097	0.9803	1.0183	0.7745	0.8244	0.8629	0.7835	1.0119	0.9056	0.1126	0.1	0.1244	0.1071	0.1124	0.0989	0.6271
21.25	0.7601	0.9061	0.7033	0.8546	0.8901	0.6367	0.8585	0.7693	0.9189	0.7503	0.7668	0.84	0.0589	0.1121	0.1296	0.0121	0.0263	0.047	0.8969	0.997	0.9051	0.7808	0.8691	0.845	0.8283	0.8917	0.8138	0.8688	0.7607	0.7931	0.9214	0.8879	0.8309	1.0098	0.9802	1.0174	0.774	0.8215	0.863	0.7913	1.0154	0.9152	0.1131	0.1004	0.1248	0.108	0.1127	0.1022	0.6248
21.5	0.7632	0.9072	0.7085	0.8546	0.8989	0.6397	0.8576	0.7701	0.9203	0.7506	0.7649	0.8405	0.0596	0.1128	0.1304	0.0128	0.0268	0.0479	0.8983	0.9994	0.9083	0.7854	0.8618	0.8399	0.8281	0.8899	0.8131	0.8684	0.7598	0.7988	0.9215	0.8896	0.8304	1.0097	0.9797	1.0179	0.7743	0.8184	0.8638	0.783	1.0125	0.9323	0.1141	0.1008	0.1254	0.1095	0.1154	0.1047	0.6237
21.75	0.7675	0.9106	0.7103	0.8586	0.8968	0.6345	0.8581	0.772	0.918	0.7512	0.7631	0.8361	0.06	0.1133	0.1312	0.0138	0.0272	0.0509	0.8973	1.0018	0.9076	0.7524	0.8766	0.8366	0.8269	0.8889	0.8145	0.8717	0.7596	0.7964	0.9245	0.889	0.8304	1.0104	0.9787	1.0167	0.7715	0.8148	0.8613	0.7703	1.0074	0.9155	0.1145	0.1012	0.1259	0.1089	0.1178	0.1015	0.6223
22	0.7711	0.9129	0.7145	0.8651	0.8971	0.6345	0.8555	0.7717	0.9162	0.7473	0.7647	0.837	0.0608	0.1137	0.1315	0.0146	0.0285	0.049	0.8993	1.0001	0.9076	0.785	0.8756	0.8417	0.8266	0.8916	0.8141	0.8745	0.7551	0.7946	0.9256	0.8895	0.8315	1.0101	0.9795	1.017	0.7685	0.8137	0.859	0.7653	0.9995	0.9336	0.1149	0.1018	0.1268	0.1105	0.1199	0.1038	0.6231
22.25	0.7726	0.9134	0.7156	0.8651	0.9036	0.6314	0.8561	0.7724	0.9159	0.7485	0.7596	0.8348	0.0614	0.1145	0.132	0.0144	0.0286	0.0464	0.8989	1.0033	0.9066	0.7761	0.8465	0.8466	0.8284	0.8893	0.8137	0.8774	0.7578	0.7958	0.927	0.8903	0.8317	1.0102	0.979	1.0164	0.7663	0.813	0.8581	0.765	1.0017	0.9312	0.1149	0.1023	0.1273	0.1113	0.1207	0.1084	0.6223
22.5	0.7736	0.9196	0.7186	0.8669	0.9047	0.6311	0.855	0.77	0.9144	0.7446	0.7574	0.8319	0.0619	0.1153	0.1328	0.0152	0.03	0.0463	0.9013	1.0048	0.9087	0.7844	0.8474	0.8417	0.8281	0.8981	0.8155	0.8727	0.7566	0.7967	0.9265	0.8877	0.8292	1.0087	0.978	1.0156	0.7659	0.8141	0.8545	0.7628	0.9981	0.9354	0.1148	0.1029	0.1281	0.1132	0.1214	0.1101	0.6202
22.75	0.7796	0.9212	0.7158	0.8755	0.904	0.635	0.8526	0.7694	0.9138	0.7436	0.7562	0.8291	0.0623	0.1158	0.1338	0.0162	0.0311	0.0485	0.9018	1.0053	0.908	0.7673	0.8444	0.827	0.8263	0.8947	0.8151	0.8735	0.7541	0.7936	0.9256	0.8853	0.8303	1.0079	0.9767	1.0158	0.7672	0.8118	0.8552	0.759	1.0095	0.9329	0.1156	0.1035	0.1288	0.1124	0.1218	0.111	0.6197
23	0.7837	0.9212	0.7225	0.8768	0.9004	0.6341	0.8527	0.7698	0.9118	0.7485	0.7596	0.8348	0.0628	0.1164	0.1346	0.0167	0.031	0.0496	0.9016	1.0057	0.9095	0.7347	0.8507	0.8514	0.8279	0.8889	0.8115	0.8674	0.7548	0.7938	0.9253	0.886	0.8308	1.0084	0.9775	1.0149	0.7661	0.8103	0.8512	0.7544	1.0019	0.9387	0.1156	0.1039	0.1293	0.1136	0.1223	0.1131	0.6201
23.25	0.7836	0.9262	0.7267	0.8827	0.9025	0.6325	0.851	0.7687	0.9091	0.7446	0.7574	0.8319	0.0633	0.1171	0.1352	0.0173	0.0321	0.0503	0.9024	1.0066	0.9077	0.7356	0.8508	0.8205	0.826	0.8888	0.8111	0.8787	0.7546	0.7984	0.9232	0.8859	0.8314	1.0062	0.9752	1.0137	0.7643	0.8092	0.8459	0.7539	0.9987	0.941	0.1161	0.1044	0.1298	0.1146	0.1216	0.1171	0.6193
23.5	0.7856	0.9283	0.7269	0.882	0.904	0.6307	0.8512	0.7703	0.9075	0.7486	0.7572	0.8293	0.0637	0.1176	0.1359	0.0187	0.0321	0.0491	0.9033	1.0064	0.9102	0.735	0.842	0.8343	0.8246	0.8926	0.8089	0.8725	0.7561	0.7996	0.9234	0.8833	0.8287	1.0061	0.9746	1.013	0.7651	0.808	0.8438	0.7512	0.9978	0.9356	0.1153	0.1047	0.1303	0.1146	0.1236	0.1202	0.6204
23.75	0.7901	0.9283	0.7315	0.8768	0.9004	0.6341	0.8502	0.7709	0.9067	0.7495	0.7586	0.8344	0.064	0.1182	0.1365	0.0167	0.031	0.0496	0.9039	1.0073	0.9133	0.7347	0.8507	0.8514	0.8239	0.8873	0.8095	0.8644	0.7599	0.7988	0.9228	0.8846	0.8299	1.0055	0.9745	1.0164	0.7634	0.8092	0.8428	0.7544	1.0019	0.9387	0.1162	0.1052	0.1309	0.1136	0.1223	0.1131	0.6189
24	0.7926	0.9296	0.7329	0.8827	0.9025	0.6325	0.8515	0.7683	0.9052	0.7496	0.7575	0.8321	0.0646	0.1189	0.1371	0.0173	0.0321	0.0503	0.9051	1.0107	0.9158	0.7356	0.8508	0.8205	0.8227	0.8981	0.8072	0.8777	0.7596	0.7964	0.9223	0.884	0.83	1.0095	0.9753	1.0161	0.7641	0.8046	0.8398	0.7539	0.9987	0.941	0.1161	0.1056	0.1314	0.1146	0.1216	0.1171	0.6172
[truncated: 131 more columns]

## Sheet: Efm NCTC 12204 aerobic
Time (hr)	Arabinose	Arabinose	Arabinose	Arabinose	Arabinose	Arabinose	Fructose	Fructose	Fructose	Fructose	Fructose	Fructose	Fucose	Fucose	Fucose	Fucose	Fucose	Fucose	Galactose	Galactose	Galactose	Galactose	Galactose	Galactose	Glucose	Glucose	Glucose	Glucose	Glucose	Glucose	Mannose	Mannose	Mannose	Mannose	Mannose	Mannose	Ribose	Ribose	Ribose	Ribose	Ribose	Ribose	Xylose	Xylose	Xylose	Xylose	Xylose	Xylose	N-acetylglucosamine
	Expt 2	Expt 2	Expt 2	Expt 4	Expt 4	Expt 4	Expt 1	Expt 1	Expt 1	Expt 3	Expt 3	Expt 3	Expt 2	Expt 2	Expt 2	Expt 4	Expt 4	Expt 4	Expt 2	Expt 2	Expt 2	Expt 4	Expt 4	Expt 4	Expt 1	Expt 1	Expt 2	Expt 2	Expt 3	Expt 3	Expt 2	Expt 3	Expt 3	Expt 4	Expt 4	Expt 4	Expt 1	Expt 1	Expt 1	Expt 4	Expt 4	Expt 4	Expt 1	Expt 1	Expt 1	Expt 2	Expt 2	Expt 2	Expt 1
0	0.1108	0.1112	0.1224	0.177	0.178	0.185	0.273	0.2779	0.2485	0.2853	0.2856	0.2855	0.161	0.1612	0.1618	0.172	0.177	0.18	0.1403	0.1419	0.1464	0.178	0.183	0.184	0.2213	0.2665	0.1594	0.1582	0.2764	0.282	0.1526	0.2733	0.2755	0.2165	0.184	0.204	0.1178	0.1175	0.1103	0.19	0.182	0.182	0.0791	0.0817	0.0798	0.1607	0.1606	0.1545	0.2154
0.25	0.1057	0.1082	0.113	0.166	0.172	0.167	0.2337	0.2283	0.2052	0.2485	0.2339	0.2178	0.1452	0.14	0.1417	0.164	0.172	0.165	0.1326	0.1329	0.1389	0.165	0.167	0.168	0.2006	0.2301	0.1472	0.1479	0.237	0.2358	0.1415	0.2917	0.2279	0.202	0.171	0.191	0.1181	0.1154	0.1146	0.189	0.176	0.169	0.0753	0.0785	0.0757	0.1434	0.1418	0.1373	0.1844
0.5	0.099	0.1014	0.1083	0.145	0.152	0.153	0.1909	0.1889	0.166	0.1955	0.1885	0.1726	0.1305	0.128	0.1293	0.151	0.16	0.149	0.1289	0.1279	0.1324	0.152	0.152	0.151	0.1721	0.196	0.1359	0.1371	0.1958	0.1963	0.1252	0.2106	0.1957	0.1632	0.157	0.172	0.119	0.1231	0.1223	0.175	0.156	0.153	0.0805	0.0786	0.077	0.1246	0.1372	0.1225	0.1717
0.75	0.0986	0.101	0.1065	0.142	0.15	0.146	0.181	0.1788	0.1563	0.1841	0.1748	0.1618	0.1263	0.1258	0.1272	0.137	0.144	0.145	0.1274	0.1267	0.1299	0.15	0.148	0.146	0.1599	0.1836	0.1343	0.1313	0.1848	0.1769	0.1158	0.2161	0.1627	0.1582	0.153	0.162	0.1208	0.1252	0.1265	0.171	0.153	0.147	0.0809	0.0801	0.0775	0.1196	0.1285	0.1196	0.1566
1	0.0999	0.1021	0.1065	0.142	0.149	0.144	0.169	0.1674	0.1451	0.1679	0.1605	0.1502	0.1258	0.1268	0.129	0.136	0.147	0.141	0.125	0.1255	0.1301	0.143	0.143	0.145	0.1612	0.179	0.1332	0.1322	0.1738	0.1723	0.1138	0.1693	0.1494	0.1434	0.149	0.162	0.1207	0.1265	0.1259	0.17	0.151	0.146	0.0802	0.0795	0.0785	0.1175	0.1289	0.1186	0.1443
1.25	0.1009	0.1029	0.1073	0.141	0.147	0.143	0.1625	0.1642	0.1418	0.1636	0.1516	0.1479	0.1296	0.1249	0.1263	0.14	0.146	0.142	0.1259	0.1263	0.1309	0.141	0.141	0.144	0.1603	0.1736	0.1369	0.129	0.1677	0.1687	0.1175	0.1509	0.1417	0.1372	0.153	0.163	0.1247	0.1289	0.1286	0.171	0.149	0.147	0.082	0.0802	0.0799	0.1131	0.1245	0.1151	0.1426
1.5	0.1014	0.1044	0.1091	0.139	0.149	0.145	0.1647	0.1651	0.1432	0.1668	0.1519	0.1493	0.1277	0.1253	0.128	0.14	0.146	0.139	0.1277	0.127	0.1327	0.143	0.142	0.145	0.1661	0.1792	0.1394	0.1346	0.1742	0.1713	0.1272	0.1508	0.1414	0.1417	0.156	0.167	0.1258	0.1313	0.1315	0.172	0.152	0.146	0.0819	0.0815	0.0801	0.1106	0.1212	0.1164	0.1433
1.75	0.103	0.1059	0.1106	0.14	0.15	0.147	0.1696	0.1689	0.1474	0.1708	0.1562	0.1539	0.1304	0.124	0.1299	0.14	0.143	0.14	0.1289	0.128	0.1343	0.145	0.143	0.145	0.1696	0.1809	0.1433	0.1353	0.175	0.1716	0.1296	0.1544	0.1461	0.1451	0.162	0.174	0.1315	0.1312	0.133	0.173	0.155	0.147	0.0825	0.0806	0.0796	0.1077	0.1213	0.1142	0.1496
2	0.1046	0.108	0.1134	0.14	0.15	0.148	0.1777	0.1771	0.1552	0.1805	0.162	0.163	0.1313	0.1256	0.1304	0.139	0.144	0.142	0.1327	0.1308	0.1357	0.146	0.143	0.143	0.1783	0.1896	0.1518	0.144	0.1834	0.1795	0.1345	0.1605	0.152	0.1509	0.166	0.178	0.1324	0.1349	0.1369	0.167	0.157	0.148	0.084	0.0827	0.081	0.1067	0.1215	0.1137	0.1564
2.25	0.1092	0.1096	0.1165	0.148	0.15	0.153	0.1885	0.188	0.1649	0.1908	0.1731	0.173	0.1324	0.1243	0.133	0.142	0.15	0.145	0.1356	0.1356	0.1392	0.152	0.149	0.147	0.1891	0.2029	0.1601	0.1528	0.201	0.1904	0.1438	0.167	0.1638	0.162	0.176	0.19	0.1349	0.1392	0.1382	0.171	0.148	0.145	0.0849	0.0816	0.0817	0.1077	0.1208	0.1125	0.1662
2.5	0.1107	0.1129	0.1191	0.147	0.154	0.155	0.205	0.2044	0.1793	0.208	0.1863	0.1898	0.1349	0.1285	0.1352	0.143	0.15	0.149	0.1389	0.139	0.1443	0.152	0.148	0.152	0.2028	0.2203	0.1705	0.1572	0.2183	0.2057	0.1574	0.1788	0.1776	0.1755	0.191	0.198	0.1409	0.1426	0.1426	0.173	0.15	0.15	0.0865	0.0837	0.0823	0.1081	0.1206	0.1126	0.1823
2.75	0.1137	0.1157	0.1228	0.148	0.157	0.159	0.2262	0.2258	0.2	0.2334	0.2073	0.2123	0.1366	0.1293	0.1368	0.142	0.155	0.148	0.1442	0.1443	0.1502	0.156	0.152	0.157	0.2218	0.2422	0.1865	0.1756	0.242	0.2275	0.1705	0.1939	0.1956	0.1921	0.201	0.216	0.1463	0.1486	0.1475	0.178	0.159	0.153	0.0886	0.0846	0.0835	0.1072	0.1194	0.1156	0.1992
3	0.1178	0.1183	0.1253	0.154	0.158	0.16	0.253	0.2513	0.2247	0.2648	0.2315	0.239	0.139	0.133	0.1394	0.142	0.152	0.151	0.1507	0.1503	0.1569	0.162	0.158	0.162	0.2479	0.2734	0.2043	0.1968	0.2722	0.2604	0.1896	0.2107	0.2214	0.2126	0.223	0.229	0.1548	0.1567	0.1549	0.181	0.162	0.157	0.0907	0.0871	0.0866	0.107	0.1222	0.1162	0.2218
3.25	0.1205	0.1218	0.1309	0.157	0.163	0.169	0.2869	0.2869	0.2573	0.3039	0.2641	0.2758	0.1419	0.1353	0.1429	0.147	0.154	0.155	0.1575	0.1588	0.1636	0.168	0.165	0.168	0.281	0.3116	0.2263	0.2161	0.3167	0.2987	0.2151	0.2281	0.2499	0.236	0.244	0.248	0.1596	0.164	0.1596	0.187	0.164	0.164	0.0906	0.0888	0.0867	0.1069	0.1213	0.1173	0.2521
3.5	0.1268	0.1281	0.1352	0.167	0.173	0.174	0.3295	0.3288	0.2973	0.3557	0.2998	0.3269	0.1471	0.1394	0.1471	0.15	0.16	0.16	0.1652	0.1674	0.174	0.176	0.173	0.18	0.3199	0.3598	0.2548	0.2435	0.3681	0.3435	0.2421	0.2587	0.2838	0.2671	0.272	0.277	0.1678	0.1718	0.1702	0.197	0.173	0.168	0.0909	0.0907	0.0882	0.1097	0.1222	0.1193	0.2883
3.75	0.1309	0.1319	0.1409	0.169	0.175	0.181	0.3858	0.3874	0.3504	0.416	0.3609	0.3918	0.1499	0.1425	0.1501	0.155	0.162	0.161	0.1746	0.1757	0.1866	0.187	0.179	0.188	0.3677	0.4131	0.2912	0.2715	0.4314	0.3942	0.2745	0.2919	0.3264	0.3017	0.305	0.307	0.1806	0.1829	0.1805	0.21	0.186	0.182	0.093	0.0933	0.0904	0.1096	0.1228	0.119	0.3375
4	0.1354	0.1363	0.1495	0.176	0.18	0.189	0.4576	0.4573	0.418	0.5083	0.4304	0.4673	0.1552	0.147	0.1549	0.161	0.164	0.165	0.1926	0.1864	0.1959	0.198	0.186	0.196	0.4223	0.4778	0.3284	0.3101	0.5078	0.4559	0.3125	0.3461	0.3772	0.3487	0.336	0.343	0.1906	0.1918	0.19	0.218	0.197	0.196	0.0938	0.0943	0.0936	0.1111	0.1252	0.1213	0.4097
4.25	0.1495	0.152	0.1585	0.182	0.191	0.197	0.5302	0.5367	0.4866	0.5879	0.5053	0.5546	0.1596	0.1514	0.1583	0.163	0.17	0.17	0.2018	0.2064	0.2075	0.211	0.203	0.212	0.489	0.5573	0.3739	0.3469	0.6032	0.5298	0.3582	0.4024	0.4439	0.3989	0.384	0.387	0.2036	0.2053	0.2021	0.237	0.213	0.207	0.0935	0.0937	0.0945	0.1115	0.1251	0.1214	0.4882
4.5	0.1653	0.1672	0.1763	0.19	0.199	0.208	0.6094	0.6231	0.5618	0.6742	0.5861	0.6482	0.1663	0.1554	0.1624	0.171	0.175	0.176	0.2093	0.2195	0.2217	0.226	0.221	0.227	0.5666	0.6402	0.4272	0.3941	0.699	0.6053	0.4057	0.4591	0.5085	0.453	0.429	0.444	0.2198	0.221	0.2177	0.255	0.23	0.222	0.0946	0.0962	0.0947	0.1138	0.1274	0.1242	0.5694
4.75	0.1748	0.1762	0.1854	0.203	0.211	0.222	0.7012	0.7187	0.6456	0.7619	0.6895	0.739	0.1695	0.1603	0.1668	0.175	0.177	0.182	0.2212	0.2328	0.2383	0.241	0.232	0.242	0.6534	0.7293	0.491	0.4441	0.7941	0.6893	0.4648	0.5238	0.5891	0.5165	0.494	0.487	0.237	0.2368	0.2342	0.276	0.253	0.242	0.0974	0.0972	0.0966	0.1137	0.1284	0.1224	0.6473
5	0.1828	0.1846	0.1951	0.21	0.221	0.229	0.7894	0.808	0.7247	0.8488	0.7789	0.8204	0.1741	0.1645	0.1718	0.182	0.181	0.184	0.2349	0.2401	0.2625	0.252	0.245	0.261	0.7456	0.8171	0.5622	0.5	0.8821	0.7717	0.5224	0.5849	0.6576	0.5782	0.544	0.56	0.2597	0.259	0.2554	0.292	0.268	0.263	0.0998	0.1013	0.0992	0.1174	0.1314	0.1246	0.7209
5.25	0.1956	0.199	0.205	0.225	0.239	0.243	0.8764	0.8993	0.8053	0.9327	0.8659	0.9098	0.1783	0.1682	0.1747	0.19	0.19	0.19	0.2569	0.2585	0.2716	0.281	0.264	0.282	0.8342	0.9017	0.6346	0.5612	0.9652	0.8455	0.5807	0.651	0.7403	0.6433	0.605	0.62	0.2903	0.2849	0.2807	0.32	0.301	0.284	0.101	0.1029	0.1037	0.1191	0.1319	0.1264	0.7905
5.5	0.2057	0.2084	0.219	0.236	0.247	0.258	0.9603	0.9845	0.8799	1.014	0.944	0.9809	0.1842	0.1708	0.177	0.194	0.192	0.196	0.278	0.2807	0.2945	0.299	0.288	0.308	0.9258	0.9828	0.7177	0.6357	1.0437	0.9153	0.6406	0.7232	0.8148	0.7095	0.67	0.693	0.3084	0.3211	0.3305	0.352	0.326	0.317	0.104	0.1052	0.1085	0.1198	0.1332	0.1283	0.852
5.75	0.2147	0.2178	0.2307	0.253	0.263	0.28	1.0381	1.069	0.9545	1.0852	1.0166	1.0533	0.1904	0.1746	0.1794	0.202	0.199	0.2	0.3006	0.3038	0.3198	0.327	0.316	0.334	1.0109	1.0609	0.8006	0.7156	1.1128	0.9795	0.7002	0.7888	0.8893	0.7735	0.729	0.746	0.3317	0.3486	0.3275	0.39	0.364	0.352	0.1062	0.1077	0.1111	0.1227	0.135	0.1303	0.9075
6	0.227	0.2305	0.2439	0.267	0.276	0.293	1.1149	1.1454	1.0258	1.1563	1.0828	1.1188	0.1979	0.18	0.1833	0.2	0.2	0.201	0.3289	0.3281	0.3458	0.355	0.338	0.357	1.0926	1.1281	0.8737	0.8094	1.1724	1.0276	0.7646	0.8572	0.9492	0.8385	0.783	0.802	0.3637	0.3613	0.3466	0.432	0.404	0.389	0.1083	0.1093	0.1123	0.1253	0.1366	0.1334	0.9578
6.25	0.2432	0.2462	0.2612	0.285	0.303	0.316	1.1978	1.2297	1.1007	1.2336	1.1589	1.1885	0.2032	0.1844	0.1852	0.202	0.204	0.2	0.3591	0.3604	0.3749	0.387	0.372	0.383	1.1714	1.1944	0.9525	0.8955	1.2285	1.0785	0.8165	0.9288	1.0188	0.9015	0.842	0.853	0.3976	0.3931	0.383	0.478	0.454	0.434	0.1114	0.1114	0.1132	0.1269	0.137	0.1347	0.9961
6.5	0.2575	0.2626	0.2785	0.31	0.326	0.342	1.2602	1.296	1.1571	1.2842	1.2109	1.2396	0.2054	0.1888	0.1865	0.203	0.201	0.201	0.3892	0.3944	0.4101	0.418	0.406	0.422	1.2422	1.2597	1.0215	0.9595	1.2865	1.1327	0.8716	0.9866	1.0683	0.957	0.884	0.915	0.4366	0.4343	0.4189	0.525	0.501	0.483	0.1134	0.1134	0.1142	0.129	0.14	0.1381	1.0328
6.75	0.2758	0.2783	0.2956	0.334	0.345	0.362	1.3215	1.355	1.2092	1.3383	1.2605	1.2816	0.2084	0.192	0.1881	0.202	0.205	0.2	0.4237	0.4285	0.4491	0.455	0.439	0.462	1.3087	1.3198	1.0834	1.0293	1.3394	1.1874	0.9217	1.047	1.1159	1.0105	0.979	0.979	0.4772	0.474	0.4571	0.577	0.554	0.528	0.115	0.1148	0.1163	0.1309	0.1421	0.14	1.0609
7	0.2935	0.2996	0.3166	0.354	0.374	0.391	1.3677	1.4021	1.2495	1.3688	1.2988	1.3133	0.2098	0.1906	0.1887	0.202	0.206	0.201	0.4613	0.4658	0.4884	0.494	0.474	0.502	1.366	1.372	1.1443	1.0839	1.3847	1.2291	0.9627	1.0998	1.1605	1.0561	1.054	1.06	0.5191	0.517	0.5016	0.637	0.614	0.592	0.1166	0.1165	0.118	0.1321	0.1443	0.1413	1.0893
7.25	0.3132	0.3183	0.3369	0.383	0.395	0.413	1.4052	1.4398	1.2814	1.4022	1.3228	1.3362	0.2117	0.1915	0.1899	0.2	0.203	0.201	0.5	0.5013	0.5292	0.537	0.518	0.547	1.4172	1.4211	1.1941	1.1335	1.4233	1.274	1.008	1.1496	1.2069	1.0997	1.131	1.145	0.5639	0.5632	0.5478	0.697	0.668	0.651	0.119	0.1178	0.1197	0.1335	0.1459	0.1429	1.109
7.5	0.3351	0.3413	0.3586	0.407	0.429	0.439	1.4288	1.4682	1.3014	1.4109	1.3384	1.351	0.2145	0.1943	0.1917	0.205	0.208	0.201	0.5397	0.5401	0.5685	0.577	0.556	0.581	1.4634	1.4567	1.2392	1.1767	1.4496	1.2972	1.0547	1.1746	1.2266	1.1316	1.195	1.202	0.6115	0.6112	0.5959	0.751	0.736	0.715	0.1204	0.1196	0.1207	0.1363	0.1491	0.145	1.1263
7.75	0.3585	0.3661	0.3835	0.436	0.456	0.468	1.4545	1.4926	1.3204	1.4242	1.3569	1.3624	0.2193	0.197	0.1926	0.204	0.211	0.201	0.5861	0.5804	0.6124	0.631	0.603	0.625	1.4953	1.4889	1.273	1.2163	1.4763	1.3275	1.088	1.2064	1.2485	1.1584	1.243	1.248	0.6574	0.6622	0.6467	0.825	0.801	0.774	0.1216	0.1206	0.1207	0.1384	0.1519	0.1464	1.1384
8	0.3838	0.392	0.4117	0.465	0.487	0.5	1.4675	1.5076	1.3302	1.4286	1.3639	1.3694	0.2208	0.1968	0.1955	0.206	0.213	0.199	0.6335	0.6224	0.6552	0.671	0.635	0.658	1.5263	1.5152	1.3041	1.2447	1.4969	1.3472	1.1186	1.2154	1.2502	1.1769	1.257	1.284	0.7093	0.7144	0.7	0.885	0.87	0.847	0.123	0.1226	0.1234	0.1412	0.1539	0.149	1.1479
8.25	0.4127	0.4197	0.4379	0.496	0.518	0.526	1.4789	1.5176	1.3405	1.438	1.3682	1.3759	0.2217	0.2054	0.1947	0.206	0.211	0.201	0.6779	0.6642	0.6977	0.704	0.674	0.696	1.5541	1.5397	1.3337	1.2733	1.5086	1.3664	1.1409	1.233	1.2595	1.1907	1.268	1.296	0.7583	0.7658	0.7514	0.945	0.927	0.904	0.1245	0.1238	0.1247	0.1435	0.156	0.1504	1.1569
8.5	0.4414	0.4523	0.469	0.522	0.55	0.552	1.4831	1.5213	1.344	1.442	1.368	1.3761	0.2227	0.2057	0.1972	0.208	0.213	0.202	0.719	0.7052	0.7345	0.737	0.709	0.719	1.5769	1.5569	1.3602	1.2998	1.5171	1.3777	1.1603	1.2412	1.2636	1.2009	1.278	1.301	0.8048	0.8152	0.8078	1.026	1	0.973	0.1268	0.126	0.1258	0.1448	0.1582	0.1537	1.1616
8.75	0.4789	0.4902	0.5076	0.552	0.59	0.591	1.4861	1.5287	1.3487	1.4421	1.3771	1.3783	0.2213	0.2035	0.2028	0.208	0.215	0.199	0.7552	0.7391	0.7701	0.756	0.732	0.748	1.5992	1.5683	1.3818	1.3225	1.5217	1.3785	1.1669	1.2479	1.2649	1.245	1.286	1.303	0.8594	0.8836	0.8707	1.099	1.077	1.043	0.1277	0.1282	0.1278	0.1462	0.1584	0.1539	1.1652
9	0.5192	0.5187	0.5389	0.579	0.61	0.613	1.4871	1.5294	1.3489	1.4405	1.3762	1.3762	0.2191	0.2069	0.1893	0.207	0.217	0.2	0.7822	0.7786	0.8034	0.788	0.77	0.764	1.6126	1.5765	1.3972	1.3379	1.5224	1.3832	1.1774	1.2493	1.2662	1.257	1.294	1.312	0.9163	0.9382	0.9294	1.173	1.134	1.117	0.1298	0.1318	0.1293	0.1483	0.1595	0.1553	1.1674
9.25	0.5443	0.5448	0.5651	0.602	0.633	0.63	1.4872	1.5279	1.349	1.4402	1.3763	1.3732	0.2226	0.1986	0.1859	0.209	0.216	0.199	0.8111	0.8021	0.8358	0.812	0.778	0.792	1.6207	1.5829	1.4083	1.3486	1.5295	1.3824	1.1745	1.2562	1.2688	1.264	1.294	1.319	0.9718	0.9982	0.9907	1.23	1.214	1.19	0.1306	0.1378	0.1304	0.15	0.1597	0.1554	1.1687
9.5	0.5748	0.5798	0.5949	0.62	0.649	0.657	1.491	1.5302	1.3512	1.4452	1.3803	1.3748	0.2208	0.2052	0.167	0.214	0.218	0.2	0.8347	0.8221	0.8603	0.835	0.797	0.817	1.6267	1.5866	1.4163	1.3507	1.5307	1.3852	1.1766	1.2513	1.2653	1.261	1.278	1.313	1.027	1.0613	1.0547	1.272	1.257	1.257	0.1328	0.1367	0.1334	0.1511	0.1599	0.1567	1.1702
9.75	0.6183	0.6153	0.6161	0.637	0.665	0.672	1.4905	1.5292	1.35	1.4477	1.3742	1.3727	0.2213	0.2116	0.1618	0.212	0.216	0.199	0.8496	0.8443	0.8731	0.842	0.816	0.827	1.6313	1.5871	1.4248	1.3587	1.5289	1.3841	1.1766	1.2508	1.2657	1.243	1.268	1.302	1.0799	1.115	1.1131	1.308	1.307	1.289	0.1318	0.1328	0.133	0.15	0.1604	0.1553	1.1697
10	0.6013	0.6023	0.6228	0.648	0.678	0.684	1.4882	1.5316	1.3489	1.4413	1.3769	1.374	0.2196	0.21	0.1577	0.213	0.217	0.199	0.8636	0.8619	0.8959	0.86	0.832	0.848	1.6337	1.5903	1.4228	1.3619	1.531	1.3835	1.1752	1.2533	1.2616	1.232	1.244	1.281	1.1194	1.1635	1.1722	1.339	1.328	1.321	0.1334	0.1291	0.1323	0.1511	0.1619	0.1639	1.1703
10.25	0.576	0.5792	0.6053	0.653	0.686	0.694	1.4878	1.5302	1.3509	1.4465	1.3776	1.3756	0.2203	0.1992	0.1553	0.211	0.212	0.198	0.8879	0.8763	0.9141	0.886	0.843	0.868	1.6355	1.5888	1.4245	1.3608	1.5296	1.3814	1.171	1.2532	1.2664	1.237	1.228	1.271	1.1447	1.1882	1.2076	1.377	1.372	1.355	0.1321	0.1254	0.1315	0.1496	0.1612	0.1631	1.1699
10.5	0.607	0.6028	0.6158	0.665	0.695	0.706	1.4869	1.5271	1.3482	1.4474	1.3732	1.3709	0.2198	0.2009	0.1575	0.213	0.216	0.195	0.8997	0.8967	0.9329	0.906	0.882	0.891	1.6363	1.5866	1.4272	1.3613	1.5273	1.379	1.1666	1.2537	1.2678	1.237	1.219	1.263	1.1683	1.2256	1.2377	1.402	1.391	1.406	0.132	0.124	0.1299	0.152	0.1611	0.1632	1.1664
10.75	0.6182	0.6428	0.6417	0.681	0.708	0.717	1.4869	1.5269	1.3494	1.4465	1.3767	1.3699	0.2159	0.2042	0.1513	0.214	0.217	0.193	0.9191	0.9118	0.9463	0.933	0.886	0.895	1.6321	1.5853	1.4211	1.3583	1.5303	1.3804	1.1684	1.2566	1.2684	1.238	1.208	1.25	1.1924	1.261	1.2793	1.416	1.415	1.413	0.1312	0.1235	0.1279	0.1508	0.1611	0.164	1.1684
11	0.6403	0.6527	0.6583	0.694	0.718	0.731	1.4858	1.5292	1.3479	1.4403	1.3803	1.368	0.2108	0.2001	0.1429	0.216	0.216	0.195	0.9349	0.9284	0.9638	0.94	0.913	0.919	1.6322	1.5811	1.425	1.3584	1.5211	1.3793	1.1667	1.255	1.268	1.23	1.201	1.236	1.2292	1.2916	1.3159	1.415	1.429	1.414	0.132	0.1224	0.1263	0.1505	0.1616	0.1624	1.1673
11.25	0.6502	0.6627	0.6689	0.704	0.729	0.747	1.4853	1.5301	1.3497	1.4417	1.3826	1.3676	0.2015	0.1929	0.1402	0.216	0.212	0.191	0.9454	0.9449	0.9771	0.951	0.933	0.93	1.6281	1.5822	1.4182	1.3569	1.5261	1.377	1.1581	1.2537	1.2242	1.217	1.194	1.233	1.2486	1.3177	1.3464	1.403	1.403	1.431	0.132	0.1229	0.1258	0.1512	0.1619	0.167	1.1674
11.5	0.6567	0.6747	0.68	0.713	0.75	0.757	1.4805	1.5274	1.3474	1.4413	1.3766	1.366	0.1945	0.1832	0.1408	0.218	0.212	0.19	0.9572	0.9566	0.9951	0.965	0.941	0.956	1.6289	1.5822	1.4222	1.3554	1.5317	1.3738	1.1579	1.2527	1.2255	1.217	1.187	1.221	1.338	1.355	1.3865	1.397	1.416	1.419	0.1348	0.1227	0.1253	0.1516	0.1608	0.1369	1.1657
11.75	0.6715	0.6906	0.682	0.732	0.759	0.77	1.4832	1.5289	1.3506	1.4429	1.3869	1.3652	0.1959	0.1748	0.1383	0.219	0.212	0.192	0.9738	0.9666	1.0085	0.975	0.95	0.968	1.6311	1.5824	1.419	1.352	1.5278	1.3761	1.1564	1.2555	1.2242	1.183	1.177	1.209	1.3896	1.3754	1.4174	1.399	1.403	1.413	0.1352	0.1221	0.1229	0.1515	0.1616	0.1372	1.1664
12	0.6599	0.6771	0.6924	0.744	0.775	0.782	1.4808	1.5293	1.3491	1.4356	1.3868	1.3649	0.1908	0.1669	0.1386	0.22	0.206	0.189	0.9857	0.9739	1.0164	0.996	0.967	0.981	1.6266	1.5779	1.422	1.3485	1.5243	1.3754	1.1517	1.2508	1.2255	1.193	1.171	1.193	1.4371	1.402	1.4449	1.375	1.391	1.395	0.1339	0.1221	0.1243	0.1505	0.1612	0.1382	1.165
12.25	0.6442	0.6449	0.6909	0.752	0.784	0.799	1.4788	1.5267	1.3467	1.431	1.3931	1.3532	0.184	0.1582	0.139	0.221	0.209	0.185	0.9879	0.9797	1.0161	0.998	0.975	0.975	1.6248	1.5759	1.4155	1.3468	1.5231	1.376	1.1466	1.2529	1.2071	1.162	1.154	1.196	1.4602	1.4278	1.465	1.365	1.375	1.386	0.1277	0.1215	0.1236	0.1517	0.1616	0.1398	1.1666
12.5	0.7005	0.6942	0.7144	0.768	0.805	0.807	1.4785	1.5244	1.3468	1.4329	1.3878	1.3551	0.1859	0.1522	0.1391	0.22	0.21	0.184	0.9888	0.9813	1.0211	1.005	0.969	0.99	1.625	1.5738	1.4183	1.3461	1.5213	1.371	1.1469	1.2488	1.1929	1.177	1.143	1.178	1.4846	1.4482	1.4916	1.35	1.364	1.381	0.1262	0.1215	0.1236	0.1524	0.1618	0.1489	1.1681
12.75	0.7743	0.7766	0.7753	0.782	0.819	0.824	1.4768	1.5242	1.347	1.4332	1.3869	1.3549	0.1822	0.1343	0.1386	0.222	0.21	0.186	0.9909	0.9811	1.022	1.012	0.978	0.99	1.6242	1.576	1.4139	1.3455	1.5232	1.3733	1.1383	1.2444	1.1972	1.169	1.144	1.179	1.4947	1.4563	1.504	1.36	1.371	1.384	0.1253	0.1208	0.1226	0.1523	0.1621	0.1458	1.1667
13	0.8151	0.8511	0.8071	0.797	0.829	0.833	1.4763	1.5232	1.3448	1.4291	1.3917	1.3491	0.1813	0.1343	0.1386	0.219	0.206	0.184	0.9883	0.9812	1.0194	1.012	0.98	0.994	1.6221	1.5748	1.4136	1.344	1.523	1.3745	1.1301	1.2448	1.1572	1.156	1.137	1.166	1.512	1.4761	1.5173	1.33	1.354	1.373	0.1238	0.1205	0.1227	0.1544	0.1625	0.1468	1.1639
13.25	0.8422	0.9015	0.8352	0.805	0.838	0.845	1.4743	1.5217	1.3439	1.4271	1.3901	1.3442	0.1792	0.1308	0.1386	0.22	0.206	0.181	0.9888	0.9816	1.0188	1.026	0.991	0.993	1.6214	1.5736	1.4143	1.3426	1.5193	1.3744	1.1332	1.244	1.159	1.165	1.13	1.164	1.5264	1.4874	1.5356	1.325	1.345	1.365	0.1235	0.1201	0.1224	0.1525	0.162	0.2198	1.1672
13.5	0.8315	0.9187	0.8486	0.816	0.854	0.856	1.4745	1.5214	1.3433	1.4259	1.3918	1.3448	0.1789	0.1292	0.1385	0.22	0.203	0.177	0.9821	0.9736	1.0171	1.02	0.989	1.001	1.6218	1.5705	1.4122	1.3392	1.5178	1.3716	1.0775	1.2439	1.1638	1.158	1.13	1.151	1.5322	1.4935	1.5396	1.302	1.317	1.347	0.1229	0.1194	0.1222	0.1525	0.1623	0.1984	1.1652
13.75	0.8391	0.894	0.8582	0.831	0.866	0.868	1.4733	1.5189	1.3404	1.4199	1.3948	1.3357	0.1777	0.1269	0.1389	0.217	0.203	0.175	0.9835	0.9751	1.0094	1.027	0.979	0.993	1.6178	1.5721	1.4123	1.3375	1.5223	1.3747	1.076	1.2471	1.1595	1.153	1.115	1.151	1.5293	1.489	1.5396	1.315	1.329	1.348	0.124	0.1193	0.1216	0.1533	0.1626	0.144	1.1637
14	0.85	0.8857	0.8626	0.836	0.873	0.878	1.4754	1.5215	1.3445	1.4282	1.394	1.3457	0.1793	0.1263	0.1401	0.216	0.2	0.174	0.9838	0.9759	1.0169	1.028	0.989	1.005	1.6186	1.5705	1.4102	1.3354	1.5218	1.3709	1.0715	1.2475	1.1611	1.145	1.122	1.148	1.5322	1.4892	1.5458	1.3	1.317	1.341	0.1229	0.1193	0.1223	0.1539	0.1636	0.1342	1.1635
14.25	0.8828	0.909	0.8849	0.85	0.883	0.878	1.4763	1.5141	1.3439	1.4274	1.3959	1.3409	0.1761	0.1263	0.1393	0.218	0.199	0.171	0.9889	0.9742	1.0178	1.03	0.989	1.002	1.6176	1.5699	1.4123	1.3308	1.5224	1.372	1.0637	1.2437	1.1601	1.143	1.123	1.142	1.5221	1.4766	1.5364	1.3	1.314	1.327	0.1228	0.1193	0.1217	0.1526	0.1632	0.1283	1.1649
14.5	0.9132	0.9349	0.9047	0.856	0.891	0.884	1.4738	1.513	1.342	1.4243	1.3941	1.3386	0.1742	0.1263	0.1394	0.216	0.198	0.169	0.9938	0.9747	1.0122	1.039	0.994	0.993	1.6142	1.5688	1.411	1.3347	1.5219	1.3721	1.0608	1.2411	1.1585	1.14	1.116	1.132	1.5206	1.4729	1.5382	1.299	1.307	1.325	0.1232	0.1186	0.1216	0.1548	0.1641	0.1229	1.1639
14.75	0.9292	0.9515	0.9198	0.864	0.9	0.897	1.4768	1.512	1.3422	1.4231	1.4004	1.3305	0.1725	0.1253	0.1393	0.216	0.195	0.169	0.9875	0.9774	1.0079	1.034	0.998	0.998	1.6185	1.5706	1.413	1.3312	1.5223	1.3775	1.0583	1.249	1.1594	1.135	1.113	1.137	1.5034	1.4549	1.5234	1.286	1.312	1.317	0.1221	0.1179	0.1212	0.1562	0.1646	0.1234	1.1637
15	0.9265	0.9671	0.9204	0.871	0.909	0.905	1.4722	1.5135	1.3428	1.4235	1.3926	1.3372	0.1697	0.1247	0.1404	0.215	0.196	0.168	0.9905	0.974	1.01	1.039	0.987	1.002	1.6148	1.5681	1.4118	1.3293	1.5207	1.3708	1.0566	1.2382	1.1614	1.132	1.1	1.136	1.4904	1.4435	1.5067	1.293	1.309	1.315	0.1213	0.1187	0.1211	0.1555	0.1662	0.1222	1.164
15.25	0.9234	0.9615	0.925	0.875	0.919	0.909	1.4732	1.514	1.3405	1.4198	1.3966	1.3351	0.1686	0.1237	0.1396	0.213	0.192	0.166	0.9913	0.9752	1.0121	1.035	0.997	1.012	1.6142	1.5687	1.4095	1.3301	1.5219	1.3739	1.0518	1.2392	1.1589	1.126	1.104	1.131	1.4803	1.433	1.4992	1.275	1.287	1.304	0.1221	0.1184	0.1212	0.155	0.1667	0.1201	1.1642
15.5	0.9107	0.946	0.9242	0.886	0.926	0.909	1.4726	1.5127	1.3402	1.4232	1.3929	1.3344	0.1657	0.1233	0.1394	0.211	0.193	0.162	0.9965	0.9805	1.008	1.04	0.997	1.004	1.6155	1.5677	1.4079	1.3279	1.5196	1.3712	1.0481	1.2358	1.1601	1.139	1.103	1.121	1.4717	1.4228	1.4911	1.275	1.29	1.304	0.1225	0.12	0.1223	0.1544	0.1674	0.1199	1.1641
15.75	0.9419	0.9381	0.9273	0.888	0.932	0.92	1.4694	1.5114	1.3387	1.419	1.3939	1.3298	0.1631	0.1235	0.1404	0.211	0.19	0.16	0.9888	0.9841	1.0123	1.038	1.003	1.02	1.6116	1.5652	1.4092	1.329	1.5204	1.3708	1.0448	1.2414	1.1612	1.128	1.103	1.119	1.4602	1.4154	1.4755	1.275	1.29	1.299	0.1206	0.1183	0.1211	0.155	0.1687	0.1202	1.1614
16	0.9427	0.9835	0.9447	0.889	0.936	0.922	1.4693	1.51	1.3358	1.4129	1.396	1.3219	0.1633	0.1234	0.1386	0.208	0.19	0.158	0.9922	0.9808	1.0132	1.041	0.994	1.03	1.6084	1.5618	1.4064	1.3246	1.5212	1.3667	1.0453	1.2403	1.1601	1.105	1.095	1.122	1.4386	1.3902	1.4574	1.26	1.284	1.285	0.1208	0.1183	0.1208	0.1553	0.1694	0.1186	1.1635
16.25	0.9879	1.0159	0.9796	0.895	0.947	0.93	1.4713	1.5128	1.3398	1.4202	1.3947	1.3313	0.1633	0.1256	0.1424	0.209	0.188	0.159	0.9923	0.9826	1.0182	1.038	0.998	1.031	1.6121	1.5645	1.408	1.327	1.5223	1.3685	1.0401	1.2375	1.1633	1.123	1.092	1.127	1.4314	1.3826	1.4507	1.257	1.281	1.287	0.1201	0.1181	0.1216	0.1566	0.1718	0.1204	1.1637
16.5	1.0145	1.0438	0.9963	0.901	0.955	0.937	1.4688	1.5116	1.3379	1.4164	1.3921	1.3312	0.1638	0.1247	0.141	0.208	0.188	0.159	0.9919	0.9838	1.0128	1.042	1	1.037	1.6119	1.5629	1.4064	1.323	1.5199	1.3658	1.0394	1.2404	1.163	1.123	1.09	1.12	1.4155	1.3668	1.4369	1.252	1.269	1.287	0.1202	0.1168	0.119	0.1584	0.1777	0.1204	1.1639
16.75	1.023	1.0557	1.0061	0.905	0.951	0.936	1.4692	1.5157	1.3415	1.4186	1.3963	1.3342	0.1646	0.1249	0.1402	0.205	0.184	0.154	0.988	0.977	1.0172	1.035	0.998	1.045	1.611	1.5618	1.4094	1.3241	1.518	1.3702	1.0381	1.2356	1.1594	1.125	1.09	1.108	1.404	1.3544	1.4266	1.249	1.264	1.279	0.1206	0.1177	0.121	0.1576	0.175	0.1208	1.1639
17	1.0183	1.0493	1.0034	0.909	0.962	0.941	1.4696	1.5124	1.339	1.4152	1.4024	1.3241	0.1644	0.1252	0.1409	0.203	0.186	0.155	0.9931	0.9765	1.0092	1.034	1	1.032	1.6111	1.5618	1.4094	1.3208	1.5192	1.368	1.0367	1.2327	1.1604	1.12	1.084	1.111	1.4011	1.3501	1.423	1.246	1.263	1.274	0.1196	0.1174	0.1197	0.1576	0.1785	0.1197	1.1653
17.25	1.0107	1.0541	0.999	0.907	0.961	0.945	1.4674	1.5116	1.3373	1.4118	1.3983	1.3273	0.1647	0.127	0.1412	0.201	0.18	0.151	0.9953	0.9853	1.0125	1.032	0.998	1.028	1.6064	1.5575	1.4072	1.32	1.5158	1.3672	1.0382	1.2364	1.1636	1.123	1.08	1.099	1.3838	1.3378	1.4039	1.234	1.252	1.265	0.1196	0.1159	0.1209	0.158	0.1776	0.1201	1.164
17.5	1.022	1.0718	1.0109	0.916	0.968	0.949	1.4666	1.51	1.3366	1.4134	1.3943	1.3229	0.1664	0.128	0.1416	0.204	0.179	0.151	1.0002	0.9892	1.0178	1.039	0.998	1.025	1.6058	1.5593	1.4043	1.3187	1.5181	1.3677	1.0341	1.232	1.1611	1.114	1.081	1.104	1.3824	1.3327	1.4047	1.236	1.252	1.267	0.1194	0.1171	0.1202	0.1584	0.1768	0.1195	1.164
17.75	1.0296	1.0752	1.0219	0.921	0.976	0.954	1.4659	1.5109	1.3375	1.4123	1.3948	1.3279	0.1672	0.1289	0.1412	0.202	0.178	0.151	1.0091	0.9876	1.0267	1.04	1.004	1.025	1.6004	1.5563	1.3993	1.3122	1.515	1.366	1.0313	1.2327	1.1623	1.121	1.082	1.11	1.3752	1.3327	1.3904	1.233	1.247	1.257	0.1202	0.117	0.121	0.159	0.1751	0.1184	1.162
18	1.0379	1.0774	1.0291	0.917	0.98	0.955	1.4651	1.5093	1.3355	1.4098	1.3932	1.3243	0.1692	0.129	0.1421	0.199	0.177	0.151	1.0193	0.9898	1.0246	1.04	1.001	1.019	1.605	1.5552	1.3993	1.3183	1.5102	1.3649	1.0331	1.238	1.1643	1.112	1.075	1.107	1.3666	1.3214	1.3855	1.226	1.245	1.253	0.1191	0.1165	0.1204	0.1592	0.1755	0.115	1.1642
18.25	1.0595	1.0884	1.0363	0.929	0.979	0.955	1.4684	1.5104	1.3364	1.4125	1.3984	1.3204	0.1617	0.1506	0.1431	0.199	0.177	0.152	1.0242	0.9986	1.0178	1.044	1	1.014	1.6056	1.5574	1.4045	1.3134	1.5169	1.3645	1.0316	1.2324	1.1618	1.115	1.07	1.103	1.3594	1.3139	1.3793	1.226	1.237	1.257	0.119	0.1166	0.1205	0.1588	0.173	0.1152	1.1632
18.5	1.0589	1.0886	1.0443	0.924	0.981	0.955	1.4641	1.5116	1.3368	1.411	1.3916	1.3295	0.171	0.1476	0.1437	0.197	0.171	0.148	1.0228	1.0012	1.0173	1.043	0.995	1.017	1.6027	1.5574	1.3982	1.3169	1.5184	1.3652	1.0289	1.2399	1.1622	1.1	1.061	1.093	1.3565	1.3092	1.3775	1.22	1.235	1.246	0.1186	0.1163	0.1207	0.1582	0.1709	0.1162	1.1617
18.75	1.0602	1.0871	1.0442	0.928	0.985	0.967	1.4605	1.506	1.3306	1.4015	1.3898	1.3172	0.1745	0.1512	0.1448	0.196	0.172	0.149	1.017	1.0048	1.0154	1.049	0.998	1.027	1.6048	1.5557	1.4045	1.3159	1.5148	1.3597	1.0294	1.2299	1.1594	1.109	1.065	1.093	1.3507	1.3062	1.368	1.213	1.23	1.242	0.1185	0.1162	0.12	0.1589	0.171	0.1146	1.1634
19	1.0688	1.1024	1.0509	0.937	0.99	0.963	1.461	1.511	1.3345	1.4044	1.393	1.3236	0.1859	0.1524	0.1444	0.192	0.17	0.146	1.0069	1.0084	1.0222	1.051	0.998	1.015	1.6038	1.5556	1.4	1.3142	1.5163	1.361	1.0337	1.23	1.1605	1.102	1.063	1.093	1.3435	1.3024	1.3579	1.211	1.224	1.239	0.1184	0.1166	0.1208	0.1568	0.1441	0.1147	1.1653
19.25	1.0789	1.1056	1.0628	0.934	0.992	0.973	1.4615	1.5114	1.3339	1.4023	1.3944	1.3213	0.1983	0.1572	0.1451	0.193	0.17	0.145	1.0009	0.9962	1.033	1.052	0.996	1.018	1.603	1.5547	1.3979	1.3127	1.514	1.3612	1.0275	1.2339	1.1629	1.097	1.061	1.089	1.3406	1.2955	1.3594	1.209	1.225	1.237	0.1169	0.116	0.1207	0.1569	0.1416	0.1149	1.1661
19.5	1.0828	1.1068	1.0631	0.938	0.993	0.971	1.459	1.5097	1.3322	1.4026	1.392	1.3202	0.2015	0.1619	0.1448	0.188	0.168	0.145	0.9946	0.9957	1.0341	1.056	0.992	1.014	1.6025	1.5522	1.4009	1.3067	1.5123	1.3603	1.0261	1.2334	1.1609	1.097	1.057	1.087	1.3363	1.2911	1.3543	1.206	1.218	1.234	0.1186	0.116	0.1208	0.1556	0.1389	0.1143	1.1639
19.75	1.0858	1.1152	1.0667	0.946	1.004	0.972	1.457	1.5045	1.3278	1.3962	1.3926	1.3104	0.2043	0.1633	0.1442	0.186	0.168	0.143	1.0003	0.9836	1.0425	1.055	0.993	1.024	1.5977	1.5517	1.3952	1.3094	1.5145	1.3571	1.0189	1.2272	1.1592	1.093	1.063	1.084	1.3234	1.2724	1.3483	1.21	1.216	1.231	0.1181	0.1164	0.1205	0.1545	0.1379	0.1148	1.1613
20	1.0899	1.111	1.0669	0.944	1.005	0.97	1.458	1.507	1.3298	1.3981	1.3918	1.314	0.2084	0.1648	0.1451	0.184	0.166	0.143	1.0041	0.9883	1.0456	1.053	0.992	1.017	1.5992	1.5505	1.3955	1.3103	1.5114	1.3574	1.0245	1.2293	1.1601	1.084	1.058	1.078	1.3234	1.2655	1.3543	1.205	1.21	1.226	0.1177	0.1165	0.1206	0.1575	0.1383	0.1087	1.1638
20.25	1.083	1.1056	1.0678	0.944	1.008	0.975	1.4585	1.5074	1.3316	1.3997	1.3937	1.314	0.2071	0.1669	0.1453	0.184	0.163	0.142	1.0348	0.9978	1.0537	1.057	0.995	1.015	1.5994	1.553	1.394	1.3077	1.5169	1.3583	1.017	1.227	1.1614	1.086	1.051	1.076	1.3147	1.2566	1.3477	1.2	1.212	1.222	0.1179	0.1162	0.12	0.1558	0.1362	0.1089	1.1607
20.5	1.0896	1.1106	1.07	0.948	1.013	0.979	1.4589	1.5059	1.3311	1.4024	1.3898	1.3157	0.2023	0.1669	0.1457	0.183	0.163	0.143	1.0683	1.0317	1.0722	1.057	0.996	1.024	1.5993	1.551	1.3955	1.3076	1.5119	1.3565	1.0164	1.222	1.1607	1.083	1.055	1.079	1.3162	1.2599	1.3452	1.198	1.205	1.218	0.1169	0.116	0.1189	0.1533	0.1329	0.108	1.1619
20.75	1.1025	1.1221	1.0803	0.954	1.018	0.982	1.4573	1.5057	1.3298	1.3974	1.3891	1.3172	0.224	0.1647	0.1461	0.181	0.164	0.143	1.0968	1.0598	1.0829	1.065	0.991	1.023	1.5959	1.5487	1.392	1.3042	1.5103	1.359	1.0183	1.22	1.1581	1.079	1.053	1.073	1.3176	1.2574	1.3507	1.197	1.204	1.215	0.117	0.1158	0.1197	0.1526	0.1333	0.1081	1.1616
21	1.1075	1.1167	1.0743	0.953	1.015	0.986	1.4572	1.5055	1.3298	1.4005	1.3879	1.314	0.2195	0.1731	0.1458	0.18	0.165	0.141	1.1097	1.0766	1.0944	1.062	0.996	1.02	1.596	1.547	1.3967	1.3054	1.51	1.3548	1.0148	1.2227	1.159	1.086	1.049	1.076	1.3133	1.2581	1.3423	1.183	1.2	1.214	0.117	0.1163	0.1196	0.1518	0.1334	0.1091	1.1618
21.25	1.078	1.095	1.0513	0.952	1.021	0.985	1.456	1.5068	1.3306	1.3972	1.3882	1.3168	0.2083	0.1727	0.1467	0.179	0.164	0.142	1.1207	1.085	1.0993	1.069	0.994	1.026	1.5951	1.5446	1.3938	1.3075	1.505	1.3534	1.0169	1.2229	1.1561	1.072	1.047	1.066	1.3248	1.2838	1.34	1.186	1.202	1.207	0.1175	0.1163	0.12	0.1524	0.1343	0.1096	1.1623
21.5	1.0327	1.0859	1.0268	0.954	1.02	0.99	1.4541	1.5024	1.3253	1.392	1.3872	1.3083	0.2139	0.167	0.1458	0.175	0.16	0.141	1.1206	1.0956	1.1036	1.074	0.993	1.023	1.5935	1.5436	1.3935	1.306	1.5056	1.35	1.0191	1.2224	1.157	1.074	1.045	1.067	1.3219	1.2917	1.325	1.181	1.191	1.203	0.1165	0.116	0.1194	0.1506	0.1337	0.1081	1.163
21.75	1.0373	1.1078	1.0413	0.959	1.022	0.989	1.4515	1.5021	1.3255	1.3934	1.3837	1.3073	0.219	0.1705	0.1462	0.174	0.161	0.139	1.1137	1.1052	1.119	1.074	0.991	1.022	1.5931	1.542	1.3893	1.305	1.5026	1.3481	1.0133	1.2176	1.1572	1.071	1.038	1.069	1.3147	1.286	1.3163	1.186	1.193	1.198	0.1168	0.1166	0.1192	0.1487	0.1269	0.1084	1.1607
22	1.0805	1.1191	1.0734	0.957	1.025	0.992	1.4555	1.503	1.3271	1.3944	1.3867	1.3107	0.2166	0.1722	0.1463	0.172	0.16	0.138	1.1299	1.1016	1.1492	1.073	0.995	1.024	1.5902	1.5408	1.3873	1.302	1.5046	1.3457	1.014	1.2211	1.1549	1.071	1.041	1.058	1.3118	1.29	1.3076	1.176	1.188	1.196	0.1161	0.1159	0.119	0.1492	0.126	0.1085	1.161
22.25	1.1078	1.1304	1.0885	0.958	1.023	0.993	1.453	1.505	1.3276	1.3911	1.387	1.3146	0.2153	0.1704	0.1478	0.168	0.158	0.137	1.1541	1.1294	1.163	1.081	0.991	1.023	1.5926	1.5401	1.3917	1.3024	1.5037	1.3465	1.0105	1.2178	1.1566	1.068	1.038	1.061	1.3118	1.3097	1.2887	1.173	1.183	1.193	0.1168	0.1154	0.1187	0.1488	0.1263	0.1092	1.1611
22.5	1.1237	1.1444	1.101	0.954	1.024	0.994	1.451	1.5006	1.3235	1.386	1.3854	1.3071	0.2191	0.1716	0.147	0.166	0.155	0.135	1.1719	1.1459	1.1858	1.083	0.986	1.018	1.5893	1.5356	1.3901	1.3006	1.4979	1.3433	1.0131	1.2194	1.1531	1.063	1.038	1.056	1.3075	1.3085	1.2797	1.171	1.183	1.19	0.1171	0.1162	0.1197	0.1475	0.1246	0.1089	1.1598
22.75	1.126	1.1397	1.1062	0.962	1.028	0.997	1.4526	1.5029	1.3254	1.391	1.3861	1.3103	0.2209	0.1727	0.1507	0.165	0.154	0.136	1.1839	1.1697	1.1958	1.089	0.986	1.018	1.5913	1.5387	1.3892	1.2985	1.5016	1.3462	1.0062	1.2236	1.1549	1.066	1.039	1.059	1.3018	1.3142	1.2641	1.172	1.178	1.188	0.1174	0.1164	0.119	0.148	0.1261	0.1093	1.1601
23	1.1244	1.144	1.1011	0.963	1.026	1.002	1.452	1.5026	1.3258	1.3916	1.3841	1.3115	0.2161	0.1728	0.1477	0.167	0.157	0.139	1.2033	1.1966	1.2266	1.091	0.981	1.023	1.5904	1.5391	1.3893	1.2992	1.5029	1.346	1.0063	1.2198	1.1522	1.062	1.032	1.057	1.2787	1.3228	1.2096	1.172	1.182	1.186	0.1177	0.1157	0.1198	0.146	0.1226	0.1096	1.1579
23.25	1.1317	1.1533	1.1085	0.961	1.032	0.998	1.4513	1.5008	1.3227	1.3865	1.3872	1.306	0.2306	0.1718	0.1466	0.166	0.154	0.138	1.2162	1.2175	1.2561	1.097	0.989	1.022	1.589	1.536	1.3894	1.2941	1.5011	1.3426	1.0051	1.2172	1.1512	1.072	1.037	1.053	1.2427	1.2766	1.1851	1.165	1.174	1.187	0.1165	0.1145	0.1179	0.1452	0.108	0.1091	1.1586
23.5	1.1241	1.1482	1.1076	0.964	1.035	0.999	1.4508	1.4992	1.3236	1.39	1.3842	1.3053	0.2254	0.1772	0.1471	0.161	0.151	0.134	1.2138	1.2271	1.2702	1.097	0.985	1.021	1.5886	1.5344	1.3893	1.2957	1.4993	1.3413	1.0097	1.2117	1.1512	1.06	1.03	1.049	1.2082	1.2173	1.1743	1.163	1.168	1.18	0.1176	0.1163	0.1185	0.1439	0.1065	0.1096	1.1582
23.75	1.1274	1.1334	1.1055	0.968	1.036	1.003	1.4495	1.4988	1.3229	1.3857	1.3839	1.3026	0.2201	0.1736	0.147	0.162	0.153	0.136	1.2078	1.2225	1.2804	1.105	0.984	1.023	1.587	1.5317	1.3875	1.2948	1.4966	1.3394	1.0027	1.2091	1.1522	1.065	1.032	1.046	1.2125	1.219	1.1815	1.163	1.167	1.179	0.1173	0.1157	0.1181	0.1433	0.1071	0.1098	1.1588
24	1.1216	1.1389	1.1079	0.964	1.034	1.002	1.4489	1.4991	1.3218	1.3883	1.3846	1.3034	0.2312	0.1733	0.1472	0.16	0.15	0.136	1.2012	1.21	1.2778	1.11	0.985	1.02	1.5855	1.5305	1.3877	1.2926	1.4958	1.3406	1.0012	1.2118	1.1532	1.058	1.031	1.048	1.1995	1.1915	1.1828	1.164	1.165	1.178	0.1121	0.1102	0.1131	0.1422	0.1056	0.1085	1.1585
[truncated: 137 more columns]

## Sheet: Efm DSM 25698 anaerobic
Time (hr)	Arabinose	Arabinose	Arabinose	Arabinose	Arabinose	Arabinose	Fructose	Fructose	Fructose	Fructose	Fructose	Fructose	Fucose	Fucose	Fucose	Fucose	Fucose	Fucose	Galactose	Galactose	Galactose	Galactose	Galactose	Galactose	Glucose	Glucose	Glucose	Glucose	Glucose	Glucose	Mannose	Mannose	Mannose	Mannose	Mannose	Mannose	Ribose	Ribose	Ribose	Ribose	Ribose	Ribose	Xylose	Xylose	Xylose	Xylose	Xylose	Xylose	N-acetylglucosamine
	Expt 1	Expt 1	Expt 1	Expt 2	Expt 2	Expt 2	Expt 1	Expt 1	Expt 1	Expt 2	Expt 2	Expt 2	Expt 1	Expt 1	Expt 1	Expt 2	Expt 2	Expt 2	Expt 1	Expt 1	Expt 1	Expt 2	Expt 2	Expt 2	Expt 1	Expt 1	Expt 1	Expt 2	Expt 2	Expt 2	Expt 1	Expt 1	Expt 1	Expt 2	Expt 2	Expt 2	Expt 1	Expt 1	Expt 1	Expt 2	Expt 2	Expt 2	Expt 1	Expt 1	Expt 1	Expt 2	Expt 2	Expt 2	Expt 1
0	-0.0102	-0.0095	-0.0135	-0.0061	-0.0046	-0.0108	0.0404	0.0366	0.0197	-0.0055	0.0041	-0.002	0.0294	0.0333	-0.0016	-0.0089	-0.0016	-0.0183	-0.0234	-0.0577	-0.0065	-0.007	-0.0104	-0.0059	-0.0369	-0.0952	-0.0916	-0.0335	-0.0292	-0.0169	0.0297	0.0261	0.0324	-0.0034	-0.0089	0.0058	0.0246	0.0202	0.0218	-0.0015	-0.0126	-0.0148	-0.0055	-0.0183	-0.004	-0.0048	-0.0039	-0.0038	0.037
0.25	-0.0142	-0.0117	-0.0153	-0.0167	-0.0117	-0.0145	0.0415	0.0302	0.0202	-0.0137	0.0009	-0.0078	0.0213	0.043	0.0072	-0.0166	-0.0107	-0.0205	-0.0206	-0.0579	-0.0067	-0.0099	-0.0136	-0.0106	-0.0374	-0.0957	-0.0923	-0.0366	-0.0321	-0.0212	0.0277	0.0075	0.0307	-0.0082	-0.016	-0.0005	0.0208	0.0183	0.0166	-0.0069	-0.0162	-0.0149	-0.0055	-0.0264	-0.0041	-0.0071	-0.004	-0.0048	0.038
0.5	-0.0119	-0.0092	-0.0092	-0.0183	-0.0116	-0.0068	0.0419	0.0308	0.0204	-0.0101	0.0015	-0.0088	0.0236	0.0217	0.0061	-0.0155	-0.0058	-0.0078	-0.0189	-0.058	-0.006	-0.0068	-0.0104	-0.0107	-0.0368	-0.0953	-0.0907	-0.0388	-0.0387	-0.0253	0.0295	0.0137	0.0354	-0.0045	-0.0128	-0.002	0.0252	0.0187	0.0213	-0.0031	-0.0142	-0.0158	0.0015	-0.0222	0.0035	-0.0031	0.0007	0	0.0373
0.75	-0.0068	-0.0048	-0.0051	-0.0117	-0.0053	0.0017	0.042	0.0331	0.0219	-0.0109	0.0023	-0.008	0.0261	0.0244	0.0053	0.0079	-0.0085	-0.0022	-0.0048	-0.057	-0.0048	-0.0025	-0.0079	-0.0111	-0.0388	-0.0966	-0.0911	-0.0421	-0.0424	-0.0261	0.033	0.0194	0.0502	-0.0047	-0.0074	0.0015	0.0294	0.0231	0.0268	-0.0022	-0.0164	-0.0129	0.0071	-0.0192	0.0126	0.0011	0.0048	0.0046	0.0354
1	-0.0052	-0.001	-0.0035	-0.0119	-0.0039	0.005	0.0423	0.0332	0.0225	-0.004	0.0035	-0.0025	0.0281	0.0273	0.0047	0.0136	-0.0077	0.012	-0.0004	-0.0575	-0.0044	-0.001	-0.0035	-0.0066	-0.0344	-0.0983	-0.0938	-0.039	-0.0384	-0.0222	0.0347	0.0207	0.0437	0.0018	-0.0061	0.0046	0.0324	0.0254	0.0214	0.0014	-0.0112	-0.0103	0.0113	-0.0168	0.0158	0.0043	0.0084	0.0082	0.0367
1.25	-0.0024	0.0031	0.0021	-0.0127	0.0016	0.015	0.043	0.0342	0.0242	-0.0014	0.0107	0.0012	0.0284	0.0285	0.0041	0.0236	0.0026	0.0212	0.0009	-0.0576	-0.0036	0.0016	-0.001	-0.0058	-0.0336	-0.0927	-0.0844	-0.0327	-0.0395	-0.0175	0.0368	0.0233	0.044	0.0039	-0.0003	0.0072	0.0326	0.0257	0.0271	0.0018	-0.0101	-0.0082	0.0134	-0.0152	0.0208	0.0067	0.0113	0.0116	0.0363
1.5	-0.0001	0.0068	0.0081	-0.0134	0.0058	0.0188	0.0448	0.033	0.0261	0.0029	0.0093	0.0063	0.0297	0.0287	0.0022	0.0247	0.0042	0.0096	0.0046	-0.0556	-0.0045	0.0082	0.0012	-0.0027	-0.0244	-0.097	-0.09	-0.0311	-0.0374	-0.0152	0.0336	0.0214	0.0505	0.0101	0.0035	0.0101	0.0327	0.0276	0.0257	0.0059	-0.0075	-0.0047	0.015	-0.0134	0.0244	0.009	0.0138	0.0143	0.037
1.75	0.0066	0.0104	0.0124	-0.0036	0.0061	0.022	0.0473	0.0351	0.0278	0.0079	0.0153	0.0106	0.0308	0.0294	0.0041	0.0215	0.0098	0.0341	0.0072	-0.0538	-0.0021	0.0129	0.0018	-0.0022	-0.0187	-0.0942	-0.0756	-0.0292	-0.0367	-0.0129	0.0342	0.0216	0.0472	0.0135	0.0054	0.0119	0.0334	0.029	0.0238	0.0078	-0.0049	-0.0026	0.0178	-0.0129	0.0264	0.0111	0.016	0.0166	0.0372
2	0.0118	0.013	0.016	0.0032	0.0108	0.0282	0.0491	0.0369	0.0314	0.0129	0.0214	0.0144	0.0319	0.0293	0.0044	0.0041	0.0147	0.038	0.0124	-0.0532	-0.0004	0.0179	0.0035	0.0023	-0.017	-0.0915	-0.0739	-0.0266	-0.033	-0.0091	0.0373	0.0215	0.0467	0.0189	0.0092	0.0145	0.0367	0.0304	0.0261	0.0147	0.0047	0.0038	0.0192	-0.0118	0.0296	0.013	0.0177	0.0186	0.0374
2.25	0.0116	0.0167	0.018	0.0034	0.014	0.032	0.0567	0.0393	0.0353	0.016	0.0227	0.0196	0.0332	0.0287	0.0038	0.0254	0.0142	0.032	0.0148	-0.0487	0.0043	0.0203	0.0097	0.0011	-0.0161	-0.0841	-0.0734	-0.0248	-0.0318	-0.0069	0.0395	0.0215	0.0498	0.0201	0.0047	0.0109	0.0365	0.0322	0.0297	0.0136	0.0007	0.0019	0.0196	-0.0132	0.0319	0.0139	0.0188	0.02	0.0374
2.5	0.0155	0.0167	0.0184	0.0067	0.0103	0.0364	0.0604	0.0415	0.0355	0.0169	0.0205	0.0252	0.0341	0.029	0.0038	0.0365	0.0155	0.0319	0.0188	-0.0382	0.0083	0.0242	0.011	0.0011	-0.0171	-0.0772	-0.071	-0.0241	-0.0305	-0.0075	0.0439	0.0202	0.0531	0.0239	0.0072	0.0133	0.0385	0.0361	0.0331	0.0159	0.0037	0.0054	0.0186	-0.0123	0.035	0.0152	0.0201	0.0221	0.0389
2.75	0.0143	0.0202	0.0256	-0.0013	0.0168	0.0409	0.0681	0.0441	0.0396	0.0209	0.0283	0.0357	0.036	0.0304	0.0038	0.0347	0.0193	0.0392	0.0236	-0.0241	0.0192	0.0283	0.0151	0.004	-0.0124	-0.074	-0.074	-0.0234	-0.0277	-0.0072	0.0453	0.0196	0.0551	0.0276	0.0115	0.0181	0.0408	0.038	0.0338	0.0188	0.0073	0.0092	0.02	-0.0111	0.037	0.0166	0.0212	0.0238	0.0387
3	0.0205	0.0231	0.0278	0.011	0.0182	0.0422	0.0865	0.0464	0.0423	0.0059	0.0369	0.0248	0.0365	0.0321	0.0036	0.0343	0.0244	0.0512	0.0285	-0.0208	0.026	0.0325	0.0232	0.0088	-0.0085	-0.0786	-0.0629	-0.0211	-0.0306	-0.0133	0.0482	0.0188	0.0568	0.0321	0.0277	0.0225	0.045	0.0405	0.0373	0.0234	0.0111	0.0134	0.0214	-0.0098	0.0385	0.0177	0.0222	0.0253	0.0473
3.25	0.0235	0.0242	0.0295	0.0155	0.0173	0.0447	0.0809	0.0497	0.0557	0.0131	0.0166	0.0151	0.0381	0.0335	0.0036	0.0361	0.0297	0.0522	0.0342	-0.0235	0.0236	0.0361	0.0345	0.0138	-0.0067	-0.0767	-0.0715	-0.0383	-0.0445	-0.0233	0.0523	0.0169	0.0599	0.0361	0.0316	0.0352	0.0482	0.0431	0.0393	0.0257	0.0144	0.0165	0.023	-0.0093	0.0408	0.0189	0.0235	0.0268	0.0454
3.5	0.0255	0.0262	0.0321	0.0162	0.0182	0.0466	0.0731	0.0543	0.0629	0.0278	0.0294	0.0448	0.0389	0.0348	0.0035	0.037	0.0323	0.0594	0.0394	-0.0203	0.0181	0.0412	0.0425	0.019	-0.004	-0.077	-0.07	-0.0058	-0.0409	-0.0214	0.0562	0.0159	0.0608	0.0386	0.0385	0.0337	0.0504	0.045	0.0451	0.0285	0.0195	0.0204	0.0254	-0.0079	0.0424	0.0198	0.0246	0.0281	0.0457
3.75	0.0288	0.029	0.0348	0.0194	0.0221	0.0481	0.0838	0.0604	0.0714	0.0482	0.0266	0.0559	0.0405	0.0365	0.0035	0.0382	0.0364	0.0648	0.0434	-0.0214	0.0361	0.0449	0.0492	0.0141	-0.0003	-0.0678	-0.0533	0.0034	-0.0074	-0.0118	0.0593	0.0161	0.0646	0.0396	0.0442	0.0416	0.0524	0.0453	0.0485	0.033	0.0239	0.0255	0.0283	-0.0085	0.0432	0.021	0.026	0.0294	0.0509
4	0.0305	0.0325	0.0363	0.0226	0.0265	0.0484	0.0994	0.068	0.0702	0.0805	0.0606	0.0396	0.041	0.0374	0.0036	0.0405	0.0388	0.0723	0.0406	-0.0148	0.0379	0.0512	0.0559	0.0045	0.0042	-0.067	-0.0615	-0.007	0.0005	0.0132	0.0574	0.0164	0.0659	0.0427	0.0518	0.0607	0.0519	0.047	0.0449	0.0322	0.0262	0.0308	0.0305	-0.0075	0.0451	0.0219	0.0271	0.0307	0.0456
4.25	0.034	0.034	0.0391	0.0253	0.025	0.0513	0.1103	0.0735	0.0802	0.0912	0.0711	0.0682	0.0418	0.0386	0.0039	0.0434	0.0427	0.0775	0.0412	-0.0203	0.0388	0.0589	0.0615	0.0334	0.007	-0.0523	-0.0583	0.0261	0.0202	0.0339	0.0457	0.0171	0.0692	0.0444	0.0587	0.0503	0.0549	0.051	0.0504	0.0557	0.0377	0.0415	0.0329	-0.0071	0.0581	0.0219	0.0286	0.0322	0.0592
4.5	0.0376	0.0385	0.0417	0.028	0.0297	0.0514	0.1105	0.0876	0.083	0.0991	0.1065	0.0997	0.0425	0.0395	0.0039	0.0229	0.0437	0.079	0.0493	-0.0158	0.0406	0.0649	0.0674	0.0327	0.0028	-0.0513	-0.0529	0.0279	0.0201	0.0398	0.0523	0.015	0.074	0.0411	0.0553	0.0411	0.0591	0.051	0.0604	0.0502	0.0333	0.0327	0.0359	-0.0074	0.0583	0.022	0.0297	0.0329	0.0614
4.75	0.0411	0.0433	0.0475	0.0307	0.0358	0.0564	0.1228	0.0586	0.0911	0.1084	0.1014	0.0927	0.0437	0.0414	0.0034	0.053	0.0451	0.0817	0.0565	0.0014	0.0501	0.068	0.078	0.0741	0.0093	-0.0485	-0.0463	0.0218	0.0107	0.0708	0.0558	0.0358	0.0735	0.0562	0.0592	0.0677	0.0759	0.0694	0.0575	0.0347	0.0177	0.0322	0.0371	-0.0116	0.0606	0.0228	0.0279	0.0342	0.0627
5	0.0463	0.047	0.0507	0.0384	0.039	0.0593	0.1364	0.0884	0.1074	0.1252	0.1326	0.1477	0.0442	0.0426	0.0031	0.0478	0.0439	0.0777	0.0572	-0.0018	0.0594	0.0611	0.0866	0.0685	0.0131	-0.0349	-0.0373	0.0349	0.0196	0.0638	0.067	0.0475	0.0743	0.0644	0.0639	0.0839	0.1003	0.0674	0.0531	0.0393	0.0634	0.0217	0.0373	-0.0132	0.0632	0.0232	0.0283	0.0354	0.0679
5.25	0.0498	0.0492	0.053	0.042	0.0417	0.0593	0.1293	0.0865	0.1136	0.1491	0.1529	0.1504	0.0455	0.0432	0.0028	0.0464	0.042	0.0791	0.0799	0.0057	0.0605	0.0572	0.0942	0.0718	0.0207	-0.0374	-0.0268	0.0446	0.0251	0.047	0.0776	0.064	0.0628	0.0549	0.071	0.076	0.0989	0.076	0.0731	0.0584	0.0726	0.0307	0.0338	0.0033	0.0653	0.0242	0.0314	0.0363	0.087
5.5	0.0524	0.0545	0.056	0.0449	0.0468	0.0611	0.153	0.1241	0.1237	0.167	0.1581	0.1658	0.0458	0.0444	0.0025	0.0468	0.0409	0.0791	0.0937	0.0145	0.0722	0.0675	0.1037	0.0958	0.0287	-0.0278	-0.0148	0.0544	0.04	0.069	0.0892	0.0685	0.0614	0.0696	0.0867	0.0797	0.0852	0.0891	0.0799	0.0709	0.0895	0.052	0.0372	0.0032	0.0681	0.0234	0.0345	0.0402	0.0772
5.75	0.058	0.059	0.0559	0.0512	0.0497	0.0617	0.17	0.1248	0.1241	0.174	0.1776	0.182	0.0468	0.0456	0.0022	0.0584	0.0417	0.0771	0.0993	0.0278	0.074	0.0814	0.1244	0.0923	0.0487	-0.0148	-0.0021	0.0434	0.0601	0.0868	0.0915	0.0759	0.0727	0.0831	0.1173	0.1072	0.0937	0.1048	0.0745	0.1058	0.0996	0.0868	0.057	0.0038	0.0631	0.0248	0.0358	0.0417	0.0824
6	0.0598	0.0658	0.0664	0.0435	0.0566	0.0676	0.1918	0.1636	0.1533	0.1747	0.1863	0.1972	0.0479	0.0468	0.0023	0.0591	0.0435	0.0786	0.1131	0.0505	0.0852	0.1091	0.1313	0.0868	0.0862	-0.004	0.0134	0.0734	0.0695	0.096	0.0659	0.0915	0.0944	0.1129	0.1164	0.1311	0.0919	0.1138	0.0869	0.1074	0.1009	0.0862	0.0599	0.0032	0.0581	0.0264	0.0376	0.0434	0.0816
6.25	0.0707	0.0741	0.0733	0.0601	0.0674	0.0731	0.2007	0.1716	0.1677	0.1937	0.199	0.2125	0.0477	0.0475	0.002	0.0595	0.043	0.0831	0.1259	0.0641	0.0961	0.1279	0.1471	0.1063	0.08	0.0031	0.0301	0.105	0.0857	0.1232	0.0646	0.1099	0.0988	0.1109	0.1114	0.1497	0.0977	0.0965	0.1125	0.121	0.1333	0.1181	0.0594	0.0043	0.059	0.0277	0.0394	0.0452	0.0894
6.5	0.0774	0.0785	0.0785	0.0676	0.0711	0.0748	0.2127	0.182	0.1608	0.2365	0.2199	0.2377	0.0482	0.0488	0.0019	0.0613	0.0437	0.0824	0.1382	0.0857	0.1077	0.0947	0.1496	0.1193	0.0884	0.019	0.0428	0.1096	0.1049	0.1358	0.076	0.1154	0.108	0.1194	0.133	0.1612	0.1084	0.0882	0.1243	0.1351	0.1485	0.1578	0.0612	0.0053	0.061	0.0291	0.041	0.0469	0.1083
6.75	0.0819	0.0851	0.0811	0.0773	0.0777	0.0796	0.2298	0.2089	0.1805	0.2416	0.2334	0.2544	0.0488	0.0497	0.0018	0.0616	0.047	0.0869	0.1642	0.0986	0.1222	0.1339	0.1782	0.144	0.1066	0.0265	0.0576	0.1308	0.1163	0.1657	0.0923	0.1314	0.1233	0.1582	0.1466	0.1839	0.1176	0.1183	0.1333	0.1692	0.1515	0.1481	0.0613	0.0059	0.0609	0.0304	0.0427	0.0485	0.1218
7	0.0862	0.086	0.0877	0.0775	0.0745	0.0893	0.2396	0.2183	0.1957	0.2727	0.2814	0.2889	0.049	0.0505	0.002	0.0623	0.0472	0.0867	0.1582	0.0863	0.1408	0.142	0.1714	0.1623	0.1216	0.0439	0.0722	0.1353	0.1432	0.1878	0.1084	0.1522	0.1448	0.1918	0.1732	0.2227	0.129	0.1193	0.1415	0.202	0.2376	0.2065	0.0614	0.0067	0.0623	0.0319	0.0446	0.0503	0.1188
7.25	0.0913	0.0929	0.0918	0.0815	0.084	0.0876	0.2579	0.2531	0.2217	0.2923	0.2825	0.3118	0.049	0.0522	0.0017	0.062	0.0479	0.0921	0.1913	0.1066	0.1609	0.1676	0.2144	0.1856	0.1403	0.0622	0.0887	0.1708	0.1646	0.203	0.1483	0.1793	0.1656	0.189	0.1961	0.2275	0.1596	0.1461	0.1378	0.2028	0.2328	0.1944	0.0621	0.0072	0.0637	0.0331	0.0461	0.0525	0.1371
7.5	0.0959	0.1008	0.0945	0.0892	0.0957	0.088	0.2725	0.2371	0.2383	0.3281	0.3215	0.3303	0.0501	0.0526	0.0019	0.0602	0.0497	0.0906	0.2093	0.1408	0.1906	0.2009	0.2219	0.2105	0.1659	0.0816	0.1157	0.1909	0.1726	0.2296	0.1633	0.1985	0.1774	0.2121	0.2292	0.2461	0.1523	0.1663	0.1634	0.2434	0.2644	0.2593	0.0629	0.007	0.0653	0.0344	0.0477	0.043	0.1401
7.75	0.101	0.1051	0.0996	0.0917	0.0991	0.09	0.287	0.2649	0.2609	0.3566	0.3393	0.3355	0.0496	0.0537	0.0018	0.0568	0.0517	0.0905	0.2248	0.1591	0.2173	0.2549	0.2501	0.2521	0.1825	0.104	0.136	0.2195	0.197	0.2224	0.1814	0.2185	0.2069	0.2334	0.2356	0.2907	0.1731	0.1918	0.1794	0.2751	0.3001	0.2494	0.0647	0.0036	0.0668	0.0356	0.049	0.0281	0.166
8	0.1068	0.1134	0.1008	0.0992	0.1113	0.0837	0.3101	0.299	0.2759	0.3565	0.3595	0.3857	0.0495	0.0549	0.0015	0.0564	0.0538	0.0918	0.2159	0.1883	0.2343	0.2588	0.2722	0.2573	0.209	0.1202	0.1569	0.2434	0.2271	0.262	0.2129	0.2336	0.2346	0.2689	0.2795	0.2912	0.2016	0.2073	0.2133	0.3101	0.3081	0.3123	0.0655	0.0049	0.0673	0.0368	0.0505	0.0277	0.1696
8.25	0.1118	0.1197	0.1093	0.1015	0.1187	0.0873	0.3247	0.3029	0.2908	0.4066	0.3841	0.4207	0.0506	0.0564	0.0014	0.0554	0.0559	0.09	0.2484	0.2262	0.2647	0.2616	0.2932	0.2828	0.2348	0.1461	0.1807	0.2618	0.2485	0.2849	0.1996	0.2741	0.2482	0.2833	0.3041	0.351	0.2182	0.2396	0.2564	0.3127	0.3318	0.3558	0.0676	0.0056	0.0674	0.0377	0.052	0.0292	0.1899
8.5	0.1214	0.126	0.1115	0.1176	0.1226	0.0869	0.342	0.3283	0.3101	0.428	0.4037	0.4443	0.0503	0.0574	0.0014	0.0559	0.0575	0.0901	0.2704	0.2523	0.2891	0.3126	0.3343	0.34	0.2614	0.1659	0.2049	0.2897	0.2534	0.312	0.2598	0.287	0.2833	0.3135	0.3371	0.3648	0.2496	0.2743	0.2737	0.3711	0.3751	0.35	0.0691	0.0074	0.068	0.0387	0.0531	0.0302	0.2065
8.75	0.1257	0.1306	0.1199	0.1202	0.1273	0.0983	0.3574	0.3485	0.3279	0.4518	0.4031	0.4616	0.051	0.0582	0.0012	0.0575	0.0582	0.092	0.2995	0.2777	0.3262	0.3311	0.3975	0.37	0.2839	0.1962	0.2332	0.3215	0.2859	0.3374	0.2649	0.3272	0.3055	0.3424	0.3777	0.3803	0.2873	0.2912	0.2953	0.3799	0.4055	0.3666	0.0706	0.0078	0.069	0.0396	0.0537	0.0313	0.2289
9	0.1321	0.1346	0.1252	0.1279	0.1262	0.1034	0.3706	0.3785	0.3434	0.4655	0.4262	0.4795	0.0518	0.0601	0.0013	0.0593	0.0606	0.0944	0.3309	0.3097	0.3594	0.3536	0.4052	0.4065	0.3109	0.2168	0.2542	0.338	0.308	0.3536	0.323	0.3544	0.3355	0.3779	0.3964	0.4398	0.3191	0.3258	0.3085	0.4035	0.442	0.3877	0.071	0.0063	0.0689	0.0407	0.0549	0.0325	0.2528
9.25	0.1393	0.1403	0.1324	0.1348	0.1277	0.1114	0.385	0.4028	0.3617	0.4877	0.4522	0.5096	0.0502	0.0615	0.0014	0.0588	0.0653	0.092	0.3491	0.3551	0.3914	0.3858	0.4239	0.4283	0.3302	0.2342	0.2814	0.3691	0.3336	0.3796	0.3567	0.3772	0.3657	0.4193	0.426	0.4659	0.3409	0.3415	0.327	0.4486	0.4552	0.4218	0.0731	0.0072	0.0715	0.0399	0.056	0.0334	0.2691
9.5	0.148	0.1475	0.143	0.1408	0.132	0.1203	0.4007	0.4214	0.3818	0.498	0.4766	0.5259	0.0497	0.0628	0.0014	0.0619	0.0674	0.0927	0.3822	0.3854	0.418	0.425	0.4527	0.4782	0.3513	0.2525	0.3088	0.3933	0.3483	0.4269	0.3818	0.4198	0.3938	0.4473	0.4632	0.4989	0.3657	0.3607	0.3792	0.4737	0.4621	0.5103	0.0737	0.0098	0.0718	0.0398	0.057	0.0344	0.2967
9.75	0.1605	0.1584	0.1509	0.1545	0.1409	0.1254	0.4159	0.4427	0.3989	0.5219	0.4823	0.5374	0.0537	0.0633	0.0013	0.0659	0.0691	0.0943	0.4135	0.4098	0.4348	0.4602	0.4995	0.4908	0.3749	0.2842	0.3396	0.424	0.3677	0.44	0.4109	0.4496	0.4261	0.4531	0.4941	0.5207	0.3859	0.4049	0.416	0.4734	0.5346	0.4839	0.0742	0.0127	0.0743	0.0393	0.0581	0.0354	0.3187
10	0.1697	0.1714	0.1606	0.1632	0.1562	0.1384	0.4276	0.4554	0.4156	0.5314	0.4995	0.5703	0.0533	0.0647	0.0012	0.0662	0.0705	0.0963	0.4227	0.4491	0.4796	0.4512	0.526	0.5078	0.3977	0.3127	0.359	0.4557	0.392	0.4612	0.4418	0.4724	0.4549	0.4971	0.5232	0.5547	0.412	0.4248	0.4382	0.515	0.5596	0.5514	0.0745	0.0138	0.0765	0.04	0.0591	0.0298	0.34
10.25	0.178	0.1803	0.1732	0.1672	0.1667	0.1533	0.4466	0.4781	0.4343	0.5619	0.5244	0.5827	0.053	0.0664	0.0011	0.0679	0.0733	0.0954	0.4509	0.4755	0.5099	0.4916	0.5829	0.5381	0.4274	0.34	0.3898	0.4826	0.4219	0.4751	0.4603	0.5034	0.4891	0.5096	0.5493	0.5804	0.4371	0.4563	0.4656	0.5412	0.5836	0.5656	0.076	0.0148	0.0776	0.0408	0.06	0.0316	0.3607
10.5	0.1884	0.1904	0.1816	0.1778	0.1731	0.1563	0.4602	0.5018	0.4518	0.5624	0.5305	0.5974	0.0521	0.0685	0.0011	0.074	0.0753	0.0976	0.4714	0.507	0.5415	0.5384	0.5689	0.5702	0.4492	0.3621	0.4146	0.5003	0.4426	0.5067	0.5223	0.5271	0.5152	0.5484	0.5732	0.595	0.4678	0.4871	0.5026	0.556	0.6081	0.5915	0.0765	0.0159	0.0797	0.0417	0.0611	0.0317	0.3831
10.75	0.2011	0.2018	0.1924	0.1913	0.1859	0.1695	0.4715	0.5105	0.4695	0.5824	0.5369	0.6148	0.0517	0.0702	0.0011	0.0765	0.0773	0.1026	0.4924	0.5393	0.5683	0.5283	0.5978	0.5748	0.4788	0.3852	0.4482	0.5296	0.458	0.5309	0.5476	0.556	0.5296	0.5549	0.5976	0.6109	0.4976	0.5092	0.5321	0.59	0.6126	0.6034	0.0777	0.0162	0.0818	0.0425	0.0624	0.0316	0.4038
11	0.2091	0.2143	0.201	0.1982	0.2012	0.1789	0.4796	0.5308	0.4887	0.5872	0.5496	0.6327	0.0517	0.0719	0.0012	0.0755	0.0793	0.1088	0.5106	0.5597	0.5904	0.5323	0.6157	0.6087	0.5088	0.4094	0.4734	0.5468	0.47	0.5524	0.5727	0.5709	0.5572	0.5811	0.6061	0.6372	0.5209	0.5417	0.56	0.5876	0.6458	0.6364	0.0782	0.0169	0.0825	0.0435	0.0636	0.0261	0.417
11.25	0.2187	0.2242	0.2092	0.2044	0.2109	0.1858	0.4909	0.541	0.5046	0.6001	0.5664	0.6445	0.052	0.073	0.0013	0.0734	0.0825	0.1007	0.5232	0.5872	0.6109	0.5897	0.6414	0.6227	0.5344	0.4294	0.5033	0.5617	0.4861	0.5548	0.6272	0.5874	0.5726	0.5929	0.6347	0.6441	0.5374	0.5632	0.5807	0.6199	0.6626	0.6466	0.0782	0.0172	0.0843	0.0446	0.0649	0.0253	0.4227
11.5	0.228	0.237	0.2219	0.2095	0.2231	0.1941	0.4977	0.5575	0.5169	0.6142	0.5733	0.6592	0.0524	0.0751	0.0014	0.0733	0.085	0.0967	0.5428	0.6098	0.6294	0.5951	0.6661	0.6371	0.5533	0.4501	0.5337	0.5831	0.4931	0.5612	0.6477	0.6092	0.5969	0.6175	0.6488	0.6685	0.5597	0.5831	0.6087	0.6272	0.6794	0.6667	0.0808	0.0171	0.0853	0.0456	0.0661	0.0258	0.4345
11.75	0.2427	0.2506	0.2344	0.2271	0.2357	0.2098	0.5125	0.5749	0.5351	0.6308	0.5852	0.6638	0.0519	0.0775	0.0014	0.0754	0.086	0.0959	0.5615	0.6384	0.6489	0.63	0.691	0.6651	0.5814	0.4667	0.5525	0.584	0.5202	0.5944	0.6619	0.6241	0.6116	0.635	0.6606	0.6839	0.5771	0.6084	0.6212	0.6425	0.6975	0.6816	0.0802	0.018	0.0863	0.0466	0.0673	0.0272	0.4407
12	0.2553	0.262	0.248	0.2358	0.2422	0.2223	0.5278	0.5976	0.5465	0.6284	0.5918	0.6733	0.0519	0.0781	0.0013	0.0744	0.0894	0.0942	0.5758	0.6563	0.6678	0.6449	0.7063	0.6792	0.6049	0.4912	0.5748	0.6096	0.5207	0.5996	0.6796	0.6416	0.629	0.6518	0.6808	0.6872	0.599	0.6184	0.6401	0.6491	0.719	0.7028	0.0822	0.0191	0.088	0.0451	0.0688	0.0276	0.4507
12.25	0.269	0.2768	0.2633	0.2497	0.2613	0.2386	0.5378	0.6039	0.5584	0.6317	0.5995	0.6824	0.0524	0.0807	0.0011	0.0739	0.0904	0.1028	0.5888	0.6726	0.6837	0.6581	0.7181	0.6951	0.6284	0.5057	0.6033	0.6182	0.5361	0.6177	0.7092	0.6587	0.6406	0.6671	0.6947	0.7043	0.6153	0.6392	0.6655	0.6651	0.7253	0.7189	0.0822	0.0202	0.0893	0.043	0.0696	0.0246	0.4551
12.5	0.2812	0.2887	0.2743	0.2636	0.2723	0.2465	0.5413	0.6109	0.5722	0.6395	0.5996	0.6871	0.0529	0.0812	0.0011	0.0757	0.0929	0.1063	0.6026	0.6915	0.6914	0.6702	0.7313	0.7055	0.6522	0.5329	0.6273	0.6384	0.5476	0.6287	0.7202	0.6693	0.6587	0.6768	0.7022	0.718	0.6329	0.6529	0.6743	0.6774	0.7331	0.7223	0.0828	0.0206	0.0896	0.0423	0.0696	0.0262	0.4589
12.75	0.2939	0.2987	0.284	0.2779	0.283	0.2547	0.5429	0.619	0.5828	0.6479	0.603	0.6943	0.054	0.0835	0.0007	0.0732	0.0945	0.1135	0.6093	0.7026	0.7076	0.6723	0.747	0.7163	0.6757	0.5503	0.6621	0.6437	0.554	0.6506	0.7491	0.6805	0.6714	0.6908	0.7151	0.7308	0.6449	0.6669	0.6924	0.6887	0.7424	0.7329	0.0842	0.0214	0.0909	0.043	0.0712	0.0275	0.4571
13	0.302	0.3093	0.2929	0.2868	0.2981	0.2613	0.5418	0.616	0.5922	0.6532	0.6063	0.6937	0.0543	0.0859	0.0008	0.0777	0.097	0.1102	0.6226	0.7221	0.7198	0.6786	0.7581	0.7281	0.6922	0.5661	0.6753	0.6488	0.5624	0.6493	0.7538	0.6938	0.6852	0.6928	0.7195	0.7399	0.6586	0.6822	0.7103	0.6936	0.7516	0.7458	0.0838	0.0228	0.0916	0.044	0.0724	0.0283	0.4606
13.25	0.3102	0.316	0.2981	0.2982	0.3025	0.2655	0.5474	0.6225	0.6032	0.6524	0.6096	0.6953	0.0546	0.0887	0.001	0.0774	0.099	0.1113	0.6326	0.738	0.727	0.6815	0.7678	0.7327	0.7127	0.5839	0.7032	0.6659	0.5677	0.6582	0.7744	0.7001	0.6947	0.7098	0.7282	0.751	0.6727	0.6901	0.7249	0.6995	0.7584	0.7561	0.0859	0.0233	0.0927	0.0445	0.0737	0.0269	0.4702
13.5	0.3175	0.3221	0.3062	0.3039	0.3078	0.2743	0.5532	0.6258	0.6132	0.6539	0.6179	0.704	0.0542	0.0921	0.0012	0.0811	0.0997	0.1177	0.6423	0.7446	0.745	0.6889	0.7728	0.7392	0.7463	0.5982	0.7262	0.6712	0.578	0.6678	0.7741	0.7114	0.7043	0.7139	0.7344	0.7515	0.6846	0.7033	0.7381	0.7058	0.7657	0.7635	0.0874	0.023	0.0941	0.0451	0.0741	0.0279	0.4658
13.75	0.3247	0.3292	0.3115	0.3113	0.317	0.2776	0.56	0.6224	0.6139	0.6538	0.6205	0.7065	0.0545	0.0968	0.0013	0.0841	0.1011	0.1187	0.6548	0.7553	0.7542	0.7009	0.7848	0.7449	0.7633	0.6158	0.7333	0.6811	0.5854	0.6719	0.7896	0.7184	0.7111	0.7268	0.7444	0.7556	0.6957	0.7129	0.7437	0.7125	0.7726	0.7684	0.0871	0.0228	0.0951	0.0458	0.0719	0.0265	0.4687
14	0.3288	0.3364	0.3164	0.317	0.3262	0.284	0.5559	0.6278	0.6144	0.6578	0.6166	0.7103	0.0538	0.0978	0.0014	0.0823	0.103	0.1182	0.6579	0.7666	0.7615	0.7131	0.7918	0.7482	0.7693	0.6311	0.7331	0.6864	0.5913	0.6783	0.7972	0.7261	0.7163	0.7339	0.7375	0.7695	0.7005	0.7201	0.7572	0.7214	0.7832	0.7757	0.0871	0.0229	0.0964	0.0462	0.0661	0.0233	0.4677
14.25	0.3331	0.3393	0.3213	0.3208	0.3275	0.2917	0.5559	0.6348	0.6089	0.659	0.6129	0.705	0.0544	0.0991	0.001	0.087	0.1036	0.1242	0.6656	0.7784	0.7679	0.7205	0.7992	0.7614	0.7759	0.6282	0.7386	0.6978	0.5962	0.6874	0.8084	0.7275	0.7242	0.7387	0.739	0.7688	0.7065	0.7334	0.77	0.7207	0.783	0.7726	0.0858	0.0223	0.0982	0.0472	0.0665	0.0177	0.4692
14.5	0.3369	0.3428	0.3253	0.3227	0.3337	0.2916	0.5531	0.6308	0.6105	0.656	0.6141	0.7062	0.0541	0.1052	0.0007	0.0865	0.1042	0.1241	0.6716	0.7804	0.7754	0.7274	0.8061	0.7669	0.7699	0.625	0.7392	0.7032	0.6005	0.6941	0.8119	0.7341	0.7258	0.7378	0.7387	0.7715	0.712	0.7428	0.7785	0.7206	0.7858	0.7809	0.0849	0.0241	0.0993	0.0478	0.0602	0.0168	0.4716
14.75	0.3406	0.3487	0.3269	0.329	0.3401	0.2877	0.5519	0.6358	0.609	0.6554	0.617	0.7058	0.0558	0.1075	0.0005	0.0899	0.108	0.123	0.6784	0.7859	0.7857	0.7265	0.8052	0.7659	0.7793	0.6189	0.7403	0.7133	0.6104	0.7007	0.8233	0.7335	0.7308	0.7414	0.7391	0.7798	0.7153	0.7509	0.7807	0.7222	0.7974	0.7882	0.0837	0.0247	0.1007	0.0486	0.0596	0.0166	0.4723
15	0.3466	0.3519	0.3308	0.3362	0.3394	0.2932	0.5553	0.6353	0.6034	0.6539	0.6137	0.7067	0.0558	0.1116	0.0003	0.0906	0.108	0.1234	0.6886	0.7912	0.7891	0.7288	0.8106	0.7713	0.7674	0.6169	0.7385	0.7164	0.6099	0.7047	0.8205	0.7357	0.7359	0.7483	0.7362	0.7881	0.722	0.7538	0.7907	0.7272	0.8013	0.7897	0.0816	0.0261	0.102	0.0494	0.0581	0.0175	0.4732
15.25	0.3506	0.3565	0.3374	0.338	0.3443	0.3005	0.5552	0.6369	0.6009	0.6525	0.6071	0.7053	0.0555	0.1124	0.0003	0.0908	0.1096	0.1231	0.6926	0.7985	0.7977	0.735	0.8132	0.7703	0.7712	0.6189	0.7426	0.7229	0.6083	0.7	0.8192	0.7397	0.7392	0.7435	0.7392	0.792	0.7271	0.7587	0.7998	0.7365	0.8028	0.7942	0.0802	0.027	0.1037	0.049	0.0587	0.0181	0.4743
15.5	0.3562	0.3617	0.3419	0.3443	0.3498	0.3034	0.5539	0.6327	0.599	0.6479	0.6086	0.705	0.0557	0.1173	0.0005	0.09	0.111	0.1253	0.6974	0.8063	0.8028	0.7401	0.8158	0.7773	0.7634	0.62	0.743	0.726	0.6129	0.7037	0.8162	0.7418	0.7412	0.7446	0.7373	0.7972	0.7348	0.7653	0.8034	0.7423	0.8086	0.8012	0.0787	0.0285	0.1049	0.0475	0.0598	0.0182	0.4753
15.75	0.3614	0.3664	0.3454	0.3501	0.3536	0.3048	0.5551	0.6299	0.5941	0.6391	0.608	0.7025	0.0574	0.1178	0.0005	0.0893	0.113	0.1263	0.7037	0.8134	0.8059	0.7387	0.8187	0.7778	0.774	0.624	0.7481	0.7274	0.6181	0.7083	0.8189	0.7428	0.7435	0.7428	0.7355	0.7913	0.741	0.7693	0.8082	0.7386	0.8072	0.7955	0.078	0.0294	0.1065	0.0476	0.0609	0.0182	0.4741
16	0.3659	0.371	0.3515	0.3542	0.3608	0.3123	0.5527	0.6296	0.596	0.635	0.6022	0.6942	0.058	0.1187	0.0004	0.0887	0.113	0.1273	0.7114	0.8177	0.8142	0.7381	0.8186	0.7785	0.7744	0.6322	0.7476	0.7315	0.6252	0.7056	0.8253	0.7433	0.7432	0.7428	0.7348	0.7862	0.7437	0.773	0.814	0.7457	0.8083	0.8018	0.0777	0.03	0.1083	0.0484	0.0621	0.0186	0.4716
16.25	0.3694	0.3746	0.3529	0.3603	0.3627	0.3134	0.5527	0.6253	0.5911	0.6327	0.5978	0.6924	0.058	0.1216	0.0003	0.0862	0.1139	0.1266	0.7161	0.8254	0.8188	0.7395	0.8191	0.7782	0.7792	0.6306	0.7485	0.7355	0.628	0.7092	0.8233	0.7412	0.7397	0.7416	0.7341	0.7929	0.7493	0.7786	0.8207	0.7494	0.8094	0.8013	0.0777	0.0308	0.1095	0.0487	0.0633	0.0184	0.4726
16.5	0.3725	0.3767	0.3574	0.3615	0.3641	0.3206	0.5495	0.6217	0.5903	0.6323	0.5937	0.6883	0.0581	0.1196	0.0001	0.0816	0.1162	0.1294	0.7219	0.8312	0.8212	0.7315	0.8194	0.7764	0.7783	0.6321	0.7473	0.7355	0.6299	0.7129	0.8215	0.7389	0.7421	0.7391	0.7356	0.7877	0.7514	0.7842	0.8205	0.7449	0.8167	0.8053	0.0787	0.0314	0.1107	0.0484	0.0645	0.0178	0.4678
16.75	0.3756	0.3808	0.3608	0.3634	0.3671	0.3212	0.552	0.6212	0.5868	0.6259	0.5886	0.6795	0.0584	0.1221	0.0001	0.0819	0.1174	0.1312	0.7271	0.8366	0.8281	0.7388	0.8252	0.7772	0.7728	0.627	0.7491	0.7375	0.635	0.7155	0.8197	0.7407	0.7403	0.7378	0.737	0.7848	0.7593	0.7858	0.8275	0.7456	0.8195	0.8107	0.0796	0.0327	0.1123	0.0491	0.0656	0.0193	0.4727
17	0.381	0.3854	0.3651	0.3693	0.3719	0.3256	0.5458	0.6227	0.5882	0.6208	0.59	0.677	0.0577	0.1221	0.0001	0.0753	0.1184	0.1301	0.7301	0.8422	0.8303	0.7396	0.8248	0.7756	0.7712	0.6289	0.7418	0.7422	0.6302	0.7171	0.8245	0.7391	0.7398	0.7405	0.7362	0.7858	0.7601	0.7885	0.8276	0.7465	0.8189	0.8115	0.0823	0.034	0.1136	0.0495	0.0652	0.0189	0.4679
17.25	0.3849	0.3905	0.3692	0.3726	0.3772	0.3288	0.5439	0.6216	0.5866	0.6206	0.5859	0.6768	0.0579	0.1251	0	0.08	0.1196	0.1328	0.728	0.8461	0.8338	0.7392	0.8227	0.7786	0.7722	0.6186	0.7358	0.7392	0.63	0.7178	0.8184	0.7388	0.7394	0.7387	0.7373	0.7816	0.7606	0.7958	0.8337	0.7526	0.8243	0.8142	0.083	0.0356	0.1155	0.0491	0.0643	0.0195	0.4699
17.5	0.3895	0.3943	0.3734	0.3772	0.3831	0.3339	0.5409	0.6205	0.5855	0.617	0.5872	0.6726	0.0575	0.1272	-0.0002	0.0822	0.1203	0.1343	0.7313	0.8506	0.836	0.7388	0.8226	0.7769	0.7727	0.6157	0.738	0.7339	0.6308	0.7197	0.8142	0.7389	0.7376	0.7411	0.7368	0.7828	0.7683	0.7929	0.8389	0.7537	0.8238	0.8163	0.085	0.0374	0.1166	0.0487	0.0524	0.0205	0.4688
17.75	0.391	0.3981	0.3761	0.3795	0.3878	0.3361	0.5412	0.6181	0.5857	0.6119	0.5818	0.6721	0.0583	0.1322	-0.0004	0.0811	0.1231	0.1367	0.7329	0.8491	0.8408	0.7368	0.8268	0.7733	0.768	0.6231	0.734	0.7344	0.6264	0.7172	0.8208	0.7381	0.7374	0.7411	0.7415	0.7837	0.7678	0.7956	0.8422	0.7547	0.8269	0.8203	0.0863	0.0388	0.1185	0.0485	0.0541	0.0215	0.4679
18	0.3951	0.3988	0.3787	0.3842	0.3837	0.3398	0.5375	0.6173	0.5813	0.6067	0.5805	0.6668	0.0581	0.137	-0.0004	0.0732	0.1261	0.1371	0.7307	0.8516	0.8394	0.7377	0.8259	0.7751	0.7618	0.6171	0.7344	0.7355	0.6256	0.7173	0.8232	0.74	0.7401	0.7448	0.7362	0.7887	0.7726	0.8004	0.8447	0.7583	0.8295	0.818	0.0883	0.0404	0.1198	0.0451	0.0571	0.0232	0.4689
18.25	0.3983	0.4021	0.3836	0.3856	0.3869	0.3447	0.5357	0.6112	0.5787	0.5986	0.5804	0.6631	0.0581	0.1416	-0.0004	0.0939	0.1286	0.1377	0.7353	0.8502	0.8378	0.7346	0.8278	0.7736	0.7652	0.616	0.7308	0.7318	0.6239	0.7164	0.8145	0.7398	0.7394	0.7445	0.7362	0.7881	0.7758	0.8062	0.8478	0.7567	0.8285	0.8202	0.0905	0.0418	0.1213	0.0457	0.0577	0.0239	0.4701
18.5	0.4022	0.4062	0.3872	0.3909	0.3928	0.3485	0.5322	0.6117	0.5754	0.6	0.5771	0.6577	0.0588	0.1448	-0.0006	0.0716	0.1295	0.1377	0.7348	0.851	0.8392	0.7334	0.8224	0.7773	0.7615	0.6174	0.7256	0.7265	0.6263	0.7155	0.821	0.7413	0.74	0.743	0.7354	0.7915	0.7783	0.8077	0.8474	0.7613	0.8282	0.8257	0.0927	0.043	0.1229	0.0466	0.0594	0.0212	0.4705
18.75	0.405	0.4089	0.3877	0.3946	0.3954	0.3482	0.5293	0.6124	0.5744	0.5968	0.5717	0.6553	0.0599	0.1482	-0.0004	0.1038	0.129	0.1387	0.7359	0.8533	0.8421	0.7318	0.8197	0.7725	0.7717	0.6155	0.7304	0.7247	0.6235	0.7069	0.8173	0.7404	0.7409	0.7418	0.7391	0.7908	0.7791	0.8143	0.8551	0.7569	0.8263	0.8236	0.0932	0.0433	0.1247	0.0475	0.0582	0.0214	0.4693
19	0.407	0.4117	0.3907	0.3943	0.3979	0.3499	0.5277	0.6134	0.5708	0.592	0.5658	0.6489	0.0597	0.1518	-0.0007	0.0942	0.1295	0.1362	0.7314	0.8504	0.8406	0.7358	0.8186	0.7723	0.7775	0.6138	0.729	0.7213	0.6213	0.7088	0.8181	0.7423	0.7431	0.7418	0.7349	0.787	0.782	0.8166	0.8591	0.7594	0.8284	0.8234	0.0954	0.0439	0.1261	0.0483	0.0591	0.0196	0.4678
19.25	0.4102	0.416	0.3944	0.3979	0.4025	0.3538	0.5291	0.6094	0.5704	0.5879	0.5643	0.6434	0.0601	0.1546	-0.001	0.0985	0.1312	0.1366	0.7325	0.8481	0.8376	0.736	0.8195	0.7712	0.7652	0.616	0.7308	0.7276	0.6262	0.7042	0.8176	0.7407	0.7404	0.7406	0.7391	0.7849	0.7822	0.819	0.8597	0.7584	0.8298	0.8218	0.0981	0.0454	0.1277	0.0497	0.0609	0.0213	0.4691
19.5	0.4142	0.4183	0.3979	0.4017	0.4038	0.3577	0.5217	0.6056	0.5674	0.5838	0.5612	0.6428	0.0598	0.156	-0.0009	0.0977	0.1321	0.1351	0.7363	0.8458	0.838	0.7359	0.8138	0.7727	0.7615	0.6174	0.7256	0.7294	0.6206	0.7057	0.8173	0.7405	0.7406	0.7418	0.7404	0.7912	0.7875	0.8192	0.8638	0.7599	0.8322	0.8228	0.1004	0.0471	0.1296	0.0512	0.0628	0.0229	0.4661
19.75	0.4167	0.4223	0.4008	0.4046	0.4098	0.3604	0.52	0.6001	0.5618	0.5822	0.5594	0.6389	0.0593	0.1572	-0.001	0.0911	0.1349	0.1359	0.7329	0.8604	0.8417	0.7351	0.8136	0.7702	0.7717	0.6155	0.7304	0.7268	0.6202	0.7044	0.8173	0.7406	0.7426	0.7418	0.7412	0.7879	0.789	0.8197	0.8626	0.7628	0.8367	0.8255	0.102	0.0485	0.1327	0.0529	0.0646	0.0251	0.4664
20	0.4193	0.4247	0.402	0.4078	0.412	0.3607	0.5175	0.5985	0.5609	0.5795	0.5587	0.633	0.0593	0.159	-0.0011	0.0938	0.135	0.1406	0.7307	0.8649	0.8483	0.7324	0.8167	0.7699	0.7775	0.6138	0.729	0.7251	0.6204	0.7021	0.8139	0.7429	0.7418	0.7361	0.7408	0.7888	0.7923	0.8201	0.8631	0.7611	0.8337	0.8213	0.1022	0.0511	0.1359	0.0527	0.0651	0.0253	0.4636
20.25	0.4218	0.4277	0.4051	0.4081	0.4145	0.3608	0.5187	0.594	0.5585	0.5738	0.5557	0.6323	0.0592	0.1615	-0.0012	0.1027	0.1351	0.139	0.7353	0.8502	0.8378	0.7323	0.8093	0.7686	0.7652	0.616	0.7308	0.7235	0.6159	0.6985	0.8104	0.7398	0.7416	0.7339	0.7374	0.7865	0.7916	0.8249	0.8648	0.7639	0.8308	0.8269	0.1046	0.0523	0.141	0.0527	0.058	0.0235	0.4707
20.5	0.4263	0.4329	0.4075	0.414	0.4211	0.362	0.5223	0.5954	0.5559	0.5703	0.5487	0.6283	0.059	0.1648	-0.0013	0.0746	0.1357	0.1395	0.7348	0.851	0.8392	0.7319	0.8092	0.7661	0.7615	0.6174	0.7256	0.7228	0.6161	0.701	0.8083	0.7383	0.7401	0.7355	0.7325	0.7834	0.7974	0.8252	0.8688	0.7645	0.8346	0.8272	0.1056	0.0533	0.1441	0.0515	0.0553	0.0234	0.4636
20.75	0.4295	0.4366	0.4107	0.4162	0.4251	0.3654	0.5187	0.5892	0.555	0.568	0.5475	0.6264	0.0601	0.1683	-0.0014	0.1058	0.1372	0.1421	0.7359	0.8533	0.8421	0.731	0.8099	0.7672	0.7777	0.6155	0.7304	0.723	0.6162	0.6979	0.8064	0.7365	0.7375	0.7384	0.7347	0.7852	0.7969	0.8277	0.8697	0.7673	0.8389	0.8281	0.106	0.0544	0.1489	0.0529	0.0547	0.0246	0.4664
21	0.4322	0.4403	0.4148	0.4181	0.4293	0.3697	0.5175	0.5874	0.5611	0.5646	0.5457	0.6237	0.0594	0.1699	-0.0014	0.1083	0.1382	0.1452	0.7314	0.8504	0.8406	0.7284	0.8057	0.7664	0.7775	0.6138	0.729	0.7172	0.6174	0.7006	0.8053	0.7371	0.737	0.7365	0.7318	0.7843	0.7979	0.8313	0.8713	0.7674	0.8388	0.828	0.1085	0.0562	0.1474	0.0548	0.0548	0.0249	0.4678
21.25	0.4358	0.4432	0.4183	0.4225	0.4319	0.374	0.5235	0.583	0.555	0.5632	0.5413	0.6218	0.0599	0.1709	-0.0018	0.1064	0.1405	0.1482	0.7325	0.8481	0.8376	0.7319	0.8052	0.7674	0.771	0.641	0.7257	0.7165	0.6169	0.6992	0.8052	0.7361	0.735	0.738	0.733	0.7852	0.8045	0.8356	0.878	0.7663	0.8381	0.8274	0.1076	0.0553	0.1489	0.0564	0.0516	0.0255	0.4664
21.5	0.4389	0.4454	0.4209	0.4256	0.4343	0.3764	0.5175	0.5818	0.5559	0.5594	0.5392	0.6145	0.0604	0.1712	-0.0021	0.0786	0.1428	0.1489	0.7363	0.8458	0.838	0.7297	0.8063	0.7651	0.7763	0.6402	0.7241	0.7132	0.6154	0.6941	0.8054	0.7367	0.7362	0.7358	0.7311	0.7849	0.7979	0.8313	0.8713	0.7666	0.8397	0.828	0.1085	0.0572	0.1524	0.057	0.0476	0.0217	0.4636
21.75	0.441	0.449	0.4219	0.4283	0.4383	0.3763	0.5187	0.5811	0.5602	0.5543	0.5359	0.609	0.0609	0.1728	-0.0021	0.1173	0.1416	0.1483	0.7359	0.8404	0.8317	0.7311	0.806	0.7625	0.7754	0.6485	0.7229	0.7148	0.6133	0.6889	0.8059	0.7357	0.7364	0.7356	0.7303	0.7751	0.7969	0.8277	0.8697	0.7644	0.8354	0.8282	0.1098	0.0578	0.1543	0.0572	0.0453	0.0232	0.4551
22	0.4435	0.4516	0.4248	0.4291	0.4412	0.3798	0.5231	0.5767	0.5647	0.5502	0.5315	0.6076	0.0613	0.1743	-0.0022	0.076	0.1449	0.147	0.7314	0.8449	0.8383	0.7272	0.8044	0.7627	0.7791	0.6493	0.7235	0.7098	0.614	0.6862	0.8046	0.7353	0.7324	0.7342	0.7305	0.7741	0.8055	0.8392	0.8796	0.7635	0.8372	0.8287	0.1129	0.0602	0.1575	0.0581	0.0439	0.0244	0.4621
22.25	0.4456	0.4556	0.4273	0.4305	0.4453	0.3802	0.5218	0.5865	0.56	0.5491	0.5304	0.6046	0.0611	0.1741	-0.0023	0.1004	0.1443	0.1488	0.7325	0.8461	0.8356	0.7306	0.8076	0.7603	0.7739	0.6561	0.7215	0.7118	0.6136	0.6891	0.8136	0.7317	0.7326	0.7334	0.7305	0.7773	0.7969	0.8277	0.8697	0.7658	0.8398	0.828	0.1123	0.0616	0.1574	0.0589	0.0416	0.0222	0.4636
22.5	0.4498	0.4585	0.432	0.4342	0.448	0.3851	0.5312	0.5767	0.5714	0.5449	0.527	0.6015	0.0613	0.1743	-0.0024	0.0793	0.1462	0.1477	0.7333	0.8478	0.8368	0.7283	0.8079	0.7613	0.7838	0.6601	0.7201	0.7078	0.6093	0.6859	0.8046	0.7311	0.7329	0.7299	0.7245	0.7764	0.7979	0.8313	0.8713	0.7675	0.8388	0.8277	0.1129	0.0612	0.1505	0.0587	0.0373	0.0198	0.4651
22.75	0.4537	0.4619	0.4346	0.4392	0.451	0.3864	0.5187	0.5811	0.5582	0.5413	0.5267	0.5987	0.0609	0.1728	-0.0019	0.0943	0.1465	0.1496	0.7349	0.8414	0.8457	0.73	0.8008	0.7614	0.7873	0.6667	0.7208	0.7082	0.6135	0.6882	0.8059	0.729	0.7306	0.7299	0.7268	0.7735	0.7827	0.8155	0.8547	0.7668	0.8421	0.8288	0.1153	0.0636	0.1518	0.0573	0.0367	0.0204	0.4681
23	0.457	0.4651	0.438	0.4432	0.4531	0.3923	0.5296	0.5821	0.5704	0.5407	0.5231	0.5939	0.0615	0.1756	-0.0017	0.0817	0.1466	0.1497	0.7344	0.8449	0.8463	0.7297	0.8034	0.7589	0.7728	0.6798	0.7278	0.7095	0.6163	0.6868	0.8122	0.7295	0.7299	0.731	0.7271	0.7703	0.7892	0.8197	0.8612	0.7689	0.8379	0.8281	0.1169	0.0649	0.1599	0.0584	0.0382	0.0214	0.4676
23.25	0.4598	0.4669	0.4411	0.4449	0.4558	0.3975	0.5286	0.5811	0.5685	0.5383	0.5238	0.5939	0.0609	0.1728	-0.0024	0.0815	0.1454	0.1478	0.7355	0.8451	0.8366	0.7262	0.8036	0.7629	0.7898	0.6822	0.7268	0.7074	0.6154	0.6844	0.8059	0.729	0.7287	0.7281	0.7246	0.7723	0.7989	0.8197	0.8695	0.7695	0.8381	0.8301	0.1203	0.0669	0.1656	0.0569	0.0341	0.0208	0.4651
23.5	0.4606	0.469	0.4431	0.4452	0.4589	0.3985	0.5351	0.5767	0.5758	0.5348	0.5159	0.5897	0.0613	0.1743	-0.0026	0.0814	0.1503	0.1466	0.7353	0.8448	0.8318	0.7247	0.8017	0.7602	0.7934	0.6879	0.7205	0.7086	0.6143	0.684	0.8046	0.7262	0.7274	0.7249	0.7186	0.7696	0.7999	0.8123	0.8763	0.7674	0.8409	0.8304	0.1225	0.0694	0.1708	0.0543	0.0299	0.0223	0.4681
23.75	0.4623	0.468	0.449	0.4489	0.4635	0.403	0.5327	0.566	0.5732	0.5319	0.5145	0.5882	0.0609	0.1716	-0.0027	0.1135	0.152	0.1454	0.7365	0.8404	0.8427	0.7237	0.8014	0.7631	0.792	0.6924	0.7192	0.705	0.6145	0.684	0.7893	0.7238	0.7246	0.7272	0.717	0.7723	0.7877	0.8175	0.8577	0.768	0.8415	0.8308	0.1286	0.073	0.161	0.0542	0.03	0.0225	0.4564
24	0.464	0.476	0.451	0.4452	0.4589	0.3985	0.5378	0.5756	0.5789	0.5348	0.5159	0.5897	0.0607	0.1714	-0.0027	0.0814	0.1503	0.1466	0.7363	0.8449	0.8483	0.7247	0.8017	0.7602	0.7861	0.6999	0.713	0.7086	0.6143	0.684	0.7981	0.7232	0.7253	0.7249	0.7186	0.7696	0.7896	0.8167	0.8672	0.7674	0.8409	0.8304	0.136	0.0745	0.1621	0.0543	0.0299	0.0223	0.4689
[truncated: 131 more columns]

## Sheet: Efm DSM 25698 aerobic
Time (hr)	Arabinose	Arabinose	Arabinose	Arabinose	Arabinose	Arabinose	Fructose	Fructose	Fructose	Fructose	Fructose	Fructose	Fucose	Fucose	Fucose	Fucose	Fucose	Fucose	Galactose	Galactose	Galactose	Galactose	Galactose	Galactose	Glucose	Glucose	Glucose	Glucose	Glucose	Glucose	Mannose	Mannose	Mannose	Mannose	Mannose	Mannose	Ribose	Ribose	Ribose	Ribose	Ribose	Ribose	Xylose	Xylose	Xylose	Xylose	Xylose	Xylose	N-acetylglucosamine
	Expt 1	Expt 1	Expt 1	Expt 2	Expt 2	Expt 2	Expt 1	Expt 1	Expt 1	Expt 2	Expt 2	Expt 2	Expt 1	Expt 1	Expt 1	Expt 2	Expt 2	Expt 2	Expt 1	Expt 1	Expt 1	Expt 2	Expt 2	Expt 2	Expt 1	Expt 1	Expt 1	Expt 2	Expt 2	Expt 2	Expt 1	Expt 1	Expt 1	Expt 2	Expt 2	Expt 2	Expt 1	Expt 1	Expt 1	Expt 2	Expt 2	Expt 2	Expt 1	Expt 1	Expt 1	Expt 2	Expt 2	Expt 2	Expt 1
0	0.15	0.152	0.162	0.139	0.137	0.139	0.153	0.156	0.147	0.142	0.14	0.145	0.151	0.151	0.151	0.17	0.159	0.151	0.161	0.162	0.156	0.146	0.146	0.15	0.157	0.152	0.157	0.148	0.145	0.146	0.156	0.153	0.169	0.162	0.167	0.149	0.153	0.156	0.154	0.15	0.149	0.149	0.149	0.151	0.143	0.14	0.143	0.142	0.156
0.25	0.15	0.154	0.153	0.142	0.139	0.141	0.156	0.159	0.153	0.146	0.142	0.145	0.157	0.154	0.154	0.14	0.138	0.137	0.159	0.155	0.16	0.147	0.15	0.154	0.16	0.159	0.157	0.154	0.15	0.148	0.157	0.161	0.174	0.166	0.17	0.15	0.155	0.156	0.155	0.154	0.15	0.152	0.147	0.151	0.143	0.142	0.141	0.141	0.155
0.5	0.149	0.153	0.153	0.142	0.138	0.142	0.156	0.155	0.15	0.145	0.143	0.146	0.157	0.152	0.155	0.138	0.139	0.135	0.158	0.156	0.16	0.152	0.151	0.152	0.16	0.155	0.158	0.151	0.148	0.146	0.16	0.159	0.175	0.167	0.171	0.15	0.157	0.154	0.157	0.152	0.154	0.154	0.143	0.152	0.145	0.14	0.137	0.14	0.159
0.75	0.151	0.151	0.151	0.139	0.141	0.139	0.157	0.157	0.15	0.146	0.144	0.148	0.154	0.153	0.155	0.141	0.139	0.136	0.161	0.156	0.164	0.146	0.149	0.155	0.159	0.159	0.16	0.154	0.151	0.152	0.161	0.161	0.176	0.167	0.172	0.148	0.161	0.157	0.159	0.158	0.152	0.154	0.147	0.155	0.146	0.143	0.141	0.139	0.16
1	0.149	0.148	0.15	0.142	0.139	0.143	0.152	0.157	0.151	0.146	0.145	0.146	0.152	0.154	0.151	0.137	0.139	0.134	0.161	0.156	0.163	0.146	0.15	0.157	0.16	0.159	0.158	0.153	0.152	0.152	0.16	0.161	0.176	0.167	0.172	0.152	0.158	0.159	0.16	0.157	0.154	0.155	0.149	0.15	0.145	0.141	0.138	0.139	0.156
1.25	0.152	0.15	0.152	0.145	0.141	0.145	0.158	0.156	0.149	0.147	0.143	0.146	0.152	0.152	0.149	0.139	0.138	0.135	0.163	0.155	0.161	0.148	0.151	0.156	0.159	0.161	0.16	0.153	0.153	0.148	0.161	0.163	0.177	0.169	0.175	0.152	0.156	0.159	0.16	0.157	0.157	0.157	0.146	0.15	0.145	0.135	0.135	0.138	0.16
1.5	0.155	0.154	0.147	0.144	0.142	0.142	0.159	0.159	0.155	0.148	0.149	0.144	0.155	0.156	0.151	0.135	0.137	0.136	0.165	0.162	0.167	0.147	0.153	0.159	0.163	0.163	0.166	0.159	0.153	0.153	0.164	0.167	0.179	0.17	0.176	0.155	0.164	0.165	0.162	0.156	0.161	0.158	0.155	0.152	0.148	0.134	0.135	0.138	0.166
1.75	0.154	0.155	0.152	0.146	0.143	0.147	0.161	0.159	0.155	0.151	0.146	0.146	0.158	0.156	0.154	0.139	0.14	0.138	0.162	0.164	0.169	0.149	0.157	0.161	0.163	0.168	0.164	0.159	0.157	0.156	0.161	0.164	0.178	0.17	0.176	0.156	0.163	0.162	0.163	0.162	0.164	0.162	0.154	0.152	0.147	0.139	0.141	0.137	0.163
2	0.153	0.158	0.153	0.144	0.142	0.145	0.162	0.162	0.161	0.155	0.145	0.147	0.162	0.159	0.159	0.139	0.14	0.142	0.166	0.168	0.172	0.15	0.156	0.163	0.167	0.168	0.168	0.162	0.158	0.157	0.165	0.171	0.182	0.173	0.18	0.156	0.166	0.167	0.168	0.163	0.163	0.163	0.152	0.155	0.149	0.139	0.139	0.138	0.168
2.25	0.157	0.159	0.155	0.152	0.146	0.147	0.164	0.164	0.16	0.157	0.149	0.149	0.163	0.16	0.158	0.136	0.138	0.135	0.166	0.169	0.173	0.154	0.161	0.165	0.171	0.171	0.17	0.164	0.162	0.16	0.165	0.172	0.184	0.174	0.181	0.159	0.172	0.169	0.172	0.167	0.167	0.164	0.152	0.157	0.15	0.136	0.138	0.133	0.166
2.5	0.159	0.155	0.158	0.154	0.144	0.148	0.17	0.167	0.162	0.162	0.151	0.154	0.162	0.163	0.161	0.139	0.139	0.141	0.168	0.173	0.175	0.16	0.164	0.172	0.17	0.176	0.171	0.17	0.164	0.165	0.165	0.169	0.183	0.174	0.183	0.155	0.169	0.171	0.169	0.168	0.171	0.169	0.15	0.154	0.141	0.137	0.136	0.137	0.169
2.75	0.162	0.161	0.158	0.154	0.15	0.151	0.174	0.171	0.166	0.163	0.156	0.153	0.165	0.168	0.164	0.137	0.139	0.139	0.171	0.175	0.182	0.157	0.168	0.171	0.177	0.18	0.18	0.169	0.167	0.173	0.166	0.173	0.185	0.176	0.185	0.163	0.174	0.177	0.176	0.169	0.178	0.172	0.152	0.159	0.147	0.136	0.137	0.139	0.172
3	0.163	0.162	0.158	0.153	0.152	0.151	0.177	0.174	0.169	0.167	0.161	0.158	0.168	0.169	0.164	0.139	0.138	0.137	0.175	0.177	0.182	0.163	0.171	0.178	0.18	0.182	0.181	0.17	0.171	0.175	0.17	0.175	0.188	0.18	0.19	0.17	0.174	0.177	0.178	0.179	0.18	0.182	0.148	0.153	0.147	0.14	0.135	0.138	0.168
3.25	0.164	0.163	0.161	0.153	0.15	0.151	0.183	0.184	0.181	0.167	0.16	0.155	0.174	0.176	0.167	0.14	0.141	0.139	0.181	0.185	0.188	0.162	0.172	0.178	0.184	0.184	0.186	0.178	0.177	0.173	0.177	0.181	0.192	0.183	0.195	0.167	0.185	0.183	0.184	0.18	0.179	0.178	0.152	0.156	0.146	0.135	0.138	0.135	0.171
3.5	0.164	0.162	0.162	0.155	0.153	0.153	0.187	0.192	0.181	0.174	0.164	0.163	0.172	0.168	0.17	0.142	0.141	0.14	0.182	0.186	0.191	0.166	0.174	0.191	0.185	0.19	0.19	0.181	0.179	0.178	0.177	0.184	0.196	0.188	0.2	0.17	0.188	0.189	0.186	0.187	0.185	0.189	0.148	0.149	0.142	0.137	0.139	0.137	0.173
3.75	0.167	0.17	0.166	0.159	0.157	0.156	0.201	0.2	0.192	0.176	0.171	0.163	0.179	0.174	0.171	0.143	0.141	0.138	0.193	0.196	0.2	0.172	0.183	0.19	0.198	0.203	0.198	0.187	0.188	0.188	0.186	0.194	0.205	0.197	0.209	0.174	0.19	0.194	0.188	0.194	0.193	0.194	0.15	0.156	0.149	0.136	0.137	0.135	0.178
4	0.169	0.17	0.17	0.163	0.155	0.156	0.21	0.211	0.202	0.183	0.174	0.164	0.181	0.179	0.174	0.146	0.144	0.141	0.2	0.199	0.203	0.176	0.188	0.2	0.204	0.206	0.208	0.19	0.188	0.189	0.193	0.198	0.208	0.2	0.217	0.18	0.194	0.201	0.198	0.201	0.203	0.2	0.152	0.156	0.145	0.139	0.138	0.139	0.188
4.25	0.172	0.166	0.167	0.165	0.16	0.158	0.223	0.225	0.214	0.188	0.181	0.17	0.185	0.184	0.177	0.144	0.144	0.14	0.21	0.213	0.218	0.182	0.193	0.206	0.211	0.221	0.217	0.195	0.194	0.196	0.197	0.209	0.215	0.207	0.224	0.196	0.206	0.208	0.203	0.206	0.209	0.209	0.154	0.156	0.146	0.138	0.134	0.139	0.188
4.5	0.173	0.167	0.171	0.166	0.168	0.157	0.237	0.234	0.221	0.194	0.187	0.171	0.182	0.181	0.18	0.146	0.145	0.143	0.222	0.223	0.225	0.188	0.201	0.219	0.219	0.226	0.224	0.201	0.202	0.205	0.205	0.215	0.222	0.216	0.237	0.196	0.212	0.217	0.214	0.212	0.215	0.217	0.149	0.151	0.148	0.136	0.134	0.134	0.193
4.75	0.175	0.174	0.174	0.166	0.167	0.161	0.251	0.248	0.243	0.201	0.198	0.187	0.186	0.186	0.181	0.145	0.147	0.142	0.23	0.234	0.237	0.198	0.211	0.225	0.231	0.237	0.239	0.21	0.213	0.21	0.22	0.232	0.236	0.226	0.25	0.203	0.227	0.229	0.223	0.226	0.229	0.225	0.153	0.154	0.148	0.132	0.138	0.136	0.197
5	0.18	0.176	0.178	0.174	0.167	0.162	0.264	0.267	0.254	0.213	0.215	0.195	0.186	0.184	0.18	0.154	0.148	0.147	0.239	0.245	0.248	0.21	0.222	0.247	0.243	0.251	0.254	0.219	0.223	0.223	0.222	0.238	0.245	0.238	0.261	0.211	0.233	0.239	0.232	0.24	0.242	0.244	0.15	0.152	0.146	0.135	0.133	0.135	0.203
5.25	0.181	0.183	0.182	0.178	0.173	0.169	0.285	0.288	0.268	0.222	0.226	0.208	0.188	0.187	0.184	0.151	0.153	0.148	0.256	0.264	0.273	0.218	0.233	0.257	0.259	0.268	0.273	0.231	0.23	0.232	0.241	0.251	0.257	0.25	0.276	0.226	0.253	0.256	0.249	0.252	0.258	0.254	0.151	0.153	0.145	0.137	0.137	0.14	0.208
5.5	0.184	0.185	0.183	0.178	0.176	0.167	0.302	0.3	0.281	0.232	0.231	0.213	0.189	0.19	0.188	0.151	0.155	0.148	0.269	0.278	0.284	0.227	0.246	0.267	0.277	0.285	0.292	0.24	0.24	0.242	0.254	0.269	0.271	0.264	0.294	0.238	0.268	0.273	0.265	0.267	0.275	0.274	0.146	0.151	0.144	0.138	0.135	0.137	0.213
5.75	0.188	0.19	0.192	0.185	0.178	0.168	0.311	0.315	0.3	0.243	0.24	0.22	0.191	0.19	0.192	0.156	0.155	0.153	0.286	0.305	0.308	0.239	0.258	0.285	0.292	0.307	0.314	0.254	0.255	0.25	0.271	0.286	0.287	0.279	0.312	0.245	0.285	0.286	0.283	0.285	0.286	0.29	0.146	0.154	0.144	0.134	0.133	0.139	0.215
6	0.195	0.194	0.192	0.186	0.182	0.179	0.332	0.328	0.314	0.256	0.251	0.233	0.195	0.194	0.194	0.16	0.154	0.153	0.307	0.323	0.319	0.262	0.284	0.309	0.31	0.325	0.324	0.267	0.267	0.268	0.286	0.307	0.306	0.297	0.328	0.26	0.307	0.31	0.3	0.307	0.308	0.314	0.146	0.152	0.139	0.137	0.139	0.138	0.225
6.25	0.199	0.198	0.197	0.188	0.185	0.179	0.341	0.337	0.323	0.267	0.265	0.258	0.197	0.195	0.196	0.16	0.15	0.153	0.329	0.343	0.345	0.278	0.297	0.328	0.329	0.345	0.352	0.279	0.282	0.283	0.303	0.317	0.32	0.312	0.342	0.268	0.323	0.332	0.316	0.331	0.334	0.333	0.145	0.149	0.139	0.135	0.131	0.135	0.235
6.5	0.203	0.201	0.203	0.194	0.192	0.186	0.356	0.35	0.336	0.274	0.277	0.27	0.195	0.196	0.198	0.158	0.157	0.158	0.352	0.365	0.375	0.303	0.324	0.354	0.349	0.367	0.377	0.295	0.298	0.297	0.319	0.335	0.336	0.326	0.358	0.28	0.341	0.354	0.339	0.353	0.356	0.357	0.144	0.151	0.143	0.135	0.133	0.139	0.247
6.75	0.207	0.206	0.209	0.198	0.196	0.189	0.363	0.362	0.347	0.284	0.28	0.275	0.197	0.196	0.196	0.163	0.161	0.161	0.382	0.396	0.4	0.321	0.348	0.38	0.371	0.39	0.397	0.315	0.316	0.317	0.332	0.352	0.352	0.342	0.373	0.293	0.368	0.376	0.362	0.378	0.381	0.384	0.142	0.149	0.145	0.134	0.134	0.137	0.26
7	0.214	0.213	0.212	0.206	0.202	0.195	0.373	0.373	0.361	0.294	0.296	0.284	0.199	0.197	0.199	0.164	0.165	0.159	0.405	0.435	0.435	0.35	0.375	0.411	0.39	0.41	0.425	0.334	0.336	0.334	0.345	0.364	0.365	0.352	0.386	0.301	0.393	0.402	0.385	0.405	0.411	0.411	0.148	0.147	0.143	0.133	0.135	0.14	0.278
7.25	0.217	0.216	0.219	0.213	0.208	0.201	0.376	0.376	0.363	0.302	0.302	0.288	0.202	0.196	0.204	0.165	0.165	0.164	0.442	0.467	0.474	0.375	0.407	0.448	0.409	0.439	0.441	0.35	0.354	0.356	0.353	0.374	0.376	0.364	0.394	0.314	0.426	0.433	0.416	0.436	0.44	0.439	0.143	0.151	0.141	0.136	0.137	0.133	0.287
7.5	0.225	0.225	0.223	0.217	0.214	0.209	0.386	0.386	0.368	0.308	0.31	0.299	0.201	0.201	0.204	0.166	0.163	0.164	0.472	0.501	0.503	0.409	0.441	0.481	0.43	0.456	0.462	0.37	0.37	0.373	0.365	0.382	0.388	0.376	0.405	0.328	0.456	0.461	0.446	0.468	0.476	0.472	0.142	0.15	0.138	0.134	0.133	0.137	0.306
7.75	0.232	0.236	0.231	0.226	0.222	0.212	0.393	0.39	0.374	0.311	0.314	0.301	0.208	0.202	0.208	0.168	0.167	0.164	0.51	0.538	0.542	0.442	0.474	0.522	0.452	0.476	0.484	0.387	0.386	0.391	0.38	0.391	0.4	0.386	0.416	0.342	0.486	0.498	0.475	0.498	0.508	0.509	0.143	0.149	0.138	0.135	0.13	0.136	0.327
8	0.246	0.243	0.241	0.234	0.228	0.219	0.398	0.398	0.378	0.321	0.324	0.312	0.208	0.204	0.21	0.171	0.166	0.166	0.552	0.582	0.59	0.476	0.511	0.565	0.472	0.498	0.504	0.405	0.407	0.411	0.385	0.402	0.411	0.396	0.425	0.359	0.526	0.53	0.513	0.537	0.542	0.537	0.141	0.15	0.144	0.135	0.137	0.141	0.342
8.25	0.25	0.252	0.247	0.241	0.239	0.226	0.403	0.402	0.383	0.333	0.331	0.318	0.21	0.207	0.207	0.175	0.169	0.167	0.593	0.624	0.635	0.513	0.55	0.606	0.492	0.517	0.528	0.421	0.424	0.426	0.395	0.411	0.423	0.408	0.438	0.365	0.556	0.565	0.546	0.57	0.579	0.574	0.145	0.148	0.141	0.135	0.131	0.14	0.356
8.5	0.261	0.26	0.258	0.248	0.243	0.234	0.407	0.405	0.392	0.336	0.334	0.323	0.21	0.207	0.213	0.174	0.171	0.172	0.64	0.671	0.681	0.55	0.594	0.658	0.503	0.535	0.544	0.435	0.439	0.446	0.406	0.424	0.438	0.419	0.448	0.379	0.595	0.6	0.588	0.604	0.613	0.613	0.142	0.145	0.137	0.135	0.133	0.132	0.378
8.75	0.268	0.268	0.264	0.256	0.254	0.246	0.41	0.408	0.392	0.342	0.336	0.329	0.214	0.208	0.214	0.174	0.169	0.171	0.674	0.711	0.719	0.589	0.633	0.7	0.522	0.552	0.564	0.45	0.454	0.462	0.409	0.432	0.448	0.431	0.459	0.392	0.63	0.647	0.621	0.639	0.651	0.65	0.139	0.144	0.137	0.129	0.133	0.132	0.39
9	0.283	0.281	0.276	0.265	0.261	0.256	0.409	0.41	0.394	0.344	0.345	0.33	0.218	0.212	0.217	0.18	0.174	0.173	0.714	0.762	0.768	0.634	0.682	0.753	0.541	0.574	0.589	0.47	0.473	0.472	0.426	0.444	0.461	0.441	0.469	0.409	0.675	0.685	0.661	0.682	0.693	0.687	0.144	0.146	0.139	0.133	0.131	0.138	0.404
9.25	0.291	0.292	0.286	0.272	0.266	0.256	0.417	0.414	0.399	0.346	0.345	0.331	0.218	0.213	0.217	0.181	0.175	0.175	0.765	0.802	0.814	0.677	0.724	0.795	0.557	0.591	0.602	0.478	0.481	0.489	0.428	0.447	0.468	0.449	0.476	0.412	0.716	0.727	0.701	0.721	0.733	0.734	0.141	0.147	0.135	0.128	0.132	0.136	0.418
9.5	0.298	0.295	0.299	0.283	0.283	0.274	0.416	0.416	0.398	0.357	0.355	0.341	0.215	0.21	0.215	0.183	0.176	0.179	0.81	0.856	0.863	0.718	0.77	0.842	0.571	0.611	0.621	0.499	0.503	0.51	0.44	0.459	0.482	0.461	0.489	0.418	0.758	0.767	0.741	0.766	0.772	0.775	0.139	0.146	0.138	0.129	0.128	0.135	0.431
9.75	0.311	0.307	0.307	0.296	0.295	0.284	0.415	0.416	0.402	0.356	0.359	0.349	0.218	0.214	0.216	0.181	0.176	0.177	0.863	0.9	0.913	0.759	0.817	0.887	0.587	0.633	0.64	0.517	0.515	0.522	0.45	0.474	0.498	0.474	0.5	0.43	0.805	0.815	0.785	0.804	0.814	0.824	0.142	0.145	0.142	0.126	0.127	0.129	0.447
10	0.319	0.315	0.319	0.308	0.305	0.292	0.416	0.412	0.401	0.362	0.359	0.348	0.216	0.213	0.215	0.183	0.178	0.182	0.905	0.944	0.961	0.804	0.859	0.933	0.603	0.641	0.655	0.522	0.526	0.54	0.457	0.476	0.502	0.48	0.507	0.436	0.836	0.856	0.824	0.844	0.855	0.863	0.141	0.141	0.139	0.131	0.131	0.136	0.453
10.25	0.331	0.327	0.333	0.316	0.315	0.304	0.417	0.421	0.405	0.368	0.364	0.345	0.22	0.216	0.22	0.185	0.179	0.181	0.948	0.995	1.006	0.849	0.906	0.979	0.622	0.663	0.676	0.533	0.537	0.555	0.467	0.49	0.513	0.491	0.517	0.45	0.878	0.894	0.866	0.875	0.894	0.901	0.144	0.143	0.137	0.125	0.125	0.131	0.472
10.5	0.341	0.343	0.343	0.329	0.326	0.316	0.423	0.418	0.399	0.367	0.366	0.35	0.219	0.219	0.219	0.189	0.187	0.184	0.987	1.04	1.054	0.888	0.949	1.025	0.634	0.677	0.691	0.546	0.552	0.568	0.476	0.496	0.523	0.5	0.526	0.46	0.923	0.927	0.902	0.913	0.928	0.943	0.14	0.146	0.137	0.13	0.13	0.13	0.487
10.75	0.355	0.353	0.358	0.343	0.339	0.326	0.42	0.421	0.403	0.368	0.37	0.354	0.222	0.217	0.219	0.188	0.189	0.185	1.026	1.072	1.086	0.934	0.987	1.069	0.647	0.699	0.713	0.559	0.566	0.583	0.483	0.508	0.533	0.508	0.536	0.467	0.95	0.968	0.943	0.951	0.962	0.971	0.141	0.146	0.134	0.126	0.127	0.13	0.492
11	0.368	0.365	0.374	0.354	0.355	0.342	0.418	0.418	0.402	0.372	0.374	0.36	0.22	0.216	0.219	0.188	0.19	0.184	1.049	1.104	1.116	0.97	1.022	1.104	0.658	0.711	0.724	0.572	0.572	0.598	0.491	0.518	0.545	0.518	0.545	0.479	0.982	0.997	0.977	0.974	0.993	1.007	0.138	0.142	0.137	0.125	0.128	0.13	0.499
11.25	0.382	0.383	0.391	0.371	0.364	0.352	0.422	0.417	0.407	0.373	0.374	0.359	0.221	0.218	0.217	0.19	0.189	0.183	1.082	1.143	1.15	1.008	1.064	1.141	0.667	0.724	0.743	0.58	0.588	0.612	0.495	0.524	0.552	0.525	0.553	0.487	1.015	1.028	1.005	1.005	1.021	1.037	0.139	0.139	0.134	0.126	0.129	0.131	0.503
11.5	0.399	0.396	0.407	0.383	0.38	0.365	0.423	0.417	0.401	0.374	0.374	0.362	0.22	0.217	0.219	0.192	0.19	0.184	1.114	1.169	1.181	1.039	1.102	1.183	0.683	0.741	0.757	0.594	0.595	0.62	0.503	0.533	0.561	0.534	0.562	0.492	1.044	1.057	1.032	1.037	1.051	1.062	0.136	0.143	0.136	0.123	0.131	0.132	0.511
11.75	0.415	0.415	0.423	0.399	0.396	0.377	0.418	0.419	0.405	0.373	0.374	0.359	0.223	0.217	0.22	0.194	0.191	0.181	1.138	1.201	1.209	1.075	1.131	1.203	0.698	0.754	0.771	0.602	0.609	0.63	0.511	0.541	0.572	0.543	0.57	0.497	1.069	1.082	1.055	1.054	1.067	1.086	0.138	0.143	0.134	0.125	0.128	0.128	0.521
12	0.436	0.427	0.439	0.414	0.412	0.395	0.424	0.419	0.4	0.378	0.374	0.365	0.222	0.217	0.221	0.195	0.191	0.184	1.164	1.226	1.234	1.104	1.157	1.232	0.709	0.763	0.787	0.616	0.616	0.641	0.517	0.55	0.58	0.551	0.577	0.505	1.087	1.105	1.076	1.08	1.092	1.109	0.135	0.142	0.135	0.126	0.129	0.131	0.524
12.25	0.452	0.447	0.457	0.432	0.431	0.41	0.419	0.419	0.403	0.378	0.376	0.367	0.223	0.217	0.217	0.193	0.192	0.183	1.166	1.253	1.248	1.136	1.184	1.263	0.724	0.781	0.802	0.63	0.634	0.654	0.527	0.558	0.589	0.558	0.585	0.511	1.104	1.124	1.098	1.094	1.108	1.129	0.136	0.141	0.136	0.122	0.126	0.123	0.532
12.5	0.469	0.464	0.474	0.451	0.446	0.427	0.418	0.414	0.404	0.38	0.379	0.365	0.223	0.214	0.216	0.197	0.198	0.187	1.188	1.256	1.26	1.156	1.208	1.282	0.746	0.794	0.816	0.637	0.646	0.668	0.528	0.564	0.593	0.562	0.592	0.519	1.119	1.146	1.114	1.106	1.124	1.145	0.132	0.139	0.134	0.127	0.126	0.128	0.529
12.75	0.486	0.481	0.496	0.468	0.466	0.442	0.418	0.418	0.403	0.381	0.377	0.367	0.223	0.216	0.218	0.201	0.195	0.184	1.189	1.273	1.27	1.178	1.228	1.294	0.749	0.806	0.831	0.648	0.655	0.676	0.531	0.576	0.602	0.57	0.599	0.524	1.137	1.159	1.129	1.119	1.134	1.159	0.135	0.137	0.134	0.128	0.124	0.123	0.536
13	0.504	0.497	0.51	0.487	0.484	0.459	0.419	0.416	0.403	0.375	0.377	0.363	0.221	0.216	0.218	0.198	0.196	0.186	1.19	1.273	1.266	1.191	1.24	1.308	0.763	0.82	0.851	0.658	0.667	0.685	0.539	0.583	0.61	0.576	0.603	0.526	1.151	1.176	1.143	1.134	1.14	1.179	0.132	0.139	0.133	0.127	0.13	0.124	0.538
13.25	0.519	0.512	0.532	0.506	0.5	0.478	0.415	0.414	0.403	0.38	0.379	0.371	0.22	0.213	0.215	0.2	0.194	0.186	1.197	1.269	1.269	1.206	1.245	1.316	0.778	0.84	0.867	0.672	0.676	0.701	0.542	0.585	0.615	0.58	0.609	0.535	1.155	1.179	1.159	1.148	1.154	1.185	0.133	0.136	0.131	0.122	0.127	0.123	0.541
13.5	0.525	0.527	0.543	0.522	0.517	0.494	0.419	0.414	0.401	0.38	0.382	0.367	0.22	0.216	0.216	0.199	0.197	0.187	1.2	1.271	1.272	1.215	1.25	1.319	0.783	0.85	0.885	0.683	0.684	0.711	0.544	0.591	0.619	0.584	0.613	0.538	1.174	1.192	1.171	1.156	1.166	1.19	0.13	0.14	0.132	0.126	0.125	0.123	0.542
13.75	0.538	0.531	0.559	0.538	0.531	0.511	0.416	0.416	0.4	0.379	0.381	0.368	0.222	0.217	0.218	0.202	0.198	0.188	1.202	1.266	1.272	1.218	1.249	1.322	0.8	0.871	0.898	0.693	0.693	0.72	0.543	0.594	0.621	0.586	0.615	0.542	1.177	1.205	1.177	1.155	1.18	1.198	0.133	0.138	0.13	0.125	0.127	0.124	0.544
14	0.544	0.539	0.569	0.548	0.548	0.533	0.417	0.414	0.402	0.383	0.382	0.367	0.221	0.215	0.216	0.203	0.199	0.191	1.198	1.255	1.273	1.221	1.257	1.327	0.817	0.881	0.91	0.703	0.705	0.736	0.55	0.599	0.629	0.593	0.622	0.546	1.188	1.204	1.188	1.171	1.179	1.208	0.127	0.135	0.131	0.126	0.127	0.124	0.543
14.25	0.553	0.549	0.577	0.561	0.56	0.549	0.414	0.415	0.399	0.381	0.385	0.369	0.221	0.215	0.215	0.204	0.199	0.188	1.201	1.264	1.26	1.222	1.256	1.325	0.834	0.893	0.927	0.711	0.716	0.741	0.552	0.607	0.634	0.596	0.625	0.55	1.178	1.211	1.186	1.173	1.185	1.223	0.13	0.131	0.132	0.124	0.125	0.123	0.545
14.5	0.558	0.554	0.585	0.565	0.566	0.555	0.417	0.414	0.399	0.383	0.384	0.37	0.218	0.212	0.213	0.204	0.202	0.185	1.197	1.259	1.26	1.228	1.267	1.318	0.846	0.906	0.946	0.723	0.726	0.755	0.551	0.608	0.635	0.598	0.627	0.551	1.187	1.217	1.197	1.18	1.192	1.221	0.13	0.133	0.127	0.122	0.125	0.122	0.545
14.75	0.564	0.563	0.586	0.575	0.573	0.562	0.419	0.414	0.4	0.381	0.382	0.371	0.22	0.213	0.214	0.206	0.198	0.189	1.197	1.26	1.252	1.23	1.258	1.323	0.856	0.925	0.964	0.727	0.734	0.766	0.556	0.611	0.64	0.601	0.631	0.557	1.194	1.223	1.202	1.183	1.2	1.224	0.129	0.137	0.134	0.122	0.122	0.12	0.548
15	0.572	0.568	0.593	0.58	0.583	0.574	0.417	0.415	0.399	0.381	0.386	0.371	0.219	0.212	0.215	0.204	0.199	0.191	1.198	1.258	1.249	1.231	1.258	1.327	0.866	0.937	0.985	0.739	0.745	0.777	0.554	0.618	0.643	0.604	0.634	0.561	1.199	1.229	1.204	1.183	1.203	1.222	0.128	0.134	0.129	0.126	0.121	0.121	0.549
15.25	0.571	0.57	0.594	0.588	0.586	0.577	0.416	0.412	0.4	0.381	0.383	0.374	0.219	0.213	0.214	0.208	0.202	0.19	1.192	1.254	1.249	1.233	1.261	1.327	0.873	0.951	1.002	0.746	0.75	0.788	0.558	0.616	0.644	0.605	0.633	0.559	1.199	1.23	1.21	1.189	1.206	1.228	0.13	0.131	0.13	0.122	0.125	0.121	0.548
15.5	0.579	0.573	0.601	0.587	0.593	0.581	0.417	0.412	0.4	0.383	0.386	0.372	0.218	0.213	0.214	0.208	0.202	0.19	1.184	1.247	1.241	1.236	1.27	1.325	0.893	0.962	1.011	0.757	0.765	0.797	0.557	0.619	0.647	0.608	0.637	0.565	1.201	1.236	1.21	1.196	1.213	1.234	0.13	0.136	0.132	0.123	0.128	0.12	0.548
15.75	0.586	0.578	0.603	0.596	0.598	0.591	0.414	0.414	0.402	0.383	0.38	0.373	0.219	0.213	0.215	0.21	0.203	0.191	1.184	1.244	1.236	1.235	1.258	1.322	0.905	0.975	1.029	0.768	0.772	0.806	0.561	0.621	0.651	0.61	0.638	0.561	1.21	1.229	1.217	1.196	1.212	1.241	0.129	0.132	0.132	0.122	0.125	0.123	0.55
16	0.59	0.579	0.603	0.6	0.6	0.592	0.415	0.412	0.395	0.383	0.381	0.371	0.218	0.213	0.217	0.21	0.201	0.189	1.176	1.24	1.229	1.238	1.254	1.322	0.918	0.991	1.033	0.773	0.782	0.818	0.557	0.621	0.648	0.609	0.638	0.564	1.215	1.236	1.218	1.205	1.209	1.242	0.128	0.131	0.13	0.122	0.122	0.12	0.547
16.25	0.59	0.585	0.608	0.603	0.605	0.599	0.414	0.413	0.398	0.381	0.384	0.372	0.218	0.213	0.215	0.206	0.202	0.194	1.17	1.23	1.226	1.228	1.257	1.316	0.928	0.998	1.04	0.785	0.791	0.826	0.562	0.627	0.655	0.613	0.642	0.566	1.219	1.241	1.231	1.205	1.222	1.24	0.128	0.132	0.133	0.121	0.128	0.121	0.548
16.5	0.594	0.586	0.609	0.603	0.605	0.598	0.415	0.414	0.397	0.378	0.381	0.367	0.219	0.212	0.216	0.207	0.203	0.196	1.167	1.232	1.218	1.221	1.249	1.304	0.935	1.005	1.052	0.791	0.799	0.829	0.561	0.624	0.652	0.61	0.641	0.569	1.229	1.239	1.223	1.21	1.214	1.244	0.128	0.129	0.13	0.122	0.125	0.119	0.548
16.75	0.598	0.591	0.611	0.607	0.609	0.599	0.413	0.412	0.398	0.38	0.386	0.369	0.219	0.209	0.215	0.208	0.204	0.196	1.164	1.226	1.21	1.224	1.248	1.304	0.952	1.011	1.062	0.802	0.806	0.843	0.557	0.628	0.653	0.612	0.641	0.576	1.225	1.246	1.226	1.217	1.218	1.252	0.126	0.131	0.129	0.119	0.127	0.117	0.55
17	0.603	0.595	0.614	0.618	0.616	0.605	0.415	0.411	0.396	0.383	0.383	0.371	0.217	0.208	0.212	0.207	0.2	0.196	1.155	1.22	1.203	1.225	1.251	1.302	0.957	1.024	1.068	0.81	0.815	0.855	0.562	0.624	0.654	0.613	0.642	0.577	1.228	1.241	1.228	1.222	1.223	1.253	0.123	0.133	0.127	0.122	0.127	0.121	0.549
17.25	0.61	0.596	0.619	0.615	0.618	0.604	0.416	0.408	0.398	0.379	0.385	0.372	0.218	0.21	0.216	0.21	0.2	0.197	1.155	1.218	1.206	1.216	1.243	1.291	0.971	1.026	1.07	0.82	0.825	0.866	0.563	0.627	0.657	0.615	0.643	0.574	1.228	1.251	1.23	1.222	1.229	1.26	0.127	0.132	0.13	0.12	0.119	0.122	0.55
17.5	0.609	0.602	0.624	0.618	0.616	0.615	0.414	0.411	0.397	0.382	0.384	0.369	0.217	0.209	0.21	0.209	0.201	0.196	1.148	1.206	1.189	1.209	1.244	1.291	0.967	1.021	1.073	0.826	0.832	0.872	0.562	0.628	0.659	0.617	0.645	0.573	1.232	1.244	1.232	1.222	1.229	1.257	0.122	0.13	0.127	0.124	0.123	0.124	0.55
17.75	0.61	0.599	0.627	0.627	0.623	0.616	0.415	0.411	0.397	0.38	0.384	0.371	0.218	0.207	0.209	0.207	0.202	0.194	1.151	1.205	1.188	1.209	1.247	1.289	0.976	1.02	1.072	0.84	0.834	0.884	0.563	0.629	0.66	0.618	0.646	0.577	1.227	1.251	1.228	1.232	1.241	1.263	0.121	0.128	0.125	0.118	0.12	0.125	0.548
18	0.615	0.606	0.633	0.626	0.621	0.617	0.414	0.412	0.393	0.38	0.385	0.367	0.217	0.207	0.212	0.211	0.202	0.196	1.141	1.198	1.188	1.2	1.24	1.291	0.979	1.023	1.079	0.847	0.846	0.891	0.562	0.631	0.66	0.617	0.646	0.577	1.226	1.252	1.228	1.23	1.24	1.264	0.12	0.129	0.13	0.121	0.121	0.121	0.551
18.25	0.618	0.607	0.637	0.63	0.625	0.621	0.412	0.41	0.395	0.381	0.385	0.367	0.214	0.205	0.211	0.209	0.201	0.195	1.135	1.193	1.181	1.196	1.236	1.284	0.976	1.017	1.069	0.85	0.851	0.904	0.563	0.634	0.661	0.618	0.648	0.584	1.232	1.249	1.236	1.23	1.241	1.262	0.122	0.126	0.125	0.122	0.12	0.124	0.549
18.5	0.62	0.61	0.642	0.632	0.627	0.623	0.409	0.41	0.394	0.381	0.385	0.372	0.215	0.207	0.211	0.211	0.201	0.197	1.137	1.194	1.177	1.197	1.236	1.277	0.98	1.014	1.066	0.865	0.859	0.911	0.563	0.629	0.66	0.617	0.645	0.582	1.232	1.259	1.238	1.241	1.243	1.263	0.122	0.126	0.124	0.121	0.122	0.123	0.55
18.75	0.628	0.614	0.649	0.637	0.635	0.627	0.414	0.408	0.397	0.381	0.385	0.371	0.217	0.206	0.212	0.212	0.204	0.199	1.134	1.19	1.174	1.178	1.215	1.264	0.981	1.013	1.067	0.869	0.873	0.913	0.561	0.63	0.66	0.619	0.648	0.581	1.239	1.255	1.237	1.237	1.245	1.271	0.125	0.127	0.128	0.118	0.125	0.12	0.553
19	0.633	0.621	0.653	0.627	0.625	0.624	0.412	0.411	0.398	0.387	0.389	0.373	0.216	0.204	0.213	0.212	0.199	0.197	1.132	1.184	1.17	1.203	1.238	1.285	0.978	1.014	1.062	0.838	0.844	0.885	0.567	0.636	0.667	0.623	0.65	0.603	1.244	1.254	1.237	1.24	1.247	1.276	0.124	0.126	0.128	0.117	0.125	0.12	0.557
19.25	0.635	0.617	0.655	0.635	0.63	0.626	0.41	0.403	0.396	0.385	0.39	0.371	0.212	0.2	0.207	0.211	0.199	0.198	1.121	1.179	1.165	1.188	1.228	1.279	0.976	1.011	1.057	0.859	0.858	0.904	0.563	0.631	0.663	0.621	0.649	0.609	1.239	1.256	1.231	1.248	1.258	1.283	0.122	0.124	0.122	0.12	0.121	0.122	0.549
19.5	0.635	0.624	0.659	0.639	0.634	0.63	0.411	0.411	0.392	0.386	0.39	0.371	0.214	0.203	0.21	0.21	0.197	0.196	1.118	1.171	1.166	1.179	1.218	1.266	0.975	1.009	1.058	0.862	0.863	0.917	0.568	0.637	0.667	0.623	0.652	0.594	1.244	1.255	1.242	1.248	1.259	1.281	0.12	0.125	0.124	0.115	0.12	0.118	0.555
19.75	0.641	0.626	0.663	0.659	0.654	0.649	0.411	0.411	0.396	0.399	0.403	0.385	0.217	0.203	0.211	0.213	0.2	0.198	1.116	1.173	1.163	1.218	1.258	1.303	0.974	1.011	1.06	0.892	0.889	0.941	0.566	0.638	0.675	0.629	0.654	0.594	1.238	1.258	1.24	1.294	1.302	1.325	0.121	0.126	0.125	0.115	0.12	0.116	0.551
20	0.647	0.629	0.671	0.668	0.663	0.658	0.413	0.409	0.397	0.402	0.407	0.39	0.214	0.203	0.213	0.212	0.201	0.199	1.114	1.168	1.159	1.22	1.26	1.306	0.97	1.008	1.054	0.908	0.907	0.958	0.566	0.636	0.676	0.63	0.655	0.6	1.24	1.253	1.242	1.307	1.316	1.34	0.123	0.126	0.127	0.12	0.119	0.122	0.555
20.25	0.649	0.632	0.673	0.65	0.646	0.642	0.412	0.41	0.394	0.393	0.397	0.381	0.214	0.2	0.211	0.212	0.198	0.2	1.116	1.162	1.151	1.187	1.224	1.27	0.966	1.001	1.051	0.881	0.882	0.93	0.567	0.639	0.672	0.627	0.655	0.59	1.239	1.257	1.241	1.274	1.281	1.305	0.122	0.127	0.125	0.118	0.119	0.12	0.551
20.5	0.655	0.634	0.68	0.644	0.64	0.638	0.413	0.408	0.392	0.393	0.397	0.381	0.213	0.204	0.212	0.213	0.2	0.202	1.115	1.161	1.151	1.185	1.222	1.267	0.964	1.003	1.05	0.869	0.87	0.916	0.567	0.639	0.672	0.628	0.654	0.608	1.238	1.256	1.24	1.27	1.276	1.302	0.119	0.126	0.125	0.118	0.122	0.12	0.555
20.75	0.656	0.642	0.683	0.657	0.653	0.647	0.414	0.41	0.398	0.396	0.401	0.383	0.214	0.202	0.212	0.213	0.2	0.204	1.111	1.161	1.148	1.187	1.226	1.272	0.963	0.995	1.045	0.888	0.887	0.937	0.569	0.637	0.674	0.629	0.653	0.607	1.237	1.261	1.239	1.285	1.295	1.32	0.12	0.127	0.126	0.119	0.12	0.117	0.553
21	0.66	0.642	0.687	0.643	0.639	0.636	0.414	0.411	0.397	0.391	0.395	0.378	0.214	0.203	0.214	0.212	0.198	0.198	1.109	1.155	1.149	1.164	1.202	1.248	0.965	0.997	1.05	0.87	0.87	0.919	0.568	0.634	0.669	0.625	0.653	0.601	1.243	1.259	1.241	1.264	1.272	1.296	0.121	0.128	0.126	0.117	0.12	0.116	0.552
21.25	0.668	0.649	0.69	0.663	0.659	0.655	0.412	0.409	0.398	0.402	0.406	0.39	0.212	0.203	0.213	0.211	0.198	0.2	1.101	1.155	1.147	1.193	1.231	1.276	0.962	1.001	1.044	0.898	0.897	0.948	0.568	0.637	0.677	0.631	0.656	0.611	1.24	1.257	1.236	1.303	1.311	1.335	0.124	0.128	0.124	0.114	0.118	0.117	0.552
21.5	0.669	0.652	0.691	0.665	0.66	0.655	0.41	0.41	0.396	0.401	0.405	0.387	0.216	0.201	0.215	0.214	0.197	0.199	1.099	1.15	1.139	1.184	1.222	1.267	0.951	0.993	1.043	0.901	0.901	0.951	0.567	0.641	0.678	0.632	0.659	0.609	1.234	1.255	1.234	1.301	1.31	1.335	0.123	0.127	0.128	0.12	0.119	0.123	0.556
21.75	0.676	0.656	0.693	0.655	0.651	0.648	0.412	0.409	0.395	0.398	0.402	0.384	0.212	0.199	0.214	0.214	0.197	0.201	1.1	1.147	1.137	1.176	1.213	1.257	0.955	0.985	1.04	0.886	0.887	0.935	0.571	0.646	0.679	0.633	0.66	0.607	1.241	1.249	1.24	1.288	1.295	1.32	0.12	0.127	0.127	0.116	0.12	0.12	0.549
22	0.675	0.662	0.702	0.666	0.662	0.658	0.411	0.408	0.396	0.404	0.408	0.391	0.214	0.201	0.216	0.216	0.203	0.205	1.096	1.145	1.141	1.195	1.233	1.278	0.955	0.993	1.032	0.901	0.9	0.95	0.569	0.642	0.68	0.633	0.657	0.616	1.239	1.253	1.238	1.309	1.317	1.342	0.124	0.127	0.127	0.119	0.124	0.122	0.553
22.25	0.679	0.658	0.701	0.666	0.662	0.657	0.41	0.409	0.393	0.403	0.407	0.39	0.212	0.198	0.215	0.215	0.201	0.201	1.094	1.143	1.13	1.19	1.228	1.274	0.951	0.985	1.032	0.902	0.902	0.952	0.568	0.641	0.679	0.633	0.659	0.609	1.237	1.247	1.235	1.306	1.315	1.34	0.121	0.125	0.127	0.118	0.122	0.117	0.557
22.5	0.68	0.667	0.71	0.661	0.657	0.654	0.41	0.409	0.396	0.402	0.406	0.387	0.211	0.199	0.215	0.214	0.201	0.203	1.091	1.139	1.135	1.186	1.225	1.269	0.954	0.982	1.035	0.895	0.895	0.945	0.572	0.646	0.681	0.633	0.659	0.6	1.236	1.252	1.235	1.3	1.308	1.333	0.122	0.127	0.127	0.115	0.119	0.118	0.556
22.75	0.682	0.667	0.71	0.672	0.668	0.664	0.411	0.406	0.392	0.407	0.411	0.394	0.21	0.199	0.217	0.222	0.207	0.209	1.094	1.135	1.129	1.203	1.241	1.287	0.948	0.985	1.033	0.911	0.91	0.961	0.565	0.639	0.679	0.633	0.656	0.615	1.233	1.247	1.236	1.32	1.328	1.353	0.12	0.126	0.126	0.122	0.124	0.123	0.554
23	0.691	0.678	0.718	0.665	0.661	0.657	0.412	0.408	0.396	0.403	0.407	0.39	0.211	0.201	0.217	0.224	0.208	0.21	1.09	1.137	1.127	1.189	1.228	1.272	0.954	0.985	1.031	0.901	0.901	0.951	0.569	0.636	0.677	0.631	0.653	0.616	1.233	1.252	1.233	1.305	1.313	1.338	0.123	0.128	0.129	0.123	0.125	0.125	0.557
23.25	0.695	0.679	0.721	0.654	0.65	0.647	0.408	0.407	0.394	0.397	0.401	0.383	0.212	0.199	0.217	0.22	0.204	0.207	1.085	1.139	1.13	1.172	1.21	1.254	0.947	0.98	1.028	0.886	0.887	0.936	0.568	0.635	0.673	0.628	0.653	0.609	1.235	1.249	1.233	1.286	1.293	1.318	0.119	0.127	0.124	0.12	0.123	0.124	0.552
23.5	0.695	0.679	0.724	0.669	0.665	0.662	0.409	0.407	0.394	0.406	0.41	0.393	0.211	0.196	0.219	0.22	0.205	0.206	1.084	1.129	1.13	1.202	1.241	1.285	0.941	0.978	1.025	0.906	0.905	0.955	0.568	0.636	0.679	0.632	0.653	0.616	1.226	1.251	1.231	1.317	1.324	1.35	0.122	0.126	0.13	0.121	0.124	0.123	0.549
23.75	0.702	0.688	0.73	0.674	0.669	0.664	0.41	0.403	0.396	0.407	0.411	0.393	0.211	0.198	0.219	0.221	0.206	0.209	1.083	1.135	1.131	1.202	1.241	1.287	0.94	0.978	1.027	0.912	0.912	0.963	0.565	0.634	0.678	0.631	0.646	0.618	1.23	1.249	1.227	1.32	1.329	1.355	0.124	0.126	0.131	0.121	0.124	0.122	0.555
24	0.708	0.693	0.731	0.663	0.659	0.656	0.409	0.408	0.395	0.403	0.407	0.387	0.21	0.198	0.216	0.218	0.203	0.205	1.082	1.125	1.122	1.19	1.228	1.273	0.94	0.978	1.031	0.898	0.899	0.948	0.566	0.635	0.676	0.636	0.653	0.615	1.231	1.247	1.231	1.305	1.312	1.337	0.122	0.13	0.134	0.12	0.123	0.122	0.556
[truncated: 131 more columns]

## Sheet: Efs NCTC 12201 anaerobic
Time (hr)	Arabinose	Arabinose	Arabinose	Arabinose	Arabinose	Arabinose	Fructose	Fructose	Fructose	Fructose	Fructose	Fructose	Fucose	Fucose	Fucose	Fucose	Fucose	Fucose	Galactose	Galactose	Galactose	Galactose	Galactose	Galactose	Glucose	Glucose	Glucose	Glucose	Glucose	Glucose	Mannose	Mannose	Mannose	Mannose	Mannose	Mannose	Ribose	Ribose	Ribose	Ribose	Ribose	Ribose	Xylose	Xylose	Xylose	Xylose	Xylose	Xylose	N-acetylglucosamine
	Expt 1	Expt 1	Expt 1	Expt 3	Expt 3	Expt 3	Expt 2	Expt 2	Expt 2	Expt 3	Expt 3	Expt 3	Expt 1	Expt 1	Expt 1	Expt 2	Expt 2	Expt 2	Expt 1	Expt 1	Expt 1	Expt 3	Expt 3	Expt 3	Expt 1	Expt 1	Expt 2	Expt 2	Expt 3	Expt 3	Expt 1	Expt 1	Expt 1	Expt 3	Expt 3	Expt 3	Expt 2	Expt 2	Expt 2	Expt 3	Expt 3	Expt 3	Expt 1	Expt 1	Expt 1	Expt 3	Expt 3	Expt 3	Expt 2
0	0	0	0	0	0	0	0	0	0	0	0	0	0	0	0	0	0	0	0	0	0	0	0	0	0	0	0	0	0	0	0	0	0	0	0	0	0	0	0	0	0	0	0	0	0	0	0	0	0
0.25	-0.002	0.002	-0.0019	-0.0133	-0.0019	0.0056	0.0003	0.0041	0.0038	-0.0017	0.0013	0.0001	0.0046	-0.0023	-0.0037	-0.005	-0.004	-0.019	0.0019	-0.0019	-0.0012	-0.0086	-0.0086	-0.0017	-0.001	-0.004	-0.0013	0.0038	-0.0005	0.0053	-0.001	-0.0005	0.001	0.0037	-0.0056	-0.0037	-0.0043	-0.0038	-0.0071	-0.004	-0.0044	-0.0027	0.0043	0.003	0.0015	0.0015	0	0.0023	-0.0069
0.5	-0.0041	-0.0025	-0.0093	-0.0103	-0.0016	0.0046	0.0072	0.0068	0.0119	0.0043	0.0102	0.0082	-0.0027	-0.0044	-0.0037	-0.003	-0.012	-0.011	-0.002	-0.0011	-0.0015	-0.0035	-0.0037	-0.0006	0.001	0.042	-0.0128	0.0107	0.0061	0.0076	-0.0015	0.003	-0.0034	0.0134	0.0015	0.0039	-0.0044	-0.0013	-0.0036	-0.0018	-0.0007	-0.0024	0.0024	0.002	0.0066	0.0061	0.0035	0.0047	-0.007
0.75	-0.0021	-0.0041	-0.0052	-0.0057	0.0022	0.0088	0.0114	0.014	0.0192	0.0143	0.0199	0.0186	-0.0023	-0.005	-0.0008	0.001	-0.008	-0.012	0.0001	0.0121	0.004	0.0012	-0.0006	0.0022	0.007	0.021	0.0121	0.0164	0.0187	0.0201	0.0024	0.0049	0.0009	0.0238	0.0112	0.0144	-0.0009	0.0003	-0.002	0.0031	0.0038	0.002	0.0017	-0.001	0.0106	0.0104	0.0093	0.0079	0.0027
1	0.0014	0.0031	-0.003	-0.0031	0.0066	0.0121	0.0212	0.0234	0.0298	0.0275	0.0322	0.0328	-0.0031	-0.0021	0.0007	-0.001	-0.003	-0.007	0.007	0.0174	0.0117	0.0042	0.0052	0.007	0.01	0.009	0.0899	0.0293	0.0342	0.0358	0.0105	0.0112	0.0124	0.0416	0.028	0.0275	0.0052	0.0034	0.0034	0.0103	0.0072	0.0116	0.0043	0.0053	0.0104	0.0151	0.0134	0.0129	0.0118
1.25	0.004	0.0064	0.0053	0.0006	0.011	0.0185	0.0334	0.0357	0.0432	0.0459	0.049	0.0525	0.0043	0.0042	0.0046	0.001	-0.001	-0.003	0.0086	0.034	0.0154	0.008	0.0103	0.0145	0.034	0.026	0.0736	0.0438	0.0543	0.0525	0.0229	0.0237	0.0264	0.0616	0.0458	0.0439	0.0083	0.0071	0.0094	0.0197	0.0218	0.0196	0.0086	0.0138	0.0132	0.0222	0.02	0.0185	0.0177
1.5	0.0048	0.0102	0.0098	0.0048	0.0171	0.0232	0.0436	0.0437	0.0529	0.0661	0.0686	0.0737	0.0084	0.0056	0.0098	0.005	0.001	-0.001	0.0151	0.0395	0.0201	0.0133	0.0145	0.0174	0.047	0.045	0.1035	0.0591	0.0824	0.0823	0.0364	0.0446	0.0434	0.0861	0.0745	0.0644	0.0137	0.0196	0.0136	0.0305	0.028	0.031	0.0148	0.0161	0.0214	0.0274	0.0267	0.0238	0.0269
1.75	0.0145	0.0132	0.0126	0.0126	0.0228	0.0235	0.0615	0.0651	0.0748	0.0927	0.0928	0.1034	0.0124	0.0125	0.0101	0.009	0.006	-0.001	0.0205	0.0495	0.0262	0.0186	0.0214	0.0253	0.073	0.062	0.1313	0.0705	0.1172	0.0942	0.0575	0.0547	0.0537	0.108	0.1022	0.0906	0.0191	0.0259	0.0188	0.0401	0.0423	0.0441	0.0221	0.0241	0.0229	0.0337	0.0303	0.0314	0.0476
2	0.0214	0.0242	0.0197	0.0106	0.0244	0.0278	0.084	0.0834	0.0944	0.1223	0.1192	0.1421	0.0163	0.0156	0.0159	0.013	0.01	0.004	0.0292	0.0545	0.0308	0.0235	0.0244	0.0304	0.091	0.092	0.1747	0.1136	0.1563	0.1329	0.0884	0.0859	0.0968	0.1547	0.1315	0.1256	0.0327	0.0257	0.0317	0.0517	0.0575	0.0551	0.0231	0.0276	0.0304	0.0405	0.0343	0.0333	0.0652
2.25	0.0264	0.0264	0.0232	0.0147	0.0281	0.0204	0.1096	0.0914	0.1192	0.1643	0.1259	0.112	0.0219	0.0205	0.0162	0.01	0.015	0.007	0.0375	0.0663	0.0407	0.0296	0.0267	0.0343	0.15	0.123	0.2247	0.1545	0.189	0.1616	0.1281	0.1387	0.1467	0.1829	0.1932	0.175	0.0453	0.041	0.0357	0.0614	0.0799	0.0622	0.0336	0.0374	0.037	0.0449	0.0399	0.037	0.0941
2.5	0.0226	0.0335	0.03	0.0264	0.0358	0.0276	0.1255	0.1032	0.1439	0.1923	0.1977	0.1747	0.0276	0.0286	0.0242	0.014	0.019	0.01	0.0497	0.077	0.0515	0.0355	0.0316	0.0433	0.199	0.182	0.2671	0.2052	0.2879	0.2442	0.1691	0.1196	0.1885	0.1711	0.2314	0.2215	0.0646	0.0581	0.0628	0.0767	0.1041	0.075	0.0428	0.0428	0.0454	0.048	0.0421	0.0443	0.1357
2.75	0.0361	0.0352	0.0322	0.0335	0.0429	0.0345	0.1781	0.1301	0.1741	0.2661	0.2666	0.2656	0.0353	0.0283	0.0277	0.025	0.023	0.014	0.0618	0.0891	0.0663	0.045	0.0369	0.0489	0.247	0.196	0.3123	0.2435	0.3449	0.3524	0.237	0.1961	0.2425	0.2915	0.3123	0.2094	0.0818	0.0778	0.0614	0.0936	0.1185	0.0531	0.0402	0.0435	0.0481	0.0518	0.0482	0.0486	0.1932
3	0.0461	0.0457	0.0413	0.041	0.0478	0.044	0.1608	0.19	0.2066	0.2619	0.2809	0.3115	0.0408	0.0399	0.03	0.031	0.03	0.016	0.0757	0.1039	0.0777	0.0538	0.0501	0.0552	0.282	0.258	0.394	0.2839	0.3795	0.4288	0.2756	0.2536	0.3117	0.3522	0.3274	0.2909	0.105	0.1018	0.0793	0.1187	0.129	0.1266	0.0513	0.0582	0.0549	0.0579	0.0529	0.0503	0.2454
3.25	0.0405	0.0493	0.0441	0.0456	0.0505	0.0556	0.2297	0.2519	0.2585	0.3622	0.3298	0.3916	0.0481	0.0458	0.037	0.038	0.035	0.02	0.094	0.1282	0.0892	0.0699	0.0638	0.0731	0.316	0.36	0.4418	0.379	0.4598	0.4809	0.3191	0.3441	0.3894	0.4391	0.4112	0.3572	0.137	0.1058	0.1092	0.1552	0.137	0.1662	0.059	0.0636	0.0643	0.064	0.0495	0.06	0.3029
3.5	0.0603	0.0569	0.0482	0.045	0.0396	0.0651	0.3258	0.3386	0.3712	0.4603	0.377	0.5023	0.0429	0.0542	0.0426	0.045	0.042	0.025	0.1116	0.1359	0.0986	0.0989	0.0831	0.1028	0.39	0.409	0.4861	0.4452	0.5397	0.5306	0.3975	0.4044	0.4508	0.5017	0.5213	0.4566	0.1276	0.1477	0.1541	0.1401	0.1953	0.2045	0.0695	0.0719	0.0663	0.0717	0.0533	0.0679	0.3715
3.75	0.0686	0.0702	0.0544	0.0546	0.0397	0.0673	0.3935	0.3502	0.4031	0.5101	0.4707	0.5232	0.0521	0.0656	0.0452	0.05	0.049	0.03	0.1329	0.1515	0.1194	0.1168	0.1005	0.1199	0.556	0.516	0.547	0.5226	0.5656	0.5669	0.4674	0.4589	0.5108	0.5628	0.5513	0.4707	0.1935	0.2043	0.1723	0.156	0.2374	0.236	0.0773	0.0789	0.0733	0.0766	0.0471	0.0695	0.421
4	0.0717	0.0759	0.0601	0.0506	0.0654	0.0749	0.3949	0.4241	0.4561	0.5578	0.5186	0.5649	0.0612	0.0705	0.0537	0.053	0.056	0.032	0.153	0.1706	0.1363	0.1305	0.1195	0.1357	0.588	0.591	0.5865	0.5531	0.5894	0.5968	0.4992	0.4932	0.5666	0.5942	0.6053	0.5035	0.221	0.2386	0.2326	0.2566	0.2905	0.1975	0.0806	0.0815	0.0801	0.0801	0.0566	0.069	0.4541
4.25	0.0779	0.0855	0.0666	0.0499	0.0751	0.0821	0.4996	0.4713	0.5231	0.5861	0.5491	0.5976	0.0671	0.0678	0.0571	0.051	0.059	0.037	0.1836	0.201	0.1524	0.1386	0.1324	0.1354	0.588	0.634	0.6354	0.5955	0.6649	0.6363	0.5327	0.5639	0.5926	0.6259	0.6037	0.5313	0.2831	0.1722	0.2348	0.3409	0.3452	0.2759	0.0838	0.1019	0.0838	0.0884	0.0659	0.0793	0.487
4.5	0.0875	0.0982	0.0671	0.0561	0.0823	0.085	0.5283	0.5175	0.5732	0.6401	0.5874	0.6523	0.0734	0.0709	0.0639	0.057	0.058	0.039	0.1858	0.2195	0.1933	0.1782	0.153	0.1195	0.634	0.679	0.665	0.6222	0.7055	0.6597	0.538	0.5932	0.5979	0.6805	0.6373	0.5644	0.3215	0.2931	0.3037	0.3239	0.465	0.3372	0.0948	0.0889	0.0937	0.098	0.078	0.0891	0.5127
4.75	0.0971	0.1031	0.0757	0.0673	0.0905	0.0894	0.5603	0.5484	0.6024	0.674	0.612	0.6593	0.0802	0.0845	0.0703	0.061	0.063	0.047	0.216	0.2358	0.2054	0.1796	0.167	0.1859	0.693	0.708	0.6933	0.6106	0.7225	0.6973	0.6012	0.6411	0.6273	0.6874	0.6604	0.5903	0.3405	0.3194	0.3281	0.3747	0.4937	0.4744	0.1053	0.1159	0.1026	0.0992	0.0849	0.0903	0.5392
5	0.1032	0.1165	0.0845	0.0748	0.0957	0.0951	0.6352	0.5935	0.6575	0.6956	0.6314	0.7071	0.0855	0.0932	0.0706	0.067	0.062	0.047	0.2565	0.2517	0.2309	0.1551	0.2109	0.1703	0.716	0.741	0.729	0.6401	0.737	0.7172	0.6173	0.609	0.6785	0.7121	0.6861	0.5958	0.4058	0.4296	0.3896	0.4059	0.4938	0.4759	0.116	0.1256	0.1027	0.1109	0.0844	0.0823	0.5606
5.25	0.1131	0.1149	0.0821	0.0797	0.1024	0.0986	0.6472	0.6352	0.6509	0.7171	0.6577	0.7133	0.0881	0.0998	0.075	0.07	0.065	0.052	0.2593	0.2812	0.2768	0.19	0.1981	0.2528	0.716	0.761	0.7611	0.66	0.7383	0.7414	0.6366	0.6303	0.6464	0.7257	0.7082	0.6256	0.4565	0.4707	0.4407	0.4777	0.5071	0.537	0.1215	0.1353	0.1133	0.1005	0.0892	0.0852	0.5451
5.5	0.1151	0.1213	0.0973	0.0815	0.1078	0.1038	0.6643	0.6487	0.7173	0.7508	0.6708	0.7508	0.0966	0.1034	0.0888	0.074	0.067	0.055	0.2851	0.3162	0.2658	0.2286	0.2461	0.2703	0.748	0.8	0.7661	0.6926	0.7556	0.7308	0.6564	0.6701	0.6744	0.7697	0.7374	0.6559	0.5017	0.4907	0.4934	0.4609	0.611	0.5549	0.1307	0.1475	0.1288	0.094	0.0951	0.0854	0.5666
5.75	0.1203	0.1281	0.0926	0.0801	0.1069	0.1084	0.6931	0.6806	0.7362	0.7521	0.6746	0.7405	0.0977	0.1087	0.094	0.074	0.082	0.054	0.3052	0.3551	0.2969	0.2459	0.255	0.2891	0.745	0.821	0.7482	0.6807	0.7868	0.7254	0.6281	0.7075	0.6942	0.7581	0.7536	0.6443	0.5125	0.5665	0.5163	0.5598	0.5503	0.6248	0.141	0.1573	0.1099	0.0968	0.1014	0.1062	0.5371
6	0.1061	0.13	0.1049	0.0775	0.1096	0.1177	0.7235	0.6852	0.7683	0.7774	0.721	0.7638	0.1007	0.1086	0.0994	0.079	0.086	0.058	0.3733	0.3968	0.3546	0.2927	0.318	0.3387	0.771	0.843	0.7954	0.6872	0.7616	0.7915	0.684	0.7057	0.7168	0.7702	0.7786	0.6962	0.6241	0.6486	0.5436	0.5797	0.6199	0.636	0.1498	0.1653	0.1268	0.094	0.1025	0.0917	0.5781
6.25	0.1218	0.141	0.1032	0.0683	0.116	0.1173	0.7279	0.6967	0.7712	0.786	0.7252	0.7953	0.1038	0.1127	0.1021	0.081	0.083	0.063	0.4072	0.4666	0.3915	0.2946	0.3447	0.3632	0.772	0.854	0.8253	0.7312	0.7817	0.7815	0.7051	0.7236	0.7267	0.8256	0.7534	0.6797	0.5859	0.6095	0.5148	0.5689	0.6258	0.6359	0.1596	0.1705	0.1189	0.0972	0.1068	0.1007	0.5745
6.5	0.141	0.1336	0.11	0.0653	0.1097	0.12	0.7633	0.735	0.7837	0.8076	0.7505	0.8298	0.1053	0.116	0.108	0.081	0.088	0.064	0.4404	0.4939	0.3978	0.3457	0.3913	0.4173	0.767	0.863	0.8366	0.7114	0.8103	0.7786	0.706	0.7183	0.7145	0.8007	0.8152	0.6772	0.5742	0.645	0.5904	0.6052	0.7025	0.6675	0.1537	0.176	0.1386	0.0972	0.1093	0.0872	0.6071
6.75	0.1288	0.1437	0.1142	0.0818	0.1052	0.1183	0.773	0.7374	0.7993	0.8183	0.7521	0.8211	0.1046	0.1141	0.1113	0.083	0.085	0.057	0.4717	0.5636	0.3553	0.3408	0.4166	0.3881	0.774	0.845	0.8516	0.738	0.8342	0.8178	0.6974	0.7144	0.739	0.8217	0.779	0.6897	0.6125	0.6467	0.6095	0.6133	0.7249	0.6457	0.1537	0.1788	0.1396	0.1012	0.1134	0.0897	0.6548
7	0.146	0.1496	0.1187	0.0961	0.1111	0.1244	0.7724	0.7352	0.8057	0.8302	0.7575	0.846	0.105	0.115	0.1136	0.085	0.09	0.066	0.4511	0.4527	0.4889	0.3821	0.4433	0.4342	0.784	0.855	0.864	0.7079	0.8375	0.8135	0.6872	0.7553	0.7087	0.834	0.8125	0.7558	0.6542	0.6908	0.6416	0.678	0.7481	0.7198	0.1559	0.1791	0.1352	0.1077	0.1182	0.1236	0.6593
7.25	0.1476	0.1426	0.1117	0.0977	0.1145	0.1271	0.7846	0.7513	0.8122	0.838	0.7528	0.8466	0.1058	0.1208	0.1054	0.086	0.089	0.066	0.4222	0.442	0.413	0.3707	0.4003	0.4654	0.787	0.817	0.8294	0.7558	0.8411	0.7813	0.7063	0.7496	0.7279	0.8336	0.8246	0.7118	0.6748	0.7104	0.5715	0.64	0.7412	0.7764	0.1612	0.1788	0.1517	0.109	0.1164	0.1209	0.6561
7.5	0.1405	0.143	0.1271	0.0909	0.1161	0.1286	0.8014	0.7619	0.8199	0.8666	0.7495	0.8231	0.1025	0.1165	0.1113	0.087	0.088	0.067	0.3005	0.4539	0.3857	0.4314	0.4028	0.4329	0.767	0.796	0.8746	0.7175	0.8163	0.8006	0.7034	0.7746	0.7373	0.8224	0.8232	0.7558	0.6345	0.7118	0.6621	0.66	0.7863	0.7856	0.1637	0.183	0.1459	0.1169	0.1205	0.1143	0.669
7.75	0.1284	0.136	0.1316	0.0929	0.1242	0.1272	0.8218	0.7684	0.8304	0.8598	0.7613	0.8537	0.1017	0.1145	0.106	0.085	0.089	0.071	0.3811	0.447	0.5548	0.4458	0.5368	0.502	0.764	0.802	0.8476	0.7721	0.8593	0.7965	0.7199	0.7685	0.707	0.8227	0.8232	0.7283	0.6558	0.7999	0.5886	0.6692	0.7876	0.7756	0.1618	0.1798	0.1399	0.1082	0.1227	0.11	0.6532
8	0.1451	0.1292	0.1274	0.1019	0.1264	0.1318	0.808	0.7621	0.8354	0.8649	0.7497	0.816	0.1011	0.1163	0.1147	0.083	0.088	0.07	0.4004	0.4932	0.4988	0.5336	0.5639	0.5451	0.753	0.8	0.9041	0.7335	0.8444	0.7887	0.7245	0.798	0.7684	0.822	0.844	0.7493	0.6635	0.75	0.6339	0.7238	0.7953	0.8163	0.1642	0.1614	0.1432	0.1168	0.1287	0.1182	0.6456
8.25	0.1468	0.1181	0.0941	0.0967	0.1279	0.1341	0.8233	0.7743	0.8332	0.8536	0.7953	0.855	0.1015	0.1191	0.1023	0.084	0.088	0.072	0.414	0.5975	0.5352	0.5908	0.541	0.5782	0.715	0.794	0.8713	0.7353	0.8261	0.7811	0.7102	0.7788	0.7996	0.8206	0.8284	0.7518	0.7133	0.8278	0.647	0.7143	0.7885	0.8194	0.1593	0.1671	0.1341	0.1217	0.1289	0.1226	0.6444
8.5	0.1273	0.1308	0.1139	0.0996	0.1352	0.1331	0.8361	0.7944	0.8497	0.8776	0.7897	0.8633	0.1016	0.113	0.1047	0.083	0.086	0.075	0.4695	0.6367	0.5583	0.5427	0.6086	0.6354	0.716	0.783	0.8436	0.7547	0.8114	0.7733	0.7192	0.7877	0.7895	0.8154	0.827	0.7562	0.7443	0.7648	0.6633	0.7142	0.7923	0.7675	0.1505	0.1678	0.1326	0.126	0.1299	0.1176	0.6328
8.75	0.1296	0.1162	0.1187	0.1102	0.1422	0.1351	0.8313	0.7889	0.8537	0.8646	0.7939	0.883	0.0993	0.1113	0.0974	0.084	0.083	0.076	0.4463	0.5913	0.524	0.578	0.6167	0.604	0.716	0.779	0.8361	0.7819	0.8025	0.775	0.7115	0.78	0.7683	0.8138	0.8155	0.7462	0.7215	0.8108	0.6939	0.7149	0.7853	0.7637	0.1512	0.182	0.1417	0.1199	0.1328	0.1194	0.629
9	0.142	0.1292	0.129	0.1024	0.131	0.1399	0.8504	0.8013	0.8577	0.8849	0.8103	0.8917	0.0981	0.1098	0.101	0.082	0.083	0.078	0.4242	0.6384	0.5237	0.5669	0.6391	0.5611	0.719	0.775	0.8345	0.7542	0.8008	0.7791	0.7175	0.7838	0.7754	0.8102	0.8123	0.741	0.7039	0.7882	0.6811	0.7267	0.7747	0.7845	0.16	0.1745	0.1437	0.1241	0.136	0.1254	0.6296
9.25	0.1368	0.1311	0.1368	0.1084	0.1166	0.1402	0.8446	0.801	0.8767	0.8945	0.8213	0.8889	0.097	0.1106	0.1045	0.081	0.085	0.079	0.4999	0.5952	0.5849	0.5686	0.6217	0.6317	0.718	0.764	0.8323	0.7464	0.8036	0.7818	0.7148	0.7725	0.7689	0.8113	0.8075	0.7485	0.6898	0.7684	0.6733	0.7194	0.8021	0.7782	0.1552	0.1818	0.1368	0.124	0.1375	0.1283	0.6395
9.5	0.1407	0.1324	0.1368	0.1121	0.127	0.1409	0.8423	0.8056	0.8942	0.8948	0.8284	0.8997	0.0952	0.1131	0.1056	0.082	0.085	0.079	0.4924	0.583	0.5312	0.613	0.6211	0.6294	0.713	0.762	0.8298	0.7465	0.809	0.7755	0.7099	0.7668	0.7638	0.8059	0.8094	0.7464	0.7573	0.7577	0.6818	0.7329	0.7723	0.7731	0.1664	0.1717	0.1292	0.1242	0.141	0.1248	0.6388
9.75	0.1485	0.1317	0.1262	0.1105	0.1309	0.1341	0.8509	0.8162	0.8947	0.8946	0.7991	0.9044	0.0938	0.1104	0.1074	0.083	0.085	0.079	0.4921	0.6445	0.5792	0.5841	0.6509	0.5944	0.712	0.758	0.835	0.728	0.8026	0.7766	0.7155	0.7743	0.7676	0.7982	0.8038	0.7482	0.7277	0.8013	0.696	0.7225	0.7759	0.7941	0.1591	0.1658	0.1394	0.1302	0.1465	0.1201	0.6403
10	0.1415	0.1349	0.1345	0.1147	0.1312	0.1411	0.8577	0.8131	0.9022	0.8713	0.8028	0.895	0.0921	0.1051	0.1101	0.083	0.084	0.079	0.5182	0.6073	0.527	0.6096	0.6548	0.6207	0.705	0.748	0.8368	0.7223	0.806	0.7775	0.7091	0.7672	0.7623	0.7927	0.8022	0.7438	0.7374	0.7839	0.6704	0.7374	0.7594	0.7903	0.1618	0.1693	0.1385	0.1347	0.1492	0.1411	0.6449
10.25	0.1495	0.1329	0.1371	0.1206	0.1301	0.1425	0.8559	0.8151	0.8906	0.8739	0.799	0.891	0.0925	0.1035	0.0994	0.082	0.085	0.083	0.4722	0.609	0.5203	0.5715	0.6471	0.598	0.699	0.745	0.8342	0.7199	0.8055	0.7765	0.7143	0.7662	0.7687	0.7884	0.8008	0.7399	0.749	0.7939	0.6789	0.7311	0.7935	0.7864	0.1663	0.1725	0.143	0.138	0.1458	0.1385	0.6494
10.5	0.1459	0.1336	0.1393	0.1149	0.1332	0.1376	0.8684	0.8274	0.8956	0.885	0.7947	0.8886	0.0982	0.1063	0.0993	0.081	0.086	0.083	0.5238	0.6288	0.5611	0.5946	0.6463	0.5924	0.698	0.742	0.8332	0.7165	0.8048	0.7761	0.7075	0.7623	0.7628	0.7846	0.7961	0.7389	0.7276	0.7855	0.6986	0.7249	0.7909	0.7711	0.1654	0.1715	0.1446	0.1424	0.1492	0.1434	0.654
10.75	0.1485	0.1359	0.1403	0.1148	0.1369	0.1426	0.8693	0.8368	0.8784	0.8772	0.7946	0.8747	0.095	0.1071	0.1077	0.082	0.092	0.081	0.5244	0.6144	0.5535	0.5524	0.6437	0.5851	0.688	0.738	0.8305	0.7224	0.8004	0.7743	0.7179	0.772	0.7717	0.785	0.7905	0.7402	0.7202	0.7876	0.7038	0.7231	0.7795	0.7799	0.1738	0.1764	0.1492	0.1437	0.1523	0.1431	0.6501
11	0.1461	0.1324	0.1139	0.1082	0.1361	0.1454	0.8785	0.8359	0.8923	0.8622	0.8022	0.8673	0.097	0.1079	0.11	0.083	0.097	0.084	0.5244	0.5861	0.565	0.5725	0.6246	0.5964	0.68	0.731	0.8258	0.7174	0.8008	0.7765	0.7139	0.7659	0.7671	0.7822	0.7887	0.7394	0.7129	0.7953	0.6784	0.7262	0.7737	0.785	0.1727	0.184	0.1441	0.1446	0.1491	0.1407	0.6488
11.25	0.1489	0.1293	0.1504	0.1116	0.1395	0.1436	0.8824	0.8337	0.8985	0.8511	0.7942	0.8608	0.0983	0.1084	0.11	0.086	0.091	0.079	0.5308	0.5873	0.5476	0.5569	0.6209	0.6156	0.673	0.731	0.8265	0.7202	0.7995	0.7763	0.7126	0.7651	0.7685	0.7785	0.7861	0.7411	0.7213	0.7961	0.6803	0.7286	0.795	0.7568	0.1714	0.1842	0.1511	0.1446	0.1553	0.1307	0.649
11.5	0.1579	0.137	0.1515	0.1137	0.1333	0.1484	0.882	0.8283	0.9082	0.858	0.8042	0.8675	0.1009	0.1144	0.1113	0.089	0.094	0.086	0.5202	0.5918	0.5724	0.5596	0.6082	0.5983	0.674	0.729	0.8201	0.7161	0.7999	0.772	0.7174	0.7793	0.7747	0.7797	0.7826	0.7369	0.7149	0.7974	0.6855	0.7307	0.7582	0.7731	0.1758	0.1832	0.1519	0.1436	0.1564	0.1483	0.6466
11.75	0.1515	0.1326	0.1416	0.1088	0.1407	0.151	0.8787	0.8212	0.9075	0.8556	0.7964	0.8688	0.1008	0.114	0.1142	0.086	0.095	0.085	0.5058	0.603	0.5691	0.5557	0.6099	0.5955	0.672	0.716	0.8203	0.7138	0.7907	0.7676	0.7144	0.7674	0.7726	0.7771	0.7851	0.7368	0.733	0.7908	0.6833	0.7176	0.7824	0.7627	0.1715	0.178	0.1509	0.1485	0.1546	0.1505	0.6386
12	0.1516	0.1375	0.1515	0.1148	0.1396	0.1476	0.8808	0.7999	0.895	0.8656	0.7998	0.8781	0.1001	0.1147	0.1124	0.086	0.097	0.087	0.5029	0.5407	0.5695	0.554	0.6022	0.5918	0.661	0.714	0.8144	0.7127	0.7929	0.7742	0.7162	0.7773	0.7798	0.7771	0.7889	0.7271	0.7294	0.7991	0.7017	0.7102	0.7671	0.7697	0.1676	0.1823	0.1528	0.1551	0.1562	0.1351	0.6414
12.25	0.1531	0.1388	0.1587	0.1065	0.1416	0.1542	0.8837	0.8032	0.904	0.8672	0.7959	0.8723	0.0993	0.1153	0.1118	0.087	0.096	0.084	0.5026	0.6179	0.5444	0.5433	0.59	0.5757	0.665	0.709	0.8046	0.7106	0.7943	0.7676	0.7156	0.7782	0.7734	0.7819	0.7866	0.7278	0.722	0.773	0.7033	0.7155	0.7796	0.757	0.1671	0.1847	0.16	0.1576	0.1586	0.1453	0.6389
12.5	0.1548	0.1393	0.1536	0.1244	0.1492	0.1611	0.8809	0.8031	0.883	0.8639	0.79	0.8729	0.1008	0.119	0.1104	0.088	0.099	0.089	0.4945	0.6249	0.5661	0.5386	0.5861	0.5774	0.656	0.706	0.8115	0.7092	0.7932	0.7693	0.714	0.7685	0.771	0.7789	0.7849	0.7241	0.7272	0.7939	0.7006	0.7248	0.7807	0.7557	0.1646	0.1808	0.1575	0.1572	0.1589	0.1415	0.6391
12.75	0.1544	0.1408	0.1618	0.1143	0.1532	0.1568	0.8689	0.8292	0.8874	0.8631	0.7935	0.8748	0.0998	0.1172	0.1093	0.089	0.098	0.084	0.5126	0.6187	0.5434	0.53	0.5973	0.5839	0.652	0.706	0.8075	0.7078	0.7955	0.7676	0.7121	0.7666	0.7675	0.7746	0.7837	0.7257	0.7268	0.7673	0.7126	0.7277	0.7826	0.7776	0.1619	0.1767	0.1595	0.1585	0.1616	0.1426	0.6386
13	0.1633	0.1411	0.1379	0.1166	0.1518	0.158	0.8642	0.8062	0.8757	0.8556	0.793	0.8757	0.1002	0.1147	0.1094	0.091	0.099	0.088	0.5209	0.5991	0.5796	0.5148	0.5847	0.5798	0.648	0.703	0.8127	0.7063	0.7909	0.7663	0.7146	0.7731	0.7716	0.772	0.783	0.7236	0.714	0.7951	0.7037	0.7287	0.7846	0.7707	0.1621	0.1767	0.1586	0.1574	0.1663	0.1379	0.6395
13.25	0.1634	0.1427	0.1454	0.1205	0.1461	0.1597	0.8671	0.8079	0.8862	0.8587	0.7889	0.8751	0.1	0.1158	0.1125	0.092	0.101	0.088	0.5197	0.5874	0.5664	0.5143	0.5766	0.5765	0.641	0.697	0.8069	0.703	0.7931	0.7662	0.7067	0.7692	0.7672	0.7742	0.7802	0.7222	0.7248	0.7935	0.7104	0.7285	0.7833	0.7741	0.1627	0.1722	0.156	0.16	0.1628	0.1499	0.6358
13.5	0.1594	0.1423	0.1419	0.1156	0.1464	0.158	0.8724	0.807	0.8928	0.8508	0.7912	0.8748	0.0985	0.1167	0.1131	0.093	0.099	0.09	0.5373	0.607	0.5556	0.5047	0.5832	0.5581	0.639	0.69	0.8076	0.7032	0.7958	0.7634	0.7159	0.7773	0.7753	0.7764	0.7753	0.7202	0.7056	0.7928	0.7003	0.7319	0.7788	0.7794	0.1625	0.1723	0.1617	0.1616	0.1637	0.1517	0.6345
13.75	0.1591	0.1456	0.1447	0.1212	0.1504	0.1612	0.8664	0.8123	0.9053	0.8586	0.788	0.874	0.0993	0.1165	0.1172	0.095	0.1	0.089	0.49	0.5857	0.5625	0.4993	0.5654	0.5605	0.636	0.687	0.8049	0.6985	0.7925	0.7633	0.71	0.7716	0.7703	0.7736	0.779	0.7253	0.7263	0.7933	0.7073	0.7371	0.7677	0.7678	0.1637	0.171	0.1592	0.1596	0.1664	0.1525	0.6315
14	0.1568	0.142	0.1459	0.1251	0.1514	0.1638	0.8823	0.8128	0.9016	0.8515	0.7839	0.8688	0.102	0.1158	0.1166	0.093	0.103	0.088	0.4836	0.5941	0.5602	0.5035	0.5571	0.5555	0.634	0.686	0.8057	0.6947	0.7892	0.7634	0.708	0.7751	0.7688	0.7728	0.7768	0.7192	0.7364	0.7988	0.7058	0.7298	0.776	0.7581	0.164	0.1717	0.1622	0.1652	0.1652	0.1606	0.6351
14.25	0.1595	0.1424	0.1472	0.1226	0.1546	0.1666	0.8634	0.8134	0.9067	0.8562	0.7856	0.8695	0.1012	0.1168	0.1118	0.097	0.103	0.091	0.4715	0.586	0.5517	0.4817	0.5665	0.5574	0.63	0.683	0.8029	0.6903	0.789	0.76	0.7185	0.7829	0.7806	0.7698	0.7776	0.7208	0.7418	0.7985	0.7078	0.7334	0.7638	0.7542	0.1642	0.1719	0.1617	0.1672	0.1639	0.1582	0.6272
14.5	0.1581	0.1414	0.152	0.1279	0.1574	0.1683	0.8708	0.8196	0.8988	0.8533	0.7812	0.8693	0.0997	0.1166	0.1081	0.095	0.104	0.091	0.4754	0.5571	0.5389	0.4993	0.5565	0.5516	0.63	0.685	0.8094	0.6918	0.7914	0.76	0.7165	0.7787	0.7741	0.7684	0.775	0.721	0.7383	0.8084	0.7153	0.7346	0.7703	0.7553	0.1633	0.1726	0.1644	0.1715	0.1677	0.1604	0.6288
14.75	0.1578	0.141	0.1499	0.1226	0.1593	0.1741	0.8691	0.8133	0.8957	0.8512	0.784	0.8688	0.1008	0.1149	0.1037	0.097	0.104	0.093	0.4626	0.5514	0.5379	0.4897	0.5656	0.5437	0.625	0.682	0.8069	0.6902	0.7866	0.7609	0.7187	0.7759	0.7757	0.7691	0.7693	0.7199	0.7324	0.8089	0.7249	0.7182	0.7602	0.7566	0.1639	0.1714	0.1662	0.1733	0.1658	0.1602	0.6273
15	0.1611	0.1458	0.151	0.1245	0.1583	0.1742	0.8652	0.8132	0.8921	0.854	0.7825	0.8632	0.1003	0.1136	0.1034	0.097	0.105	0.089	0.4379	0.5546	0.5304	0.5013	0.5488	0.5509	0.624	0.677	0.8051	0.6909	0.7904	0.7588	0.7157	0.7749	0.7744	0.7665	0.7715	0.7172	0.7397	0.8146	0.7179	0.7211	0.7623	0.7502	0.1641	0.1727	0.1656	0.1756	0.1663	0.153	0.6247
15.25	0.1625	0.1464	0.1522	0.1296	0.1545	0.163	0.8573	0.8065	0.8916	0.8498	0.7818	0.8519	0.0996	0.1122	0.1052	0.097	0.106	0.092	0.4887	0.5417	0.5383	0.4873	0.5601	0.5256	0.622	0.674	0.8045	0.6899	0.7901	0.7575	0.7127	0.7729	0.7713	0.7671	0.7718	0.7166	0.7419	0.8091	0.7221	0.7211	0.7632	0.7422	0.1644	0.1738	0.1642	0.1752	0.1688	0.166	0.6266
15.5	0.1638	0.1463	0.1524	0.1235	0.1519	0.1617	0.8537	0.8021	0.8933	0.846	0.7811	0.8584	0.1014	0.1121	0.1048	0.097	0.108	0.091	0.4784	0.5694	0.5195	0.4933	0.5506	0.5301	0.618	0.67	0.804	0.6883	0.7868	0.7558	0.713	0.7715	0.7693	0.7644	0.7723	0.715	0.7423	0.8061	0.7255	0.7182	0.7571	0.7454	0.163	0.1749	0.1622	0.1753	0.1681	0.167	0.6247
15.75	0.165	0.147	0.1534	0.1282	0.1531	0.167	0.8495	0.8063	0.8891	0.8462	0.7803	0.8507	0.103	0.1113	0.1061	0.098	0.106	0.092	0.4722	0.5521	0.517	0.4523	0.5399	0.5729	0.613	0.664	0.8024	0.6878	0.7855	0.749	0.7141	0.7779	0.7746	0.7623	0.7683	0.7131	0.7354	0.7975	0.7261	0.7131	0.7444	0.7437	0.164	0.1748	0.1631	0.1771	0.1711	0.1695	0.6217
16	0.1631	0.1469	0.1542	0.1311	0.1511	0.1676	0.8546	0.804	0.8755	0.8417	0.7792	0.8512	0.1011	0.1098	0.1067	0.098	0.106	0.09	0.4553	0.5409	0.5152	0.4688	0.5448	0.5314	0.613	0.668	0.8009	0.6841	0.7843	0.7466	0.71	0.7794	0.7702	0.761	0.7664	0.7143	0.7378	0.805	0.7335	0.7098	0.7551	0.7425	0.1652	0.1748	0.1626	0.1746	0.1694	0.1706	0.6196
16.25	0.1625	0.1475	0.1537	0.1311	0.153	0.1711	0.8544	0.8029	0.8722	0.8419	0.7764	0.8468	0.0992	0.108	0.1049	0.099	0.108	0.092	0.4664	0.5402	0.5216	0.463	0.5525	0.5337	0.611	0.667	0.8017	0.6809	0.7805	0.7464	0.712	0.7737	0.7723	0.7645	0.7655	0.7117	0.738	0.7951	0.7276	0.7018	0.7608	0.7225	0.1653	0.1763	0.1637	0.1726	0.173	0.1681	0.6181
16.5	0.1584	0.1449	0.1477	0.13	0.1537	0.1728	0.8566	0.8035	0.8851	0.844	0.7716	0.8435	0.0983	0.1068	0.107	0.101	0.11	0.097	0.4569	0.5459	0.504	0.462	0.5524	0.5475	0.611	0.665	0.798	0.6818	0.7796	0.7472	0.7159	0.773	0.7687	0.7601	0.7666	0.7118	0.7344	0.7983	0.7359	0.6972	0.7471	0.7186	0.1652	0.1765	0.1631	0.171	0.1709	0.1718	0.6184
16.75	0.1588	0.1448	0.1412	0.1308	0.1582	0.166	0.854	0.8001	0.8686	0.8397	0.7701	0.845	0.0976	0.1052	0.1067	0.1	0.111	0.089	0.4503	0.5457	0.4956	0.452	0.5174	0.5322	0.609	0.664	0.7968	0.677	0.7761	0.7446	0.7145	0.774	0.7689	0.7604	0.765	0.7113	0.7225	0.7952	0.724	0.7053	0.7385	0.7234	0.1655	0.1747	0.1635	0.1719	0.1757	0.1698	0.6168
17	0.1585	0.1459	0.141	0.1364	0.1595	0.169	0.8477	0.7996	0.869	0.835	0.7646	0.8445	0.0969	0.1047	0.108	0.101	0.112	0.093	0.4495	0.5355	0.5125	0.4589	0.5172	0.5492	0.607	0.664	0.7964	0.6814	0.7783	0.7418	0.7149	0.7707	0.7669	0.7663	0.7632	0.7077	0.7222	0.785	0.7249	0.7097	0.7374	0.7139	0.1653	0.1756	0.1603	0.1743	0.1739	0.1731	0.6144
17.25	0.1615	0.1458	0.1463	0.1356	0.1615	0.1689	0.8446	0.7951	0.8657	0.8333	0.7691	0.8406	0.0971	0.1038	0.1083	0.101	0.112	0.091	0.4621	0.539	0.4776	0.4523	0.5412	0.5308	0.603	0.66	0.7973	0.6752	0.7771	0.7449	0.714	0.7718	0.7674	0.7649	0.7616	0.7095	0.7233	0.7775	0.7237	0.7043	0.7357	0.7218	0.1655	0.1753	0.1613	0.1799	0.1746	0.1732	0.6132
17.5	0.1632	0.1446	0.1445	0.1346	0.1643	0.1693	0.8404	0.7927	0.8703	0.8343	0.7629	0.8442	0.0965	0.1021	0.1089	0.102	0.113	0.091	0.4515	0.5382	0.4994	0.4502	0.5455	0.5261	0.601	0.662	0.7936	0.6778	0.7763	0.7439	0.7111	0.7745	0.7616	0.7665	0.7622	0.7068	0.7192	0.7812	0.73	0.6915	0.732	0.7203	0.1675	0.1755	0.1628	0.1804	0.1751	0.1764	0.6161
17.75	0.1652	0.1454	0.1485	0.1358	0.1634	0.1717	0.8382	0.7985	0.8682	0.8396	0.7625	0.8426	0.0967	0.1019	0.1093	0.102	0.112	0.093	0.4532	0.5355	0.504	0.4567	0.5178	0.5246	0.602	0.658	0.7923	0.6741	0.7771	0.7413	0.7122	0.7687	0.7633	0.7642	0.7645	0.702	0.719	0.7894	0.7301	0.6778	0.7269	0.713	0.1669	0.1765	0.1605	0.1819	0.1758	0.1786	0.6123
18	0.166	0.1451	0.1456	0.1332	0.1643	0.1707	0.8424	0.7939	0.8696	0.835	0.7632	0.8455	0.096	0.1017	0.1083	0.103	0.112	0.091	0.462	0.5391	0.4849	0.4563	0.5289	0.538	0.599	0.655	0.7913	0.673	0.7742	0.7378	0.7126	0.7705	0.7618	0.7669	0.7606	0.7037	0.7178	0.7722	0.72	0.6818	0.7257	0.704	0.1672	0.1768	0.1613	0.1811	0.1746	0.1794	0.6113
18.25	0.1671	0.1453	0.149	0.137	0.1649	0.1741	0.8402	0.7988	0.8665	0.8373	0.7657	0.8424	0.0963	0.1028	0.1093	0.104	0.114	0.091	0.4459	0.5312	0.4938	0.4624	0.5308	0.4978	0.603	0.653	0.7869	0.6719	0.7737	0.7393	0.7108	0.7731	0.7614	0.7657	0.7585	0.7047	0.7109	0.7786	0.7099	0.6892	0.7316	0.7091	0.168	0.1769	0.1609	0.1805	0.175	0.181	0.6109
18.5	0.1672	0.1454	0.1453	0.1381	0.1693	0.176	0.8426	0.7881	0.8713	0.8379	0.7647	0.8433	0.0953	0.1022	0.1087	0.104	0.114	0.091	0.4589	0.5308	0.4855	0.4608	0.541	0.5158	0.6	0.651	0.7881	0.6731	0.7726	0.7374	0.7112	0.7685	0.7613	0.7625	0.7608	0.7008	0.7102	0.7742	0.7167	0.6895	0.7253	0.7118	0.1678	0.1769	0.1611	0.1794	0.1763	0.1817	0.6099
18.75	0.1659	0.1445	0.1445	0.1376	0.1692	0.1764	0.8417	0.7872	0.8694	0.8362	0.7619	0.8433	0.0955	0.1033	0.1107	0.105	0.114	0.092	0.4525	0.5242	0.4846	0.4596	0.4953	0.5153	0.6	0.651	0.7874	0.6713	0.7712	0.7359	0.7137	0.7675	0.7615	0.7646	0.7595	0.698	0.7039	0.7708	0.7219	0.6874	0.7243	0.7091	0.1679	0.1773	0.1628	0.1777	0.177	0.1841	0.6103
19	0.1661	0.1453	0.1478	0.1394	0.1684	0.1743	0.8388	0.7877	0.8716	0.84	0.762	0.8429	0.0953	0.1032	0.1101	0.105	0.114	0.094	0.4533	0.5089	0.4921	0.4628	0.4882	0.499	0.599	0.644	0.7848	0.6741	0.7735	0.7343	0.7165	0.7667	0.7607	0.7639	0.7624	0.7006	0.7005	0.7593	0.7131	0.6815	0.7145	0.7056	0.1683	0.1783	0.1633	0.175	0.1785	0.1827	0.6102
19.25	0.165	0.1434	0.1471	0.1411	0.1676	0.175	0.8384	0.7898	0.8697	0.8402	0.7597	0.8448	0.0963	0.1034	0.111	0.106	0.115	0.095	0.4682	0.5189	0.4915	0.476	0.5095	0.5067	0.603	0.652	0.7819	0.672	0.7718	0.734	0.7143	0.7669	0.7609	0.7631	0.7612	0.7036	0.6954	0.7655	0.7074	0.6797	0.7179	0.6998	0.1688	0.1793	0.1646	0.1731	0.1794	0.1817	0.6098
19.5	0.1646	0.1429	0.1472	0.1411	0.1688	0.1756	0.8357	0.7866	0.865	0.837	0.7578	0.8436	0.0956	0.1032	0.1117	0.105	0.116	0.095	0.458	0.5286	0.4863	0.4591	0.5143	0.5072	0.602	0.649	0.7821	0.6706	0.7702	0.731	0.7145	0.7702	0.7589	0.7649	0.7591	0.7015	0.6901	0.7586	0.7082	0.6741	0.7231	0.6977	0.1697	0.1791	0.1643	0.173	0.1785	0.1835	0.6079
19.75	0.1639	0.143	0.1483	0.1427	0.1704	0.1753	0.8345	0.7881	0.8629	0.8375	0.7573	0.8398	0.0955	0.1032	0.1123	0.106	0.117	0.095	0.455	0.5262	0.4744	0.4582	0.5206	0.5017	0.599	0.649	0.7815	0.6706	0.7723	0.7323	0.7142	0.7702	0.7606	0.7642	0.7554	0.7012	0.6857	0.7532	0.7027	0.6685	0.7242	0.6971	0.1702	0.1796	0.1644	0.1736	0.1778	0.1865	0.6089
20	0.1649	0.142	0.1497	0.1431	0.1682	0.1761	0.8342	0.7884	0.8607	0.8385	0.7562	0.8427	0.0962	0.1032	0.1121	0.106	0.117	0.098	0.4576	0.5146	0.4699	0.4607	0.5143	0.495	0.596	0.653	0.78	0.6726	0.7735	0.7287	0.7112	0.769	0.7596	0.7612	0.7573	0.7003	0.6859	0.7614	0.6949	0.666	0.714	0.7013	0.1714	0.1795	0.1642	0.177	0.1787	0.1903	0.6062
20.25	0.1664	0.1434	0.1481	0.1458	0.169	0.179	0.8356	0.7888	0.8612	0.8392	0.7585	0.8427	0.0963	0.1034	0.1123	0.107	0.117	0.098	0.453	0.5211	0.4823	0.4639	0.511	0.5012	0.598	0.651	0.7793	0.6711	0.7719	0.7302	0.711	0.7672	0.7556	0.7613	0.7566	0.6983	0.6863	0.7581	0.7042	0.6762	0.7075	0.6952	0.171	0.181	0.165	0.1793	0.1778	0.1915	0.6076
20.5	0.1657	0.1419	0.1469	0.1449	0.1709	0.1786	0.8366	0.7874	0.8616	0.8371	0.7579	0.8454	0.0951	0.1022	0.1112	0.108	0.118	0.098	0.4544	0.5239	0.4748	0.4679	0.5097	0.5103	0.597	0.649	0.7772	0.6703	0.775	0.7257	0.7123	0.7676	0.7552	0.7597	0.7576	0.7008	0.6841	0.7583	0.684	0.6734	0.7194	0.6911	0.1724	0.1804	0.1651	0.1817	0.1768	0.1936	0.6053
20.75	0.167	0.1433	0.1446	0.1451	0.1718	0.1795	0.8399	0.7856	0.8616	0.8377	0.7589	0.8468	0.0953	0.1023	0.1122	0.108	0.118	0.1	0.4543	0.5218	0.4757	0.469	0.51	0.4893	0.595	0.649	0.7772	0.6701	0.7751	0.7297	0.7104	0.7664	0.7535	0.7571	0.7574	0.6976	0.6851	0.7611	0.6915	0.6737	0.7175	0.6924	0.1718	0.181	0.1668	0.1831	0.1744	0.1944	0.6004
21	0.1671	0.1431	0.1444	0.1476	0.1731	0.1812	0.8354	0.7877	0.8636	0.8364	0.76	0.8432	0.0941	0.1016	0.1101	0.109	0.119	0.095	0.4625	0.519	0.4698	0.471	0.5022	0.5247	0.594	0.648	0.7764	0.67	0.7683	0.7263	0.7172	0.7743	0.7639	0.7576	0.7568	0.7013	0.6776	0.7516	0.6953	0.6726	0.7083	0.6926	0.172	0.1819	0.1663	0.1824	0.1767	0.1944	0.6013
21.25	0.1688	0.1441	0.1458	0.1481	0.1704	0.1803	0.831	0.7852	0.8617	0.8354	0.7578	0.8452	0.0938	0.1011	0.1105	0.109	0.119	0.093	0.4649	0.5179	0.4711	0.4718	0.5131	0.5009	0.591	0.647	0.7754	0.6712	0.7715	0.7241	0.7164	0.7736	0.7608	0.7566	0.7564	0.7017	0.6823	0.7456	0.7021	0.6685	0.708	0.6858	0.1715	0.1807	0.1677	0.1822	0.1755	0.1935	0.6035
21.5	0.1687	0.1446	0.148	0.1481	0.1732	0.1827	0.8281	0.7853	0.8565	0.8364	0.756	0.8444	0.0944	0.1015	0.1095	0.109	0.119	0.091	0.4621	0.5119	0.4711	0.4785	0.5254	0.4929	0.592	0.646	0.7762	0.6645	0.7712	0.7274	0.7144	0.7684	0.7622	0.7573	0.7551	0.7011	0.683	0.7487	0.6892	0.666	0.7058	0.6881	0.1721	0.1815	0.167	0.1808	0.1762	0.1923	0.6023
21.75	0.1687	0.1436	0.1445	0.1481	0.1729	0.1835	0.8257	0.7847	0.8551	0.8357	0.7583	0.8438	0.094	0.1011	0.1087	0.11	0.119	0.09	0.4629	0.5147	0.4695	0.4796	0.5303	0.5105	0.591	0.646	0.7726	0.6656	0.7686	0.7232	0.7115	0.7691	0.7606	0.7554	0.7537	0.6998	0.6823	0.7454	0.688	0.663	0.7076	0.6833	0.1729	0.1822	0.1678	0.1801	0.1783	0.1891	0.5972
22	0.1682	0.1442	0.1456	0.1481	0.1727	0.1843	0.8256	0.7847	0.8577	0.8359	0.7589	0.8401	0.0943	0.1011	0.1094	0.11	0.119	0.091	0.4593	0.504	0.473	0.4931	0.5225	0.5102	0.592	0.645	0.7739	0.6668	0.7672	0.7236	0.7154	0.7723	0.7643	0.7522	0.7526	0.6992	0.6777	0.7445	0.6783	0.6572	0.7048	0.6844	0.1729	0.1832	0.1687	0.1779	0.1766	0.1865	0.5992
22.25	0.1692	0.1435	0.1439	0.1472	0.1755	0.185	0.8232	0.7825	0.8582	0.8371	0.7584	0.8413	0.094	0.1008	0.1094	0.111	0.119	0.091	0.4581	0.508	0.4689	0.5037	0.5026	0.5127	0.591	0.641	0.7755	0.6643	0.7675	0.7211	0.7133	0.77	0.7677	0.7516	0.7493	0.699	0.6692	0.7446	0.676	0.6573	0.7034	0.6821	0.1736	0.1835	0.1683	0.1788	0.1768	0.189	0.5964
22.5	0.1699	0.1444	0.1449	0.1475	0.1742	0.1835	0.8253	0.7835	0.8582	0.8344	0.7572	0.8426	0.0941	0.1015	0.1117	0.111	0.119	0.09	0.4552	0.5107	0.4698	0.5006	0.5068	0.5112	0.59	0.643	0.7732	0.6634	0.7693	0.7252	0.7127	0.771	0.7656	0.7532	0.745	0.6966	0.6699	0.7428	0.6732	0.6509	0.705	0.6769	0.1738	0.185	0.1694	0.1794	0.1774	0.1902	0.5963
22.75	0.1689	0.1443	0.1455	0.149	0.1743	0.1837	0.8288	0.7836	0.8576	0.8385	0.7552	0.8419	0.0944	0.1015	0.1113	0.112	0.119	0.093	0.453	0.5077	0.4712	0.4941	0.5102	0.5077	0.589	0.644	0.7704	0.6623	0.7708	0.7228	0.713	0.7711	0.7656	0.752	0.7434	0.693	0.6626	0.7369	0.6666	0.6527	0.7041	0.683	0.1744	0.186	0.17	0.1818	0.1769	0.1908	0.5987
23	0.1699	0.144	0.1455	0.1538	0.1756	0.1857	0.8246	0.7822	0.8572	0.8368	0.754	0.8419	0.095	0.1023	0.1115	0.112	0.119	0.091	0.4515	0.5078	0.4697	0.4895	0.5012	0.5007	0.589	0.639	0.7709	0.6641	0.7695	0.7195	0.7117	0.7718	0.768	0.7511	0.7467	0.693	0.6716	0.7349	0.6786	0.6604	0.6997	0.6783	0.1744	0.1856	0.1696	0.1847	0.1752	0.1901	0.5969
23.25	0.1707	0.1461	0.1452	0.1539	0.1786	0.1865	0.8261	0.7823	0.858	0.8325	0.7561	0.8415	0.0938	0.1021	0.1116	0.113	0.119	0.089	0.4512	0.5064	0.4685	0.5006	0.5034	0.4997	0.589	0.64	0.7685	0.663	0.7715	0.7192	0.7132	0.7708	0.7657	0.749	0.7428	0.6939	0.6692	0.7372	0.6652	0.6553	0.702	0.6786	0.176	0.1849	0.1701	0.1865	0.1761	0.1894	0.5953
23.5	0.1699	0.1449	0.1461	0.1537	0.1803	0.1891	0.8267	0.7805	0.8608	0.8306	0.7542	0.8431	0.0949	0.1023	0.1119	0.113	0.118	0.082	0.4473	0.5047	0.4666	0.5039	0.4963	0.501	0.587	0.64	0.7686	0.6607	0.7719	0.7175	0.7118	0.7734	0.7658	0.7528	0.7447	0.6905	0.6699	0.7383	0.6649	0.6535	0.7002	0.6788	0.1759	0.1851	0.1719	0.1884	0.1741	0.1908	0.5946
23.75	0.1707	0.1455	0.1471	0.1535	0.1774	0.1861	0.8292	0.7805	0.8558	0.8333	0.7553	0.8418	0.0938	0.1022	0.1124	0.113	0.118	0.077	0.4483	0.5083	0.4667	0.5027	0.4996	0.4975	0.587	0.639	0.7662	0.6599	0.7734	0.7214	0.7098	0.7707	0.7631	0.7511	0.74	0.6915	0.6634	0.7386	0.6702	0.6513	0.7025	0.6788	0.1759	0.1866	0.1722	0.1866	0.1772	0.1893	0.5951
24	0.1711	0.1457	0.1469	0.1537	0.1803	0.1891	0.8274	0.7795	0.854	0.8306	0.7542	0.8431	0.0945	0.1022	0.1127	0.113	0.118	0.073	0.4431	0.5083	0.4704	0.5039	0.4963	0.501	0.584	0.636	0.7679	0.6623	0.7719	0.7175	0.7111	0.7685	0.7614	0.7528	0.7447	0.6905	0.6637	0.7339	0.6707	0.6535	0.7002	0.6788	0.1773	0.1862	0.1723	0.1884	0.1741	0.1908	0.5983
[truncated: 134 more columns]

## Sheet: Efs NCTC 12201 aerobic
Time (hr)	Arabinose	Arabinose	Arabinose	Arabinose	Arabinose	Arabinose	Fructose	Fructose	Fructose	Fructose	Fructose	Fructose	Fucose	Fucose	Fucose	Fucose	Fucose	Fucose	Galactose	Galactose	Galactose	Galactose	Galactose	Galactose	Glucose	Glucose	Glucose	Glucose	Glucose	Glucose	Mannose	Mannose	Mannose	Mannose	Mannose	Mannose	Ribose	Ribose	Ribose	Ribose	Ribose	Ribose	Xylose	Xylose	Xylose	Xylose	Xylose	Xylose	N-acetylglucosamine
	Expt 2	Expt 3	Expt 3	Expt 3	Expt 4	Expt 4	Expt 2	Expt 2	Expt 2	Expt 6	Expt 6	Expt 6	Expt 3	Expt 3	Expt 3	Expt 4	Expt 4	Expt 4	Expt 2	Expt 2	Expt 2	Expt 6	Expt 6	Expt 6	Expt 1	Expt 1	Expt 1	Expt 5	Expt 5	Expt 5	Expt 8	Expt 8	Expt 8	Expt 3	Expt 3	Expt 3	Expt 8	Expt 8	Expt 8	Expt 3	Expt 3	Expt 3	Expt 3	Expt 3	Expt 3	Expt 4	Expt 4	Expt 4	Expt 2
0	0.1797	0.1693	0.1716	0.1693	0.163	0.1674	0.2094	0.1942	0.1956	0.1499	0.1547	0.1531	0.1614	0.1603	0.1596	0.1535	0.1616	0.1567	0.1837	0.1819	0.1794	0.1431	0.1444	0.1483	0.164	0.1629	0.1584	0.1584	0.1614	0.158	0.1736	0.1667	0.165	0.1727	0.1687	0.1673	0.1944	0.2081	0.1937	0.192	0.1787	0.1659	0.1754	0.1636	0.1648	0.1853	0.1861	0.1876	0.1621
0.25	0.1761	0.164	0.1672	0.1659	0.1462	0.1489	0.1995	0.1925	0.1834	0.1499	0.1547	0.1531	0.1581	0.1605	0.1579	0.1459	0.1566	0.1541	0.1804	0.175	0.1764	0.1431	0.1444	0.1483	0.1584	0.1614	0.164	0.16	0.162	0.1599	0.1703	0.1664	0.1661	0.1775	0.1685	0.167	0.193	0.2088	0.1909	0.187	0.1774	0.1669	0.1775	0.1658	0.1676	0.1978	0.181	0.1696	0.1631
0.5	0.1746	0.1657	0.166	0.1646	0.1483	0.1498	0.2006	0.1903	0.184	0.1489	0.1488	0.1754	0.1595	0.1611	0.1595	0.1465	0.1557	0.1537	0.1807	0.1745	0.1707	0.1411	0.1379	0.1423	0.1726	0.1713	0.1726	0.1726	0.168	0.17195	0.1772	0.1715	0.1705	0.1782	0.1759	0.1762	0.2028	0.2137	0.1979	0.1967	0.1854	0.1755	0.1797	0.1673	0.1726	0.1909	0.1677	0.1562	0.1606
0.75	0.1762	0.1682	0.1706	0.1661	0.1487	0.1614	0.1985	0.1841	0.1795	0.146	0.145	0.1468	0.1602	0.1625	0.1604	0.1516	0.1613	0.1517	0.1794	0.1741	0.1715	0.141	0.1373	0.142	0.1797	0.1784	0.1797	0.1797	0.171	0.17905	0.1833	0.18	0.1793	0.1858	0.1838	0.188	0.2062	0.2236	0.2091	0.2039	0.1925	0.1831	0.1768	0.1669	0.1681	0.1806	0.1631	0.1551	0.1609
1	0.1669	0.1724	0.1728	0.1682	0.1513	0.1753	0.192	0.1871	0.1774	0.141	0.1465	0.1832	0.1638	0.1659	0.1628	0.1528	0.1628	0.1513	0.1777	0.1757	0.1671	0.143	0.1397	0.143	0.1893	0.1898	0.1893	0.1893	0.175	0.18955	0.1935	0.1919	0.1912	0.1946	0.1926	0.1998	0.2112	0.2254	0.2163	0.2071	0.1984	0.1872	0.1791	0.1689	0.1699	0.1687	0.1581	0.1559	0.1644
1.25	0.1779	0.1718	0.1759	0.1701	0.1533	0.178	0.2031	0.1889	0.1888	0.1535	0.151	0.1956	0.1645	0.1655	0.1633	0.1537	0.1655	0.1521	0.1812	0.1763	0.1711	0.1669	0.1408	0.1434	0.1985	0.1997	0.1985	0.1985	0.183	0.1991	0.2026	0.2045	0.2059	0.2077	0.2055	0.2105	0.2193	0.2326	0.2208	0.2138	0.2102	0.1947	0.1842	0.1719	0.1733	0.1639	0.1563	0.155	0.1638
1.5	0.1704	0.1725	0.1754	0.1714	0.1504	0.17	0.2055	0.1936	0.1895	0.1716	0.1641	0.1682	0.1664	0.1672	0.1652	0.1544	0.171	0.1538	0.1799	0.1737	0.1698	0.1597	0.1475	0.1506	0.2199	0.2238	0.2199	0.2199	0.197	0.22185	0.2183	0.2277	0.2354	0.2334	0.2302	0.2344	0.2297	0.241	0.2288	0.2282	0.2187	0.205	0.1872	0.1731	0.1749	0.1649	0.1593	0.1573	0.1652
1.75	0.1732	0.172	0.1759	0.1721	0.1469	0.1522	0.2103	0.1958	0.1916	0.1655	0.1905	0.177	0.1682	0.1686	0.1654	0.1526	0.1623	0.1506	0.179	0.1734	0.1685	0.1608	0.1487	0.1527	0.2615	0.2568	0.2615	0.2615	0.214	0.25915	0.2484	0.2749	0.3006	0.2856	0.2834	0.2739	0.2424	0.2569	0.2397	0.2423	0.233	0.2192	0.1869	0.1751	0.1758	0.17	0.1566	0.1549	0.1684
2	0.1728	0.1744	0.176	0.1726	0.1469	0.1555	0.2125	0.1987	0.1934	0.1888	0.1747	0.1937	0.1685	0.1694	0.1664	0.1547	0.1659	0.1538	0.1801	0.1756	0.1702	0.1655	0.1484	0.1539	0.3218	0.3422	0.3218	0.3218	0.275	0.332	0.2961	0.3697	0.4007	0.3737	0.3748	0.3431	0.2633	0.2792	0.2589	0.2618	0.2572	0.2396	0.1865	0.1759	0.1783	0.1672	0.1587	0.1579	0.1722
2.25	0.1704	0.1764	0.1763	0.1743	0.1464	0.1523	0.2173	0.2034	0.1974	0.1939	0.2123	0.2467	0.171	0.1721	0.1685	0.1569	0.1652	0.1542	0.1834	0.1778	0.1737	0.1655	0.1547	0.1716	0.3957	0.4035	0.3957	0.3957	0.365	0.3996	0.3698	0.475	0.5204	0.4861	0.4863	0.4312	0.2909	0.3107	0.2874	0.2949	0.2874	0.2657	0.1836	0.1759	0.177	0.1666	0.1591	0.1641	0.179
2.5	0.1769	0.1758	0.1775	0.1749	0.1472	0.1509	0.2332	0.2181	0.2133	0.2108	0.2339	0.265	0.1701	0.171	0.1688	0.1585	0.1597	0.1524	0.1841	0.1784	0.1736	0.1669	0.163	0.1587	0.4674	0.4512	0.4674	0.4674	0.4312	0.4593	0.4105	0.5675	0.6051	0.5933	0.5918	0.5808	0.348	0.3726	0.3524	0.3612	0.3307	0.3212	0.1877	0.1781	0.1791	0.1744	0.1636	0.163	0.1899
2.75	0.1736	0.1748	0.1783	0.1757	0.1476	0.1521	0.2473	0.2275	0.2295	0.2493	0.2642	0.3062	0.1708	0.173	0.1692	0.16	0.1605	0.1543	0.1907	0.1826	0.1788	0.2005	0.1527	0.1567	0.5674	0.6235	0.5674	0.5674	0.5235	0.59545	0.5017	0.7085	0.7386	0.7453	0.7541	0.6854	0.4064	0.419	0.4147	0.4242	0.3886	0.3558	0.1912	0.1767	0.1784	0.1732	0.1665	0.1643	0.2029
3	0.1773	0.1757	0.1778	0.1763	0.1467	0.1524	0.2713	0.2512	0.2515	0.3123	0.3336	0.3666	0.1718	0.173	0.17	0.161	0.1634	0.1554	0.1893	0.1849	0.1807	0.1723	0.1583	0.1604	0.6486	0.7025	0.6486	0.6486	0.6025	0.67555	0.7691	0.8134	0.8683	0.8407	0.8413	0.7655	0.4902	0.5044	0.487	0.5072	0.4734	0.4195	0.1898	0.1779	0.1785	0.1723	0.1668	0.167	0.2264
3.25	0.1798	0.1764	0.179	0.1777	0.1467	0.1509	0.3162	0.2808	0.2927	0.3877	0.4377	0.4262	0.1726	0.1741	0.1699	0.1618	0.1597	0.1539	0.1899	0.1859	0.1811	0.1705	0.1565	0.1605	0.7739	0.7698	0.7739	0.7739	0.728	0.77185	0.8839	0.8813	0.9412	0.9506	0.9561	0.8398	0.6077	0.5996	0.5973	0.6092	0.5726	0.5518	0.1908	0.1776	0.1796	0.175	0.1643	0.1636	0.264
3.5	0.1798	0.1758	0.1786	0.1771	0.1472	0.153	0.3543	0.3299	0.3376	0.4279	0.5829	0.565	0.1725	0.1743	0.1708	0.1637	0.1664	0.1567	0.1915	0.1893	0.182	0.1775	0.1613	0.1666	0.8476	0.8313	0.8476	0.8476	0.8313	0.9065	0.976	0.9098	1.0277	1.0376	1.0581	0.9763	0.7102	0.6925	0.7252	0.7041	0.6873	0.6667	0.1907	0.1777	0.1795	0.172	0.1681	0.1644	0.3232
3.75	0.1846	0.1769	0.1796	0.1776	0.1471	0.1529	0.4568	0.4155	0.4086	0.4766	0.6885	0.6262	0.174	0.175	0.1722	0.1636	0.166	0.1561	0.201	0.1982	0.1936	0.1814	0.1693	0.1744	0.8918	0.9212	0.8918	0.8918	0.9212	0.9065	1.0329	1.0235	1.0682	1.0724	1.089	1.075	0.7376	0.7515	0.7997	0.7378	0.7425	0.7347	0.1923	0.1791	0.1797	0.1717	0.1685	0.1732	0.3513
4	0.1887	0.1772	0.1798	0.1777	0.1483	0.1541	0.5193	0.4587	0.4966	0.482	0.6957	0.6427	0.1748	0.1752	0.1713	0.1656	0.1673	0.1603	0.2064	0.2034	0.1996	0.1898	0.1711	0.1733	0.9183	0.9479	0.9183	0.9183	0.9479	0.9331	1.1055	1.087	1.143	1.1423	1.1456	1.137	0.8467	0.8703	0.8798	0.8564	0.842	0.8223	0.1917	0.1807	0.1814	0.1729	0.1707	0.1686	0.4292
4.25	0.1874	0.1765	0.1802	0.1793	0.1482	0.1541	0.5759	0.5105	0.5635	0.5898	0.7313	0.7217	0.1748	0.1758	0.1728	0.1661	0.1691	0.1619	0.2172	0.2099	0.2095	0.1881	0.1747	0.1994	0.9791	1.023	0.9791	0.9791	1.1248	1.00105	1.1243	1.1215	1.163	1.1754	1.2117	1.1756	0.9337	0.9579	0.9667	0.9433	0.9849	0.9088	0.1929	0.1805	0.1813	0.1728	0.1709	0.1627	0.4866
4.5	0.1937	0.1774	0.1802	0.18	0.148	0.1526	0.7013	0.6217	0.6404	0.6141	0.8021	0.7602	0.1743	0.1767	0.1721	0.1659	0.1656	0.1585	0.2332	0.2248	0.2237	0.2216	0.1795	0.1853	1.0788	1.0734	1.0711	1.0788	1.0734	0.9531	1.1964	1.1685	1.2221	1.2199	1.254	1.2263	1.0406	1.0238	1.0621	1.0119	1.0226	0.984	0.2037	0.18	0.1802	0.1748	0.1687	0.1783	0.5456
4.75	0.1913	0.1767	0.1808	0.1793	0.1491	0.1548	0.7671	0.7337	0.7452	0.6614	0.8245	0.8014	0.1748	0.1774	0.172	0.1679	0.1719	0.1609	0.2377	0.2376	0.236	0.2251	0.1868	0.2027	1.0711	1.1344	1.0788	1.1223	1.023	1.12355	1.2254	1.1978	1.2478	1.2652	1.2722	1.2607	1.0498	1.0676	1.101	1.0481	1.0652	1.0174	0.1935	0.1802	0.1821	0.173	0.1709	0.1623	0.6217
5	0.1891	0.1782	0.1819	0.1812	0.149	0.1554	0.87	0.8039	0.8201	0.6716	0.9158	0.8125	0.1765	0.1784	0.1734	0.1664	0.1716	0.1612	0.2572	0.2608	0.255	0.2303	0.2015	0.218	1.1223	1.1248	1.1223	1.0711	1.1344	1.12355	1.2277	1.2169	1.2979	1.3045	1.3323	1.2987	1.1523	1.154	1.1703	1.1249	1.1434	1.0853	0.196	0.1825	0.1826	0.1733	0.169	0.1591	0.7019
5.25	0.1913	0.1786	0.1825	0.1812	0.1504	0.1571	0.9568	0.8478	0.8575	0.741	0.9598	0.8391	0.1776	0.1798	0.1737	0.1678	0.1735	0.162	0.2811	0.2827	0.2783	0.2233	0.2073	0.234	1.1518	1.2066	1.1518	1.35	1.16	1.1792	1.3238	1.2789	1.3442	1.327	1.3314	1.3511	1.204	1.2158	1.2363	1.2103	1.2256	1.0921	0.2087	0.1829	0.1832	0.1738	0.1766	0.1604	0.8295
5.5	0.1924	0.1791	0.1822	0.1812	0.1502	0.1565	0.9406	0.864	0.8727	0.8051	1.0217	0.8923	0.177	0.1779	0.173	0.1696	0.1724	0.1616	0.2989	0.3127	0.3063	0.2465	0.2265	0.2805	1.2645	1.1906	1.2645	1.34	1.17	1.22755	1.2941	1.2808	1.3531	1.3388	1.338	1.3558	1.2345	1.248	1.2538	1.1997	1.2558	1.1524	0.1932	0.1827	0.1836	0.1734	0.1701	0.1587	0.9501
5.75	0.1915	0.1788	0.1841	0.1831	0.1506	0.1552	1.0449	0.9596	0.8765	0.8564	1.0495	0.9108	0.1781	0.1809	0.1736	0.1671	0.1669	0.1601	0.2945	0.3431	0.3326	0.2597	0.2467	0.3134	1.3068	1.2075	1.30077	1.34	1.17	1.256	1.3142	1.2908	1.3337	1.3232	1.3202	1.3525	1.2502	1.2356	1.2951	1.2214	1.2758	1.1353	0.1955	0.1832	0.1838	0.1792	0.1672	0.1613	1.0081
6	0.1939	0.1798	0.1844	0.1835	0.1516	0.1598	1.047	1.0088	0.8853	0.8789	1.1039	0.9645	0.1788	0.1816	0.1748	0.1674	0.1736	0.1632	0.3527	0.3752	0.356	0.2844	0.2778	0.3453	1.2981	1.237	1.28403	1.3629	1.1706	1.27	1.3324	1.3256	1.3346	1.3488	1.3151	1.3411	1.3139	1.2788	1.336	1.2487	1.3116	1.1637	0.1964	0.1835	0.1842	0.1763	0.1729	0.1618	1.054
6.25	0.1919	0.1815	0.1857	0.1845	0.1513	0.1568	1.1988	1.138	0.9259	0.9496	1.12	0.953	0.181	0.1817	0.1765	0.1695	0.1683	0.1616	0.3882	0.4061	0.41	0.3216	0.3151	0.3996	1.3629	1.1706	1.2936	1.31	1.18	1.295	1.3211	1.3413	1.3022	1.331	1.35	1.3346	1.3276	1.2937	1.3322	1.2763	1.3301	1.2008	0.2009	0.1846	0.1855	0.1806	0.1722	0.1604	1.1119
6.5	0.1953	0.1801	0.1859	0.1852	0.151	0.1584	1.168	1.1282	1.0076	0.9678	1.1764	1.0218	0.1805	0.1828	0.1769	0.1692	0.1745	0.1629	0.4288	0.4476	0.4459	0.3888	0.3635	0.4346	1.3885	1.2054	1.29737	1.2645	1.1906	1.27	1.3481	1.3107	1.3275	1.3691	1.365	1.4287	1.3595	1.3028	1.3874	1.2743	1.3722	1.2228	0.1946	0.1841	0.1851	0.1774	0.1733	0.1617	1.1337
6.75	0.1965	0.1815	0.1891	0.1907	0.1531	0.1605	1.2042	1.1314	1.0876	0.9905	1.1413	0.9903	0.1814	0.1835	0.178	0.169	0.1749	0.1643	0.4821	0.4828	0.4943	0.4279	0.3984	0.4394	1.4451	1.2341	1.29787	1.33	1.2	1.305	1.3201	1.2977	1.3363	1.4351	1.443	1.2889	1.3919	1.3543	1.397	1.3316	1.3668	1.2485	0.1923	0.1855	0.1866	0.1776	0.1732	0.1704	1.1663
7	0.1934	0.1834	0.1909	0.1915	0.1517	0.1595	1.2367	1.1755	1.0978	0.9768	1.1272	1.0147	0.1848	0.1874	0.1816	0.1705	0.1755	0.1654	0.5328	0.5283	0.5602	0.4554	0.4205	0.4792	1.4487	1.2215	1.2981	1.3885	1.2054	1.305	1.2604	1.2606	1.3549	1.4133	1.4415	1.2766	1.3797	1.332	1.3432	1.3177	1.3478	1.2342	0.1973	0.1876	0.1896	0.1782	0.176	0.1821	1.1615
7.25	0.196	0.1823	0.1884	0.1862	0.1533	0.1624	1.2768	1.1851	1.1766	0.93	1.1689	1.0955	0.1784	0.1814	0.1757	0.171	0.1763	0.1644	0.5871	0.5596	0.5982	0.5205	0.4398	0.5102	1.5058	1.3286	1.27777	1.1518	1.2066	1.315	1.231	1.2966	1.3597	1.4161	1.4383	1.2603	1.3761	1.3505	1.3425	1.3437	1.3326	1.2051	0.1941	0.1848	0.1856	0.1781	0.1764	0.16	1.2278
7.5	0.1956	0.1819	0.1897	0.1895	0.1532	0.1617	1.1507	1.2132	1.1848	1.0514	1.2088	1.1661	0.1811	0.1837	0.1789	0.1697	0.1765	0.1649	0.6255	0.6109	0.6168	0.5642	0.5182	0.5692	1.5752	1.3874	1.30117	1.3068	1.2075	1.31675	1.2711	1.2973	1.3602	1.4163	1.4015	1.2961	1.3872	1.3899	1.3625	1.391	1.3747	1.2206	0.1982	0.1858	0.1871	0.179	0.1751	0.162	1.3204
7.75	0.1967	0.1824	0.1924	0.1934	0.1522	0.1565	1.2086	1.2578	1.2172	1.0725	1.1982	1.1683	0.1827	0.185	0.1793	0.1707	0.17	0.1633	0.6735	0.6562	0.6566	0.5629	0.5471	0.5732	1.4967	1.3378	1.30523	1.32	1.21	1.31675	1.336	1.2602	1.3767	1.4493	1.4102	1.244	1.3602	1.3859	1.3895	1.4223	1.4013	1.2685	0.1976	0.1868	0.1871	0.1838	0.1711	0.1715	1.264
8	0.2045	0.1828	0.1918	0.19	0.1534	0.1585	1.3591	1.2127	1.2673	1.0707	1.2506	1.1654	0.1813	0.1843	0.1782	0.1706	0.171	0.1635	0.6833	0.6937	0.6946	0.58	0.5994	0.6187	1.4902	1.4154	1.30553	1.36	1.21	1.235	1.3503	1.1914	1.3145	1.4399	1.4294	1.2272	1.3294	1.3864	1.4425	1.3945	1.4176	1.2743	0.1995	0.1876	0.1875	0.1852	0.173	0.1624	1.2412
8.25	0.2009	0.1833	0.1901	0.187	0.1531	0.1619	1.2724	1.2671	1.268	1.0143	1.2783	1.2056	0.1791	0.182	0.1758	0.1701	0.1766	0.1653	0.7406	0.6979	0.6928	0.6582	0.6236	0.6378	1.31807	1.3137	1.3068	1.4487	1.2215	1.31675	1.3145	1.2233	1.3615	1.4396	1.4679	1.218	1.3805	1.4442	1.4208	1.4196	1.4035	1.2732	0.195	0.1869	0.1875	0.1803	0.1757	0.1635	1.3211
8.5	0.1994	0.1837	0.194	0.1954	0.1573	0.1651	1.3498	1.3332	1.3142	1.08	1.2167	1.2152	0.1819	0.1845	0.1803	0.1695	0.1778	0.1657	0.802	0.8042	0.7365	0.6691	0.6519	0.6751	1.33677	1.32825	1.30847	1.4451	1.2341	1.3851	1.0891	1.0264	1.1389	1.3354	1.3791	1.0637	1.3975	1.3961	1.3868	1.4071	1.412	1.2557	0.2003	0.1879	0.1895	0.1803	0.1758	0.1627	1.3421
8.75	0.2017	0.1844	0.1963	0.1978	0.1535	0.1627	1.4302	1.3799	1.3166	1.135	1.2437	1.2197	0.1827	0.1872	0.1812	0.1787	0.1791	0.1677	0.7716	0.775	0.739	0.6982	0.6706	0.6992	1.31877	1.3171	1.3087	1.2981	1.237	1.3896	1.19796	1.1063	1.1773	1.3	1.301	1.0978	1.4	1.4546	1.3637	1.4443	1.3656	1.2697	0.2	0.1894	0.19	0.1812	0.1769	0.1609	1.412
9	0.2122	0.1846	0.1976	0.1982	0.1555	0.1633	1.4691	1.4229	1.3037	1.1522	1.2449	1.2184	0.1831	0.1858	0.1813	0.1765	0.1787	0.1668	0.8386	0.7849	0.7531	0.6984	0.6783	0.7009	1.3354	1.32625	1.30927	1.5058	1.3286	1.4672	1.0217	1.1202	1.02	1.252	1.2336	1.0877	1.4235	1.4278	1.3376	1.4446	1.3505	1.1554	0.1998	0.1908	0.1904	0.18	0.1748	0.1607	1.3984
9.25	0.2054	0.1838	0.1955	0.1965	0.1542	0.1641	1.4939	1.4163	1.348	1.202	1.2149	1.2082	0.1836	0.1869	0.1814	0.1752	0.1777	0.1666	0.801	0.7742	0.7471	0.7109	0.6992	0.7026	1.3647	1.3664	1.3151	1.4967	1.3378	1.46725	1.0053	1.1366	1.089	1.2404	1.1955	1.0923	1.411	1.44	1.3967	1.4621	1.4444	1.2615	0.2212	0.1899	0.191	0.1784	0.1743	0.1637	1.3815
9.5	0.1905	0.1851	0.1992	0.1974	0.1541	0.1636	1.5479	1.4595	1.4005	1.1789	1.1783	1.2248	0.1842	0.1897	0.1813	0.1782	0.1776	0.1663	0.8303	0.7953	0.7827	0.7109	0.7278	0.7246	1.37453	1.3871	1.31577	1.5752	1.3874	1.5027	1.19913	1.1089	1.0892	1.291	1.1772	1.1032	1.3999	1.4199	1.3886	1.4809	1.4675	1.2505	0.2057	0.19	0.1926	0.1791	0.1757	0.1676	1.3354
9.75	0.2016	0.1855	0.1978	0.1944	0.1552	0.1643	1.5532	1.4756	1.3949	1.2156	1.1692	1.229	0.1827	0.1855	0.1804	0.1783	0.1787	0.1666	0.8304	0.803	0.8095	0.738	0.7598	0.7335	1.3709	1.38185	1.31733	1.49	1.4154	1.5264	1.19486	1.0552	1.0614	1.3372	1.1971	1.1453	1.4077	1.384	1.3939	1.4773	1.4798	1.2149	0.1967	0.1902	0.1904	0.1794	0.1781	0.1643	1.3077
10	0.2043	0.1863	0.1992	0.1953	0.1555	0.1644	1.5757	1.4858	1.4164	1.2684	1.1597	1.197	0.1837	0.1868	0.1824	0.1786	0.1794	0.1676	0.8106	0.8374	0.8341	0.7591	0.7915	0.7731	1.372	1.3935	1.31907	1.51	1.4428	1.5313	1.19577	1.0089	1.0404	1.361	1.2011	1.0385	1.4346	1.3221	1.3798	1.4451	1.4939	1.1033	0.2203	0.19	0.1904	0.1791	0.1749	0.1677	1.2977
10.25	0.1872	0.1864	0.1984	0.1943	0.1551	0.1631	1.5884	1.4998	1.4591	1.2467	1.1257	1.0989	0.1825	0.1855	0.1808	0.1778	0.1788	0.1664	0.8333	0.8131	0.8595	0.765	0.7713	0.752	1.38617	1.41475	1.31877	1.54	1.4811	1.5451	1.1847	1.0646	1.1045	1.4093	1.1311	1.071	1.3656	1.3467	1.3672	1.3928	1.3451	1.0103	0.1976	0.1913	0.1892	0.1796	0.176	0.1683	1.2729
10.5	0.2027	0.1855	0.1962	0.1919	0.1555	0.1643	1.6	1.4988	1.4184	1.3465	1.1705	1.0351	0.1801	0.1817	0.1775	0.1761	0.1788	0.1675	0.8409	0.8561	0.8834	0.803	0.8043	0.8025	1.37127	1.3951	1.32003	1.52	1.4953	1.55475	1.1735	1.0837	1.0817	1.388	1.2408	1.0048	1.424	1.345	1.3703	1.4648	1.4112	1.1737	0.1997	0.1891	0.1892	0.179	0.1768	0.1674	1.3345
10.75	0.2174	0.1869	0.2007	0.2007	0.1637	0.1653	1.6087	1.513	1.4072	1.3378	1.1843	1.0189	0.1842	0.1863	0.1886	0.1736	0.179	0.1661	0.8371	0.8702	0.9066	0.8248	0.8103	0.8292	1.354	1.37885	1.32067	1.4902	1.5	1.56285	1.213	1.0505	1.0644	1.3949	1.2301	1.0005	1.4392	1.3106	1.361	1.5046	1.3862	1.2208	0.1966	0.1938	0.1932	0.1808	0.1764	0.1723	1.3168
11	0.2138	0.1861	0.2012	0.1981	0.1558	0.1651	1.614	1.5136	1.4053	1.3564	1.2625	1.1526	0.1831	0.1855	0.1823	0.1749	0.1783	0.1667	0.874	0.8734	0.8668	0.8469	0.8368	0.843	1.35763	1.37605	1.32227	1.6067	1.5	1.56055	1.2181	1.0288	1.0092	1.3961	1.2193	0.9999	1.4096	1.3267	1.3495	1.497	1.3062	1.2016	0.1957	0.1921	0.192	0.1795	0.1775	0.1687	1.3273
11.25	0.201	0.1878	0.202	0.1982	0.1557	0.165	1.6031	1.5176	1.4409	1.345	1.2679	1.2267	0.1833	0.1851	0.1848	0.1767	0.1794	0.1677	0.9272	0.9521	0.9306	0.8606	0.844	0.857	1.3378	1.36525	1.3241	1.54	1.507	1.55475	1.2242	1.0736	1.0788	1.4041	1.217	1.1058	1.4074	1.3734	1.3539	1.5081	1.2375	1.2307	0.2013	0.1934	0.1934	0.1803	0.179	0.1696	1.2877
11.5	0.2052	0.1875	0.2021	0.1954	0.1553	0.1643	1.6217	1.5224	1.4416	1.3278	1.2102	1.1692	0.1841	0.1857	0.1853	0.1768	0.179	0.1664	0.936	0.9774	0.914	0.8714	0.8514	0.8786	1.33253	1.3613	1.3271	1.52	1.51	1.565	1.2166	1.0183	1.0324	1.4125	1.1966	1.0678	1.3837	1.2535	1.3546	1.5296	1.2579	1.2774	0.1964	0.1951	0.1959	0.1797	0.1776	0.1691	1.249
11.75	0.1864	0.1918	0.2049	0.2104	0.1566	0.1622	1.605	1.5307	1.468	1.356	1.209	1.2237	0.1911	0.201	0.1988	0.1795	0.1733	0.165	0.9195	1.0304	0.9471	0.8651	0.8584	0.89	1.36197	1.39495	1.33677	1.5899	1.51	1.5713	1.1736	1.0176	1.09	1.3614	1.1762	1.0787	1.3244	1.2429	1.3433	1.472	1.2246	1.1632	0.2033	0.2051	0.2072	0.1837	0.1751	0.1712	1.2673
12	0.2106	0.1854	0.2005	0.1969	0.1561	0.1643	1.6199	1.5158	1.4307	1.3466	1.2415	1.2213	0.1833	0.1914	0.1807	0.1774	0.1801	0.1665	0.8676	1.0763	0.816	0.882	0.8756	0.9103	1.33887	1.36845	1.33227	1.5937	1.52	1.6	1.1746	1.0913	1.0121	1.404	1.1913	1.057	1.3159	1.1348	1.3093	1.4782	1.1883	1.244	0.2187	0.1931	0.194	0.1817	0.18	0.1693	1.3457
12.25	0.2048	0.1863	0.2008	0.2021	0.1562	0.1646	1.61	1.5174	1.4333	1.316	1.227	1.0922	0.1836	0.1861	0.1824	0.1772	0.181	0.1679	0.8541	1.0387	0.9236	0.9026	0.8883	0.9148	1.3151	1.3577	1.33253	1.61	1.52	1.595	1.1624	1.0075	1.0381	1.3695	1.1932	1.0307	1.3859	1.2822	1.3415	1.4986	1.2088	1.2751	0.2005	0.1971	0.1933	0.1829	0.1806	0.171	1.3228
12.5	0.2151	0.1877	0.201	0.2003	0.1562	0.1642	1.6151	1.5168	1.434	1.3398	1.2567	1.1464	0.1836	0.1851	0.1833	0.1766	0.1794	0.1671	0.8658	1.0099	0.9543	0.9059	0.8924	0.9282	1.32003	1.36525	1.3354	1.48	1.5295	1.595	1.1624	1.0712	1.0267	1.3557	1.187	1.0446	1.3159	1.2617	1.3045	1.4763	1.2872	1.1913	0.2011	0.1964	0.1951	0.1833	0.1794	0.1706	1.3208
12.75	0.2067	0.1864	0.2007	0.1954	0.1559	0.1649	1.6057	1.5238	1.4443	1.3477	1.2443	1.1737	0.1832	0.1863	0.1813	0.1774	0.179	0.1675	0.9323	1.1344	0.9765	0.9085	0.9051	0.9563	1.32227	1.37125	1.336	1.57	1.53	1.59995	1.1254	1.0252	1.0138	1.3205	1.1694	1.0432	1.3579	1.3114	1.2891	1.4748	1.3156	1.1728	0.203	0.1943	0.1946	0.1828	0.1774	0.1707	1.2775
13	0.2268	0.187	0.2017	0.196	0.1569	0.1637	1.6057	1.5144	1.3982	1.281	1.1899	1.1143	0.182	0.1853	0.1843	0.1711	0.1787	0.1678	1.0046	1.0008	0.9522	0.9299	0.9246	0.9674	1.30523	1.33885	1.33633	1.59	1.53	1.60915	1.1018	1.0094	1.0984	1.2852	1.1775	1.1551	1.3513	1.3782	1.2776	1.4829	1.3176	1.2032	0.2014	0.1947	0.1936	0.1806	0.1752	0.167	1.2274
13.25	0.2118	0.1861	0.1978	0.1907	0.1574	0.1659	1.6001	1.5157	1.4427	1.3403	1.2374	1.1771	0.1796	0.1801	0.1766	0.1707	0.1814	0.1697	1.0829	1.1382	1.093	0.929	0.9266	0.9764	1.30927	1.35515	1.3284	1.6032	1.53	1.5713	1.0954	1.0555	1.1066	1.2869	1.1755	1.172	1.3506	1.3676	1.2823	1.4848	1.3209	1.1797	0.1943	0.1904	0.191	0.1838	0.178	0.1705	1.271
13.5	0.2102	0.1877	0.2011	0.201	0.1561	0.1631	1.5916	1.5123	1.4288	1.3225	1.2323	1.156	0.1824	0.1863	0.1862	0.1667	0.1809	0.1687	1.0916	1.1478	1.2273	0.9321	0.9351	0.9865	1.33227	1.37385	1.3378	1.49	1.5357	1.60335	1.1013	1.0054	1.0851	1.2914	1.1816	1.1678	1.3286	1.3848	1.2589	1.4743	1.3044	1.1708	0.206	0.1948	0.1942	0.1811	0.1749	0.1682	1.2601
13.75	0.2199	0.1877	0.2009	0.2048	0.1583	0.1677	1.5807	1.5061	1.3757	1.3193	1.2268	1.1341	0.1829	0.1877	0.1823	0.1705	0.1809	0.1687	1.1479	1.0205	1.2147	0.9377	0.946	1.0036	1.3284	1.3562	1.33887	1.55	1.54	1.595	1.1178	1.0782	1.1709	1.2909	1.1631	1.2911	1.317	1.4037	1.2337	1.4688	1.325	1.2024	0.2018	0.1963	0.1959	0.1833	0.1774	0.169	1.239
14	0.2219	0.1876	0.2015	0.1996	0.1579	0.1647	1.5371	1.4708	1.4424	1.2836	1.2252	1.1723	0.1846	0.193	0.1828	0.1728	0.1737	0.1663	1.0697	1.0904	1.1691	0.9532	0.9563	1.0213	1.35197	1.38395	1.3409	1.59	1.54	1.60735	1.1394	1.0749	1.1029	1.3521	1.0474	1.2703	1.2045	1.3173	1.2267	1.4527	1.3072	1.1597	0.196	0.1955	0.1978	0.1857	0.1734	0.1691	1.3644
14.25	0.2132	0.1876	0.2011	0.1958	0.1575	0.1658	1.5728	1.4991	1.407	1.337	1.2375	1.1457	0.1826	0.1837	0.1834	0.1698	0.1799	0.1685	1.0353	1.0116	1.1919	0.9658	0.9691	1.0345	1.3271	1.36575	1.3541	1.54	1.55	1.60915	1.0521	1.0481	1.1817	1.2573	1.2158	1.2292	1.3501	1.4218	1.2879	1.4752	1.4168	1.1533	0.1971	0.1962	0.1952	0.1837	0.1769	0.1732	1.2406
14.5	0.2172	0.1887	0.1999	0.197	0.1565	0.163	1.5662	1.4879	1.4056	1.2975	1.2733	1.1404	0.1826	0.1847	0.1822	0.1731	0.1746	0.1659	1.0758	1.0684	1.0659	0.9564	0.9533	1.0226	1.34743	1.37565	1.356	1.61	1.55	1.61	1.0024	1.0325	1.1354	1.2145	1.1729	1.1595	1.2325	1.3023	1.2758	1.4285	1.3987	1.1514	0.2194	0.1966	0.1939	0.1858	0.1747	0.1713	1.3257
14.75	0.2186	0.19	0.2019	0.1981	0.1566	0.1642	1.5531	1.4865	1.3945	1.2735	1.1959	1.141	0.1843	0.1881	0.1858	0.1714	0.1803	0.1686	1.0312	1.1036	0.9726	0.9844	0.9746	1.0379	1.34353	1.36115	1.35763	1.49	1.5526	1.615	1.19772	1.0158	1.0786	1.2453	1.1698	1.1826	1.2471	1.2623	1.2934	1.4266	1.4135	1.1125	0.2338	0.1963	0.1955	0.1832	0.1775	0.1706	1.3184
15	0.2311	0.188	0.2009	0.199	0.1582	0.1674	1.5618	1.4797	1.3512	1.2287	1.1868	1.1426	0.1848	0.1865	0.1876	0.1673	0.1825	0.1693	0.9861	1.0614	1.1878	0.9851	0.9707	1.0211	1.30553	1.33635	1.34743	1.58	1.56	1.615	1.0164	1.0516	1.0844	1.3182	1.1424	1.2425	1.2539	1.253	1.2919	1.4432	1.4043	1.0623	0.1978	0.1953	0.1958	0.1817	0.1793	0.1677	1.3295
15.25	0.2393	0.1878	0.1998	0.1972	0.157	0.1636	1.5623	1.4771	1.3573	1.3342	1.1867	1.0656	0.1811	0.1814	0.1932	0.1671	0.1791	0.1678	1.0627	1.0431	1.1448	0.991	0.9792	1.0332	1.29737	1.3346	1.34837	1.58	1.56	1.6166	1.19737	1.043	1.0773	1.3233	1.1261	1.2518	1.223	1.2225	1.2845	1.4378	1.3953	1.0534	0.1926	0.1918	0.1924	0.1804	0.179	0.1653	1.3045
15.5	0.2194	0.1886	0.201	0.2034	0.1576	0.1665	1.5494	1.4761	1.3712	1.3594	1.2119	1.093	0.1839	0.1854	0.1931	0.1682	0.1828	0.1694	1.0543	1.0962	1.0809	1.0034	0.9956	1.0657	1.30117	1.3253	1.35197	1.57	1.57	1.6195	1.1132	1.0071	1.0973	1.3339	1.0123	1.2945	1.0464	1.1761	1.2639	1.4461	1.2786	1.2474	0.1998	0.1965	0.1955	0.1821	0.1803	0.1665	1.3983
15.75	0.2169	0.1868	0.2001	0.199	0.1573	0.1668	1.5395	1.4724	1.3621	1.3629	1.2033	1.1207	0.1822	0.1864	0.1954	0.1703	0.1805	0.1683	1.0816	1.1286	1.1334	0.995	0.9918	1.0613	1.29787	1.31235	1.354	1.56	1.57	1.622	1.0143	1.0189	1.02	1.3206	1.1299	1.2262	1.2198	1.2318	1.3019	1.4383	1.3878	1.0662	0.1945	0.1966	0.1969	0.1825	0.1763	0.1687	1.3752
16	0.2147	0.1898	0.2021	0.1998	0.1561	0.1654	1.5442	1.4774	1.3693	1.3563	1.2026	0.9848	0.1851	0.1907	0.1831	0.1716	0.1812	0.1698	1.0998	1.2498	0.92	1.0038	0.9961	1.0693	1.3087	1.3192	1.34113	1.61	1.57	1.615	1.10049	1.0959	1.0681	1.2917	1.1421	1.2538	1.2269	1.2837	1.3022	1.4384	1.3959	1.1187	0.198	0.1974	0.1985	0.1813	0.1781	0.165	1.3564
16.25	0.231	0.1908	0.2033	0.2028	0.1572	0.1614	1.5378	1.4709	1.3432	1.3324	1.1847	0.8805	0.1889	0.1927	0.1921	0.1646	0.1786	0.1719	1.1643	1.0187	1.0932	1.02	1.0056	1.0749	1.2936	1.2856	1.34353	1.6554	1.57	1.62	1.19574	1.0798	1.0856	1.3412	1.145	1.1024	1.2473	1.2573	1.2902	1.3784	1.3906	1.0284	0.2196	0.2056	0.2047	0.1787	0.179	0.1642	1.3495
16.5	0.2331	0.1893	0.2026	0.2027	0.1568	0.1652	1.5441	1.4621	1.3082	1.3254	1.1793	0.9307	0.186	0.1929	0.1848	0.1703	0.1817	0.1686	1.1015	1.0393	1.1121	1.0186	1.0009	1.0711	1.28403	1.2794	1.3445	1.5447	1.57	1.6166	1.19927	1.0632	1.0095	1.3364	1.1042	1.1266	1.0808	1.2152	1.2897	1.3919	1.3725	1.0519	0.2021	0.1982	0.1992	0.181	0.173	0.1697	1.3188
16.75	0.2303	0.1918	0.2029	0.2019	0.1573	0.1671	1.5267	1.4549	1.3336	1.3171	1.1978	0.9403	0.1908	0.1957	0.1964	0.1709	0.1814	0.1699	1.1218	1.0698	1.0159	1.0304	1.0114	1.076	1.27777	1.27175	1.36197	1.58	1.57	1.615	1.195	1.0322	1.0944	1.3355	1.103	1.1025	1.0557	1.1937	1.2916	1.3607	1.3617	1.0085	0.2057	0.2119	0.2112	0.1812	0.1827	0.1705	1.3136
17	0.2159	0.1895	0.2017	0.1972	0.1567	0.1659	1.5309	1.457	1.3335	1.2764	1.195	0.8237	0.1835	0.1966	0.1937	0.1716	0.1815	0.1694	1.1129	1.0493	1.1467	1.0284	1.0075	1.0733	1.30077	1.31805	1.3629	1.54	1.58	1.625	1.19199	1.0034	1.0848	1.32	1.0957	1.1619	1.0094	1.1723	1.2813	1.3534	1.3563	1.0129	0.199	0.1986	0.2001	0.1823	0.1818	0.17	1.3198
17.25	0.2404	0.1887	0.2005	0.1967	0.1563	0.1664	1.5246	1.4519	1.3183	1.2879	1.1754	0.804	0.1852	0.1869	0.1873	0.171	0.1821	0.1686	1.0867	1.0644	0.9277	1.0262	1.0035	1.0685	1.30847	1.33045	1.3629	1.59	1.58	1.628	1.18581	1.0289	1.0238	1.2973	1.1242	1.1771	0.9262	1.1066	1.2678	1.3421	1.3335	1.0158	0.2002	0.2024	0.199	0.1807	0.1818	0.1703	1.327
17.5	0.2206	0.1882	0.1993	0.1971	0.1562	0.1649	1.5223	1.452	1.3173	1.3141	1.1501	0.904	0.1845	0.1889	0.1868	0.1702	0.1825	0.1686	1.0602	1.1097	1.0241	1.035	1.0109	1.1002	1.3241	1.35265	1.3647	1.59	1.58	1.6166	1.19635	1.0612	1.0704	1.3505	1.045	1.0952	0.8123	1.1415	1.2627	1.3361	1.3037	1.0478	0.1975	0.2006	0.1996	0.1816	0.1739	0.1716	1.3531
17.75	0.2296	0.1886	0.196	0.1966	0.1595	0.1652	1.5184	1.4451	1.3227	1.277	1.1542	0.7487	0.1812	0.19	0.1838	0.1646	0.1794	0.1672	1.0944	1.0695	0.9602	1.0377	1.0026	1.0786	1.31733	1.35165	1.36657	1.49	1.58	1.625	1.19217	1.0499	1.0392	1.3697	1.015	1.1197	0.9592	1.1962	1.2741	1.3437	1.2966	1.0564	0.2083	0.1945	0.1947	0.1799	0.1748	0.1681	1.3664
18	0.2234	0.1888	0.1987	0.1941	0.1577	0.1669	1.5251	1.4444	1.2838	1.3041	1.1427	0.8155	0.1844	0.183	0.1849	0.1702	0.1819	0.1692	1.0408	1.1096	0.9547	1.028	1.0031	1.0999	1.32067	1.3368	1.3709	1.6158	1.58	1.627	1.18679	1.0355	1.0833	1.2947	1.0799	1.0398	1.0893	1.2074	1.2739	1.3128	1.315	1.123	0.2319	0.1991	0.1987	0.1829	0.1753	0.1645	1.3929
18.25	0.2261	0.1892	0.1993	0.1953	0.1556	0.1609	1.4824	1.4174	1.3271	1.2893	1.1567	0.8623	0.1855	0.1844	0.1891	0.1687	0.1731	0.1694	1.0791	1.0695	0.9047	1.043	1.0102	1.1105	1.31577	1.34075	1.37127	1.57	1.58	1.626	1.18606	1.085	1.0364	1.2913	1.0217	1.013	1.1326	1.0898	1.2593	1.2941	1.2191	1.1153	0.1972	0.1991	0.1987	0.1827	0.1704	0.1649	1.3595
18.5	0.2185	0.1905	0.2007	0.1963	0.1562	0.1656	1.5183	1.4409	1.3025	1.285	1.1808	0.8712	0.1856	0.1868	0.1906	0.171	0.1819	0.1702	1.1	1.1405	0.7745	1.0444	1.0009	1.0919	1.34113	1.3684	1.372	1.593	1.58	1.628	1.18472	1.0393	1.0054	1.3037	1.0071	1.0226	1.0538	1.1707	1.2699	1.3368	1.1926	1.1708	0.1986	0.2	0.1976	0.1819	0.1759	0.1724	1.3511
18.75	0.2428	0.1898	0.2009	0.1949	0.1574	0.1661	1.5161	1.4362	1.2912	1.3013	1.1746	0.8005	0.1852	0.1868	0.1884	0.1716	0.1811	0.171	1.2034	1.0376	0.7963	1.0457	0.9952	1.094	1.33633	1.36885	1.38	1.58	1.58	1.63	1.18527	1.0231	1.0307	1.2666	1.0731	1.0159	1.102	1.2189	1.2489	1.3525	1.2361	1.218	0.1953	0.198	0.1997	0.1833	0.178	0.1696	1.3459
19	0.2218	0.1896	0.196	0.1934	0.1571	0.1658	1.5042	1.4327	1.2849	1.2746	1.1285	0.7212	0.1843	0.1825	0.1874	0.1656	0.18	0.1713	1.0237	1.0606	0.9411	1.0583	1.0017	1.1011	1.356	1.38475	1.38457	1.59	1.58	1.631	1.18588	1.021	1.0261	1.273	1.0272	1.0034	1.101	1.1603	1.2317	1.3263	1.2204	1.219	0.2011	0.1992	0.1971	0.1802	0.1725	0.1657	1.3686
19.25	0.2236	0.1881	0.1979	0.1915	0.1573	0.1631	1.5157	1.4374	1.2892	1.2614	1.2085	0.7103	0.1846	0.1876	0.19	0.1743	0.1742	0.1674	1.1334	1.1735	0.8171	1.0473	0.993	1.0706	1.336	1.3742	1.38587	1.57	1.58	1.633	1.18299	1.0406	1.0452	1.2296	1.0285	1.0431	1.108	1.0954	1.2298	1.2926	1.225	1.1552	0.2018	0.2002	0.1995	0.1847	0.1717	0.1749	1.389
19.5	0.2275	0.188	0.199	0.195	0.158	0.1677	1.5151	1.433	1.2759	1.2289	1.296	0.669	0.1908	0.1895	0.1955	0.1711	0.1808	0.1695	1.1492	1.0331	1.0312	1.0535	1.0096	1.0819	1.3445	1.37405	1.38457	1.59	1.589	1.632	1.19318	1.0753	1.0286	1.2041	1.0182	1.1531	1.2942	1.1051	1.2419	1.3016	1.1971	1.0809	0.1995	0.2036	0.207	0.1812	0.1734	0.1793	1.3808
19.75	0.2116	0.1883	0.2017	0.1924	0.1566	0.1656	1.5013	1.4324	1.3138	1.2327	1.2866	0.7832	0.1847	0.1827	0.187	0.1699	0.1795	0.1691	1.0986	1.147	0.7412	1.0495	1.0252	1.1175	1.3866	1.3855	1.3727	1.5827	1.59	1.633	1.19607	1.0653	1.0932	1.2145	1.0671	1.1816	1.252	1.1631	1.2296	1.3455	1.2391	1.2017	0.2038	0.1994	0.1982	0.1831	0.1748	0.1667	1.364
20	0.225	0.1886	0.1991	0.1938	0.157	0.1668	1.5185	1.4375	1.2451	1.2299	1.2323	0.7663	0.1853	0.1824	0.1839	0.1719	0.1809	0.1699	1.1346	1.1578	0.8519	1.0652	1.0522	1.1221	1.3409	1.35895	1.37347	1.51	1.59	1.632	1.0411	1.0096	1.1596	1.2559	1.0994	1.1171	1.2563	1.2081	1.2127	1.3611	1.2987	1.2079	0.235	0.1973	0.1996	0.1845	0.1758	0.1667	1.3424
20.25	0.2238	0.1862	0.2003	0.1919	0.1566	0.1643	1.5182	1.4335	1.2556	1.1945	1.2391	0.7456	0.1881	0.1812	0.1909	0.1713	0.1808	0.1702	1.0973	1.2409	0.8542	1.0549	1.0499	1.1331	1.34837	1.3674	1.38617	1.61	1.59	1.635	1.138	1.0405	1.1279	1.2488	1.0724	1.1099	1.2687	1.082	1.2206	1.3171	1.3038	1.0831	0.2004	0.2009	0.2033	0.1837	0.1755	0.1697	1.3831
20.5	0.2158	0.1886	0.1992	0.1918	0.1569	0.166	1.5058	1.4247	1.2642	1.2379	1.2543	0.6685	0.184	0.181	0.1979	0.1709	0.1816	0.1715	1.1259	1.1872	0.738	1.0553	1.0485	1.1173	1.3541	1.3709	1.3866	1.58	1.59	1.63135	1.1402	1.0182	1.1027	1.2617	1.0476	1.2699	1.2279	1.1107	1.1739	1.3159	1.2839	1.1567	0.2022	0.2028	0.1997	0.1835	0.175	0.1715	1.3672
20.75	0.2168	0.1879	0.196	0.1902	0.1569	0.1642	1.4993	1.4193	1.2598	1.2603	1.2654	0.8774	0.1809	0.1787	0.1923	0.1663	0.1797	0.1728	1.1677	1.1844	0.9224	1.0629	1.0653	1.1315	1.36657	1.3845	1.3885	1.55	1.59	1.637	1.1471	1.0321	1.1311	1.2622	1.0323	1.2193	1.2571	1.2071	1.1846	1.3748	1.2834	1.1638	0.1957	0.1975	0.1953	0.1809	0.1714	0.1663	1.3649
21	0.2416	0.187	0.1996	0.1893	0.1577	0.1662	1.5061	1.4177	1.2586	1.3038	1.1981	0.9558	0.1845	0.183	0.1941	0.1705	0.1819	0.1702	1.071	1.1479	1.0695	1.0253	1.0828	1.1015	1.3727	1.3814	1.39173	1.56	1.59	1.635	1.1696	1.0688	1.1242	1.2938	1.0892	1.13099	1.3031	1.1667	1.2229	1.4032	1.3363	1.1204	0.2045	0.2042	0.1996	0.183	0.1742	0.1674	1.3848
21.25	0.2209	0.1854	0.1944	0.1861	0.1581	0.1667	1.4944	1.4075	1.2588	1.2584	1.2334	0.8568	0.1789	0.1808	0.1901	0.1736	0.1821	0.17	1.1806	1.2036	0.9974	1.0728	1.0689	1.1205	1.38457	1.3981	1.39547	1.53	1.5916	1.635	1.1927	1.0729	1.013	1.3059	1.0765	1.13303	1.2526	1.2096	1.1774	1.3877	1.3378	1.153	0.2131	0.1998	0.1966	0.1841	0.1757	0.1697	1.3957
21.5	0.2299	0.1876	0.1982	0.19	0.1593	0.1637	1.498	1.4188	1.2465	1.2531	1.11	0.8492	0.1855	0.1831	0.1878	0.1613	0.1707	0.1624	1.1711	1.1608	0.8958	1.0767	1.0779	1.116	1.3629	1.38075	1.39863	1.59	1.5983	1.64	1.169	1.0402	1.0192	1.3004	1.1017	1.2228	1.2827	1.2086	1.2219	1.4092	1.3421	1.1235	0.2045	0.2022	0.2002	0.1786	0.177	0.1723	1.3862
21.75	0.2227	0.1868	0.1993	0.1896	0.1568	0.1666	1.4957	1.4128	1.2532	1.1977	1.1335	0.6246	0.1856	0.1826	0.1887	0.1714	0.1813	0.1701	1.2385	1.2352	0.8373	1.0781	1.071	1.1196	1.39173	1.3971	1.39967	1.58	1.6	1.635	1.1586	1.1528	1.132	1.3238	1.1228	1.13666	1.234	1.2263	1.1589	1.3929	1.3417	1.1629	0.2046	0.2041	0.2037	0.183	0.1743	0.1696	1.4117
22	0.2433	0.1878	0.2014	0.1919	0.1571	0.1659	1.5397	1.4438	1.243	1.2654	1.1228	0.6656	0.1864	0.1849	0.1929	0.1722	0.1823	0.1696	1.1808	1.1558	1.1125	1.068	1.071	1.1225	1.39547	1.3879	1.4067	1.61	1.6	1.642	1.1628	1.1022	1.1687	1.3265	1.1545	1.1553	1.201	1.1643	1.1466	1.3035	1.3163	1.173	0.2081	0.2024	0.201	0.1829	0.1746	0.1693	1.4008
22.25	0.2311	0.188	0.2012	0.191	0.1561	0.1627	1.4941	1.4037	1.2336	1.2851	1.1275	0.6621	0.1875	0.1872	0.1913	0.1775	0.1745	0.1678	1.1996	1.2569	0.9555	1.0348	1.0528	1.1086	1.37347	1.3715	1.41347	1.6189	1.61	1.645	1.2078	1.1642	1.1923	1.3083	1.1558	1.13995	1.2122	1.1931	1.1419	1.3376	1.3055	1.1712	0.215	0.2036	0.2021	0.1854	0.1715	0.1653	1.3772
22.5	0.2305	0.1872	0.1998	0.1888	0.1558	0.1641	1.494	1.4025	1.2478	1.2516	1.1893	0.6159	0.1841	0.1857	0.1769	0.1735	0.1826	0.1696	1.275	1.2122	1.0318	1.0722	1.071	1.1275	1.38	1.37825	1.4139	1.55	1.61	1.648	1.2428	1.1647	1.2162	1.333	1.1842	1.14536	1.2279	1.1818	1.1764	1.3355	1.2987	1.1699	0.2017	0.203	0.2024	0.1832	0.1751	0.1696	1.3584
22.75	0.2427	0.1847	0.2003	0.1879	0.1579	0.1668	1.5029	1.4063	1.2373	1.2744	1.258	0.6517	0.1854	0.1836	0.1821	0.1715	0.1826	0.1724	1.4347	1.2036	0.855	1.0735	1.0642	1.125	1.39967	1.3859	1.4451	1.61	1.61	1.64945	1.2041	1.1152	1.215	1.3368	1.095	1.14135	1.1263	1.3026	1.0276	1.3212	1.2054	1.291	0.1993	0.203	0.2052	0.1829	0.174	0.1658	1.3513
23	0.2288	0.1865	0.2	0.1872	0.1576	0.1679	1.4992	1.4031	1.234	1.3124	1.1657	0.7376	0.1829	0.1831	0.1796	0.1757	0.1822	0.1713	1.318	1.3139	0.8254	1.0944	1.0719	1.1312	1.4067	1.3892	1.4487	1.54	1.61	1.655	1.2469	1.003	1.2191	1.3014	1.2155	1.14707	1.2221	1.2158	1.1791	1.3744	1.3065	1.1409	0.206	0.2027	0.2006	0.1834	0.1732	0.1662	1.3518
23.25	0.2482	0.1877	0.1987	0.1855	0.1569	0.1658	1.5	1.4019	1.21	1.2949	1.24867	0.723	0.1794	0.1795	0.176	0.171	0.182	0.1719	1.2328	1.2344	0.9641	1.0912	1.0741	1.1288	1.38587	1.3679	1.4902	1.61	1.61	1.66	1.2153	1.1562	1.2141	1.3076	1.2728	1.14889	1.2302	1.2111	1.2332	1.383	1.3181	1.111	0.1952	0.1996	0.1971	0.182	0.1728	0.1617	1.3239
23.5	0.2577	0.1869	0.2028	0.1883	0.1555	0.1613	1.5698	1.4515	1.2221	1.2632	1.25572	0.8065	0.1856	0.1828	0.1828	0.173	0.1747	0.1697	1.2599	1.3285	1.0597	1.1083	1.1089	1.1629	1.4139	1.39065	1.4967	1.58	1.61	1.62	1.1802	1.0657	1.2122	1.3102	1.3231	1.14965	1.2005	1.1773	1.2196	1.356	1.3213	1.0545	0.2008	0.2077	0.2055	0.1846	0.1711	0.1634	1.3424
23.75	0.2383	0.1875	0.1998	0.1854	0.1563	0.1646	1.4915	1.4083	1.2279	1.1643	1.14321	0.7198	0.1824	0.1831	0.1799	0.1703	0.182	0.1706	1.2628	1.3359	0.989	1.0709	1.0596	1.1392	1.41347	1.38985	1.5058	1.58	1.61	1.6629	1.1652	1.1495	1.212	1.2933	1.3539	1.14988	1.2047	1.2064	1.1997	1.3719	1.3394	1.0457	0.2137	0.2036	0.2009	0.1819	0.173	0.1666	1.3597
24	0.2414	0.1848	0.2008	0.1854	0.1594	0.1669	1.4926	1.393	1.1982	1.138	1.23972	0.7308	0.182	0.1846	0.1806	0.164	0.1787	0.1676	1.2885	1.2039	1.0397	1.0748	1.0805	1.1326	1.39863	1.3695	1.5752	1.58	1.61	1.681	1.2107	1.1811	1.13399	1.2759	1.4255	1.15271	1.1656	1.2078	1.2299	1.3917	1.3383	0.9809	0.2674	0.2037	0.1994	0.1819	0.1767	0.1656	1.3512
[truncated: 147 more columns]

## Sheet: Efs NCTC 13779 anaerobic
Time (hr)	Arabinose	Arabinose	Arabinose	Arabinose	Arabinose	Arabinose	Fructose	Fructose	Fructose	Fructose	Fructose	Fructose	Fucose	Fucose	Fucose	Fucose	Fucose	Fucose	Galactose	Galactose	Galactose	Galactose	Galactose	Galactose	Glucose	Glucose	Glucose	Glucose	Glucose	Glucose	Mannose	Mannose	Mannose	Mannose	Mannose	Mannose	Ribose	Ribose	Ribose	Ribose	Ribose	Ribose	Xylose	Xylose	Xylose	Xylose	Xylose	Xylose	N-acetylglucosamine
	Expt 1	Expt 1	Expt 1	Expt 2	Expt 2	Expt 2	Expt 1	Expt 1	Expt 1	Expt 2	Expt 2	Expt 2	Expt 1	Expt 1	Expt 1	Expt 2	Expt 2	Expt 2	Expt 1	Expt 1	Expt 1	Expt 2	Expt 2	Expt 2	Expt 1	Expt 1	Expt 1	Expt 2	Expt 2	Expt 2	Expt 1	Expt 1	Expt 1	Expt 2	Expt 2	Expt 2	Expt 1	Expt 1	Expt 1	Expt 2	Expt 2	Expt 2	Expt 1	Expt 1	Expt 1	Expt 2	Expt 2	Expt 2	Expt 1
0	-0.0064	-0.0087	-0.0144	-0.002	-0.0009	0.0013	-0.004	-0.0021	-0.004	-0.0028	-0.0019	-0.0042	-0.0085	-0.005	-0.016	0.0012	-0.0053	-0.0031	-0.0085	-0.0047	0.0075	-0.0001	-0.0018	0.0004	0.0133	-0.002	-0.0108	-0.0019	-0.0015	-0.0049	-0.0048	-0.0058	-0.0086	-0.0015	-0.0019	-0.0032	-0.0076	-0.007	-0.0091	0.001	0.002	0.0008	-0.0016	-0.0013	-0.0024	-0.0013	0	0.0002	0.006
0.25	-0.0116	-0.0156	-0.0179	-0.0016	-0.003	0.0032	-0.0076	-0.0067	-0.0089	-0.0023	-0.0019	-0.0044	-0.0109	-0.0077	-0.0188	-0.0531	-0.0063	0.0098	-0.0088	-0.0091	-0.0028	0.0024	0.0052	-0.002	0.0118	-0.0032	-0.0073	-0.0003	-0.0006	-0.0071	-0.0078	-0.0068	-0.0086	-0.0018	-0.0014	-0.0022	-0.0156	-0.018	-0.0235	0.0055	0.0058	0.0056	-0.0018	-0.0024	-0.0028	-0.0014	0.0013	0.003	0.0059
0.5	-0.0121	-0.0112	-0.0126	-0.0029	-0.006	0.0053	-0.0016	-0.0008	-0.0056	0.003	0.0003	-0.0029	-0.0089	-0.0039	-0.0075	-0.0548	-0.0043	0.0182	-0.0016	-0.0013	0.0006	0.0037	0.008	-0.0026	0.0211	-0.0007	-0.0089	0.0012	-0.0015	-0.0072	-0.0015	0.0019	-0.002	0.0017	0.0032	0.0014	-0.013	-0.017	-0.0229	0.0115	0.0096	0.0082	0.0007	0.0007	0.0004	-0.0014	0.0033	0.0057	0.0095
0.75	-0.0093	-0.0057	-0.0054	-0.005	-0.0049	0.0052	0.0039	0.0042	-0.0011	0.0076	0.007	0.0008	-0.0075	0.0003	0.0012	-0.0552	-0.0082	0.0243	0.0039	0.0038	0.003	0.0053	0.0054	-0.0055	0.022	-0.0033	-0.0042	0.0048	-0.0016	-0.0048	0.0049	0.0087	0.0005	0.0067	0.0084	0.0046	-0.0086	-0.0146	-0.017	0.0133	0.0152	0.0122	0.0039	0.0032	0.0027	-0.0006	0.0031	0.0082	0.0118
1	-0.0071	-0.0008	-0.0022	-0.0068	-0.0063	0.0058	0.0104	0.0015	-0.0032	0.0115	0.0073	0.0033	-0.0035	-0.0008	0.0086	-0.0543	-0.0118	0.0286	0.0074	0.0086	0.0066	0.0041	0.0089	-0.0092	0.028	-0.002	-0.0045	0.0073	-0.0014	-0.002	0.0105	0.0149	0.0033	0.011	0.013	0.0077	-0.002	-0.008	-0.0137	0.0181	0.0168	0.0149	0.0055	0.0056	0.0053	-0.0003	0.0029	0.0101	0.0235
1.25	-0.0038	0.0048	0.0022	-0.0088	-0.0063	0.0058	0.0143	0.0122	-0.0011	0.0158	0.013	0.0064	-0.0004	-0.0035	0.0106	-0.0519	-0.0152	0.0305	0.0141	0.0257	0.0098	0.0057	0.0096	-0.0152	0.0326	-0.0055	-0.0045	0.0122	0.0017	0.0015	0.0169	0.0171	0.0151	0.0152	0.0153	0.0144	0.0025	-0.0041	-0.0124	0.0218	0.0199	0.017	0.0077	0.008	0.0101	-0.0008	0.0026	0.0108	0.0128
1.5	0.0011	0.009	0.006	-0.0097	-0.0081	0.0038	0.0134	0.0096	0.0023	0.0159	0.0137	0.0092	-0.0044	0.0026	0.0137	-0.0527	-0.0172	0.0294	0.0134	0.015	0.0098	0.0019	0.0125	-0.0234	0.0337	-0.0005	-0.0025	0.0173	0.0037	0.0046	0.0234	0.024	0.0184	0.0214	0.0217	0.0191	0.005	-0.0004	-0.0058	0.0272	0.0227	0.0193	0.012	0.0101	0.0165	-0.0017	0.0038	0.0115	0.0251
1.75	0.0022	0.0124	0.0105	-0.0115	-0.01	0.0037	0.0173	0.011	0.0043	0.0197	0.0161	0.0123	0.0006	0.008	0.0172	-0.0493	-0.0197	0.031	0.0182	0.0142	0.0196	-0.0015	0.0134	-0.0233	0.0414	0.0021	0.0019	0.0242	0.0086	0.0113	0.0284	0.0302	0.005	0.0264	0.0272	0.0156	0.0084	0.0018	-0.0048	0.0337	0.0261	0.023	0.0067	0.0031	0.0224	-0.0027	0.0019	0.0104	0.0247
2	0.0051	0.0154	0.013	-0.0116	-0.0102	0.0083	0.0153	0.0124	0.0063	0.0223	0.0201	0.0156	-0.0063	0.0061	0.02	-0.0511	-0.0219	0.029	0.0231	0.0234	0.026	-0.0065	0.0093	-0.0219	0.0418	-0.0019	0.0047	0.0322	0.0122	0.0168	0.0322	0.0376	0.0151	0.0325	0.035	0.0247	0.0082	0.004	-0.0096	0.0415	0.0315	0.0251	0.0079	0.0069	0.0255	-0.0032	0.0027	0.0098	-0.0071
2.25	0.0098	0.0178	0.0153	-0.0144	-0.0074	0.0053	0.018	0.0134	0.0088	0.0265	0.0235	0.0198	0.0027	0.0088	0.021	-0.047	-0.0127	0.0268	0.0147	0.0176	0.0264	-0.009	0.0077	-0.0226	0.0535	-0.0149	0.008	0.0327	0.0158	0.0228	0.0383	0.0429	0.033	0.0434	0.0455	0.0409	0.0116	0.0049	-0.0115	0.0655	0.0419	0.0305	0.0116	0.0085	0.0276	-0.0042	0.001	0.0081	0.0185
2.5	0.009	0.0215	0.0176	-0.0154	-0.0119	0.0072	0.0197	0.0161	0.0085	0.0256	0.0216	0.0177	-0.0001	0.0096	0.0223	-0.0475	-0.0169	0.0235	0.022	0.0226	0.0269	-0.0065	0.0095	-0.0234	0.071	0.0213	0.0222	0.0491	0.0213	0.0233	0.0441	0.0485	0.0382	0.0569	0.0589	0.0541	0.0128	0.0084	-0.0118	0.1043	0.056	0.0385	0.0148	0.0115	0.0293	-0.0063	-0.0007	0.005	0.0377
2.75	0.0077	0.0234	0.0213	-0.0163	-0.0151	0.0071	0.0196	0.0152	0.0087	0.0333	0.0248	0.0213	-0.002	0.0119	0.0251	-0.0481	-0.0149	0.0218	0.0301	0.0272	0.0264	-0.004	0.0124	-0.0191	0.073	-0.0069	0.0343	0.0466	0.0103	0.0337	0.0524	0.0558	0.0448	0.0656	0.0672	0.0621	0.0151	0.0106	-0.0102	0.1037	0.0507	0.0321	0.0169	0.0147	0.0316	-0.0052	0.0006	0.0062	0.0592
3	0.0126	0.0261	0.0231	-0.0179	-0.0144	0.0053	0.0234	0.0148	0.0108	0.0432	0.0319	0.0286	-0.0041	0.0122	0.0265	-0.0473	-0.0107	0.0202	0.0333	0.0334	0.03	-0.0028	0.0175	-0.0182	0.0669	0.0573	0.0335	0.0613	0.025	0.0379	0.0641	0.062	0.0541	0.0662	0.0653	0.0616	0.0162	0.0125	-0.0041	0.0778	0.0465	0.033	0.0193	0.0174	0.0339	-0.0086	-0.0005	0.0063	0.0422
3.25	0.0104	0.0304	0.0262	-0.0185	-0.0189	0.0021	0.0333	0.012	0.0081	0.0425	0.0359	0.026	-0.003	0.0144	0.0295	-0.0458	-0.012	0.019	0.0365	0.041	0.033	-0.0019	0.0151	-0.0174	0.092	0.0319	0.0644	0.0785	0.0375	0.0564	0.0753	0.0784	0.0704	0.0799	0.0814	0.0777	0.0138	0.0121	-0.0006	0.0604	0.03	0.0277	0.0206	0.0195	0.0352	-0.0089	-0.0046	0.004	0.035
3.5	0.0141	0.0309	0.0283	-0.0184	-0.0149	0.0029	0.0371	0.012	0.0061	0.0577	0.0473	0.0418	-0.0054	0.0147	0.0297	-0.0456	-0.01	0.0204	0.0344	0.0438	0.0398	0.0011	0.0173	-0.016	0.1002	0.0421	0.0708	0.0843	0.0558	0.0743	0.0703	0.0534	0.0761	0.0718	0.064	0.0744	0.019	0.0151	0.0043	0.0585	0.0604	0.0365	0.0218	0.0223	0.0359	-0.0094	-0.0054	0.0053	0.0686
3.75	0.0177	0.0314	0.0303	-0.0194	-0.0167	0.0049	0.0209	0.0224	-0.0033	0.0533	0.0557	0.0373	-0.0032	0.0134	0.0314	-0.0439	-0.0085	0.0203	0.034	0.0458	0.0393	0.0038	0.0187	-0.0137	0.1122	0.0612	0.0822	0.1035	0.0807	0.0883	0.0672	0.0555	0.0267	0.0785	0.0731	0.0599	0.01	0.0055	0.0026	0.0826	0.0477	0.0566	0.0234	0.0238	0.0375	-0.0089	-0.0066	0.0045	0.1043
4	0.0235	0.0339	0.0327	-0.0201	-0.0189	0.0056	0.0464	0.0403	0.0295	0.068	0.0716	0.0572	-0.0005	0.0156	0.0333	-0.0416	-0.008	0.0196	0.0346	0.048	0.0416	0.0046	0.0231	-0.0135	0.1184	0.0574	0.0611	0.1202	0.0964	0.1069	0.0717	0.0595	0.0432	0.0699	0.0643	0.0568	0.0172	0.0124	0.0017	0.0959	0.0838	0.0706	0.0235	0.0256	0.0388	-0.0101	-0.0073	0.0067	0.1074
4.25	0.0246	0.0336	0.0329	-0.0204	-0.0197	0.0049	0.0416	0.0472	0.0177	0.0831	0.0816	0.0614	-0.0009	0.0156	0.034	-0.0404	-0.0055	0.0201	0.04	0.0534	0.0408	0.0034	0.0238	-0.013	0.1302	0.0823	0.0806	0.1442	0.1069	0.1303	0.0823	0.0653	0.0405	0.0954	0.0875	0.0761	0.0168	0.0515	0.0106	0.1126	0.0814	0.0841	0.0236	0.0262	0.0394	-0.0073	-0.009	0.0096	0.1246
4.5	0.0253	0.0356	0.0325	-0.0207	-0.0168	0.0087	0.0359	0.0529	0.0206	0.0915	0.0935	0.0724	-0.0012	0.0157	0.0346	-0.0393	-0.0059	0.0177	0.0435	0.0556	0.0442	0.0071	0.0297	-0.0124	0.145	0.0781	0.0992	0.1643	0.1341	0.1541	0.0816	0.0764	0.0676	0.1081	0.1057	0.1017	0.045	0.0475	0.0445	0.1113	0.0965	0.0875	0.0242	0.0277	0.0396	-0.0092	-0.0112	0.0103	0.1469
4.75	0.0255	0.0368	0.0331	-0.0205	-0.0158	0.0093	0.0675	0.0575	0.0265	0.1079	0.1071	0.0899	0.0015	0.0158	0.0364	-0.0368	-0.003	0.014	0.0466	0.0615	0.0471	0.01	0.0343	-0.0098	0.1651	0.1271	0.1261	0.184	0.1413	0.1633	0.0961	0.0791	0.0717	0.1278	0.12	0.1166	0.0574	0.0516	0.019	0.1531	0.0844	0.0764	0.024	0.028	0.0402	-0.0103	-0.0065	0.0104	0.156
5	0.028	0.038	0.0343	-0.0204	-0.0149	0.0106	0.0781	0.0671	0.0361	0.1216	0.1223	0.1065	0.0028	0.0152	0.0381	-0.0353	-0.0017	0.0111	0.0508	0.0692	0.0609	0.0123	0.0393	-0.0113	0.1809	0.147	0.1219	0.2128	0.1703	0.1855	0.1171	0.0882	0.072	0.1482	0.1349	0.1275	0.053	0.0506	0.005	0.165	0.1173	0.0728	0.0241	0.0292	0.0405	-0.0098	-0.0025	0.0104	0.1439
5.25	0.0296	0.0398	0.0376	-0.0195	-0.0135	0.0129	0.0662	0.0739	0.0532	0.1255	0.1298	0.1173	-0.0021	0.0145	0.0384	-0.0349	-0.0033	0.0135	0.0564	0.0702	0.0632	0.0143	0.0304	-0.0147	0.1845	0.1674	0.1297	0.2203	0.1833	0.2022	0.1302	0.0809	0.0975	0.1678	0.1451	0.1528	0.0653	0.0685	0.0152	0.1771	0.1182	0.0907	0.0245	0.0297	0.0415	-0.0065	0.0009	0.0112	0.1486
5.5	0.0319	0.0408	0.0387	-0.0178	-0.0137	0.0137	0.0721	0.0852	0.0689	0.1424	0.1463	0.13	0.0004	0.0145	0.0383	-0.0328	-0.0035	0.0196	0.059	0.0591	0.052	0.0188	0.0143	-0.0076	0.204	0.1664	0.1583	0.2448	0.2035	0.2273	0.1259	0.1059	0.1097	0.1767	0.1675	0.1693	0.0763	0.0817	0.0354	0.1848	0.1521	0.0921	0.0249	0.0305	0.0427	-0.004	0	0.0116	0.187
5.75	0.0329	0.0428	0.0407	-0.0186	-0.0146	0.0152	0.0765	0.0818	0.065	0.1473	0.1454	0.139	0.003	0.0142	0.0411	-0.0303	-0.0039	0.0126	0.0654	0.0489	0.0506	0.0206	0.0124	-0.0013	0.2132	0.1851	0.1633	0.2695	0.228	0.2432	0.1292	0.1383	0.12	0.1793	0.1834	0.175	0.0792	0.0862	0.0319	0.1951	0.1339	0.1138	0.0255	0.0309	0.0436	-0.0028	-0.0016	0.0124	0.1986
6	0.0321	0.0439	0.0419	-0.0214	-0.0141	0.0152	0.0967	0.0953	0.0627	0.1608	0.158	0.1438	0.0119	0.0132	0.0423	-0.0251	-0.0081	0.0105	0.0685	0.0414	0.0513	0.0252	0.019	0.0198	0.2223	0.1875	0.1838	0.2853	0.2499	0.2576	0.1423	0.1606	0.1236	0.1858	0.1943	0.1772	0.0938	0.116	0.0468	0.2223	0.1499	0.1435	0.0265	0.032	0.0446	-0.0024	-0.0003	0.0131	0.1992
6.25	0.0326	0.0447	0.0439	-0.0236	-0.0134	0.0156	0.0975	0.0865	0.084	0.1694	0.165	0.1612	0.0131	0.0133	0.0453	-0.0199	-0.0032	0.0084	0.0717	0.0455	0.0367	0.0317	0.0276	0.0206	0.2333	0.1912	0.1996	0.3035	0.262	0.2771	0.1444	0.1392	0.1304	0.1943	0.1919	0.1879	0.097	0.1127	0.0538	0.2479	0.1826	0.1629	0.0271	0.0327	0.0449	-0.0019	0.0012	0.0138	0.2213
6.5	0.0353	0.0461	0.0445	-0.0225	-0.0126	0.016	0.0977	0.0906	0.0807	0.1823	0.177	0.1679	0.0068	0.0123	0.0474	-0.0234	0.004	0.0242	0.0766	0.0531	0.0397	0.0359	0.0325	0.0184	0.2407	0.1953	0.2171	0.3177	0.2763	0.2933	0.1455	0.1632	0.1333	0.2013	0.2095	0.1957	0.1115	0.129	0.0643	0.2645	0.2145	0.1805	0.0288	0.0331	0.046	-0.0003	0.002	0.0151	0.239
6.75	0.0375	0.0471	0.0452	-0.0206	-0.0137	0.0166	0.1039	0.1017	0.0928	0.1903	0.1842	0.1826	-0.0072	0.0128	0.0483	-0.0245	0.0173	0.0261	0.0781	0.0544	0.0394	0.0401	0.0352	0.0229	0.2475	0.2075	0.2206	0.3298	0.288	0.3106	0.1605	0.1833	0.1479	0.2069	0.2174	0.2011	0.1238	0.1307	0.0794	0.281	0.2306	0.194	0.03	0.0342	0.0471	0.0018	0.0027	0.0166	0.2526
7	0.0405	0.0485	0.0467	-0.02	-0.0139	0.019	0.124	0.1151	0.0979	0.2036	0.2005	0.1944	-0.0066	0.0141	0.0517	-0.0188	0.0136	0.0349	0.0826	0.0571	0.045	0.0447	0.0415	0.0153	0.2539	0.2127	0.2251	0.348	0.294	0.3287	0.161	0.1879	0.1578	0.2086	0.221	0.2071	0.1381	0.1369	0.0931	0.2939	0.247	0.2097	0.0309	0.0346	0.0474	0.0031	0.0028	0.0173	0.2468
7.25	0.0433	0.0489	0.048	-0.0183	-0.0136	0.0189	0.1286	0.1125	0.1165	0.2139	0.2107	0.211	-0.0019	0.0144	0.0521	-0.018	0.016	0.0378	0.09	0.0646	0.0397	0.0436	0.0471	0.0201	0.2551	0.2097	0.2423	0.3556	0.3014	0.3353	0.1647	0.1693	0.1652	0.2133	0.2154	0.2135	0.1414	0.1528	0.1058	0.31	0.2579	0.2038	0.032	0.0353	0.0484	0.002	0.0026	0.0179	0.2622
7.5	0.0425	0.0509	0.0485	-0.0178	-0.0145	0.0202	0.1258	0.1253	0.1242	0.2174	0.2157	0.2214	-0.0017	0.0143	0.0551	-0.0157	0.0166	0.0401	0.0884	0.0804	0.0568	0.0459	0.0489	0.0234	0.2619	0.2153	0.2487	0.359	0.3076	0.3416	0.1704	0.1826	0.1807	0.2177	0.2233	0.2225	0.1565	0.154	0.118	0.3259	0.2706	0.2284	0.0327	0.0357	0.0488	0.0029	0.0017	0.019	0.2729
7.75	0.0424	0.0512	0.0501	-0.0174	-0.0144	0.0217	0.1374	0.1439	0.1407	0.2252	0.2273	0.2331	0.0097	0.0148	0.0567	-0.0037	0.0197	0.0414	0.103	0.088	0.059	0.049	0.0565	0.0237	0.2764	0.2128	0.2555	0.3663	0.3127	0.3425	0.1759	0.1915	0.1733	0.2254	0.2326	0.2243	0.1742	0.1828	0.133	0.336	0.2832	0.2428	0.0337	0.0367	0.0498	0.0033	0.0007	0.0197	0.2886
8	0.0448	0.0518	0.0497	-0.0171	-0.0143	0.0223	0.1416	0.1371	0.1553	0.2332	0.2297	0.2398	0.0124	0.0175	0.0585	0.0003	0.0225	0.0435	0.1098	0.0925	0.0548	0.047	0.0576	0.0303	0.2852	0.2368	0.2589	0.3685	0.3167	0.3507	0.1699	0.2045	0.1951	0.226	0.2419	0.2375	0.1687	0.1766	0.1348	0.3529	0.305	0.2608	0.034	0.0379	0.0505	0.0041	-0.0008	0.0204	0.2916
8.25	0.0458	0.0526	0.0488	-0.0165	-0.0141	0.0234	0.1455	0.1453	0.1661	0.2356	0.2366	0.2493	0.0182	0.0188	0.0626	0.0038	0.0228	0.0502	0.1225	0.0974	0.0523	0.0473	0.065	0.0333	0.2899	0.2395	0.2797	0.3723	0.3194	0.3578	0.17	0.1978	0.2016	0.2295	0.2423	0.244	0.182	0.1925	0.1462	0.3607	0.3216	0.2696	0.0338	0.0378	0.0511	0.0028	-0.0026	0.0213	0.285
8.5	0.0477	0.0538	0.0516	-0.0162	-0.0137	0.0251	0.1584	0.1526	0.1647	0.2415	0.2412	0.2511	0.01	0.0214	0.0638	0.0065	0.0265	0.0481	0.1337	0.104	0.0599	0.047	0.0727	0.0322	0.3022	0.2365	0.3034	0.3821	0.3301	0.3674	0.1807	0.2095	0.211	0.2379	0.2511	0.2518	0.2012	0.2051	0.151	0.372	0.3293	0.2823	0.0344	0.0387	0.0518	0.0001	-0.0039	0.0215	0.3004
8.75	0.0503	0.0541	0.0503	-0.0157	-0.0145	0.0258	0.1591	0.1625	0.1798	0.2441	0.2467	0.2593	0.0119	0.0242	0.0662	0.0121	0.0306	0.051	0.1097	0.1018	0.0782	0.0475	0.0893	0.0327	0.3014	0.2379	0.3026	0.3906	0.3392	0.3721	0.1792	0.2105	0.2111	0.2354	0.2498	0.2501	0.2026	0.2046	0.1729	0.3696	0.3618	0.2894	0.0354	0.039	0.0523	-0.0012	-0.0046	0.0202	0.2976
9	0.0524	0.0556	0.0518	-0.0161	-0.0145	0.0269	0.1627	0.1676	0.185	0.2495	0.2478	0.2595	0.0127	0.0263	0.0691	0.0196	0.0344	0.057	0.1209	0.0998	0.0945	0.0443	0.0924	0.0417	0.3036	0.2383	0.3027	0.398	0.3476	0.3819	0.1797	0.214	0.2216	0.2365	0.2523	0.2558	0.2233	0.2268	0.1655	0.3807	0.3542	0.2955	0.0357	0.0401	0.053	-0.0013	-0.0052	0.0209	0.3122
9.25	0.0533	0.0566	0.0492	-0.0158	-0.0142	0.0272	0.1684	0.1728	0.1933	0.2536	0.2574	0.2689	0.0195	0.0307	0.0748	0.0294	0.0373	0.0612	0.1253	0.103	0.0967	0.0478	0.0726	0.0554	0.3081	0.2477	0.3014	0.4058	0.3511	0.3964	0.1849	0.2015	0.2104	0.2476	0.2552	0.2593	0.2398	0.2554	0.2038	0.3674	0.369	0.3208	0.0364	0.0404	0.0543	-0.0012	-0.0054	0.0208	0.3235
9.5	0.054	0.0574	0.051	-0.0154	-0.0138	0.0268	0.1865	0.1767	0.1943	0.2663	0.2628	0.2728	0.0274	0.0313	0.0788	0.0379	0.0457	0.0641	0.1294	0.1097	0.1035	0.0508	0.0789	0.062	0.3112	0.259	0.2989	0.4108	0.3547	0.403	0.1926	0.2176	0.2225	0.2594	0.2709	0.2732	0.239	0.271	0.2237	0.3881	0.3782	0.3417	0.0369	0.041	0.0543	-0.0008	-0.0061	0.0193	0.3125
9.75	0.0552	0.0579	0.0504	-0.0135	-0.0134	0.0271	0.1866	0.1935	0.2075	0.2697	0.2728	0.2799	0.0261	0.0345	0.0825	0.0477	0.052	0.0653	0.125	0.1187	0.1161	0.048	0.0984	0.0741	0.3165	0.2693	0.3186	0.414	0.3585	0.407	0.1926	0.2188	0.227	0.2589	0.2709	0.2747	0.2629	0.277	0.2014	0.3915	0.3969	0.3432	0.0373	0.0419	0.0559	0	-0.0066	0.0187	0.3286
10	0.0585	0.0595	0.0501	-0.0132	-0.0133	0.0285	0.2002	0.1996	0.212	0.2783	0.278	0.2861	0.0255	0.0364	0.0868	0.0563	0.0636	0.071	0.1232	0.1189	0.1217	0.0525	0.1142	0.0739	0.3134	0.286	0.3277	0.4139	0.3604	0.4059	0.2023	0.221	0.229	0.2663	0.2749	0.2786	0.2713	0.2894	0.2188	0.3977	0.4048	0.353	0.0377	0.0422	0.0562	0.0001	-0.0071	0.019	0.3295
10.25	0.0584	0.0611	0.0492	-0.0118	-0.0128	0.0307	0.2038	0.2062	0.2137	0.2799	0.284	0.2894	0.0282	0.0427	0.0922	0.0687	0.0694	0.0792	0.1292	0.1248	0.1256	0.0642	0.1228	0.0803	0.323	0.2975	0.3405	0.4172	0.3672	0.4064	0.2039	0.2196	0.2309	0.2756	0.2829	0.2881	0.292	0.3002	0.2234	0.4004	0.4134	0.3624	0.0383	0.0427	0.0574	0.0005	-0.0069	0.0202	0.3376
10.5	0.0591	0.0624	0.0511	-0.0113	-0.0124	0.0331	0.2131	0.2129	0.2248	0.2861	0.2902	0.2977	0.0228	0.05	0.0955	0.0782	0.075	0.09	0.1303	0.1267	0.1312	0.0787	0.1328	0.0905	0.3337	0.3034	0.3324	0.4179	0.3715	0.4093	0.2099	0.2271	0.2335	0.2811	0.289	0.292	0.3104	0.3023	0.2539	0.4161	0.4292	0.3718	0.0385	0.0426	0.0575	0.0003	-0.0066	0.0198	0.3329
10.75	0.0608	0.0622	0.0505	-0.0111	-0.012	0.0358	0.2124	0.2224	0.2311	0.2902	0.2968	0.3017	0.0273	0.0507	0.1048	0.0883	0.0806	0.0936	0.1312	0.1262	0.1326	0.0821	0.1398	0.0975	0.3393	0.31	0.3474	0.4189	0.3776	0.4164	0.2136	0.2284	0.2355	0.2834	0.2902	0.2934	0.3221	0.3244	0.2608	0.4293	0.4419	0.3834	0.0396	0.0438	0.0587	0.0002	-0.0064	0.0218	0.3415
11	0.062	0.0629	0.0501	-0.01	-0.0118	0.0373	0.2183	0.2306	0.2412	0.2967	0.3018	0.3066	0.0277	0.0675	0.1094	0.0943	0.0919	0.1074	0.1378	0.1302	0.1323	0.0838	0.1433	0.1021	0.3342	0.3218	0.3587	0.4195	0.3839	0.4202	0.2229	0.237	0.2376	0.2942	0.3007	0.3009	0.3218	0.3568	0.2756	0.4442	0.4568	0.397	0.0406	0.0446	0.0597	0.0001	-0.0059	0.0234	0.3347
11.25	0.0633	0.0632	0.0477	-0.0088	-0.011	0.041	0.2313	0.2411	0.2473	0.3024	0.307	0.3143	0.032	0.0844	0.1148	0.1016	0.1023	0.1101	0.1372	0.1372	0.1382	0.0839	0.1595	0.1154	0.3425	0.341	0.3559	0.4265	0.3903	0.4236	0.2277	0.2411	0.2545	0.295	0.3012	0.3074	0.3358	0.3624	0.2814	0.484	0.4719	0.4101	0.0407	0.0451	0.0606	0.0014	-0.0052	0.0154	0.344
11.5	0.066	0.0638	0.0472	-0.0083	-0.0113	0.0438	0.2427	0.2458	0.2497	0.3104	0.3133	0.316	0.0397	0.0844	0.1207	0.1083	0.1022	0.1178	0.1408	0.1404	0.1443	0.087	0.1561	0.1161	0.334	0.3444	0.3639	0.4336	0.3965	0.4293	0.2309	0.2472	0.2467	0.3036	0.3111	0.3109	0.36	0.3848	0.2872	0.4869	0.4821	0.4212	0.0415	0.0463	0.0618	0.0007	-0.004	0.0205	0.3514
11.75	0.0663	0.0671	0.0449	-0.0075	-0.0109	0.0472	0.2428	0.2469	0.2626	0.3134	0.3178	0.3242	0.0486	0.1016	0.1129	0.1161	0.1094	0.1294	0.1454	0.1426	0.1479	0.0971	0.1494	0.1251	0.3357	0.3476	0.3674	0.4345	0.4027	0.436	0.2402	0.2459	0.2498	0.3114	0.314	0.3158	0.3712	0.3798	0.33	0.4919	0.5006	0.437	0.042	0.0465	0.0627	0.0009	-0.0033	0.0221	0.3505
12	0.0674	0.068	0.0423	-0.0064	-0.0098	0.0498	0.2534	0.2588	0.263	0.3202	0.3251	0.326	0.0553	0.1114	0.1132	0.1215	0.1151	0.1477	0.1523	0.1476	0.1536	0.1015	0.1473	0.1305	0.3573	0.3478	0.3822	0.4346	0.4094	0.4375	0.2402	0.2499	0.2494	0.3098	0.3142	0.314	0.3844	0.3875	0.337	0.4968	0.5124	0.4437	0.0426	0.0474	0.0635	0.0015	-0.0027	0.0228	0.3349
12.25	0.0698	0.0675	0.0407	-0.0054	-0.0096	0.0532	0.2623	0.2714	0.2747	0.3238	0.3313	0.3345	0.0651	0.1151	0.1083	0.1286	0.1236	0.1488	0.1556	0.1545	0.1573	0.0991	0.1513	0.1368	0.3602	0.3557	0.3786	0.432	0.4118	0.4356	0.2379	0.2512	0.248	0.3151	0.3212	0.3197	0.3871	0.4019	0.3444	0.5075	0.5257	0.4497	0.0433	0.0486	0.0647	0.0018	-0.0024	0.0239	0.334
12.5	0.0731	0.0687	0.0401	-0.0041	-0.0089	0.0562	0.2712	0.2804	0.2791	0.3298	0.3373	0.3384	0.0764	0.1155	0.1106	0.1359	0.1338	0.147	0.1583	0.1544	0.1597	0.0989	0.1582	0.1419	0.3569	0.3743	0.3831	0.4283	0.4105	0.4355	0.2367	0.2597	0.2619	0.3116	0.3222	0.3232	0.3959	0.4056	0.36	0.5122	0.5251	0.4564	0.0442	0.0489	0.0653	0.0041	-0.0021	0.025	0.3391
12.75	0.0745	0.0685	0.0365	-0.0026	-0.0083	0.0591	0.2711	0.2845	0.2909	0.3322	0.3398	0.3441	0.0826	0.1109	0.1185	0.1409	0.1384	0.1375	0.1632	0.1612	0.1666	0.101	0.1548	0.1486	0.3692	0.3731	0.3992	0.4302	0.4092	0.437	0.2352	0.2629	0.2599	0.3123	0.325	0.3237	0.4002	0.4163	0.3612	0.5408	0.5334	0.4706	0.0449	0.0494	0.0665	0.0046	-0.0017	0.0264	0.3422
13	0.073	0.0687	0.0351	-0.0017	-0.0074	0.0592	0.2809	0.2942	0.2988	0.3361	0.3446	0.3493	0.0945	0.112	0.121	0.1475	0.144	0.1492	0.1699	0.1617	0.1757	0.109	0.1652	0.1583	0.3633	0.3841	0.409	0.4352	0.4099	0.4384	0.2438	0.2568	0.253	0.317	0.323	0.3213	0.4195	0.4342	0.3882	0.5504	0.5488	0.4802	0.0454	0.0503	0.0683	0.0061	-0.001	0.0283	0.3667
13.25	0.0731	0.0678	0.0345	-0.0016	-0.0073	0.061	0.2904	0.2996	0.3062	0.3401	0.3483	0.3533	0.0947	0.1175	0.1281	0.151	0.1476	0.1416	0.1715	0.1636	0.177	0.1148	0.168	0.1605	0.3735	0.3998	0.4109	0.4346	0.4158	0.4377	0.2469	0.2705	0.2491	0.3289	0.3397	0.3299	0.4277	0.4348	0.4103	0.5561	0.5629	0.4733	0.0459	0.0506	0.0691	0.0074	-0.0006	0.0294	0.3706
13.5	0.0747	0.071	0.0345	0.0001	-0.0066	0.0613	0.2922	0.3045	0.3138	0.3438	0.3523	0.358	0.0995	0.1215	0.1308	0.1546	0.149	0.1427	0.1745	0.1694	0.1786	0.1233	0.1798	0.1674	0.3907	0.4027	0.4244	0.4367	0.4201	0.4432	0.2497	0.2725	0.2597	0.3272	0.3377	0.3318	0.428	0.4709	0.419	0.5614	0.5694	0.4885	0.0466	0.0502	0.0702	0.0094	0.0004	0.0314	0.3578
13.75	0.0796	0.0723	0.0351	0.002	-0.005	0.0633	0.2947	0.3101	0.3184	0.3453	0.3522	0.3602	0.1047	0.1249	0.1343	0.1597	0.1478	0.1523	0.1773	0.165	0.178	0.1243	0.1886	0.1678	0.3962	0.4118	0.4451	0.4385	0.4227	0.449	0.2551	0.2733	0.2713	0.338	0.3464	0.3455	0.4403	0.4747	0.4272	0.5693	0.5847	0.5137	0.048	0.0503	0.0712	0.0121	0.0008	0.0331	0.3743
14	0.0806	0.0771	0.0374	0.0057	-0.0035	0.065	0.3057	0.3189	0.3267	0.3495	0.3588	0.3665	0.1103	0.1289	0.1389	0.1634	0.1496	0.1535	0.1845	0.1695	0.1791	0.1244	0.1983	0.1757	0.4039	0.4219	0.4516	0.4385	0.4285	0.4502	0.2533	0.2782	0.2636	0.3288	0.3402	0.3335	0.4442	0.4993	0.4296	0.5816	0.599	0.5208	0.0485	0.0503	0.0731	0.0153	0.0012	0.0355	0.3692
14.25	0.0787	0.0788	0.039	0.0088	-0.0036	0.067	0.3089	0.3142	0.33	0.3537	0.3595	0.3688	0.1141	0.1325	0.14	0.1684	0.1526	0.1579	0.19	0.1727	0.1816	0.1316	0.1971	0.1775	0.4126	0.4364	0.4638	0.4441	0.4317	0.4535	0.2585	0.2786	0.275	0.341	0.3502	0.3485	0.4606	0.5106	0.4334	0.5951	0.5998	0.5244	0.048	0.0506	0.0734	0.0179	0.0022	0.0365	0.3598
14.5	0.0818	0.0811	0.0412	0.0131	-0.0007	0.075	0.3091	0.3238	0.339	0.3551	0.3622	0.3712	0.1136	0.1335	0.1432	0.1711	0.1592	0.1574	0.1863	0.1748	0.1837	0.135	0.2198	0.1833	0.4206	0.4547	0.4715	0.4481	0.434	0.46	0.2579	0.2803	0.2776	0.341	0.3513	0.3501	0.473	0.5144	0.4736	0.5974	0.6198	0.5281	0.0489	0.051	0.0747	0.0188	0.0027	0.0374	0.3778
14.75	0.0827	0.0818	0.0417	0.0166	0.0008	0.0741	0.3195	0.3317	0.3437	0.3593	0.3686	0.3755	0.1166	0.1349	0.1449	0.1742	0.1599	0.161	0.1865	0.1767	0.1832	0.138	0.218	0.1857	0.4258	0.4654	0.4759	0.4503	0.4376	0.4654	0.2586	0.2831	0.2697	0.3397	0.3509	0.3448	0.4698	0.5266	0.4894	0.6028	0.635	0.5422	0.049	0.0516	0.0759	0.0212	0.0047	0.0372	0.3811
15	0.0824	0.0949	0.0428	0.017	0.0024	0.0788	0.3275	0.334	0.3458	0.3649	0.3705	0.3782	0.1189	0.1378	0.1472	0.1764	0.161	0.1613	0.1786	0.1866	0.1876	0.1466	0.2291	0.194	0.428	0.4669	0.4758	0.4536	0.4426	0.4688	0.2599	0.2855	0.2728	0.3471	0.3589	0.3531	0.5003	0.5408	0.4901	0.6183	0.6376	0.5478	0.0496	0.0515	0.0767	0.0251	0.0069	0.0398	0.365
15.25	0.0857	0.0852	0.0505	0.0195	0.0056	0.0858	0.328	0.3438	0.3524	0.364	0.3744	0.3805	0.122	0.14	0.1499	0.1798	0.1632	0.1636	0.185	0.1897	0.19	0.148	0.2344	0.2007	0.435	0.4679	0.4925	0.456	0.4496	0.4728	0.2603	0.2854	0.2776	0.3431	0.3547	0.3511	0.5258	0.5426	0.5299	0.6183	0.6419	0.5531	0.0497	0.0528	0.0768	0.0308	0.0098	0.0392	0.3823
15.5	0.0924	0.0825	0.0531	0.0232	0.0066	0.0869	0.3378	0.3482	0.3595	0.371	0.3786	0.3859	0.1266	0.1415	0.152	0.183	0.1687	0.166	0.187	0.1972	0.2089	0.1533	0.229	0.1988	0.4446	0.469	0.5134	0.4577	0.4552	0.4747	0.2598	0.292	0.2689	0.3503	0.3651	0.3545	0.5142	0.5653	0.5374	0.621	0.6631	0.5654	0.0503	0.0531	0.0779	0.0345	0.0116	0.0415	0.3701
15.75	0.0941	0.0876	0.0559	0.0254	0.0063	0.0883	0.3379	0.3531	0.3628	0.3727	0.3791	0.3864	0.1287	0.1431	0.1542	0.1851	0.1692	0.1711	0.188	0.2058	0.2028	0.1625	0.2469	0.2076	0.4588	0.4723	0.5356	0.459	0.4581	0.4753	0.2641	0.2998	0.2719	0.3556	0.372	0.3592	0.5164	0.5626	0.5502	0.6242	0.6694	0.574	0.0504	0.0537	0.0782	0.0382	0.0124	0.046	0.3875
16	0.1007	0.0925	0.0592	0.0279	0.0082	0.094	0.3482	0.3605	0.3711	0.376	0.3826	0.3908	0.1326	0.1454	0.1558	0.1889	0.1743	0.1704	0.1859	0.2056	0.2049	0.166	0.2644	0.2124	0.4665	0.478	0.5486	0.4602	0.4581	0.4785	0.2584	0.3028	0.282	0.3406	0.361	0.3514	0.5135	0.5437	0.5666	0.6333	0.6799	0.5882	0.0515	0.0541	0.078	0.0402	0.0131	0.0466	0.39
16.25	0.104	0.0961	0.0664	0.0309	0.0092	0.096	0.3571	0.3609	0.3732	0.3788	0.3848	0.3926	0.1354	0.1471	0.1592	0.191	0.1752	0.1734	0.1917	0.2287	0.2047	0.1679	0.2702	0.2234	0.4864	0.4767	0.547	0.463	0.4577	0.4861	0.2635	0.3187	0.2719	0.3579	0.3833	0.3617	0.5393	0.5503	0.584	0.6292	0.6885	0.5952	0.0518	0.0552	0.0775	0.0411	0.0151	0.0492	0.3732
16.5	0.1073	0.103	0.0772	0.0338	0.0103	0.0951	0.3579	0.3653	0.3795	0.3813	0.3863	0.397	0.1379	0.1499	0.1625	0.1921	0.1781	0.1748	0.1967	0.2202	0.2137	0.1713	0.2752	0.2327	0.4944	0.4818	0.5357	0.4681	0.4586	0.4951	0.272	0.3148	0.2841	0.3605	0.3802	0.3661	0.5508	0.5767	0.6151	0.6611	0.6906	0.5952	0.0534	0.0569	0.077	0.0452	0.0179	0.0521	0.3865
16.75	0.107	0.1043	0.0723	0.0366	0.0122	0.1007	0.3573	0.3714	0.3826	0.3796	0.3886	0.3961	0.1409	0.1518	0.1645	0.1937	0.1806	0.1791	0.1992	0.2274	0.2162	0.1818	0.2763	0.2405	0.5092	0.4859	0.532	0.4722	0.4598	0.5024	0.274	0.3315	0.2882	0.3577	0.3841	0.3642	0.5236	0.5891	0.6133	0.6798	0.7019	0.6085	0.0542	0.0609	0.0791	0.0433	0.0199	0.0533	0.3834
17	0.1128	0.1084	0.0733	0.0414	0.013	0.1013	0.3634	0.371	0.3891	0.382	0.3908	0.3996	0.1436	0.1535	0.1679	0.1944	0.1826	0.1806	0.2017	0.2327	0.2159	0.1818	0.2771	0.261	0.5164	0.4873	0.5299	0.4775	0.4603	0.5035	0.2766	0.3386	0.2861	0.3575	0.386	0.3619	0.5606	0.6125	0.6185	0.6842	0.7064	0.6062	0.0555	0.0646	0.0859	0.0423	0.0227	0.0548	0.3811
17.25	0.1141	0.1109	0.0718	0.0452	0.0148	0.1019	0.365	0.378	0.3893	0.3828	0.3922	0.4007	0.1457	0.1559	0.1701	0.1949	0.183	0.1812	0.2054	0.225	0.2208	0.19	0.2879	0.2734	0.5251	0.4879	0.5276	0.4832	0.4601	0.5002	0.2857	0.3496	0.2971	0.3645	0.3939	0.3697	0.5668	0.6085	0.6142	0.704	0.7143	0.6096	0.0575	0.0672	0.0735	0.0428	0.0263	0.0561	0.3838
17.5	0.1197	0.1144	0.0742	0.0466	0.0205	0.1039	0.3667	0.3855	0.3936	0.3842	0.3939	0.4012	0.1476	0.1585	0.1724	0.1964	0.1849	0.1844	0.2077	0.2391	0.2284	0.2001	0.3064	0.2775	0.5294	0.4859	0.5275	0.4877	0.4625	0.4963	0.2822	0.3432	0.2921	0.3648	0.3929	0.3694	0.5537	0.6084	0.641	0.6726	0.7027	0.6179	0.0587	0.0711	0.0898	0.0453	0.0285	0.0581	0.3891
17.75	0.1228	0.1154	0.0748	0.0482	0.0251	0.1052	0.3675	0.3828	0.397	0.3829	0.3941	0.4007	0.1504	0.159	0.1738	0.1976	0.1878	0.1843	0.2179	0.2364	0.2263	0.2048	0.3148	0.2867	0.5311	0.4864	0.527	0.4919	0.4641	0.4941	0.2918	0.3747	0.2979	0.3772	0.4154	0.3801	0.569	0.6082	0.6632	0.6863	0.7117	0.6253	0.0601	0.0741	0.0857	0.049	0.032	0.0597	0.3811
18	0.125	0.1162	0.0767	0.0507	0.0273	0.1134	0.3733	0.3835	0.3972	0.3824	0.3919	0.4014	0.1513	0.1615	0.1767	0.1984	0.1876	0.1877	0.2197	0.2548	0.238	0.2101	0.3171	0.2898	0.5297	0.4875	0.5259	0.495	0.4642	0.4931	0.2918	0.3814	0.3094	0.3747	0.4159	0.3828	0.5827	0.5845	0.6824	0.6734	0.7222	0.6388	0.0618	0.0751	0.0865	0.0568	0.0346	0.0625	0.3878
18.25	0.1277	0.1223	0.0793	0.0521	0.0357	0.109	0.3728	0.391	0.3967	0.3848	0.3931	0.3995	0.1533	0.1628	0.1775	0.1986	0.1906	0.1883	0.2299	0.252	0.2462	0.2259	0.3245	0.3021	0.5265	0.488	0.5263	0.4978	0.4636	0.4923	0.3021	0.3457	0.3138	0.381	0.401	0.3864	0.5858	0.6197	0.6442	0.7005	0.7358	0.6382	0.0637	0.0772	0.0831	0.0574	0.0363	0.0651	0.3941
18.5	0.1308	0.1283	0.0902	0.054	0.0364	0.1108	0.3666	0.3848	0.3997	0.3813	0.391	0.4003	0.1564	0.1657	0.1787	0.199	0.193	0.1909	0.2349	0.2578	0.2441	0.2288	0.3463	0.3185	0.5247	0.4896	0.5256	0.4988	0.4631	0.4918	0.3123	0.3809	0.3236	0.3825	0.4141	0.3877	0.5716	0.6186	0.6342	0.6911	0.7241	0.6597	0.0662	0.0788	0.0865	0.063	0.0374	0.067	0.3914
18.75	0.1317	0.1398	0.0954	0.0565	0.035	0.1115	0.3771	0.3837	0.3974	0.3837	0.3899	0.3982	0.1565	0.1657	0.1801	0.1998	0.1932	0.1916	0.2432	0.277	0.2511	0.2356	0.3356	0.3198	0.5228	0.4861	0.5253	0.4975	0.4622	0.4913	0.3193	0.3824	0.334	0.386	0.415	0.3927	0.568	0.6109	0.6508	0.6994	0.754	0.6403	0.0684	0.0808	0.0851	0.0654	0.0372	0.0708	0.3834
19	0.1425	0.1444	0.1066	0.0596	0.0366	0.116	0.3765	0.3874	0.4004	0.3828	0.3899	0.4001	0.1584	0.1675	0.1812	0.2002	0.1969	0.1952	0.25	0.2841	0.2458	0.2319	0.3426	0.3201	0.5248	0.4859	0.527	0.4962	0.4628	0.4901	0.3386	0.3966	0.356	0.3929	0.4196	0.4009	0.6095	0.634	0.6514	0.721	0.7453	0.615	0.0816	0.0819	0.0879	0.0672	0.0381	0.0735	0.383
19.25	0.1477	0.1458	0.1006	0.0618	0.0377	0.1152	0.3743	0.3861	0.3975	0.378	0.3872	0.3974	0.1599	0.169	0.1824	0.2013	0.1986	0.1999	0.2571	0.2813	0.2607	0.2497	0.3566	0.3245	0.5225	0.4885	0.525	0.4951	0.4628	0.4899	0.3468	0.4014	0.3696	0.3937	0.4188	0.4042	0.5902	0.6565	0.6532	0.6922	0.7329	0.6289	0.0854	0.0807	0.1002	0.0676	0.0398	0.0773	0.3853
19.5	0.1491	0.1495	0.103	0.0637	0.0393	0.1208	0.3703	0.3807	0.3983	0.3752	0.3819	0.3961	0.1608	0.1698	0.1855	0.202	0.1998	0.2005	0.2535	0.2949	0.251	0.2706	0.3629	0.3317	0.523	0.4877	0.5248	0.4932	0.4613	0.4891	0.3632	0.4194	0.3807	0.4022	0.428	0.4102	0.5869	0.6418	0.645	0.6804	0.709	0.6409	0.0845	0.0826	0.1016	0.0674	0.0425	0.0799	0.3851
19.75	0.1487	0.1506	0.1056	0.0657	0.0383	0.1229	0.3646	0.3805	0.3996	0.3715	0.3803	0.3959	0.1625	0.171	0.1858	0.2027	0.2009	0.1997	0.2821	0.298	0.2785	0.2826	0.373	0.3359	0.5231	0.4877	0.5242	0.4927	0.4608	0.4892	0.3444	0.4246	0.3983	0.3913	0.4282	0.4161	0.5861	0.6553	0.6494	0.672	0.7199	0.6448	0.0874	0.0862	0.1078	0.068	0.0449	0.0799	0.3875
20	0.1504	0.158	0.1088	0.0693	0.0421	0.1218	0.3628	0.3724	0.3974	0.3707	0.3766	0.3944	0.163	0.1724	0.1865	0.2029	0.2036	0.2029	0.2835	0.2847	0.2735	0.2858	0.3766	0.3383	0.5217	0.4873	0.5248	0.4925	0.4612	0.4887	0.3802	0.4444	0.4017	0.406	0.4355	0.4158	0.5861	0.6395	0.692	0.6712	0.7215	0.6496	0.0856	0.0843	0.1077	0.0718	0.0471	0.0811	0.3886
20.25	0.1578	0.151	0.0999	0.0698	0.0434	0.1225	0.3627	0.3732	0.401	0.369	0.3744	0.3936	0.1644	0.174	0.1877	0.2048	0.2033	0.2069	0.3036	0.3083	0.2767	0.291	0.3769	0.3435	0.5206	0.4881	0.5254	0.4916	0.4616	0.4873	0.3688	0.4562	0.4123	0.4006	0.4408	0.4206	0.602	0.6568	0.6539	0.6506	0.7234	0.6181	0.0866	0.0819	0.1102	0.0742	0.0496	0.0828	0.3905
20.5	0.1563	0.1581	0.099	0.0713	0.0448	0.1247	0.3616	0.3698	0.3982	0.3652	0.3707	0.3905	0.1662	0.1751	0.1859	0.2047	0.2042	0.2044	0.3034	0.3074	0.2803	0.307	0.3953	0.3491	0.5195	0.4879	0.5243	0.4923	0.4618	0.4875	0.379	0.4617	0.4093	0.4237	0.4617	0.4376	0.5929	0.6432	0.6625	0.6931	0.7253	0.6312	0.089	0.0819	0.1106	0.0762	0.0531	0.0872	0.3924
20.75	0.1584	0.158	0.1009	0.0746	0.0493	0.1266	0.3593	0.3649	0.3947	0.3638	0.3696	0.3877	0.167	0.1764	0.1865	0.2062	0.2038	0.2053	0.3044	0.3147	0.2734	0.3128	0.385	0.3488	0.52	0.4855	0.5239	0.4911	0.4605	0.4869	0.3665	0.4684	0.4111	0.4252	0.4721	0.4457	0.5384	0.6584	0.6553	0.6608	0.7288	0.5996	0.0795	0.0814	0.113	0.0761	0.056	0.0796	0.3932
21	0.1637	0.1637	0.1025	0.0763	0.0481	0.1288	0.3527	0.3611	0.392	0.3594	0.3649	0.3843	0.1673	0.1762	0.1879	0.2066	0.2044	0.2086	0.3074	0.3155	0.2705	0.2986	0.3856	0.3471	0.5179	0.4869	0.5222	0.4891	0.4599	0.4862	0.3852	0.4715	0.4111	0.4268	0.4665	0.4387	0.5797	0.6484	0.6697	0.6704	0.6857	0.5776	0.0817	0.0834	0.1117	0.0761	0.057	0.081	0.392
21.25	0.1656	0.1673	0.1047	0.0784	0.0503	0.129	0.3527	0.3645	0.3891	0.3591	0.363	0.3818	0.1683	0.1772	0.1884	0.2065	0.2041	0.2106	0.3096	0.3228	0.2865	0.3114	0.3809	0.3464	0.5119	0.478	0.5144	0.4875	0.4596	0.4852	0.4016	0.4743	0.413	0.4203	0.4537	0.4255	0.596	0.6696	0.6514	0.6045	0.6749	0.5879	0.0855	0.0848	0.1153	0.0761	0.0582	0.0834	0.3946
21.5	0.1703	0.1691	0.1054	0.0805	0.0492	0.1319	0.3503	0.3582	0.3855	0.3553	0.3604	0.3774	0.1687	0.1778	0.1884	0.2085	0.2062	0.2147	0.3056	0.324	0.2867	0.3168	0.3847	0.3489	0.5114	0.4756	0.514	0.4877	0.4592	0.485	0.4115	0.4822	0.4143	0.426	0.4585	0.4273	0.5826	0.6384	0.6811	0.5976	0.6571	0.6069	0.0856	0.0865	0.1198	0.0763	0.0595	0.0816	0.3931
21.75	0.1714	0.1745	0.1045	0.0821	0.0509	0.1357	0.3531	0.3529	0.3848	0.3579	0.361	0.3835	0.1683	0.1775	0.1861	0.2082	0.2077	0.2137	0.3092	0.3269	0.2998	0.3045	0.3746	0.3416	0.5109	0.4743	0.5141	0.487	0.4587	0.484	0.4175	0.4882	0.4161	0.4298	0.4623	0.4291	0.5836	0.6401	0.668	0.6178	0.7078	0.5621	0.0856	0.0887	0.1173	0.0779	0.0613	0.0848	0.3949
22	0.1726	0.1762	0.1054	0.0845	0.0532	0.1344	0.3459	0.3535	0.3772	0.3541	0.3591	0.3779	0.1679	0.1772	0.1848	0.2084	0.2068	0.2128	0.2998	0.3259	0.2942	0.3149	0.3756	0.3553	0.5095	0.4745	0.5137	0.4844	0.4561	0.4817	0.4265	0.4928	0.42	0.4423	0.4728	0.4393	0.5842	0.6	0.6407	0.6408	0.6944	0.6171	0.0838	0.0883	0.117	0.0776	0.0654	0.0905	0.3949
22.25	0.1563	0.1599	0.0991	0.0854	0.0557	0.1348	0.3522	0.3616	0.3972	0.356	0.3607	0.3859	0.1634	0.1722	0.1845	0.2068	0.2064	0.2142	0.3011	0.3195	0.2787	0.3156	0.374	0.3501	0.5076	0.4725	0.5116	0.4828	0.4544	0.4794	0.39	0.4748	0.4054	0.4301	0.4691	0.4372	0.5839	0.636	0.6551	0.5928	0.6996	0.5899	0.0875	0.0825	0.11	0.0782	0.0689	0.0891	0.3971
22.5	0.1589	0.158	0.0999	0.0872	0.0576	0.1371	0.3526	0.36	0.3928	0.3547	0.3593	0.3824	0.163	0.1728	0.1849	0.2063	0.2072	0.2144	0.3006	0.3212	0.2742	0.3053	0.377	0.3529	0.5069	0.4708	0.5107	0.4824	0.4531	0.4791	0.3829	0.481	0.4018	0.432	0.4772	0.4407	0.571	0.6376	0.6547	0.6667	0.691	0.6272	0.0853	0.0814	0.1115	0.0799	0.0719	0.0908	0.3973
22.75	0.1615	0.1603	0.1011	0.0892	0.0585	0.1391	0.3515	0.3561	0.3961	0.3533	0.3578	0.3843	0.1631	0.1733	0.1843	0.2075	0.2072	0.2134	0.3023	0.3223	0.2739	0.3095	0.3757	0.3567	0.5049	0.4698	0.5083	0.4817	0.4536	0.4798	0.3841	0.4805	0.4018	0.4354	0.4797	0.4435	0.576	0.6396	0.6571	0.6456	0.6693	0.6154	0.0844	0.0821	0.112	0.0814	0.0728	0.0904	0.3983
23	0.1647	0.1635	0.1024	0.0911	0.0593	0.1386	0.3488	0.3552	0.3917	0.3519	0.3558	0.3811	0.1633	0.1736	0.1841	0.2066	0.2102	0.2169	0.3017	0.3246	0.2756	0.3173	0.3829	0.3542	0.5024	0.4678	0.5058	0.4808	0.4529	0.4791	0.3954	0.4847	0.4032	0.4415	0.4826	0.4451	0.568	0.633	0.6445	0.6619	0.7002	0.6398	0.0849	0.0829	0.1136	0.0857	0.073	0.0929	0.3986
23.25	0.1626	0.1617	0.1014	0.0934	0.0611	0.141	0.3475	0.3563	0.3959	0.3497	0.3543	0.3815	0.1626	0.1727	0.1844	0.2079	0.2095	0.2156	0.3015	0.3254	0.2762	0.3148	0.3828	0.3585	0.5066	0.4755	0.5106	0.4797	0.451	0.4778	0.3956	0.4827	0.4008	0.4417	0.4818	0.4441	0.5728	0.6378	0.6559	0.6596	0.7254	0.6587	0.0866	0.0825	0.1133	0.0898	0.0746	0.0924	0.3997
23.5	0.1649	0.1625	0.1017	0.094	0.0621	0.1427	0.348	0.3533	0.3926	0.3503	0.3538	0.3809	0.1623	0.1728	0.1841	0.2079	0.2111	0.2179	0.3012	0.3274	0.2785	0.3191	0.3843	0.3661	0.5079	0.4748	0.5007	0.479	0.4505	0.4767	0.3979	0.4889	0.4001	0.4461	0.488	0.4471	0.575	0.632	0.6509	0.7172	0.7373	0.6576	0.0862	0.0831	0.1141	0.0924	0.0759	0.0947	0.3982
23.75	0.1621	0.165	0.1005	0.0953	0.0627	0.1427	0.3454	0.3504	0.3924	0.3663	0.3513	0.3786	0.1621	0.1715	0.1835	0.207	0.2106	0.2179	0.3001	0.3284	0.2809	0.3235	0.394	0.3683	0.5049	0.4677	0.5073	0.4787	0.4498	0.4757	0.4024	0.4909	0.4013	0.4532	0.4939	0.4527	0.5736	0.6216	0.6509	0.7314	0.7764	0.684	0.086	0.0838	0.1118	0.0937	0.0776	0.0962	0.3989
24	0.1599	0.1628	0.0997	0.0965	0.0638	0.1457	0.3464	0.3516	0.3936	0.3502	0.3531	0.3735	0.1609	0.1705	0.1827	0.2085	0.2089	0.2113	0.2977	0.3276	0.2767	0.3223	0.388	0.3687	0.5054	0.4662	0.5038	0.4633	0.4448	0.4739	0.3995	0.4902	0.3993	0.4559	0.4976	0.4558	0.5714	0.6164	0.6481	0.7091	0.7715	0.6728	0.0865	0.0827	0.1108	0.0955	0.0787	0.0972	0.3991
[truncated: 131 more columns]

## Sheet: Efs NCTC 13779 aerobic
Time (hr)	Arabinose	Arabinose	Arabinose	Arabinose	Arabinose	Arabinose	Fructose	Fructose	Fructose	Fructose	Fructose	Fructose	Fucose	Fucose	Fucose	Fucose	Fucose	Fucose	Galactose	Galactose	Galactose	Galactose	Galactose	Galactose	Glucose	Glucose	Glucose	Glucose	Glucose	Glucose	Mannose	Mannose	Mannose	Mannose	Mannose	Mannose	Ribose	Ribose	Ribose	Ribose	Ribose	Ribose	Xylose	Xylose	Xylose	Xylose	Xylose	Xylose	N-acetylglucosamine
	Expt 1	Expt 1	Expt 1	Expt 2	Expt 2	Expt 2	Expt 1	Expt 1	Expt 1	Expt 2	Expt 2	Expt 2	Expt 1	Expt 1	Expt 1	Expt 2	Expt 2	Expt 2	Expt 1	Expt 1	Expt 1	Expt 2	Expt 2	Expt 2	Expt 1	Expt 1	Expt 1	Expt 2	Expt 2	Expt 2	Expt 1	Expt 1	Expt 1	Expt 2	Expt 2	Expt 2	Expt 1	Expt 1	Expt 1	Expt 2	Expt 2	Expt 2	Expt 1	Expt 1	Expt 1	Expt 2	Expt 2	Expt 2	Expt 1
0	0.182	0.187	0.178	0.154	0.175	0.161	0.188	0.197	0.207	0.151	0.149	0.143	0.185	0.194	0.197	0.181	0.191	0.173	0.18	0.185	0.178	0.169	0.183	0.182	0.178	0.185	0.191	0.155	0.152	0.147	0.184	0.216	0.185	0.166	0.173	0.19	0.191	0.274	0.183	0.143	0.144	0.143	0.184	0.191	0.18	0.163	0.165	0.157	0.182
0.25	0.174	0.174	0.174	0.131	0.153	0.146	0.185	0.19	0.201	0.146	0.144	0.144	0.177	0.19	0.19	0.147	0.157	0.148	0.175	0.173	0.174	0.155	0.162	0.164	0.173	0.178	0.191	0.152	0.153	0.144	0.183	0.207	0.185	0.159	0.149	0.165	0.182	0.274	0.177	0.145	0.139	0.145	0.177	0.185	0.176	0.154	0.152	0.147	0.177
0.5	0.163	0.169	0.168	0.122	0.144	0.142	0.181	0.186	0.195	0.151	0.152	0.148	0.17	0.181	0.181	0.131	0.144	0.141	0.169	0.167	0.162	0.152	0.15	0.152	0.172	0.172	0.184	0.153	0.149	0.146	0.176	0.198	0.18	0.15	0.141	0.149	0.179	0.274	0.173	0.143	0.138	0.141	0.166	0.176	0.174	0.146	0.146	0.142	0.176
0.75	0.156	0.165	0.161	0.12	0.141	0.139	0.185	0.184	0.195	0.156	0.153	0.152	0.166	0.177	0.181	0.133	0.145	0.139	0.168	0.16	0.161	0.15	0.148	0.154	0.167	0.174	0.186	0.153	0.152	0.148	0.176	0.201	0.18	0.149	0.139	0.147	0.177	0.27	0.17	0.138	0.134	0.136	0.165	0.172	0.169	0.141	0.14	0.14	0.174
1	0.16	0.166	0.161	0.118	0.139	0.135	0.188	0.194	0.197	0.161	0.161	0.157	0.168	0.166	0.188	0.127	0.142	0.137	0.165	0.165	0.157	0.144	0.143	0.147	0.173	0.177	0.194	0.159	0.158	0.156	0.173	0.206	0.191	0.149	0.136	0.146	0.18	0.272	0.172	0.14	0.136	0.136	0.17	0.173	0.168	0.135	0.14	0.137	0.181
1.25	0.162	0.162	0.159	0.115	0.136	0.132	0.192	0.194	0.204	0.167	0.169	0.16	0.166	0.168	0.181	0.129	0.141	0.135	0.163	0.157	0.16	0.145	0.141	0.146	0.178	0.184	0.196	0.172	0.164	0.161	0.179	0.21	0.193	0.151	0.14	0.148	0.181	0.267	0.178	0.138	0.138	0.137	0.163	0.172	0.168	0.137	0.138	0.134	0.189
1.5	0.163	0.168	0.168	0.115	0.14	0.138	0.2	0.199	0.208	0.175	0.177	0.171	0.165	0.174	0.185	0.13	0.142	0.136	0.168	0.163	0.156	0.151	0.145	0.144	0.191	0.188	0.201	0.177	0.173	0.172	0.195	0.22	0.207	0.16	0.146	0.156	0.184	0.274	0.181	0.141	0.139	0.144	0.164	0.179	0.176	0.139	0.139	0.136	0.204
1.75	0.166	0.173	0.168	0.117	0.14	0.139	0.208	0.214	0.216	0.184	0.188	0.178	0.169	0.174	0.187	0.131	0.144	0.136	0.173	0.167	0.16	0.145	0.143	0.147	0.203	0.203	0.218	0.185	0.178	0.178	0.205	0.223	0.215	0.158	0.15	0.159	0.185	0.275	0.182	0.146	0.138	0.14	0.168	0.18	0.172	0.14	0.143	0.135	0.209
2	0.166	0.174	0.167	0.117	0.141	0.137	0.22	0.221	0.231	0.192	0.199	0.189	0.17	0.177	0.189	0.132	0.145	0.138	0.171	0.169	0.163	0.142	0.146	0.151	0.21	0.216	0.226	0.192	0.188	0.188	0.217	0.239	0.227	0.17	0.156	0.167	0.194	0.278	0.189	0.149	0.142	0.143	0.17	0.177	0.174	0.144	0.143	0.141	0.219
2.25	0.167	0.172	0.172	0.115	0.14	0.14	0.235	0.237	0.241	0.207	0.211	0.202	0.174	0.179	0.19	0.13	0.144	0.135	0.172	0.166	0.163	0.144	0.146	0.147	0.225	0.228	0.242	0.205	0.197	0.193	0.231	0.249	0.24	0.172	0.164	0.17	0.199	0.285	0.193	0.155	0.143	0.149	0.168	0.179	0.175	0.143	0.141	0.139	0.232
2.5	0.171	0.176	0.171	0.116	0.14	0.136	0.248	0.251	0.257	0.219	0.221	0.215	0.174	0.181	0.192	0.132	0.144	0.135	0.176	0.166	0.166	0.15	0.146	0.154	0.239	0.244	0.262	0.221	0.212	0.208	0.248	0.268	0.258	0.184	0.174	0.181	0.204	0.291	0.196	0.159	0.155	0.155	0.168	0.184	0.174	0.142	0.144	0.138	0.25
2.75	0.171	0.176	0.175	0.117	0.143	0.136	0.264	0.27	0.274	0.234	0.239	0.234	0.176	0.184	0.19	0.132	0.144	0.141	0.177	0.17	0.169	0.147	0.147	0.155	0.258	0.262	0.279	0.232	0.225	0.219	0.269	0.289	0.274	0.197	0.183	0.191	0.209	0.277	0.208	0.165	0.16	0.164	0.173	0.184	0.174	0.143	0.147	0.141	0.275
3	0.175	0.178	0.173	0.119	0.145	0.138	0.285	0.288	0.295	0.251	0.259	0.248	0.178	0.187	0.195	0.133	0.141	0.14	0.178	0.176	0.173	0.152	0.15	0.154	0.281	0.29	0.306	0.252	0.24	0.238	0.283	0.311	0.299	0.212	0.194	0.207	0.223	0.275	0.214	0.169	0.163	0.167	0.173	0.188	0.176	0.146	0.142	0.141	0.295
3.25	0.172	0.182	0.174	0.123	0.146	0.142	0.306	0.309	0.316	0.276	0.278	0.27	0.181	0.185	0.198	0.135	0.145	0.144	0.181	0.172	0.168	0.152	0.155	0.162	0.308	0.318	0.335	0.273	0.263	0.26	0.316	0.335	0.328	0.232	0.21	0.221	0.228	0.288	0.224	0.183	0.175	0.176	0.175	0.187	0.176	0.149	0.148	0.143	0.327
3.5	0.179	0.182	0.178	0.119	0.149	0.141	0.339	0.342	0.344	0.3	0.307	0.297	0.184	0.187	0.2	0.136	0.146	0.142	0.184	0.177	0.175	0.156	0.157	0.161	0.344	0.354	0.369	0.298	0.288	0.284	0.347	0.364	0.356	0.247	0.23	0.241	0.242	0.294	0.235	0.19	0.183	0.185	0.179	0.187	0.178	0.148	0.144	0.147	0.361
3.75	0.177	0.184	0.179	0.121	0.145	0.144	0.369	0.363	0.37	0.332	0.332	0.319	0.182	0.19	0.2	0.138	0.148	0.145	0.185	0.177	0.171	0.16	0.158	0.165	0.376	0.394	0.405	0.329	0.318	0.31	0.381	0.389	0.385	0.277	0.253	0.259	0.252	0.287	0.245	0.2	0.19	0.189	0.18	0.188	0.179	0.148	0.15	0.15	0.4
4	0.182	0.183	0.18	0.122	0.149	0.144	0.397	0.4	0.407	0.365	0.367	0.351	0.186	0.194	0.2	0.14	0.15	0.146	0.188	0.181	0.177	0.163	0.161	0.167	0.422	0.432	0.466	0.36	0.355	0.352	0.426	0.428	0.422	0.294	0.275	0.287	0.267	0.301	0.259	0.213	0.202	0.208	0.182	0.192	0.181	0.15	0.15	0.151	0.447
4.25	0.182	0.186	0.179	0.122	0.147	0.145	0.441	0.444	0.441	0.396	0.404	0.395	0.192	0.192	0.203	0.141	0.152	0.145	0.185	0.182	0.179	0.162	0.166	0.165	0.456	0.478	0.515	0.401	0.388	0.382	0.471	0.456	0.466	0.324	0.3	0.306	0.279	0.31	0.272	0.223	0.212	0.219	0.183	0.193	0.182	0.152	0.152	0.145	0.491
4.5	0.183	0.191	0.183	0.123	0.153	0.148	0.474	0.483	0.482	0.441	0.454	0.427	0.191	0.2	0.203	0.143	0.152	0.149	0.195	0.184	0.179	0.166	0.167	0.172	0.516	0.528	0.561	0.441	0.43	0.419	0.495	0.524	0.494	0.367	0.333	0.343	0.293	0.33	0.293	0.242	0.23	0.229	0.183	0.196	0.185	0.154	0.152	0.152	0.54
4.75	0.185	0.201	0.184	0.127	0.15	0.148	0.525	0.522	0.52	0.486	0.49	0.475	0.196	0.199	0.208	0.145	0.154	0.149	0.196	0.187	0.185	0.169	0.169	0.172	0.566	0.59	0.606	0.483	0.467	0.466	0.54	0.568	0.535	0.408	0.366	0.38	0.321	0.359	0.312	0.253	0.25	0.246	0.185	0.198	0.183	0.157	0.154	0.148	0.596
5	0.188	0.191	0.186	0.13	0.155	0.148	0.562	0.567	0.565	0.529	0.541	0.52	0.195	0.201	0.208	0.148	0.158	0.153	0.201	0.188	0.183	0.173	0.171	0.175	0.616	0.621	0.637	0.522	0.513	0.511	0.584	0.614	0.575	0.453	0.403	0.428	0.337	0.374	0.333	0.274	0.268	0.267	0.185	0.201	0.185	0.157	0.155	0.152	0.617
5.25	0.187	0.191	0.184	0.126	0.155	0.146	0.619	0.606	0.628	0.576	0.584	0.568	0.196	0.2	0.21	0.146	0.16	0.154	0.2	0.194	0.187	0.174	0.174	0.179	0.645	0.649	0.677	0.564	0.553	0.56	0.623	0.648	0.64	0.496	0.442	0.489	0.358	0.391	0.363	0.295	0.291	0.285	0.183	0.197	0.184	0.157	0.158	0.153	0.663
5.5	0.187	0.192	0.188	0.129	0.156	0.154	0.642	0.634	0.678	0.599	0.619	0.61	0.2	0.206	0.211	0.15	0.162	0.159	0.209	0.198	0.193	0.179	0.178	0.182	0.696	0.684	0.702	0.613	0.586	0.628	0.664	0.672	0.689	0.536	0.492	0.525	0.385	0.425	0.387	0.314	0.312	0.304	0.188	0.2	0.186	0.16	0.159	0.156	0.694
5.75	0.192	0.195	0.189	0.13	0.158	0.155	0.669	0.67	0.696	0.632	0.67	0.652	0.203	0.209	0.207	0.151	0.162	0.157	0.211	0.202	0.198	0.18	0.18	0.185	0.707	0.762	0.726	0.654	0.652	0.682	0.668	0.702	0.702	0.589	0.536	0.612	0.418	0.457	0.412	0.344	0.336	0.328	0.187	0.2	0.191	0.161	0.161	0.158	0.726
6	0.187	0.193	0.186	0.133	0.158	0.158	0.71	0.706	0.722	0.671	0.705	0.679	0.205	0.205	0.208	0.156	0.166	0.164	0.214	0.206	0.2	0.186	0.186	0.192	0.73	0.771	0.742	0.731	0.698	0.723	0.684	0.72	0.72	0.624	0.605	0.629	0.444	0.478	0.449	0.372	0.359	0.353	0.184	0.199	0.183	0.162	0.165	0.162	0.783
6.25	0.186	0.191	0.184	0.135	0.16	0.156	0.734	0.736	0.745	0.704	0.73	0.7	0.204	0.207	0.209	0.156	0.166	0.166	0.217	0.208	0.205	0.193	0.192	0.195	0.8	0.789	0.794	0.73	0.74	0.742	0.715	0.736	0.732	0.649	0.611	0.664	0.488	0.516	0.482	0.398	0.391	0.385	0.188	0.196	0.189	0.162	0.167	0.16	0.776
6.5	0.187	0.195	0.188	0.132	0.16	0.156	0.779	0.767	0.769	0.72	0.752	0.728	0.207	0.208	0.208	0.157	0.169	0.168	0.226	0.213	0.209	0.195	0.198	0.197	0.815	0.838	0.835	0.826	0.77	0.757	0.735	0.749	0.773	0.676	0.646	0.687	0.524	0.553	0.513	0.434	0.419	0.414	0.189	0.2	0.188	0.163	0.163	0.163	0.808
6.75	0.192	0.198	0.19	0.134	0.16	0.161	0.805	0.79	0.795	0.753	0.77	0.747	0.211	0.211	0.209	0.159	0.171	0.169	0.232	0.221	0.215	0.199	0.201	0.205	0.869	0.859	0.907	0.788	0.858	0.776	0.766	0.777	0.844	0.695	0.667	0.703	0.556	0.583	0.548	0.465	0.455	0.453	0.19	0.199	0.189	0.163	0.163	0.159	0.822
7	0.192	0.194	0.185	0.134	0.165	0.162	0.833	0.818	0.818	0.775	0.796	0.772	0.209	0.212	0.206	0.161	0.175	0.174	0.237	0.228	0.223	0.209	0.207	0.211	0.88	0.898	0.947	0.858	0.855	0.812	0.793	0.801	0.833	0.703	0.726	0.725	0.581	0.606	0.575	0.496	0.488	0.486	0.19	0.2	0.187	0.166	0.164	0.161	0.805
7.25	0.192	0.199	0.188	0.138	0.169	0.166	0.867	0.845	0.847	0.804	0.819	0.793	0.214	0.213	0.211	0.165	0.176	0.176	0.243	0.236	0.23	0.213	0.214	0.217	0.908	0.931	0.954	0.86	0.904	0.836	0.817	0.831	0.857	0.698	0.798	0.736	0.615	0.632	0.611	0.532	0.517	0.522	0.189	0.203	0.19	0.166	0.164	0.166	0.803
7.5	0.193	0.198	0.186	0.138	0.164	0.166	0.901	0.876	0.878	0.823	0.838	0.814	0.214	0.214	0.204	0.168	0.18	0.173	0.251	0.239	0.235	0.221	0.22	0.221	0.905	0.922	0.945	0.902	0.93	0.875	0.835	0.844	0.877	0.703	0.781	0.774	0.646	0.682	0.634	0.56	0.547	0.545	0.189	0.203	0.188	0.165	0.165	0.165	0.806
7.75	0.193	0.196	0.187	0.143	0.165	0.169	0.919	0.9	0.902	0.834	0.852	0.83	0.219	0.216	0.209	0.168	0.182	0.175	0.255	0.25	0.241	0.228	0.23	0.23	0.895	0.897	0.938	0.941	0.97	0.926	0.855	0.865	0.897	0.705	0.806	0.78	0.665	0.696	0.666	0.592	0.583	0.581	0.19	0.2	0.189	0.165	0.168	0.165	0.801
8	0.192	0.198	0.19	0.141	0.171	0.165	0.936	0.921	0.918	0.83	0.845	0.835	0.218	0.214	0.208	0.169	0.182	0.178	0.262	0.251	0.249	0.236	0.237	0.236	0.888	0.904	0.923	0.993	1.003	0.954	0.878	0.882	0.941	0.703	0.828	0.785	0.697	0.725	0.69	0.62	0.613	0.614	0.188	0.201	0.186	0.164	0.168	0.166	0.801
8.25	0.195	0.2	0.191	0.142	0.171	0.169	0.952	0.929	0.929	0.831	0.848	0.831	0.221	0.216	0.208	0.171	0.184	0.178	0.271	0.262	0.257	0.248	0.247	0.25	0.883	0.891	0.918	1.009	1.016	0.974	0.896	0.9	0.943	0.712	0.832	0.786	0.72	0.75	0.721	0.65	0.639	0.64	0.193	0.2	0.189	0.166	0.17	0.169	0.804
8.5	0.195	0.201	0.19	0.142	0.173	0.168	0.946	0.93	0.931	0.83	0.847	0.829	0.225	0.218	0.21	0.176	0.187	0.18	0.283	0.272	0.268	0.26	0.255	0.258	0.882	0.884	0.917	1.019	1.016	0.988	0.907	0.91	0.951	0.713	0.844	0.793	0.752	0.758	0.741	0.678	0.669	0.666	0.193	0.201	0.19	0.169	0.168	0.166	0.8
8.75	0.192	0.198	0.189	0.142	0.17	0.169	0.933	0.921	0.917	0.804	0.841	0.819	0.224	0.218	0.208	0.173	0.186	0.179	0.294	0.281	0.275	0.273	0.264	0.27	0.879	0.878	0.91	1	1.025	0.993	0.919	0.911	0.944	0.722	0.846	0.79	0.777	0.78	0.769	0.705	0.693	0.699	0.19	0.198	0.19	0.164	0.169	0.165	0.8
9	0.193	0.197	0.191	0.145	0.174	0.171	0.926	0.915	0.913	0.82	0.838	0.819	0.227	0.217	0.207	0.175	0.188	0.181	0.302	0.292	0.284	0.282	0.272	0.285	0.876	0.874	0.91	0.986	1.009	0.982	0.921	0.918	0.931	0.729	0.84	0.792	0.795	0.803	0.792	0.729	0.72	0.72	0.188	0.201	0.187	0.167	0.17	0.168	0.795
9.25	0.194	0.202	0.187	0.145	0.173	0.171	0.911	0.899	0.898	0.814	0.833	0.811	0.225	0.22	0.212	0.178	0.19	0.184	0.315	0.297	0.296	0.296	0.286	0.29	0.876	0.873	0.917	0.977	0.992	0.967	0.911	0.912	0.923	0.724	0.842	0.791	0.827	0.829	0.81	0.762	0.737	0.745	0.19	0.201	0.191	0.17	0.168	0.166	0.797
9.5	0.196	0.203	0.189	0.144	0.174	0.171	0.904	0.89	0.891	0.812	0.831	0.809	0.23	0.224	0.208	0.181	0.189	0.183	0.329	0.316	0.308	0.307	0.297	0.306	0.879	0.87	0.915	0.961	0.985	0.963	0.902	0.907	0.912	0.727	0.833	0.789	0.845	0.846	0.835	0.778	0.767	0.766	0.189	0.2	0.189	0.166	0.172	0.169	0.795
9.75	0.194	0.201	0.192	0.147	0.176	0.17	0.892	0.877	0.88	0.813	0.827	0.807	0.229	0.222	0.207	0.182	0.193	0.187	0.342	0.328	0.319	0.324	0.313	0.321	0.879	0.873	0.912	0.955	0.979	0.954	0.881	0.897	0.904	0.733	0.82	0.792	0.869	0.868	0.845	0.799	0.786	0.786	0.191	0.198	0.188	0.169	0.167	0.167	0.789
10	0.195	0.199	0.19	0.147	0.175	0.174	0.884	0.869	0.869	0.807	0.826	0.806	0.229	0.222	0.21	0.182	0.193	0.186	0.349	0.344	0.335	0.34	0.324	0.334	0.88	0.878	0.917	0.948	0.963	0.947	0.885	0.902	0.899	0.731	0.819	0.796	0.894	0.88	0.863	0.818	0.801	0.8	0.191	0.202	0.19	0.165	0.169	0.168	0.793
10.25	0.197	0.201	0.194	0.149	0.178	0.172	0.873	0.858	0.862	0.804	0.818	0.799	0.233	0.22	0.21	0.185	0.192	0.189	0.364	0.354	0.349	0.357	0.341	0.352	0.875	0.88	0.913	0.945	0.957	0.941	0.894	0.9	0.898	0.738	0.82	0.794	0.909	0.899	0.88	0.83	0.816	0.814	0.193	0.201	0.19	0.169	0.171	0.168	0.791
10.5	0.193	0.199	0.191	0.151	0.176	0.174	0.87	0.852	0.853	0.8	0.816	0.796	0.231	0.22	0.209	0.182	0.192	0.186	0.374	0.367	0.356	0.373	0.357	0.373	0.872	0.875	0.908	0.937	0.944	0.939	0.882	0.898	0.897	0.743	0.819	0.798	0.918	0.906	0.894	0.846	0.824	0.83	0.192	0.2	0.187	0.167	0.173	0.17	0.792
10.75	0.194	0.201	0.193	0.15	0.176	0.172	0.857	0.847	0.851	0.798	0.818	0.794	0.233	0.223	0.21	0.186	0.193	0.189	0.393	0.384	0.373	0.393	0.37	0.388	0.874	0.872	0.909	0.925	0.941	0.937	0.89	0.901	0.889	0.748	0.821	0.799	0.939	0.926	0.913	0.862	0.844	0.843	0.193	0.199	0.185	0.17	0.172	0.172	0.793
11	0.194	0.2	0.193	0.148	0.174	0.168	0.851	0.835	0.84	0.794	0.815	0.79	0.235	0.221	0.207	0.187	0.195	0.187	0.411	0.401	0.378	0.409	0.39	0.41	0.875	0.869	0.904	0.921	0.936	0.933	0.892	0.902	0.887	0.752	0.816	0.801	0.961	0.942	0.926	0.872	0.861	0.856	0.192	0.2	0.19	0.169	0.17	0.171	0.785
11.25	0.194	0.2	0.192	0.15	0.176	0.174	0.841	0.829	0.836	0.791	0.806	0.787	0.235	0.225	0.209	0.188	0.196	0.192	0.425	0.415	0.395	0.434	0.411	0.433	0.873	0.867	0.903	0.923	0.928	0.93	0.879	0.899	0.885	0.755	0.815	0.797	0.98	0.952	0.945	0.902	0.876	0.873	0.193	0.2	0.189	0.168	0.169	0.171	0.789
11.5	0.19	0.2	0.192	0.149	0.176	0.172	0.834	0.82	0.823	0.788	0.803	0.785	0.234	0.224	0.205	0.186	0.195	0.193	0.442	0.434	0.412	0.453	0.432	0.449	0.867	0.865	0.902	0.924	0.932	0.933	0.863	0.902	0.881	0.748	0.816	0.799	0.986	0.977	0.959	0.914	0.898	0.894	0.193	0.2	0.188	0.167	0.172	0.169	0.792
11.75	0.195	0.201	0.194	0.152	0.178	0.176	0.831	0.811	0.822	0.785	0.806	0.784	0.239	0.226	0.207	0.188	0.199	0.193	0.468	0.453	0.434	0.472	0.46	0.495	0.861	0.862	0.905	0.914	0.929	0.927	0.89	0.899	0.883	0.752	0.817	0.805	0.988	0.986	0.974	0.924	0.912	0.905	0.195	0.202	0.188	0.168	0.168	0.17	0.787
12	0.19	0.2	0.191	0.152	0.182	0.177	0.816	0.804	0.81	0.778	0.797	0.774	0.237	0.228	0.204	0.19	0.201	0.194	0.48	0.47	0.448	0.496	0.487	0.504	0.866	0.866	0.895	0.907	0.917	0.926	0.888	0.9	0.883	0.758	0.824	0.805	1.001	0.996	0.986	0.928	0.927	0.918	0.19	0.199	0.184	0.172	0.173	0.173	0.783
12.25	0.194	0.2	0.192	0.151	0.178	0.175	0.811	0.798	0.806	0.776	0.795	0.772	0.235	0.226	0.207	0.192	0.198	0.196	0.502	0.491	0.475	0.521	0.51	0.531	0.861	0.868	0.898	0.909	0.925	0.921	0.89	0.904	0.882	0.754	0.814	0.802	1.009	1	0.993	0.938	0.938	0.932	0.19	0.204	0.185	0.167	0.176	0.173	0.785
12.5	0.193	0.203	0.194	0.151	0.177	0.175	0.806	0.79	0.802	0.777	0.792	0.768	0.24	0.23	0.206	0.191	0.197	0.194	0.522	0.512	0.501	0.541	0.527	0.548	0.858	0.859	0.899	0.907	0.917	0.921	0.895	0.903	0.882	0.755	0.817	0.799	1.013	1.022	1.011	0.94	0.945	0.951	0.194	0.203	0.19	0.17	0.171	0.168	0.784
12.75	0.194	0.199	0.192	0.154	0.178	0.176	0.796	0.788	0.79	0.772	0.794	0.769	0.236	0.228	0.205	0.198	0.201	0.196	0.545	0.534	0.511	0.567	0.55	0.567	0.861	0.856	0.898	0.9	0.915	0.92	0.887	0.899	0.876	0.762	0.814	0.804	1.013	1.024	1.022	0.952	0.965	0.966	0.195	0.201	0.186	0.17	0.176	0.173	0.784
13	0.195	0.201	0.196	0.152	0.176	0.176	0.79	0.779	0.787	0.768	0.788	0.765	0.242	0.23	0.207	0.194	0.201	0.194	0.57	0.56	0.54	0.592	0.567	0.582	0.859	0.857	0.896	0.903	0.905	0.92	0.887	0.9	0.879	0.759	0.819	0.805	1.021	1.038	1.028	0.952	0.989	0.985	0.194	0.199	0.189	0.169	0.17	0.17	0.787
13.25	0.195	0.204	0.194	0.152	0.177	0.178	0.783	0.769	0.78	0.764	0.786	0.763	0.241	0.23	0.204	0.194	0.198	0.198	0.596	0.576	0.563	0.608	0.59	0.611	0.851	0.855	0.887	0.898	0.907	0.906	0.897	0.898	0.878	0.762	0.817	0.81	1.027	1.047	1.042	0.957	1.002	0.997	0.195	0.201	0.188	0.169	0.171	0.172	0.783
13.5	0.195	0.202	0.195	0.156	0.181	0.177	0.776	0.764	0.776	0.76	0.787	0.757	0.241	0.229	0.206	0.194	0.203	0.198	0.616	0.594	0.579	0.631	0.605	0.624	0.852	0.851	0.889	0.895	0.894	0.911	0.895	0.902	0.877	0.765	0.815	0.806	1.035	1.055	1.044	0.959	1.005	1.003	0.193	0.197	0.186	0.17	0.172	0.175	0.784
13.75	0.196	0.204	0.197	0.151	0.178	0.177	0.77	0.757	0.77	0.76	0.781	0.757	0.244	0.233	0.204	0.195	0.2	0.197	0.64	0.613	0.602	0.655	0.627	0.646	0.853	0.853	0.895	0.897	0.899	0.903	0.901	0.901	0.878	0.766	0.814	0.807	1.04	1.064	1.053	0.97	1.019	1.016	0.195	0.201	0.187	0.172	0.172	0.173	0.786
14	0.194	0.202	0.196	0.152	0.179	0.177	0.765	0.753	0.761	0.76	0.778	0.754	0.244	0.23	0.203	0.196	0.201	0.197	0.661	0.633	0.62	0.669	0.644	0.657	0.852	0.851	0.888	0.886	0.895	0.907	0.898	0.904	0.876	0.766	0.811	0.803	1.036	1.063	1.061	0.972	1.018	1.019	0.197	0.199	0.189	0.17	0.171	0.169	0.785
14.25	0.195	0.202	0.196	0.154	0.18	0.18	0.755	0.747	0.753	0.754	0.779	0.753	0.245	0.233	0.203	0.199	0.202	0.2	0.676	0.651	0.634	0.683	0.663	0.676	0.848	0.842	0.884	0.888	0.898	0.898	0.89	0.9	0.874	0.768	0.816	0.813	1.033	1.068	1.05	0.976	1.03	1.03	0.193	0.2	0.187	0.171	0.173	0.174	0.781
14.5	0.196	0.204	0.197	0.154	0.181	0.179	0.756	0.741	0.748	0.753	0.775	0.749	0.245	0.233	0.203	0.198	0.202	0.2	0.697	0.665	0.651	0.698	0.678	0.69	0.85	0.843	0.881	0.886	0.888	0.904	0.88	0.896	0.874	0.777	0.81	0.805	1.041	1.07	1.059	0.975	1.03	1.028	0.193	0.199	0.189	0.171	0.17	0.172	0.784
14.75	0.196	0.202	0.197	0.152	0.18	0.178	0.747	0.736	0.743	0.749	0.77	0.745	0.247	0.23	0.2	0.199	0.202	0.201	0.716	0.682	0.668	0.71	0.692	0.706	0.844	0.844	0.881	0.884	0.89	0.896	0.879	0.893	0.868	0.772	0.811	0.809	1.048	1.074	1.065	0.978	1.039	1.04	0.195	0.2	0.188	0.171	0.173	0.174	0.784
15	0.196	0.203	0.199	0.156	0.18	0.179	0.742	0.729	0.737	0.742	0.763	0.742	0.25	0.233	0.202	0.198	0.204	0.203	0.733	0.695	0.683	0.723	0.709	0.72	0.84	0.84	0.878	0.883	0.885	0.891	0.88	0.891	0.866	0.777	0.807	0.803	1.057	1.079	1.074	0.98	1.044	1.042	0.192	0.202	0.186	0.168	0.173	0.173	0.781
15.25	0.196	0.203	0.199	0.157	0.181	0.181	0.738	0.725	0.732	0.743	0.766	0.74	0.247	0.231	0.201	0.201	0.203	0.201	0.746	0.702	0.698	0.735	0.722	0.729	0.843	0.834	0.879	0.879	0.886	0.887	0.882	0.894	0.868	0.779	0.806	0.806	1.058	1.083	1.079	0.97	1.043	1.04	0.194	0.198	0.189	0.173	0.172	0.173	0.782
15.5	0.196	0.202	0.197	0.155	0.181	0.18	0.729	0.719	0.729	0.741	0.763	0.742	0.247	0.232	0.197	0.2	0.205	0.203	0.758	0.714	0.709	0.742	0.732	0.746	0.839	0.835	0.875	0.874	0.881	0.889	0.884	0.893	0.864	0.773	0.807	0.81	1.065	1.087	1.069	0.973	1.039	1.047	0.192	0.2	0.186	0.172	0.173	0.172	0.779
15.75	0.196	0.202	0.201	0.155	0.179	0.18	0.726	0.717	0.719	0.74	0.763	0.735	0.248	0.234	0.2	0.201	0.205	0.2	0.772	0.732	0.723	0.751	0.746	0.751	0.84	0.835	0.872	0.874	0.876	0.887	0.881	0.889	0.869	0.776	0.81	0.808	1.064	1.091	1.089	0.978	1.047	1.045	0.193	0.202	0.186	0.17	0.175	0.176	0.784
16	0.197	0.204	0.198	0.156	0.18	0.181	0.721	0.709	0.717	0.736	0.755	0.733	0.248	0.234	0.196	0.201	0.203	0.201	0.79	0.742	0.73	0.758	0.749	0.756	0.836	0.831	0.868	0.874	0.88	0.895	0.875	0.891	0.863	0.783	0.807	0.807	1.068	1.095	1.088	0.979	1.045	1.05	0.196	0.202	0.186	0.168	0.172	0.173	0.782
16.25	0.198	0.204	0.201	0.158	0.18	0.182	0.717	0.704	0.715	0.733	0.757	0.729	0.25	0.236	0.198	0.203	0.204	0.203	0.797	0.755	0.744	0.759	0.75	0.766	0.836	0.827	0.866	0.877	0.872	0.89	0.874	0.883	0.868	0.784	0.805	0.809	1.066	1.097	1.084	0.975	1.046	1.052	0.195	0.2	0.188	0.171	0.172	0.175	0.782
16.5	0.197	0.203	0.199	0.159	0.182	0.182	0.709	0.699	0.709	0.736	0.758	0.727	0.248	0.235	0.193	0.204	0.209	0.208	0.808	0.763	0.76	0.766	0.755	0.77	0.831	0.827	0.859	0.866	0.871	0.884	0.88	0.885	0.86	0.784	0.809	0.811	1.063	1.083	1.089	0.977	1.045	1.051	0.19	0.196	0.185	0.17	0.174	0.174	0.781
16.75	0.197	0.205	0.198	0.159	0.183	0.18	0.704	0.693	0.704	0.732	0.753	0.726	0.25	0.237	0.195	0.203	0.207	0.205	0.818	0.768	0.761	0.763	0.759	0.774	0.828	0.823	0.86	0.868	0.866	0.88	0.872	0.887	0.863	0.783	0.806	0.808	1.06	1.09	1.087	0.973	1.046	1.051	0.194	0.195	0.188	0.169	0.177	0.171	0.779
17	0.198	0.204	0.2	0.159	0.184	0.181	0.703	0.691	0.699	0.728	0.75	0.724	0.251	0.237	0.196	0.203	0.207	0.205	0.821	0.771	0.769	0.768	0.763	0.781	0.831	0.822	0.864	0.87	0.871	0.887	0.877	0.885	0.857	0.783	0.802	0.806	1.065	1.09	1.084	0.976	1.05	1.058	0.195	0.2	0.187	0.168	0.172	0.174	0.782
17.25	0.197	0.205	0.198	0.158	0.183	0.181	0.7	0.685	0.692	0.724	0.752	0.723	0.25	0.238	0.193	0.206	0.206	0.203	0.826	0.772	0.773	0.768	0.765	0.783	0.825	0.822	0.861	0.866	0.868	0.878	0.872	0.886	0.859	0.783	0.8	0.808	1.063	1.09	1.083	0.974	1.048	1.049	0.194	0.199	0.188	0.17	0.173	0.172	0.775
17.5	0.198	0.206	0.2	0.162	0.185	0.183	0.691	0.681	0.69	0.726	0.748	0.721	0.251	0.239	0.191	0.205	0.207	0.206	0.83	0.776	0.78	0.775	0.774	0.785	0.827	0.819	0.861	0.865	0.868	0.882	0.873	0.879	0.858	0.789	0.804	0.812	1.067	1.092	1.085	0.977	1.046	1.052	0.194	0.199	0.185	0.172	0.174	0.172	0.776
17.75	0.198	0.206	0.197	0.161	0.183	0.182	0.686	0.678	0.685	0.719	0.747	0.722	0.251	0.236	0.191	0.207	0.21	0.208	0.83	0.781	0.774	0.774	0.771	0.791	0.824	0.818	0.852	0.862	0.865	0.885	0.87	0.878	0.855	0.784	0.806	0.811	1.06	1.092	1.085	0.977	1.048	1.059	0.196	0.198	0.183	0.17	0.172	0.172	0.778
18	0.199	0.206	0.197	0.156	0.183	0.183	0.685	0.669	0.681	0.719	0.742	0.72	0.252	0.238	0.19	0.205	0.208	0.206	0.834	0.776	0.78	0.78	0.776	0.789	0.822	0.815	0.85	0.86	0.861	0.88	0.874	0.878	0.857	0.785	0.805	0.812	1.063	1.097	1.09	0.978	1.049	1.061	0.194	0.199	0.184	0.171	0.173	0.172	0.782
18.25	0.199	0.206	0.2	0.157	0.187	0.185	0.681	0.667	0.675	0.719	0.743	0.713	0.254	0.242	0.193	0.206	0.21	0.209	0.841	0.789	0.783	0.782	0.776	0.799	0.819	0.813	0.85	0.859	0.86	0.874	0.877	0.876	0.853	0.79	0.804	0.81	1.065	1.097	1.091	0.978	1.052	1.058	0.197	0.198	0.187	0.169	0.173	0.171	0.783
18.5	0.202	0.211	0.201	0.161	0.186	0.181	0.677	0.662	0.677	0.72	0.741	0.712	0.255	0.242	0.191	0.206	0.21	0.209	0.839	0.787	0.79	0.785	0.778	0.797	0.822	0.814	0.852	0.861	0.863	0.872	0.875	0.875	0.854	0.786	0.798	0.81	1.077	1.098	1.097	0.98	1.053	1.063	0.197	0.199	0.185	0.17	0.175	0.17	0.782
18.75	0.2	0.211	0.195	0.16	0.183	0.182	0.668	0.66	0.667	0.718	0.739	0.715	0.253	0.239	0.193	0.204	0.21	0.207	0.843	0.793	0.783	0.785	0.78	0.802	0.815	0.81	0.851	0.858	0.858	0.87	0.877	0.875	0.849	0.783	0.798	0.81	1.067	1.101	1.095	0.98	1.056	1.063	0.193	0.197	0.185	0.172	0.172	0.173	0.782
19	0.2	0.209	0.198	0.16	0.185	0.182	0.665	0.656	0.666	0.716	0.738	0.711	0.254	0.24	0.189	0.209	0.21	0.209	0.84	0.797	0.794	0.785	0.782	0.803	0.817	0.809	0.845	0.86	0.857	0.873	0.865	0.871	0.848	0.783	0.802	0.811	1.074	1.097	1.095	0.987	1.054	1.066	0.196	0.2	0.184	0.172	0.176	0.169	0.781
19.25	0.201	0.209	0.197	0.16	0.186	0.183	0.664	0.65	0.658	0.716	0.738	0.708	0.255	0.241	0.19	0.208	0.211	0.209	0.844	0.795	0.785	0.79	0.784	0.804	0.811	0.805	0.843	0.857	0.856	0.87	0.868	0.87	0.846	0.784	0.799	0.811	1.064	1.099	1.094	0.986	1.061	1.069	0.192	0.197	0.185	0.169	0.175	0.168	0.778
19.5	0.2	0.209	0.196	0.162	0.188	0.183	0.657	0.648	0.659	0.71	0.733	0.706	0.256	0.24	0.187	0.208	0.212	0.21	0.845	0.803	0.785	0.795	0.782	0.807	0.809	0.805	0.845	0.855	0.857	0.87	0.874	0.876	0.845	0.787	0.8	0.814	1.072	1.101	1.096	0.983	1.058	1.066	0.193	0.2	0.184	0.17	0.177	0.172	0.779
19.75	0.202	0.213	0.196	0.164	0.186	0.186	0.654	0.643	0.65	0.71	0.732	0.706	0.258	0.24	0.191	0.211	0.212	0.211	0.849	0.801	0.793	0.796	0.788	0.81	0.808	0.807	0.838	0.854	0.851	0.866	0.869	0.868	0.844	0.784	0.798	0.813	1.069	1.096	1.093	0.983	1.063	1.071	0.193	0.199	0.182	0.171	0.173	0.174	0.775
20	0.203	0.211	0.199	0.162	0.185	0.184	0.653	0.642	0.65	0.707	0.733	0.704	0.256	0.242	0.188	0.209	0.213	0.211	0.852	0.799	0.793	0.795	0.789	0.807	0.806	0.798	0.837	0.851	0.854	0.862	0.864	0.868	0.843	0.783	0.8	0.811	1.066	1.099	1.088	0.984	1.057	1.07	0.193	0.2	0.184	0.171	0.176	0.171	0.775
20.25	0.201	0.211	0.197	0.161	0.186	0.184	0.645	0.637	0.645	0.706	0.729	0.7	0.259	0.243	0.187	0.211	0.213	0.209	0.854	0.801	0.791	0.793	0.785	0.813	0.806	0.802	0.834	0.85	0.852	0.868	0.865	0.869	0.842	0.783	0.797	0.811	1.071	1.095	1.089	0.982	1.064	1.068	0.194	0.202	0.182	0.171	0.175	0.171	0.774
20.5	0.203	0.213	0.197	0.162	0.185	0.185	0.642	0.632	0.646	0.709	0.729	0.701	0.259	0.243	0.185	0.211	0.213	0.21	0.853	0.805	0.79	0.796	0.788	0.813	0.805	0.801	0.83	0.848	0.846	0.861	0.867	0.868	0.841	0.784	0.797	0.81	1.071	1.09	1.088	0.983	1.059	1.072	0.194	0.198	0.182	0.167	0.173	0.169	0.779
20.75	0.202	0.213	0.196	0.163	0.186	0.185	0.638	0.63	0.639	0.703	0.725	0.697	0.261	0.242	0.186	0.211	0.215	0.211	0.859	0.801	0.793	0.8	0.787	0.813	0.805	0.79	0.828	0.849	0.847	0.858	0.864	0.865	0.839	0.785	0.797	0.813	1.072	1.087	1.087	0.989	1.064	1.069	0.193	0.198	0.182	0.17	0.174	0.172	0.778
21	0.201	0.213	0.194	0.164	0.186	0.183	0.634	0.625	0.634	0.704	0.726	0.702	0.257	0.243	0.186	0.211	0.212	0.212	0.858	0.804	0.79	0.799	0.787	0.813	0.799	0.792	0.828	0.843	0.847	0.851	0.855	0.864	0.838	0.78	0.793	0.81	1.071	1.089	1.079	0.985	1.058	1.072	0.194	0.2	0.182	0.169	0.177	0.169	0.78
21.25	0.203	0.213	0.194	0.163	0.186	0.185	0.628	0.619	0.633	0.703	0.725	0.701	0.259	0.242	0.184	0.212	0.211	0.211	0.861	0.807	0.791	0.803	0.784	0.816	0.796	0.789	0.83	0.843	0.848	0.857	0.861	0.867	0.839	0.78	0.792	0.813	1.068	1.089	1.081	0.982	1.059	1.065	0.194	0.202	0.183	0.174	0.178	0.169	0.778
21.5	0.203	0.215	0.195	0.162	0.186	0.185	0.626	0.619	0.63	0.699	0.725	0.697	0.264	0.245	0.184	0.214	0.213	0.214	0.867	0.808	0.795	0.802	0.787	0.815	0.794	0.789	0.827	0.845	0.844	0.854	0.859	0.861	0.841	0.783	0.796	0.813	1.068	1.088	1.078	0.987	1.062	1.072	0.193	0.203	0.18	0.171	0.177	0.169	0.777
21.75	0.199	0.21	0.192	0.164	0.186	0.185	0.621	0.613	0.626	0.699	0.721	0.695	0.26	0.244	0.183	0.213	0.214	0.214	0.868	0.806	0.795	0.811	0.784	0.813	0.79	0.783	0.823	0.844	0.844	0.852	0.855	0.863	0.836	0.785	0.794	0.815	1.069	1.087	1.08	0.987	1.063	1.068	0.193	0.198	0.183	0.171	0.176	0.169	0.775
22	0.2	0.213	0.192	0.165	0.187	0.184	0.617	0.609	0.623	0.698	0.722	0.693	0.261	0.241	0.183	0.214	0.215	0.214	0.869	0.807	0.792	0.816	0.791	0.815	0.79	0.789	0.819	0.842	0.842	0.851	0.857	0.857	0.835	0.782	0.797	0.815	1.064	1.081	1.075	0.989	1.054	1.068	0.198	0.199	0.18	0.172	0.176	0.172	0.772
22.25	0.2	0.208	0.191	0.166	0.189	0.187	0.613	0.606	0.616	0.696	0.721	0.69	0.261	0.241	0.182	0.214	0.215	0.215	0.873	0.808	0.798	0.82	0.788	0.811	0.784	0.786	0.818	0.838	0.838	0.846	0.856	0.86	0.831	0.779	0.794	0.813	1.066	1.079	1.075	0.987	1.056	1.063	0.193	0.195	0.177	0.171	0.179	0.172	0.774
22.5	0.201	0.212	0.192	0.167	0.188	0.189	0.611	0.607	0.621	0.695	0.717	0.69	0.264	0.245	0.181	0.216	0.217	0.214	0.88	0.815	0.799	0.831	0.787	0.813	0.784	0.786	0.819	0.84	0.843	0.851	0.853	0.862	0.834	0.782	0.795	0.811	1.066	1.077	1.074	0.99	1.057	1.063	0.194	0.198	0.182	0.171	0.182	0.171	0.774
22.75	0.199	0.212	0.191	0.164	0.188	0.187	0.607	0.6	0.614	0.694	0.718	0.691	0.261	0.246	0.179	0.214	0.216	0.211	0.883	0.81	0.797	0.846	0.801	0.817	0.783	0.78	0.819	0.838	0.842	0.848	0.853	0.858	0.833	0.78	0.791	0.813	1.064	1.071	1.069	0.989	1.051	1.07	0.191	0.197	0.178	0.17	0.18	0.17	0.772
23	0.203	0.214	0.191	0.165	0.188	0.187	0.604	0.599	0.61	0.697	0.718	0.692	0.265	0.246	0.181	0.217	0.216	0.216	0.889	0.813	0.806	0.863	0.804	0.819	0.784	0.777	0.819	0.841	0.838	0.847	0.854	0.861	0.833	0.779	0.793	0.814	1.063	1.076	1.066	0.985	1.047	1.056	0.197	0.201	0.181	0.172	0.18	0.172	0.772
23.25	0.201	0.213	0.192	0.167	0.19	0.186	0.601	0.597	0.61	0.696	0.721	0.69	0.265	0.247	0.179	0.218	0.217	0.217	0.891	0.813	0.805	0.883	0.81	0.818	0.777	0.781	0.81	0.835	0.838	0.847	0.852	0.857	0.83	0.778	0.792	0.812	1.061	1.066	1.065	0.985	1.051	1.056	0.195	0.2	0.18	0.172	0.178	0.171	0.772
23.5	0.202	0.21	0.196	0.168	0.188	0.186	0.599	0.593	0.606	0.695	0.717	0.69	0.265	0.248	0.179	0.218	0.215	0.217	0.892	0.813	0.801	0.898	0.82	0.823	0.775	0.78	0.811	0.834	0.84	0.843	0.847	0.858	0.828	0.778	0.791	0.808	1.062	1.065	1.061	0.987	1.045	1.06	0.194	0.199	0.183	0.171	0.178	0.169	0.772
23.75	0.201	0.211	0.189	0.167	0.19	0.186	0.589	0.588	0.599	0.694	0.718	0.691	0.265	0.248	0.177	0.219	0.221	0.217	0.9	0.816	0.805	0.916	0.826	0.83	0.778	0.778	0.811	0.835	0.838	0.847	0.849	0.859	0.827	0.778	0.792	0.814	1.057	1.069	1.06	0.989	1.05	1.052	0.193	0.199	0.181	0.172	0.175	0.171	0.77
24	0.199	0.21	0.19	0.168	0.192	0.191	0.588	0.583	0.598	0.697	0.718	0.692	0.266	0.245	0.178	0.217	0.219	0.218	0.905	0.819	0.806	0.932	0.836	0.834	0.77	0.774	0.807	0.834	0.84	0.843	0.844	0.855	0.828	0.782	0.798	0.809	1.056	1.061	1.056	0.987	1.045	1.06	0.194	0.197	0.18	0.175	0.178	0.173	0.77
[truncated: 131 more columns]

[truncated: 2 more sheets: Efs DSM 116626 anaerobic, Efs DSM 116626 aerobic]
