# Supplementary material for: Vancomycin-resistant enterococci utilise antibiotic-enriched nutrients for intestinal colonisation
Source: Nat Commun. 2025 Jul 10;16:6376. doi: 10.1038/s41467-025-61731-z (PMC12246219; doi:10.1038/s41467-025-61731-z)
Supplement: Supplementary file 6 — Source Data [file 41467_2025_61731_MOESM6_ESM.zip › Source Data/Fig 8, S19-S20.xlsx]

## Sheet: Efm NCTC 12202 anaerobic
Time (hr)	All nitrogen	All nitrogen	All nitrogen	All nitrogen	All nitrogen	All nitrogen	No alanine	No alanine	No alanine	No alanine	No alanine	No alanine	No arginine	No arginine	No arginine	No arginine	No arginine	No arginine	No asparagine	No asparagine	No asparagine	No asparagine	No asparagine	No asparagine	No aspartate	No aspartate	No aspartate	No aspartate	No aspartate	No aspartate	No cysteine	No cysteine	No cysteine	No cysteine	No cysteine	No cysteine	No glutamate	No glutamate	No glutamate	No glutamate	No glutamate	No glutamate	No glycine	No glycine	No glycine	No glycine	No glycine	No glycine	No histidine
	Expt 1	Expt 1	Expt 1	Expt 2	Expt 2	Expt 2	Expt 1	Expt 1	Expt 1	Expt 2	Expt 2	Expt 2	Expt 1	Expt 1	Expt 1	Expt 2	Expt 2	Expt 2	Expt 1	Expt 1	Expt 1	Expt 2	Expt 2	Expt 2	Expt 1	Expt 1	Expt 1	Expt 2	Expt 2	Expt 2	Expt 1	Expt 1	Expt 1	Expt 2	Expt 2	Expt 2	Expt 1	Expt 1	Expt 1	Expt 2	Expt 2	Expt 2	Expt 1	Expt 1	Expt 1	Expt 2	Expt 2	Expt 2	Expt 1
0	0	0	0	0	0	0	0	0	0	0	0	0	0	0	0	0	0	0	0	0	0	0	0	0	0	0	0	0	0	0	0	0	0	0	0	0	0	0	0	0	0	0	0	0	0	0	0	0	0
0.25	-0.014	-0.017	-0.011	0	0	0	-0.014	-0.015	-0.015	-0.0245	-0.024	-0.0177	-0.008	-0.01	-0.004	-0.0006	-0.0013	0.0001	-0.013	-0.014	-0.005	-0.0135	-0.0179	-0.0027	-0.013	-0.007	-0.011	-0.0077	-0.0099	-0.01	-0.016	-0.012	-0.008	-0.022	-0.022	-0.01385	-0.012	-0.015	-0.008	-0.0091	-0.0125	-0.0148	-0.003	-0.002	-0.009	-0.0052	-0.004	0.0011	-0.005
0.5	-0.022	-0.025	-0.018	-0.012625	-0.01212	-0.0036865	-0.015	-0.018	-0.018	-0.0265	-0.0275	-0.01745	-0.008	-0.013	-0.005	-0.0047	-0.005	-0.0052	-0.021	-0.027	-0.006	-0.0227	-0.0242	-0.0058	-0.017	-0.014	-0.016	-0.0133	-0.0162	-0.0174	-0.029	-0.013	-0.017	-0.033	-0.0245	-0.01895	-0.022	-0.03	-0.017	-0.018	-0.0172	-0.0183	-0.002	-0.017	-0.007	-0.0054	-0.0043	-0.0016	0
0.75	-0.018	-0.021	-0.013	-0.0202	-0.017675	-0.003838	-0.007	-0.012	-0.016	-0.0215	-0.022	-0.0126	-0.003	-0.01	-0.004	-0.0047	-0.0027	-0.0044	-0.014	-0.02	0.003	-0.0209	-0.0238	-0.0012	-0.011	-0.01	-0.011	-0.0157	-0.0157	-0.0167	-0.023	-0.012	-0.013	-0.028	-0.022	-0.01545	-0.022	-0.028	-0.015	-0.0197	-0.0154	-0.0162	0.002	-0.012	-0.005	-0.0046	-0.0025	0.0023	0.003
1	-0.012	-0.018	-0.007	-0.015655	-0.012625	-0.000909	-0.003	-0.005	-0.01	-0.0165	-0.015	-0.0051	0.002	-0.012	-0.005	-0.0031	-0.0018	-0.0023	-0.004	-0.015	0.006	-0.0148	-0.0192	0.001	-0.008	-0.003	-0.004	-0.0089	-0.0096	-0.0106	-0.022	-0.006	-0.01	-0.026	-0.0155	-0.00895	-0.023	-0.026	-0.015	-0.0205	-0.0129	-0.0147	0.002	-0.012	-0.001	-0.0047	-0.0002	0.0048	0.008
1.25	-0.006	-0.012	0	-0.009595	-0.008585	0.0074235	0.002	-0.001	-0.005	-0.0115	-0.013	0.0034	0.006	-0.012	-0.008	-0.0041	-0.0032	-0.0021	-0.01	-0.01	0.014	-0.0058	-0.0109	0.0033	0.001	0.004	0	-0.0034	0.0011	-0.0003	-0.018	0	-0.005	-0.0215	-0.0065	-0.00605	-0.025	-0.027	-0.017	-0.0203	-0.0105	-0.0122	-0.003	-0.016	0	-0.0065	-0.0011	0.0062	0.014
1.5	-0.004	-0.004	0.004	-0.00303	-0.00303	0.0174225	0.009	0.006	0.001	-0.005	-0.0095	0.00875	0.008	-0.014	-0.007	-0.0055	-0.004	-0.0026	-0.009	-0.006	0.022	0.0004	-0.0036	0.0062	0.01	0.008	0.011	0.0107	0.0137	0.0153	-0.013	0.003	-0.001	-0.017	-0.0045	0.00165	-0.028	-0.029	-0.014	-0.0206	-0.0083	-0.0115	-0.009	-0.02	0.001	-0.0102	-0.0058	0.0056	0.018
1.75	-0.004	0.01	0.011	0	0.00202	0.0255025	0.01	0.006	0.008	-0.001	-0.0025	0.013	0.009	-0.015	-0.011	-0.0102	-0.0072	-0.0029	-0.005	0.001	0.015	0.0116	0.0066	0.0128	0.022	0.019	0.022	0.0252	0.0303	0.0305	-0.014	0.004	0.007	-0.0135	-0.0055	0.01115	-0.027	-0.029	-0.016	-0.0218	-0.0088	-0.0097	-0.011	-0.022	-0.002	-0.0166	-0.0111	0.0033	0.009
2	-0.011	0.015	0.015	0.003535	0.011615	0.031007	0.015	0.003	0.005	0	-0.001	0.011	0.01	-0.015	-0.01	-0.0103	-0.0083	-0.0051	0.004	0.008	0.023	0.0228	0.0186	0.0118	0.028	0.02	0.022	0.0438	0.0476	0.0521	-0.01	0.014	-0.006	-0.018	0.01	0.002	-0.026	-0.031	-0.016	-0.0239	-0.0084	-0.0108	-0.012	-0.023	-0.003	-0.0205	-0.0137	0.0003	0.033
2.25	0.006	0.02	0.022	0.00202	0.016665	0.0406525	0.018	0.014	0.012	0.005	0.004	0.0155	0.007	-0.019	-0.014	-0.0134	-0.01	-0.0073	0.005	0.001	0.027	0.0332	0.0283	0.0239	0.046	0.042	0.046	0.0567	0.062	0.0644	-0.003	0.004	0.011	-0.006	0.001	0.0031	-0.031	-0.04	-0.016	-0.0252	-0.0094	-0.0133	-0.012	-0.025	-0.005	-0.0241	-0.0223	-0.0011	0.044
2.5	0.002	0.019	0.032	0.01414	0.02121	0.058984	0.019	0.021	0.019	0.009	0.0135	0.018	0.004	-0.02	-0.013	-0.0158	-0.01	-0.008	0.007	-0.004	0.042	0.0447	0.0354	0.0237	0.059	0.065	0.056	0.0707	0.0821	0.0854	0.005	0.001	0.018	0.0015	0.0025	0.0148	-0.036	-0.036	-0.017	-0.0289	-0.0112	-0.03	-0.013	-0.025	-0.007	-0.0242	-0.0234	-0.0018	0.051
2.75	0.015	0.027	0.042	0.01717	0.021715	0.064034	0.026	0.026	0.027	0.0165	0.0185	0.023	-0.004	-0.021	-0.014	-0.0178	-0.011	-0.0093	0.009	0.024	0.028	0.0616	0.044	0.0441	0.075	0.042	0.042	0.0553	0.0857	0.056	0.009	0.02	0.017	0.003	0.0165	0.0372	-0.039	-0.039	-0.022	-0.03	-0.0105	-0.0204	-0.014	-0.019	-0.006	-0.0298	-0.0315	-0.0019	0.044
3	0.024	0.033	0.054	0.028785	0.028785	0.0747905	0.037	0.046	0.039	0.028	0.0315	0.0338	-0.006	-0.023	-0.028	-0.0194	-0.0116	-0.0078	0.016	0.022	0.021	0.0261	0.0198	0.0035	0.081	0.09	0.086	0.0721	0.0546	0.1041	-0.002	0.027	0.023	0.0005	0.015	0.0424	-0.037	-0.041	-0.022	-0.0329	-0.0125	-0.0187	-0.01	-0.019	-0.01	-0.0322	-0.031	-0.0063	0.047
3.25	0.029	0.049	0.06	0.03939	0.036865	0.102717	0.054	0.06	0.03	0.032	0.0375	0.033	-0.011	-0.024	-0.023	-0.0219	-0.0119	-0.0103	0.017	0.015	0.031	0.0658	0.0522	0.0107	0.071	0.087	0.069	0.0565	0.0813	0.0749	-0.002	0.044	0.033	0.0055	0.026	0.07305	-0.047	-0.035	-0.029	-0.0341	-0.0144	-0.0152	-0.002	-0.023	0.002	-0.034	-0.0362	-0.0075	0.063
3.5	0.05	0.035	0.048	0.044945	0.052015	0.12529	0.059	0.075	0.026	0.0325	0.0485	0.04205	-0.011	-0.024	-0.025	-0.0247	-0.0121	-0.0124	0.025	0.028	0.051	0.0953	0.1005	0.0776	0.087	0.107	0.087	0.0911	0.1002	0.1271	0.025	0.047	0.044	0.0245	0.0245	0.0849	-0.039	-0.038	-0.036	-0.0379	-0.0168	-0.0351	-0.005	-0.022	0.004	-0.0353	-0.0397	-0.0109	0.081
3.75	0.056	0.069	0.091	0.04949	0.043935	0.143622	0.073	0.078	0.06	0.0565	0.068	0.0605	-0.012	-0.027	-0.022	-0.0282	-0.0132	-0.0113	0.03	0.048	0.071	0.1104	0.1222	0.066	0.084	0.128	0.106	0.1125	0.1339	0.1532	0.029	0.042	0.046	0.0275	0.0465	0.10375	-0.045	-0.044	-0.036	-0.043	-0.0195	-0.0316	-0.008	-0.02	0	-0.042	-0.0411	-0.0142	0.097
4	0.078	0.078	0.113	0.074235	0.05252	0.153419	0.102	0.087	0.071	0.0765	0.073	0.06455	-0.011	-0.03	-0.026	-0.0256	-0.0132	-0.0177	0.075	0.053	0.059	0.1654	0.1217	0.0875	0.098	0.139	0.148	0.1404	0.1754	0.1596	0.026	0.058	0.05	0.028	0.0585	0.12085	-0.042	-0.045	-0.031	-0.0443	-0.0217	-0.0221	-0.005	-0.016	-0.006	-0.0418	-0.042	-0.0157	0.116
4.25	0.102	0.073	0.133	0.096455	0.06868	0.200182	0.116	0.076	0.101	0.0985	0.076	0.0669	-0.013	-0.032	-0.03	-0.0446	-0.027	-0.0097	0.054	0.074	0.077	0.1794	0.1432	0.12	0.113	0.172	0.197	0.1543	0.1634	0.204	0.058	0.079	0.07	0.054	0.0905	0.1444	-0.043	-0.044	-0.031	-0.0483	-0.0261	-0.0194	0	-0.02	-0.002	-0.0586	-0.0419	-0.0159	0.132
4.5	0.138	0.103	0.139	0.118675	0.0808	0.242148	0.133	0.13	0.135	0.124	0.126	0.1018	-0.016	-0.035	-0.033	-0.0468	-0.0344	-0.0071	0.084	0.11	0.095	0.2236	0.2165	0.1525	0.147	0.19	0.218	0.1409	0.2254	0.2033	0.058	0.091	0.101	0.0695	0.092	0.1704	-0.044	-0.043	-0.028	-0.0514	-0.0294	-0.0196	-0.003	-0.02	-0.007	-0.059	-0.0418	-0.0154	0.14
4.75	0.184	0.146	0.171	0.139885	0.110595	0.288557	0.164	0.172	0.173	0.1585	0.1655	0.1288	-0.02	-0.037	-0.036	-0.0472	-0.0218	-0.0218	0.095	0.109	0.113	0.2659	0.2505	0.194	0.201	0.229	0.244	0.2362	0.2552	0.258	0.087	0.111	0.115	0.091	0.1145	0.18815	-0.048	-0.038	-0.026	-0.0563	-0.0335	-0.02	0.002	-0.019	-0.007	-0.0423	-0.041	-0.0125	0.179
5	0.211	0.178	0.209	0.179275	0.144935	0.337744	0.23	0.202	0.248	0.229	0.2135	0.18405	-0.025	-0.038	-0.037	-0.0482	-0.0262	-0.0235	0.12	0.123	0.131	0.3187	0.3206	0.2088	0.228	0.236	0.259	0.2275	0.3111	0.274	0.117	0.142	0.133	0.115	0.1325	0.2165	-0.048	-0.042	-0.025	-0.058	-0.0357	-0.0211	0.005	-0.019	-0.003	-0.0393	-0.0414	-0.0157	0.223
5.25	0.271	0.235	0.246	0.2121	0.17271	0.370266	0.286	0.261	0.282	0.274	0.2605	0.2159	-0.031	-0.04	-0.037	-0.0442	-0.0275	-0.0296	0.153	0.156	0.175	0.3756	0.3669	0.235	0.291	0.265	0.342	0.2564	0.3434	0.2794	0.157	0.168	0.169	0.153	0.161	0.24395	-0.046	-0.044	-0.025	-0.057	-0.0208	-0.0239	0.005	-0.02	-0.008	-0.0376	-0.0501	-0.0163	0.256
5.5	0.327	0.27	0.287	0.261085	0.2222	0.407282	0.322	0.288	0.291	0.2965	0.3025	0.24785	-0.033	-0.041	-0.038	-0.0497	-0.0272	-0.026	0.164	0.19	0.175	0.4126	0.4217	0.2801	0.306	0.323	0.319	0.2566	0.3748	0.3266	0.174	0.176	0.199	0.1765	0.175	0.2753	-0.052	-0.045	-0.024	-0.0466	-0.0187	-0.0239	0	-0.021	-0.008	-0.0379	-0.0726	-0.0214	0.32
5.75	0.367	0.326	0.362	0.31007	0.258055	0.4444	0.372	0.342	0.362	0.357	0.368	0.3142	-0.033	-0.042	-0.038	-0.0486	-0.027	-0.0277	0.213	0.228	0.207	0.4488	0.462	0.3212	0.359	0.348	0.358	0.3272	0.4013	0.3909	0.207	0.21	0.212	0.1995	0.2095	0.2897	-0.054	-0.045	-0.025	-0.0595	-0.0285	-0.0274	0.005	-0.022	-0.01	-0.0338	-0.0535	-0.0247	0.376
6	0.435	0.377	0.417	0.368145	0.311585	0.473488	0.416	0.377	0.405	0.4005	0.42	0.36805	-0.034	-0.044	-0.04	-0.0473	-0.0256	-0.0253	0.259	0.273	0.251	0.4791	0.4676	0.3388	0.397	0.376	0.41	0.3211	0.4146	0.3999	0.229	0.247	0.251	0.23	0.247	0.32275	-0.054	-0.049	-0.027	-0.055	-0.0271	-0.0302	0.004	-0.026	-0.012	-0.0351	-0.061	-0.0227	0.415
6.25	0.501	0.415	0.487	0.43026	0.35956	0.518382	0.481	0.473	0.469	0.465	0.4955	0.4454	-0.035	-0.045	-0.04	-0.0509	-0.0282	-0.0282	0.311	0.316	0.291	0.4801	0.4973	0.3495	0.419	0.405	0.448	0.3581	0.4571	0.4201	0.263	0.253	0.276	0.2595	0.262	0.34915	-0.058	-0.046	-0.028	-0.0548	-0.0323	-0.0323	0	-0.022	-0.012	-0.0331	-0.0633	-0.0175	0.497
6.5	0.533	0.467	0.514	0.49894	0.40299	0.56252	0.528	0.517	0.505	0.5065	0.54	0.49595	-0.035	-0.046	-0.041	-0.0504	-0.0272	-0.027	0.349	0.376	0.34	0.522	0.4984	0.3564	0.435	0.416	0.477	0.3837	0.4578	0.466	0.3	0.272	0.295	0.2875	0.2925	0.3711	-0.054	-0.056	-0.033	-0.0531	-0.0304	-0.0329	0.001	-0.024	-0.012	-0.0358	-0.0686	-0.0325	0.505
6.75	0.573	0.5	0.567	0.528735	0.44945	0.595042	0.541	0.573	0.54	0.5305	0.584	0.5446	-0.03	-0.045	-0.041	-0.0528	-0.0274	-0.0284	0.398	0.435	0.37	0.5091	0.5263	0.3724	0.454	0.456	0.501	0.4628	0.4705	0.4691	0.338	0.305	0.326	0.322	0.318	0.3962	-0.052	-0.055	-0.038	-0.0502	-0.0311	-0.0303	0.002	-0.023	-0.017	-0.0376	-0.0725	-0.0393	0.519
7	0.612	0.535	0.593	0.5757	0.47773	0.601101	0.571	0.602	0.563	0.557	0.6245	0.5792	-0.03	-0.047	-0.043	-0.0503	-0.0251	-0.0286	0.452	0.472	0.424	0.5579	0.5539	0.3662	0.489	0.462	0.531	0.446	0.4699	0.4998	0.374	0.342	0.364	0.359	0.3675	0.4247	-0.056	-0.05	-0.041	-0.0551	-0.0345	-0.0284	0.004	-0.026	-0.013	-0.0403	-0.0737	-0.0375	0.524
7.25	0.635	0.557	0.619	0.608525	0.51914	0.631502	0.592	0.606	0.606	0.589	0.638	0.6166	-0.025	-0.046	-0.042	-0.0474	-0.0272	-0.0273	0.495	0.502	0.468	0.5719	0.5549	0.398	0.523	0.506	0.538	0.51	0.5055	0.5446	0.382	0.371	0.387	0.3745	0.407	0.4503	-0.055	-0.059	-0.045	-0.0516	-0.0337	-0.027	0.004	-0.026	-0.014	-0.05	-0.0757	-0.0384	0.517
7.5	0.649	0.58	0.65	0.63327	0.55247	0.688517	0.636	0.638	0.632	0.624	0.6765	0.6359	-0.033	-0.047	-0.043	-0.0488	-0.0279	-0.0272	0.534	0.549	0.489	0.5669	0.5674	0.4165	0.541	0.517	0.567	0.5161	0.5317	0.5938	0.403	0.405	0.402	0.3925	0.4475	0.46725	-0.056	-0.057	-0.047	-0.0627	-0.0382	-0.0268	0.005	-0.023	-0.014	-0.0551	-0.0744	-0.0376	0.518
7.75	0.684	0.591	0.674	0.655995	0.56964	0.69685	0.614	0.678	0.661	0.6275	0.714	0.6745	-0.034	-0.049	-0.043	-0.05	-0.0276	-0.0302	0.559	0.57	0.512	0.5822	0.6178	0.4223	0.543	0.55	0.574	0.5279	0.5693	0.5411	0.429	0.433	0.424	0.4165	0.4675	0.48145	-0.059	-0.063	-0.049	-0.0625	-0.0374	-0.0264	0.004	-0.024	-0.015	-0.06	-0.0757	-0.0389	0.536
8	0.705	0.605	0.694	0.68579	0.57671	0.700789	0.652	0.665	0.656	0.644	0.7165	0.6894	-0.036	-0.048	-0.042	-0.0496	-0.0254	-0.0279	0.565	0.595	0.524	0.5884	0.6249	0.4459	0.599	0.553	0.595	0.5599	0.5868	0.5914	0.435	0.466	0.432	0.4235	0.502	0.49335	-0.051	-0.058	-0.048	-0.0682	-0.037	-0.0254	0.007	-0.026	-0.016	-0.0604	-0.0745	-0.0416	0.553
8.25	0.699	0.608	0.712	0.706495	0.588325	0.70291	0.665	0.685	0.694	0.6695	0.7185	0.72085	-0.036	-0.048	-0.042	-0.0485	-0.0278	-0.0289	0.584	0.624	0.526	0.5897	0.602	0.4614	0.593	0.59	0.61	0.537	0.5923	0.5663	0.436	0.462	0.457	0.4365	0.514	0.51635	-0.055	-0.066	-0.047	-0.0658	-0.0376	-0.0255	0.007	-0.024	-0.016	-0.0625	-0.0755	-0.0403	0.553
8.5	0.706	0.634	0.73	0.712555	0.59489	0.696951	0.633	0.723	0.683	0.648	0.74	0.7207	-0.037	-0.049	-0.042	-0.0489	-0.0261	-0.0286	0.627	0.627	0.553	0.6062	0.6309	0.5034	0.582	0.579	0.609	0.5501	0.6154	0.602	0.469	0.475	0.466	0.4575	0.5105	0.5159	-0.056	-0.056	-0.046	-0.0662	-0.0356	-0.0268	0.008	-0.027	-0.018	-0.0614	-0.0748	-0.0397	0.577
8.75	0.72	0.653	0.736	0.72518	0.61206	0.697758	0.673	0.722	0.724	0.6885	0.756	0.76445	-0.038	-0.048	-0.042	-0.0497	-0.0249	-0.0277	0.646	0.663	0.561	0.6133	0.6232	0.5082	0.619	0.621	0.625	0.5609	0.6421	0.6457	0.482	0.483	0.487	0.4745	0.518	0.53845	-0.059	-0.061	-0.044	-0.068	-0.0365	-0.0254	0.007	-0.023	-0.017	-0.0615	-0.0764	-0.0391	0.572
9	0.76	0.649	0.752	0.73528	0.626705	0.701192	0.69	0.704	0.718	0.694	0.7365	0.7744	-0.032	-0.049	-0.043	-0.0482	-0.0256	-0.0264	0.638	0.677	0.561	0.6239	0.6318	0.5466	0.599	0.617	0.658	0.5889	0.6331	0.6433	0.49	0.498	0.489	0.4795	0.5535	0.5463	-0.06	-0.062	-0.042	-0.0662	-0.0349	-0.0241	0.005	-0.029	-0.016	-0.0606	-0.0766	-0.0385	0.547
9.25	0.769	0.674	0.757	0.76356	0.63024	0.704222	0.722	0.746	0.688	0.695	0.7585	0.77795	-0.031	-0.048	-0.042	-0.0505	-0.0249	-0.0285	0.671	0.697	0.568	0.6046	0.6652	0.5448	0.629	0.639	0.664	0.6022	0.6423	0.6318	0.499	0.513	0.532	0.5055	0.576	0.56965	-0.055	-0.06	-0.042	-0.0671	-0.0353	-0.0236	0.006	-0.024	-0.016	-0.062	-0.0764	-0.0373	0.523
9.5	0.761	0.656	0.75	0.77063	0.6464	0.705334	0.729	0.752	0.761	0.735	0.7785	0.81295	-0.039	-0.049	-0.043	-0.0501	-0.0262	-0.0281	0.721	0.723	0.577	0.6113	0.6756	0.5622	0.627	0.636	0.675	0.6037	0.6389	0.6458	0.503	0.484	0.506	0.4945	0.581	0.56515	-0.059	-0.062	-0.042	-0.0693	-0.0338	-0.0235	0.01	-0.028	-0.012	-0.0616	-0.0765	-0.0391	0.553
9.75	0.763	0.687	0.761	0.763055	0.63933	0.704828	0.751	0.789	0.762	0.7465	0.8045	0.81105	-0.039	-0.049	-0.042	-0.052	-0.0246	-0.0283	0.742	0.726	0.6	0.6294	0.668	0.5728	0.658	0.656	0.668	0.6135	0.6293	0.6749	0.515	0.514	0.525	0.51	0.601	0.57555	-0.061	-0.055	-0.044	-0.0687	-0.0322	-0.0218	0.009	-0.024	-0.014	-0.0621	-0.0761	-0.0389	0.509
10	0.831	0.706	0.771	0.76962	0.6565	0.703768	0.774	0.753	0.75	0.752	0.7815	0.798	-0.04	-0.048	-0.043	-0.0508	-0.0267	-0.0278	0.765	0.734	0.59	0.6634	0.6891	0.5589	0.62	0.654	0.678	0.6273	0.6302	0.6657	0.553	0.534	0.525	0.529	0.624	0.57365	-0.06	-0.059	-0.042	-0.0695	-0.0327	-0.0234	0.009	-0.028	-0.013	-0.0618	-0.0748	-0.0364	0.539
10.25	0.856	0.725	0.803	0.80901	0.676195	0.709323	0.783	0.765	0.759	0.761	0.7845	0.7989	-0.04	-0.049	-0.043	-0.0522	-0.0269	-0.0294	0.745	0.747	0.582	0.7315	0.7593	0.5903	0.67	0.657	0.703	0.6164	0.6672	0.6783	0.538	0.555	0.488	0.503	0.6355	0.562	-0.06	-0.062	-0.042	-0.0701	-0.0311	-0.0246	0.009	-0.024	-0.013	-0.0637	-0.0756	-0.0284	0.504
10.5	0.859	0.717	0.8	0.837795	0.68882	0.711696	0.766	0.762	0.744	0.745	0.78	0.79065	-0.04	-0.049	-0.043	-0.0504	-0.0273	-0.0278	0.759	0.748	0.572	0.7677	0.7617	0.5975	0.671	0.683	0.738	0.6276	0.6734	0.6819	0.559	0.561	0.528	0.5335	0.647	0.5778	-0.059	-0.056	-0.043	-0.0698	-0.0325	-0.024	0.011	-0.026	-0.011	-0.0633	-0.0755	-0.0352	0.493
10.75	0.841	0.722	0.821	0.837795	0.68882	0.712707	0.766	0.765	0.736	0.741	0.779	0.78605	-0.04	-0.049	-0.043	-0.0515	-0.0235	-0.0278	0.751	0.753	0.624	0.7798	0.7669	0.6263	0.674	0.648	0.784	0.6337	0.7074	0.7181	0.569	0.575	0.493	0.521	0.6535	0.5516	-0.06	-0.059	-0.044	-0.0708	-0.0313	-0.023	0.012	-0.026	-0.012	-0.064	-0.0734	-0.0366	0.475
11	0.841	0.715	0.816	0.83931	0.695385	0.716494	0.761	0.761	0.747	0.744	0.7675	0.7894	-0.041	-0.05	-0.042	-0.0526	-0.0261	-0.0291	0.778	0.81	0.609	0.7865	0.7397	0.6221	0.672	0.684	0.778	0.674	0.7337	0.7496	0.575	0.572	0.472	0.5135	0.637	0.52465	-0.059	-0.064	-0.044	-0.0711	-0.0325	-0.0227	0.009	-0.02	-0.012	-0.0628	-0.075	-0.0359	0.516
11.25	0.771	0.697	0.796	0.836785	0.693365	0.711898	0.737	0.733	0.751	0.734	0.751	0.78775	-0.041	-0.049	-0.043	-0.0531	-0.0276	-0.0283	0.773	0.836	0.645	0.7675	0.7107	0.6462	0.66	0.68	0.798	0.6614	0.7262	0.7532	0.601	0.527	0.459	0.52	0.6295	0.52745	-0.06	-0.064	-0.043	-0.0715	-0.0327	-0.0228	0.008	-0.025	-0.011	-0.064	-0.0741	-0.0363	0.505
11.5	0.783	0.692	0.788	0.791335	0.676195	0.703919	0.733	0.737	0.755	0.734	0.752	0.787	-0.041	-0.049	-0.042	-0.0521	-0.025	-0.0285	0.787	0.81	0.675	0.724	0.7333	0.6453	0.705	0.698	0.81	0.6807	0.7499	0.7456	0.565	0.514	0.464	0.5045	0.6115	0.5306	-0.059	-0.058	-0.043	-0.0717	-0.0325	-0.0216	0.01	-0.022	-0.01	-0.0634	-0.0746	-0.0353	0.549
11.75	0.789	0.696	0.786	0.793355	0.67064	0.696749	0.738	0.743	0.759	0.7385	0.7545	0.78645	-0.041	-0.049	-0.042	-0.0514	-0.024	-0.0288	0.762	0.819	0.681	0.6938	0.7394	0.6443	0.725	0.704	0.773	0.6766	0.7493	0.7457	0.57	0.515	0.512	0.531	0.6145	0.5428	-0.059	-0.06	-0.043	-0.0725	-0.0326	-0.0211	0.007	-0.023	-0.011	-0.0636	-0.0735	-0.0357	0.541
12	0.796	0.699	0.792	0.795375	0.67165	0.693819	0.742	0.743	0.759	0.7405	0.7545	0.78245	-0.041	-0.048	-0.042	-0.0532	-0.0249	-0.0287	0.758	0.802	0.701	0.6875	0.7135	0.6253	0.694	0.708	0.767	0.7063	0.7525	0.7435	0.56	0.546	0.547	0.5435	0.616	0.5628	-0.061	-0.064	-0.041	-0.0726	-0.0321	-0.0209	0.01	-0.022	-0.009	-0.0622	-0.0739	-0.0364	0.527
12.25	0.804	0.703	0.791	0.80194	0.676195	0.693113	0.742	0.744	0.763	0.7425	0.7545	0.7803	-0.042	-0.048	-0.042	-0.0524	-0.0251	-0.0273	0.754	0.763	0.665	0.683	0.7173	0.6163	0.73	0.719	0.756	0.7076	0.7252	0.7419	0.56	0.568	0.564	0.552	0.6345	0.579	-0.06	-0.063	-0.04	-0.0738	-0.0322	-0.0218	0.01	-0.019	-0.009	-0.0633	-0.0727	-0.0349	0.54
12.5	0.806	0.698	0.792	0.805475	0.678215	0.689022	0.74	0.744	0.766	0.743	0.752	0.7798	-0.04	-0.048	-0.041	-0.052	-0.0243	-0.0281	0.738	0.764	0.661	0.6894	0.6851	0.5847	0.755	0.712	0.752	0.698	0.7354	0.7566	0.562	0.565	0.563	0.5525	0.636	0.57405	-0.061	-0.055	-0.04	-0.0729	-0.0317	-0.0217	0.013	-0.016	-0.007	-0.0622	-0.0722	-0.0357	0.536
12.75	0.805	0.698	0.791	0.80699	0.67468	0.683719	0.738	0.741	0.764	0.741	0.749	0.7763	-0.039	-0.049	-0.041	-0.0524	-0.026	-0.0283	0.738	0.766	0.657	0.696	0.6818	0.5784	0.754	0.703	0.733	0.6963	0.7415	0.7579	0.558	0.577	0.542	0.54	0.6415	0.56735	-0.061	-0.06	-0.04	-0.0742	-0.0309	-0.0213	0.014	-0.021	-0.009	-0.0615	-0.0723	-0.0365	0.478
13	0.802	0.689	0.778	0.80598	0.673165	0.678518	0.734	0.74	0.76	0.737	0.745	0.7703	-0.038	-0.049	-0.041	-0.0524	-0.0242	-0.0285	0.743	0.769	0.658	0.6977	0.677	0.5769	0.728	0.698	0.728	0.6647	0.7583	0.7573	0.534	0.577	0.535	0.5245	0.6135	0.55775	-0.063	-0.063	-0.041	-0.0746	-0.0311	-0.0207	0.012	-0.019	-0.007	-0.0618	-0.0733	-0.0359	0.459
13.25	0.802	0.679	0.767	0.7979	0.66963	0.675337	0.731	0.737	0.758	0.7345	0.7415	0.76575	-0.035	-0.048	-0.041	-0.0534	-0.0253	-0.0263	0.741	0.768	0.663	0.696	0.6716	0.5888	0.72	0.689	0.727	0.6757	0.7636	0.7488	0.55	0.532	0.535	0.5325	0.5915	0.56275	-0.062	-0.063	-0.042	-0.0751	-0.0318	-0.0205	0.015	-0.019	-0.008	-0.0616	-0.0722	-0.0358	0.443
13.5	0.799	0.676	0.756	0.792345	0.662055	0.669883	0.722	0.732	0.75	0.726	0.735	0.7585	-0.035	-0.048	-0.04	-0.0532	-0.0245	-0.028	0.74	0.766	0.667	0.6947	0.6663	0.5883	0.719	0.686	0.725	0.666	0.7437	0.7275	0.546	0.547	0.543	0.5345	0.5945	0.5634	-0.06	-0.062	-0.042	-0.075	-0.0319	-0.0189	0.014	-0.016	-0.007	-0.0622	-0.0715	-0.0354	0.48
13.75	0.795	0.672	0.753	0.785275	0.6565	0.66256	0.727	0.727	0.745	0.726	0.7285	0.75205	-0.039	-0.048	-0.041	-0.0537	-0.0249	-0.0265	0.738	0.759	0.671	0.6973	0.6602	0.586	0.715	0.683	0.722	0.651	0.7315	0.7329	0.54	0.566	0.523	0.5215	0.603	0.5502	-0.062	-0.053	-0.042	-0.0755	-0.0309	-0.0185	0.011	-0.017	-0.008	-0.0622	-0.0713	-0.0349	0.504
14	0.791	0.665	0.744	0.78174	0.648925	0.654632	0.718	0.723	0.741	0.7195	0.7235	0.7475	-0.036	-0.048	-0.04	-0.0532	-0.0251	-0.0272	0.735	0.751	0.673	0.6846	0.6519	0.5885	0.705	0.679	0.719	0.649	0.7339	0.7374	0.534	0.551	0.541	0.5275	0.611	0.5553	-0.061	-0.058	-0.042	-0.0762	-0.0305	-0.0189	0.016	-0.015	-0.007	-0.0619	-0.0718	-0.0356	0.484
14.25	0.781	0.659	0.741	0.775175	0.64236	0.652713	0.717	0.721	0.735	0.716	0.7195	0.7399	-0.035	-0.047	-0.04	-0.0541	-0.0246	-0.0249	0.726	0.741	0.667	0.674	0.6471	0.5966	0.697	0.677	0.712	0.6458	0.7243	0.7122	0.535	0.557	0.527	0.521	0.6055	0.5485	-0.062	-0.06	-0.041	-0.0763	-0.0304	-0.0187	0.013	-0.017	-0.007	-0.0613	-0.0713	-0.0361	0.509
14.5	0.776	0.652	0.733	0.76861	0.63832	0.653824	0.708	0.715	0.728	0.708	0.713	0.7336	-0.034	-0.047	-0.04	-0.0526	-0.0242	-0.0272	0.719	0.735	0.658	0.6636	0.641	0.5994	0.698	0.676	0.707	0.6485	0.7055	0.7064	0.537	0.542	0.526	0.5215	0.6015	0.54625	-0.062	-0.063	-0.041	-0.0765	-0.0302	-0.0178	0.014	-0.013	-0.007	-0.0614	-0.0716	-0.0359	0.51
14.75	0.771	0.648	0.726	0.762045	0.627715	0.646602	0.704	0.713	0.723	0.7035	0.7085	0.72785	-0.038	-0.047	-0.04	-0.052	-0.0244	-0.0259	0.712	0.727	0.651	0.6561	0.6353	0.5881	0.69	0.672	0.704	0.6546	0.7012	0.7018	0.538	0.536	0.545	0.5315	0.596	0.55485	-0.061	-0.063	-0.04	-0.0763	-0.0294	-0.0182	0.016	-0.015	-0.007	-0.0615	-0.071	-0.0348	0.527
15	0.762	0.644	0.719	0.755985	0.62216	0.643016	0.699	0.707	0.719	0.699	0.703	0.7228	-0.04	-0.044	-0.039	-0.0534	-0.0245	-0.0269	0.709	0.718	0.648	0.647	0.6274	0.5895	0.682	0.672	0.701	0.6781	0.6925	0.6946	0.54	0.558	0.534	0.527	0.6005	0.5498	-0.06	-0.063	-0.039	-0.0775	-0.0298	-0.0174	0.019	-0.015	-0.007	-0.0614	-0.0707	-0.0356	0.509
15.25	0.758	0.641	0.715	0.747905	0.623675	0.643622	0.694	0.699	0.714	0.694	0.6955	0.71505	-0.041	-0.044	-0.039	-0.0537	-0.0242	-0.0256	0.703	0.717	0.644	0.641	0.6178	0.5883	0.682	0.672	0.697	0.6781	0.6841	0.6899	0.533	0.585	0.538	0.5255	0.6155	0.5471	-0.063	-0.06	-0.039	-0.0776	-0.0296	-0.0165	0.017	-0.012	-0.007	-0.0616	-0.0702	-0.0359	0.49
15.5	0.755	0.645	0.709	0.743865	0.619635	0.640138	0.687	0.696	0.709	0.688	0.692	0.71045	-0.04	-0.045	-0.039	-0.0533	-0.0234	-0.0266	0.694	0.704	0.635	0.6385	0.6093	0.5802	0.68	0.668	0.693	0.6707	0.6754	0.686	0.532	0.565	0.542	0.527	0.6045	0.5486	-0.062	-0.052	-0.039	-0.0776	-0.0272	-0.0157	0.022	-0.009	-0.007	-0.0609	-0.0708	-0.0341	0.48
15.75	0.751	0.638	0.703	0.73932	0.61913	0.637462	0.688	0.693	0.706	0.687	0.6885	0.7048	-0.04	-0.045	-0.038	-0.0531	-0.0253	-0.0249	0.687	0.701	0.633	0.6342	0.6006	0.5839	0.679	0.665	0.691	0.6563	0.6715	0.6845	0.526	0.566	0.542	0.524	0.6045	0.5452	-0.062	-0.058	-0.038	-0.078	-0.0285	-0.0146	0.017	-0.013	-0.006	-0.0606	-0.0696	-0.0361	0.479
16	0.741	0.635	0.7	0.73427	0.611555	0.633421	0.686	0.686	0.698	0.682	0.682	0.6974	-0.039	-0.047	-0.038	-0.0527	-0.0231	-0.026	0.679	0.69	0.625	0.6299	0.5961	0.5762	0.681	0.66	0.688	0.6553	0.6719	0.6828	0.526	0.558	0.539	0.5225	0.598	0.54485	-0.062	-0.059	-0.038	-0.0789	-0.0288	-0.0138	0.02	-0.01	-0.005	-0.061	-0.07	-0.0212	0.475
16.25	0.738	0.636	0.7	0.727705	0.61408	0.636451	0.677	0.679	0.698	0.6775	0.6765	0.69725	-0.039	-0.046	-0.037	-0.0536	-0.0242	-0.0255	0.675	0.686	0.621	0.6233	0.5905	0.5782	0.679	0.658	0.685	0.6487	0.6656	0.6752	0.519	0.557	0.54	0.5195	0.5955	0.54225	-0.062	-0.061	-0.038	-0.0789	-0.0289	-0.0146	0.02	-0.012	-0.005	-0.061	-0.0689	-0.0346	0.469
16.5	0.728	0.635	0.702	0.72619	0.62014	0.641148	0.683	0.674	0.692	0.6775	0.674	0.6966	-0.039	-0.046	-0.037	-0.0539	-0.0237	-0.0256	0.668	0.68	0.617	0.62	0.5913	0.5773	0.678	0.653	0.681	0.6479	0.6631	0.6721	0.519	0.553	0.539	0.519	0.5935	0.5393	-0.062	-0.062	-0.038	-0.0793	-0.0291	-0.0132	0.022	-0.01	-0.005	-0.0608	-0.0691	-0.0234	0.464
16.75	0.722	0.636	0.708	0.72215	0.620645	0.642158	0.694	0.684	0.698	0.686	0.6755	0.70245	-0.039	-0.046	-0.037	-0.0531	-0.0253	-0.0236	0.665	0.672	0.617	0.6226	0.5949	0.5724	0.671	0.651	0.678	0.6439	0.6622	0.6689	0.515	0.556	0.538	0.5165	0.592	0.53795	-0.062	-0.062	-0.04	-0.0793	-0.0289	-0.0136	0.022	-0.009	-0.006	-0.0606	-0.0686	-0.0336	0.463
17	0.724	0.646	0.713	0.72215	0.62014	0.641703	0.705	0.702	0.709	0.697	0.6845	0.7112	-0.038	-0.046	-0.037	-0.0527	-0.0232	-0.0253	0.658	0.668	0.624	0.6174	0.597	0.5683	0.671	0.649	0.675	0.6442	0.6583	0.664	0.514	0.555	0.537	0.5155	0.589	0.53745	-0.06	-0.063	-0.04	-0.0797	-0.0282	-0.0136	0.024	-0.008	-0.006	-0.0602	-0.0691	-0.0342	0.459
17.25	0.721	0.651	0.711	0.725685	0.624685	0.638774	0.706	0.708	0.717	0.7015	0.686	0.7211	-0.039	-0.045	-0.037	-0.0531	-0.0241	-0.0237	0.653	0.661	0.625	0.6163	0.5915	0.5676	0.664	0.644	0.671	0.6401	0.6571	0.6626	0.512	0.559	0.526	0.509	0.5895	0.52735	-0.062	-0.058	-0.04	-0.0794	-0.0277	-0.0128	0.025	-0.009	-0.006	-0.0601	-0.0681	-0.0338	0.457
17.5	0.731	0.653	0.713	0.72316	0.62721	0.638875	0.702	0.709	0.719	0.7005	0.69	0.7255	-0.038	-0.045	-0.037	-0.0514	-0.0228	-0.0245	0.649	0.658	0.633	0.6217	0.5902	0.5697	0.659	0.641	0.667	0.6313	0.6569	0.6599	0.51	0.554	0.53	0.51	0.582	0.52945	-0.063	-0.049	-0.041	-0.0801	-0.0281	-0.0127	0.024	-0.008	-0.005	-0.0598	-0.0686	-0.0344	0.453
17.75	0.741	0.648	0.718	0.72922	0.62923	0.640491	0.704	0.712	0.716	0.7	0.6935	0.72215	-0.039	-0.046	-0.037	-0.0536	-0.0231	-0.0233	0.647	0.671	0.633	0.62	0.5917	0.5681	0.654	0.64	0.663	0.6285	0.6558	0.6587	0.508	0.55	0.531	0.5095	0.578	0.5286	-0.063	-0.054	-0.04	-0.0788	-0.0278	-0.0101	0.021	-0.01	-0.005	-0.0607	-0.0681	-0.0347	0.45
18	0.741	0.651	0.721	0.736795	0.626705	0.639734	0.708	0.711	0.718	0.703	0.6935	0.72025	-0.038	-0.044	-0.036	-0.0534	-0.0229	-0.0242	0.647	0.678	0.632	0.6188	0.6023	0.5649	0.647	0.633	0.66	0.6278	0.654	0.654	0.504	0.542	0.524	0.504	0.569	0.52525	-0.062	-0.058	-0.04	-0.08	-0.0278	-0.0096	0.026	-0.008	-0.004	-0.0604	-0.0685	-0.0334	0.451
18.25	0.746	0.649	0.718	0.73831	0.626705	0.637765	0.728	0.701	0.717	0.7125	0.6895	0.71835	-0.036	-0.042	-0.034	-0.0528	-0.0227	-0.0236	0.656	0.674	0.634	0.6179	0.5987	0.5676	0.646	0.632	0.657	0.6238	0.653	0.6517	0.499	0.541	0.522	0.5005	0.5675	0.52205	-0.062	-0.06	-0.04	-0.0802	-0.0273	-0.0095	0.019	-0.009	-0.005	-0.0603	-0.0681	-0.0333	0.448
18.5	0.745	0.648	0.718	0.73932	0.625695	0.636755	0.724	0.698	0.716	0.71	0.6875	0.71555	-0.037	-0.045	-0.035	-0.0531	-0.0221	-0.0234	0.661	0.677	0.635	0.6171	0.5994	0.5618	0.642	0.631	0.656	0.6179	0.6523	0.6507	0.495	0.528	0.514	0.4945	0.5605	0.5167	-0.061	-0.06	-0.038	-0.0797	-0.0268	-0.0093	0.026	-0.008	-0.005	-0.0592	-0.0679	-0.0344	0.447
18.75	0.745	0.646	0.715	0.738815	0.623675	0.635593	0.708	0.698	0.713	0.7005	0.687	0.7122	-0.037	-0.043	-0.034	-0.0531	-0.023	-0.023	0.66	0.677	0.636	0.6167	0.596	0.562	0.637	0.627	0.652	0.6168	0.6518	0.6484	0.489	0.519	0.514	0.4915	0.554	0.51615	-0.061	-0.059	-0.037	-0.0794	-0.0268	-0.008	0.023	-0.008	-0.005	-0.0594	-0.0671	-0.0334	0.445
19	0.743	0.646	0.705	0.7373	0.621655	0.633624	0.697	0.699	0.707	0.692	0.687	0.7088	-0.038	-0.043	-0.035	-0.0507	-0.0213	-0.0227	0.662	0.679	0.637	0.6175	0.5976	0.5552	0.627	0.619	0.649	0.6161	0.6482	0.649	0.487	0.517	0.513	0.49	0.5505	0.5148	-0.06	-0.056	-0.039	-0.08	-0.0265	-0.0072	0.03	-0.013	-0.005	-0.0591	-0.068	-0.0331	0.448
19.25	0.738	0.639	0.709	0.73124	0.62418	0.635896	0.695	0.697	0.701	0.688	0.6865	0.7058	-0.039	-0.04	-0.035	-0.0517	-0.0227	-0.0215	0.66	0.676	0.639	0.6182	0.5972	0.5562	0.617	0.617	0.643	0.6182	0.6436	0.6468	0.486	0.52	0.508	0.487	0.5495	0.5106	-0.064	-0.055	-0.04	-0.0792	-0.0264	-0.0067	0.028	-0.006	-0.005	-0.0595	-0.0673	-0.0337	0.441
19.5	0.738	0.632	0.71	0.730735	0.62014	0.635896	0.701	0.695	0.698	0.6895	0.6845	0.7038	-0.038	-0.043	-0.035	-0.0522	-0.0215	-0.0222	0.659	0.674	0.636	0.6152	0.5955	0.557	0.622	0.61	0.641	0.6174	0.6437	0.643	0.483	0.518	0.506	0.4845	0.5475	0.50835	-0.064	-0.06	-0.042	-0.0799	-0.0261	-0.006	0.033	-0.003	-0.006	-0.0593	-0.0673	-0.0339	0.443
19.75	0.737	0.625	0.709	0.73124	0.614585	0.634078	0.697	0.695	0.695	0.686	0.683	0.70165	-0.039	-0.045	-0.037	-0.0514	-0.0222	-0.0221	0.656	0.672	0.634	0.6153	0.5982	0.5579	0.616	0.61	0.638	0.6215	0.6421	0.6415	0.482	0.515	0.498	0.48	0.544	0.50275	-0.065	-0.061	-0.043	-0.0805	-0.0257	-0.005	0.032	-0.007	-0.005	-0.059	-0.0671	-0.0309	0.444
20	0.735	0.622	0.703	0.73023	0.61004	0.634078	0.695	0.696	0.693	0.684	0.683	0.701	-0.037	-0.04	-0.036	-0.0517	-0.0204	-0.0225	0.657	0.669	0.645	0.6185	0.5998	0.5563	0.618	0.617	0.637	0.6182	0.6425	0.6392	0.48	0.511	0.499	0.4795	0.539	0.50255	-0.065	-0.064	-0.042	-0.0803	-0.0258	-0.0041	0.017	-0.008	-0.003	-0.0585	-0.067	-0.0333	0.442
20.25	0.735	0.621	0.701	0.72619	0.608525	0.635997	0.692	0.69	0.691	0.6815	0.679	0.7013	-0.037	-0.045	-0.036	-0.0519	-0.0221	-0.0207	0.655	0.669	0.644	0.6148	0.5959	0.5537	0.621	0.619	0.636	0.6169	0.6408	0.6367	0.48	0.502	0.494	0.477	0.532	0.4999	-0.065	-0.064	-0.04	-0.0804	-0.0249	-0.0041	0.02	-0.012	-0.003	-0.059	-0.0668	-0.0329	0.441
20.5	0.736	0.62	0.699	0.72518	0.607515	0.635896	0.693	0.685	0.685	0.679	0.6785	0.69885	-0.037	-0.045	-0.036	-0.0523	-0.0201	-0.0221	0.652	0.665	0.637	0.6123	0.6013	0.5503	0.628	0.613	0.638	0.6192	0.6337	0.6338	0.471	0.498	0.494	0.4725	0.5275	0.49835	-0.065	-0.062	-0.04	-0.0799	-0.0254	-0.0027	0.023	-0.007	-0.004	-0.0588	-0.0671	-0.0304	0.438
20.75	0.735	0.614	0.697	0.724675	0.60499	0.635846	0.693	0.683	0.678	0.6755	0.6755	0.69595	-0.037	-0.045	-0.036	-0.0504	-0.0213	-0.0205	0.651	0.659	0.632	0.614	0.5998	0.5501	0.631	0.61	0.644	0.625	0.6358	0.6333	0.474	0.497	0.491	0.4725	0.525	0.49705	-0.064	-0.064	-0.04	-0.0801	-0.0249	-0.0028	0.024	-0.013	-0.002	-0.0591	-0.066	-0.0332	0.438
21	0.731	0.612	0.693	0.72316	0.602465	0.636401	0.692	0.681	0.675	0.6735	0.6735	0.69475	-0.038	-0.044	-0.036	-0.0517	-0.0207	-0.0209	0.652	0.659	0.63	0.614	0.6012	0.5465	0.636	0.613	0.646	0.6347	0.6341	0.6275	0.47	0.491	0.489	0.4695	0.5195	0.4937	-0.066	-0.06	-0.039	-0.0804	-0.0245	-0.0022	0.025	-0.008	-0.004	-0.0582	-0.0666	-0.0335	0.436
21.25	0.732	0.612	0.692	0.71912	0.600445	0.63736	0.692	0.682	0.675	0.6735	0.6735	0.69615	-0.037	-0.045	-0.035	-0.0513	-0.0207	-0.0191	0.649	0.654	0.626	0.6154	0.604	0.5416	0.639	0.616	0.646	0.6416	0.6366	0.6307	0.471	0.49	0.485	0.468	0.518	0.4913	-0.065	-0.054	-0.039	-0.0808	-0.0247	-0.0014	0.021	-0.008	-0.002	-0.0587	-0.066	-0.0322	0.437
21.5	0.729	0.611	0.691	0.71912	0.598425	0.635997	0.69	0.682	0.677	0.6735	0.672	0.69715	-0.038	-0.046	-0.036	-0.0517	-0.0201	-0.0197	0.645	0.654	0.624	0.6156	0.6011	0.54	0.635	0.62	0.645	0.6447	0.641	0.6326	0.469	0.485	0.481	0.465	0.5135	0.4863	-0.066	-0.055	-0.038	-0.0805	-0.0246	0.0049	0.024	-0.008	-0.002	-0.0573	-0.0664	-0.0322	0.435
21.75	0.729	0.609	0.691	0.7171	0.596405	0.634532	0.691	0.681	0.675	0.673	0.67	0.69655	-0.037	-0.046	-0.035	-0.0512	-0.0199	-0.0199	0.644	0.652	0.622	0.6153	0.5989	0.5379	0.644	0.626	0.646	0.639	0.6431	0.6349	0.467	0.482	0.479	0.463	0.5115	0.4852	-0.066	-0.057	-0.038	-0.0803	-0.0238	0.001	0.023	-0.007	-0.003	-0.0577	-0.0655	-0.0316	0.434
22	0.729	0.607	0.695	0.7171	0.59489	0.634633	0.689	0.679	0.676	0.6725	0.6695	0.6986	-0.037	-0.046	-0.034	-0.0498	-0.0192	-0.0197	0.644	0.644	0.623	0.6157	0.5987	0.5336	0.645	0.628	0.648	0.6347	0.648	0.637	0.467	0.485	0.476	0.4615	0.5105	0.4821	-0.066	-0.061	-0.038	-0.0802	-0.0235	0.0029	0.028	-0.006	-0.003	-0.0569	-0.0655	-0.0327	0.435
22.25	0.727	0.611	0.694	0.71912	0.59287	0.633724	0.692	0.679	0.674	0.673	0.67	0.6962	-0.036	-0.046	-0.033	-0.0498	-0.0196	-0.0189	0.643	0.643	0.626	0.6137	0.6003	0.53	0.653	0.628	0.653	0.6331	0.651	0.6408	0.469	0.48	0.477	0.463	0.505	0.4834	-0.067	-0.059	-0.038	-0.0803	-0.0236	0.002	0.04	-0.006	-0.003	-0.0572	-0.0657	-0.0323	0.436
22.5	0.727	0.607	0.692	0.717605	0.59691	0.636047	0.692	0.683	0.677	0.6745	0.6715	0.69785	-0.036	-0.045	-0.032	-0.0517	-0.0182	-0.0193	0.639	0.642	0.629	0.6151	0.6005	0.5321	0.662	0.63	0.654	0.632	0.656	0.6442	0.469	0.481	0.474	0.4615	0.5055	0.48015	-0.068	-0.057	-0.037	-0.0795	-0.0228	0.0039	0.029	-0.004	-0.002	-0.0567	-0.0657	-0.032	0.437
22.75	0.725	0.61	0.687	0.716595	0.595395	0.637259	0.694	0.687	0.678	0.676	0.6745	0.6972	-0.035	-0.045	-0.032	-0.0511	-0.019	-0.0182	0.641	0.645	0.63	0.6152	0.5993	0.5265	0.659	0.629	0.654	0.6324	0.6568	0.6479	0.467	0.478	0.472	0.4595	0.501	0.47915	-0.068	-0.06	-0.037	-0.0795	-0.0229	0.0043	0.031	-0.005	-0.001	-0.0566	-0.065	-0.0315	0.435
23	0.723	0.607	0.688	0.71306	0.59792	0.638976	0.693	0.688	0.679	0.676	0.6735	0.6982	-0.035	-0.042	-0.032	-0.0507	-0.0185	-0.018	0.642	0.643	0.631	0.6129	0.6004	0.5273	0.667	0.638	0.65	0.6306	0.6583	0.6471	0.47	0.471	0.468	0.459	0.4965	0.47615	-0.067	-0.061	-0.037	-0.0807	-0.0224	0.0052	0.035	0	0.001	-0.0565	-0.0655	-0.032	0.437
23.25	0.719	0.603	0.685	0.712555	0.596405	0.637967	0.695	0.686	0.678	0.6765	0.673	0.6986	-0.036	-0.046	-0.033	-0.0489	-0.0191	-0.0176	0.642	0.64	0.629	0.6144	0.5996	0.5232	0.666	0.636	0.649	0.6373	0.6587	0.6488	0.472	0.465	0.462	0.457	0.4925	0.4732	-0.069	-0.063	-0.042	-0.0802	-0.0225	0.0061	0.027	0.002	0.005	-0.0562	-0.0653	-0.0321	0.442
23.5	0.721	0.607	0.689	0.70902	0.5959	0.640845	0.693	0.683	0.676	0.6745	0.672	0.6977	-0.037	-0.046	-0.033	-0.0505	-0.0188	-0.0192	0.64	0.637	0.626	0.6145	0.5998	0.5228	0.666	0.637	0.647	0.6387	0.6561	0.6494	0.471	0.465	0.464	0.4575	0.49	0.472	-0.068	-0.062	-0.042	-0.0796	-0.0218	0.008	0.031	-0.003	0.006	-0.0571	-0.0651	-0.0297	0.441
23.75	0.722	0.604	0.687	0.71205	0.59691	0.639582	0.691	0.684	0.672	0.6715	0.671	0.6968	-0.037	-0.046	-0.032	-0.0502	-0.017	-0.0164	0.639	0.633	0.626	0.6162	0.6029	0.5213	0.669	0.639	0.644	0.6366	0.6548	0.6469	0.468	0.462	0.461	0.4545	0.4885	0.47215	-0.068	-0.062	-0.04	-0.0789	-0.021	0.0083	0.031	0.001	0.006	-0.0558	-0.0654	-0.0314	0.441
24	0.722	0.604	0.687	0.711545	0.596405	0.641653	0.691	0.684	0.672	0.6715	0.671	0.6976	-0.037	-0.046	-0.032	-0.0501	-0.018	-0.0175	0.639	0.633	0.626	0.6145	0.5984	0.5217	0.669	0.639	0.644	0.6393	0.6542	0.6486	0.468	0.462	0.461	0.4545	0.4885	0.4707	-0.068	-0.062	-0.04	-0.0788	-0.0208	0.0097	0.031	0.001	0.006	-0.0559	-0.0649	-0.0209	0.441
[truncated: 89 more columns]

## Sheet: Efm NCTC 12202 aerobic
Time (hr)	All nitrogen	All nitrogen	All nitrogen	All nitrogen	All nitrogen	All nitrogen	All nitrogen	All nitrogen	All nitrogen	No alanine	No alanine	No alanine	No alanine	No alanine	No alanine	No arginine	No arginine	No arginine	No arginine	No arginine	No arginine	No asparagine	No asparagine	No asparagine	No asparagine	No asparagine	No asparagine	No aspartate	No aspartate	No aspartate	No aspartate	No aspartate	No aspartate	No cysteine	No cysteine	No cysteine	No cysteine	No cysteine	No cysteine	No glutamate	No glutamate	No glutamate	No glutamate	No glutamate	No glutamate	No glycine	No glycine	No glycine	No glycine
	Expt 1	Expt 1	Expt 1	Expt 2	Expt 2	Expt 2	Expt 3	Expt 3	Expt 3	Expt 1	Expt 1	Expt 1	Expt 3	Expt 3	Expt 3	Expt 1	Expt 1	Expt 1	Expt 3	Expt 3	Expt 3	Expt 1	Expt 1	Expt 1	Expt 3	Expt 3	Expt 3	Expt 1	Expt 1	Expt 1	Expt 3	Expt 3	Expt 3	Expt 1	Expt 1	Expt 1	Expt 3	Expt 3	Expt 3	Expt 1	Expt 1	Expt 1	Expt 3	Expt 3	Expt 3	Expt 1	Expt 1	Expt 1	Expt 3
0	0.1734	0.1747	0.1692	0.1774	0.1809	0.1836	0.1233	0.1254	0.1535	0.1767	0.1775	0.1713	0.1262	0.1353	0.151	0.1752	0.1738	0.1742	0.1633	0.1635	0.163	0.1768	0.1743	0.1664	0.13	0.1315	0.1302	0.1699	0.1663	0.1771	0.136	0.135	0.135	0.1784	0.1694	0.1673	0.1331	0.1318	0.1329	0.1688	0.1674	0.1714	0.1689	0.15895	0.17555	0.1739	0.1848	0.1707	0.1605
0.25	0.1681	0.1744	0.1714	0.1734	0.1822	0.175	0.1341	0.1376	0.1641	0.1799	0.1753	0.1727	0.1415	0.148	0.1484	0.1759	0.1748	0.1761	0.16395	0.16435	0.16445	0.175	0.1752	0.1717	0.1406	0.1414	0.1384	0.172	0.1692	0.1727	0.147	0.145	0.143	0.1872	0.1685	0.1677	0.1433	0.1409	0.1414	0.1673	0.1648	0.1716	0.16825	0.15835	0.17325	0.1768	0.1846	0.1699	0.1619
0.5	0.1701	0.1732	0.1715	0.1767	0.1799	0.1798	0.1233	0.1254	0.1535	0.1842	0.1824	0.1768	0.1262	0.1353	0.151	0.1746	0.1681	0.1679	0.16115	0.16035	0.157	0.1727	0.1725	0.1684	0.13	0.1315	0.1302	0.1749	0.1686	0.1769	0.136	0.135	0.135	0.1845	0.1738	0.1702	0.1331	0.1318	0.1329	0.177	0.1684	0.172	0.1733	0.1593	0.175	0.1775	0.1916	0.169	0.166
0.75	0.1768	0.1768	0.1734	0.1758	0.1804	0.1801	0.1242	0.1277	0.1557	0.1799	0.1848	0.1963	0.1275	0.1365	0.1392	0.1759	0.1746	0.1739	0.1652	0.16425	0.16325	0.1879	0.1823	0.1707	0.132	0.1337	0.1329	0.1759	0.1753	0.1781	0.139	0.137	0.136	0.1855	0.1785	0.1752	0.1343	0.1333	0.1351	0.1826	0.1757	0.1789	0.17955	0.1647	0.17745	0.1762	0.1914	0.1712	0.1669
1	0.1871	0.1825	0.1794	0.1836	0.1866	0.1853	0.1273	0.1307	0.1571	0.1807	0.1885	0.1866	0.129	0.1394	0.1531	0.1756	0.1807	0.1749	0.1654	0.16715	0.1668	0.1869	0.1867	0.1755	0.1348	0.1369	0.1366	0.176	0.1723	0.1793	0.142	0.141	0.14	0.185	0.1789	0.1739	0.1374	0.1357	0.1373	0.1743	0.1768	0.178	0.17495	0.16615	0.1813	0.1745	0.1917	0.1722	0.166125
1.25	0.185	0.1846	0.182	0.1846	0.1848	0.1842	0.1325	0.1366	0.1619	0.1812	0.1817	0.189	0.1329	0.1452	0.1487	0.1766	0.1805	0.1781	0.16735	0.16755	0.1683	0.1882	0.1941	0.1848	0.1412	0.1425	0.1422	0.1742	0.175	0.1837	0.148	0.148	0.147	0.1867	0.1826	0.1792	0.1425	0.1412	0.1429	0.1776	0.1766	0.1799	0.17755	0.1683	0.18495	0.175	0.1899	0.1736	0.1678
1.5	0.1936	0.1975	0.1913	0.1913	0.188	0.1904	0.139	0.1423	0.1646	0.185	0.1855	0.1878	0.1382	0.153	0.156	0.1809	0.1872	0.1834	0.17085	0.17305	0.1743	0.1973	0.1981	0.1976	0.1478	0.1489	0.1501	0.1807	0.1766	0.1889	0.157	0.158	0.156	0.1887	0.1872	0.1804	0.1485	0.1462	0.1491	0.183	0.18	0.1818	0.1812	0.1693	0.186	0.1767	0.1913	0.175	0.16915
1.75	0.1972	0.201	0.1925	0.1967	0.1948	0.192	0.1468	0.151	0.1707	0.1899	0.1876	0.1869	0.1431	0.1615	0.163	0.1861	0.1885	0.1885	0.1745	0.1763	0.1775	0.2095	0.1921	0.221	0.1538	0.1563	0.159	0.1862	0.1828	0.1892	0.168	0.169	0.167	0.1862	0.1915	0.1837	0.1561	0.1527	0.1548	0.1826	0.1765	0.1861	0.18315	0.1718	0.1887	0.1806	0.1958	0.1754	0.17015
2	0.2037	0.2049	0.2004	0.2168	0.2004	0.2017	0.1553	0.1609	0.1772	0.1958	0.1967	0.1934	0.1519	0.1741	0.1831	0.1854	0.1926	0.1908	0.17695	0.178	0.1807	0.228	0.2041	0.2081	0.1643	0.1675	0.1717	0.1938	0.1881	0.1969	0.185	0.186	0.183	0.2003	0.197	0.1904	0.1641	0.1607	0.1639	0.1922	0.1802	0.1898	0.1898	0.1714	0.1914	0.1795	0.196	0.1773	0.1709
2.25	0.2063	0.2274	0.2079	0.2432	0.2077	0.2191	0.1696	0.1742	0.186	0.1992	0.2028	0.1999	0.1645	0.1924	0.2015	0.1885	0.1961	0.1933	0.1792	0.1813	0.1837	0.238	0.2133	0.2542	0.18	0.1858	0.1894	0.2009	0.1957	0.203	0.203	0.206	0.201	0.2072	0.201	0.1969	0.1763	0.1737	0.1757	0.1894	0.1795	0.1888	0.1879	0.17535	0.19375	0.1837	0.1989	0.18	0.176575
2.5	0.2246	0.2521	0.2208	0.2693	0.2239	0.2389	0.1861	0.1902	0.1875	0.2058	0.2081	0.2111	0.1775	0.2093	0.2166	0.1875	0.2019	0.1998	0.18035	0.1837	0.18985	0.2412	0.2379	0.2879	0.2004	0.2102	0.2101	0.2085	0.2071	0.2076	0.219	0.221	0.221	0.2201	0.2061	0.2055	0.189	0.1868	0.1903	0.1847	0.185	0.2053	0.1938	0.17555	0.2083	0.1853	0.1992	0.184	0.177025
2.75	0.2271	0.2865	0.2385	0.2777	0.2556	0.2592	0.2053	0.2184	0.2093	0.2163	0.2175	0.2231	0.198	0.232	0.2368	0.1936	0.2138	0.2003	0.1856	0.1927	0.19605	0.2612	0.2667	0.301	0.2402	0.2515	0.2565	0.2186	0.2081	0.2187	0.246	0.245	0.243	0.2218	0.2204	0.2103	0.202	0.2022	0.2055	0.1919	0.185	0.1874	0.18845	0.1751	0.20455	0.1874	0.2044	0.1833	0.179275
3	0.2475	0.3015	0.2573	0.3218	0.2967	0.3033	0.2303	0.2524	0.2316	0.2323	0.2286	0.2504	0.225	0.2553	0.257	0.1978	0.2301	0.2049	0.19095	0.20295	0.2065	0.2702	0.3166	0.344	0.3	0.3194	0.3197	0.2295	0.2254	0.2391	0.267	0.268	0.267	0.2268	0.2271	0.2183	0.2229	0.2182	0.2233	0.1844	0.1932	0.1887	0.18535	0.17715	0.2121	0.189	0.2033	0.1849	0.1825
3.25	0.2814	0.3402	0.2908	0.3754	0.3494	0.3611	0.2575	0.276	0.2443	0.2518	0.2494	0.2668	0.2416	0.2876	0.2989	0.2048	0.238	0.2035	0.1971	0.2104	0.20975	0.3153	0.3536	0.3928	0.3292	0.3624	0.4103	0.2561	0.2503	0.2623	0.301	0.294	0.297	0.2372	0.242	0.231	0.2434	0.2371	0.2425	0.1851	0.191	0.1891	0.1859	0.1819	0.1999	0.1894	0.2059	0.187	0.186275
3.5	0.3609	0.4494	0.3623	0.4072	0.3601	0.4269	0.3132	0.3626	0.2858	0.2777	0.2697	0.2932	0.2928	0.358	0.3318	0.2138	0.2405	0.2074	0.2046	0.21615	0.21295	0.3792	0.4027	0.4888	0.4677	0.5616	0.6621	0.2919	0.2782	0.291	0.346	0.347	0.342	0.2579	0.2767	0.2509	0.2813	0.2785	0.2831	0.1893	0.1899	0.1938	0.19035	0.1784	0.2006	0.191	0.2057	0.1872	0.1883
3.75	0.4007	0.4929	0.5124	0.5334	0.3871	0.5137	0.4552	0.5488	0.3219	0.2991	0.3167	0.3432	0.3669	0.3904	0.3954	0.2169	0.263	0.2132	0.21195	0.22895	0.2271	0.4672	0.5368	0.6339	0.6589	0.7605	0.7918	0.3166	0.3059	0.3109	0.415	0.439	0.413	0.281	0.3399	0.2827	0.3178	0.3234	0.3486	0.191	0.1889	0.2022	0.1954	0.18135	0.20405	0.191	0.2094	0.1988	0.193275
4	0.4294	0.5537	0.5935	0.6574	0.4563	0.5669	0.5033	0.6166	0.369	0.3539	0.347	0.393	0.3611	0.4627	0.5137	0.2354	0.2809	0.2188	0.2225	0.24715	0.23885	0.6188	0.6988	0.7482	0.7891	0.8626	0.8655	0.356	0.3374	0.3554	0.484	0.445	0.495	0.3205	0.383	0.3263	0.3303	0.3517	0.4045	0.1909	0.1883	0.206	0.19725	0.1797	0.21135	0.1932	0.2079	0.1949	0.196475
4.25	0.4772	0.6584	0.6356	0.7382	0.4983	0.4952	0.7663	0.814	0.4446	0.3931	0.3708	0.429	0.4997	0.6727	0.6834	0.2461	0.2789	0.2253	0.231	0.2515	0.2411	0.6988	0.7831	0.871	0.954	0.9845	0.946	0.4493	0.3805	0.4379	0.479	0.481	0.525	0.3965	0.4338	0.4528	0.4747	0.5723	0.6816	0.1914	0.1915	0.212	0.2005	0.18565	0.2155	0.1942	0.212	0.197	0.198975
4.5	0.5575	0.5749	0.7531	0.8316	0.5453	0.6727	0.7946	0.816	0.5076	0.4562	0.4196	0.5055	0.5263	0.6539	0.6327	0.253	0.267	0.2399	0.2381	0.249	0.24245	0.7652	0.8473	0.934	0.9546	1.0194	1.0795	0.5984	0.4101	0.5334	0.503	0.482	0.53	0.4773	0.4778	0.4968	0.5153	0.5663	0.7008	0.1908	0.1959	0.211	0.1997	0.1831	0.21925	0.1977	0.2127	0.1984	0.202
4.75	0.6712	0.69	0.9018	0.9574	0.666	0.6	0.8913	0.9354	0.607	0.5019	0.4535	0.5023	0.7121	0.7965	0.7579	0.2622	0.286	0.2475	0.2476	0.2631	0.25575	0.8019	0.9012	0.9648	1.072	1.1138	1.1092	0.6889	0.4785	0.5934	0.571	0.543	0.623	0.5726	0.5486	0.632	0.7631	0.7656	0.8786	0.1939	0.1959	0.23	0.21075	0.18555	0.22965	0.2017	0.2161	0.2015	0.20655
5	0.7964	0.8068	0.9886	1.1087	0.8392	0.5998	0.893	0.9076	0.6083	0.5963	0.5032	0.5818	0.6543	0.8131	0.7954	0.2804	0.3036	0.2436	0.25685	0.281	0.2626	0.8835	1.0128	1.0365	1.0592	1.1383	1.1617	0.7552	0.4913	0.5868	0.551	0.56	0.672	0.6493	0.6224	0.5961	0.7335	0.7529	0.8617	0.1947	0.199	0.2329	0.2126	0.1928	0.22875	0.2055	0.2244	0.2038	0.211475
5.25	0.989	0.8287	1.0931	1.1274	0.9567	0.6215	1.0267	1.1043	0.7057	0.6105	0.5937	0.6165	0.8752	0.855	0.9019	0.2573	0.3261	0.2536	0.24905	0.2807	0.27885	0.9327	1.0846	1.1009	1.1449	1.241	1.275	0.751	0.634	0.5889	0.716	0.72	0.753	0.74	0.6817	0.712	0.8676	0.9255	1.0233	0.2046	0.1991	0.2477	0.22495	0.19395	0.23275	0.2113	0.2285	0.2105	0.214225
5.5	1.1311	0.9204	1.2133	1.1987	1.0996	0.7674	1.1019	1.1813	0.6919	0.6997	0.6951	0.7283	0.8789	0.9233	0.9181	0.2641	0.3188	0.2544	0.26505	0.28045	0.2756	1.0293	1.1492	1.1466	1.2297	1.2777	1.3021	0.7872	0.6726	0.6337	0.785	0.754	0.762	0.8043	0.7914	0.74	0.9261	1.0067	1.0799	0.2108	0.203	0.2438	0.2261	0.19015	0.23185	0.2149	0.2342	0.2094	0.2191
5.75	1.2634	1.0169	1.299	1.4537	1.2826	0.9397	1.1674	1.1729	0.8147	0.8078	0.777	0.8466	0.8748	0.9479	0.9959	0.2912	0.3137	0.2462	0.27785	0.29145	0.26895	1.0816	1.2441	1.2346	1.2628	1.3072	1.34	0.8812	0.7544	0.6755	0.93	0.789	0.836	0.8002	0.8715	0.7424	0.9718	1.0564	1.1107	0.207	0.2047	0.2441	0.22435	0.2006	0.2346	0.22	0.238	0.218	0.229225
6	1.3226	1.0435	1.3458	1.5195	1.4319	1.0711	1.2086	1.2265	0.8867	0.9328	0.86	0.9413	0.8592	0.9558	1.0238	0.3015	0.2916	0.2672	0.28825	0.28555	0.2684	1.2347	1.3279	1.333	1.3343	1.3678	1.3993	0.8639	0.8529	0.6771	0.895	0.813	0.832	0.8768	0.9417	0.8499	1.0592	1.1109	1.1477	0.2083	0.2065	0.2491	0.2275	0.19115	0.23375	0.2224	0.2435	0.2284	0.22855
6.25	1.3943	1.1626	1.4262	1.6743	1.5776	1.2571	1.2293	1.2615	0.925	0.9822	0.9131	1.0026	0.9432	0.9934	1.0084	0.3229	0.2751	0.2779	0.3043	0.288	0.2655	1.3731	1.4574	1.4346	1.373	1.4157	1.4368	0.7946	0.8682	0.9308	0.889	0.853	0.856	0.8796	1.0366	0.9104	1.0299	1.1059	1.1738	0.2109	0.2109	0.2532	0.23085	0.20435	0.2478	0.2319	0.2479	0.2377	0.234575
6.5	1.4814	1.2574	1.5251	1.7441	1.6348	1.3755	1.2791	1.3164	1.1203	1.0737	0.9496	1.0925	0.9848	1.0161	1.0356	0.3379	0.2823	0.2788	0.3175	0.2991	0.26955	1.4561	1.504	1.4691	1.4463	1.4621	1.5223	0.8255	1.0317	1.0477	0.717	0.934	0.897	0.9829	1.1128	0.9908	1.0964	1.1473	1.2031	0.2221	0.2075	0.2607	0.2402	0.2017	0.2537	0.2438	0.2597	0.249	0.243925
6.75	1.4196	1.3317	1.5563	1.7875	1.6566	1.4318	1.3001	1.3617	1.1476	1.0879	0.9333	1.1461	0.9525	1.0703	1.1076	0.2973	0.2645	0.2991	0.28695	0.2699	0.2708	1.4974	1.5206	1.5131	1.4698	1.5082	1.5461	0.8498	1.0605	0.9185	0.676	0.932	0.969	0.9336	1.0307	0.9522	1.1156	1.192	1.2522	0.2103	0.2031	0.2301	0.219	0.20245	0.24195	0.2348	0.2624	0.2338	0.247625
7	1.446	1.3827	1.5824	1.7651	1.7169	1.5516	1.2855	1.3595	0.9733	1.0673	0.978	1.1887	1.1385	1.1619	1.1568	0.2954	0.2866	0.3035	0.29665	0.28	0.28405	1.5597	1.5602	1.5554	1.5114	1.5617	1.5899	0.9265	1.0957	1.061	0.739	0.975	1.016	1.0124	1.0797	0.9872	1.1564	1.1851	1.179	0.2155	0.2074	0.241	0.22705	0.2048	0.2481	0.2363	0.2627	0.2308	0.2466
7.25	1.5339	1.5283	1.5891	1.8227	1.8036	1.608	1.1311	1.2433	0.8807	1.1328	1.0572	1.3085	0.9451	1.0831	1.0617	0.2939	0.3672	0.3329	0.31755	0.31955	0.33905	1.6209	1.6596	1.6193	1.5059	1.5752	1.5962	0.9624	1.1089	1.2378	0.746	0.893	0.945	1.1416	1.2523	1.1289	1.0974	1.1298	1.1676	0.2277	0.2149	0.292	0.25865	0.2071	0.2809	0.2425	0.2794	0.2424	0.257425
7.5	1.5675	1.5606	1.6515	1.8966	1.8521	1.6902	1.3266	1.3666	1.1769	1.2536	1.1559	1.2902	0.9481	1.1017	1.208	0.3187	0.337	0.3293	0.32	0.31685	0.32215	1.6469	1.6874	1.6599	1.5785	1.6205	1.6376	0.9213	1.0798	1.2997	0.732	0.958	0.967	1.2096	1.3331	1.205	1.0208	1.1612	1.1963	0.2288	0.2145	0.2863	0.25635	0.20905	0.27515	0.2521	0.2989	0.2566	0.264225
7.75	1.5808	1.6167	1.6449	1.8199	1.9246	1.7398	1.2549	1.3701	1.2266	1.274	1.1626	1.3062	0.9208	1.1293	1.1284	0.3498	0.3669	0.3482	0.34175	0.34735	0.34655	1.6618	1.6548	1.6477	1.5864	1.6733	1.6558	1.056	1.3482	1.2055	0.717	0.761	1.152	1.2369	1.3362	1.232	1.113	1.2181	1.1974	0.2422	0.2494	0.2976	0.2687	0.2225	0.28155	0.2638	0.2812	0.2713	0.273125
8	1.5554	1.594	1.6442	1.8102	1.7806	1.7834	1.4299	1.4097	1.2253	1.302	1.1468	1.3348	1.0169	1.1879	1.2277	0.2926	0.3177	0.3435	0.2943	0.29415	0.3196	1.6541	1.6554	1.6756	1.657	1.6764	1.7254	1.1217	1.303	1.1346	0.765	0.798	1.049	1.1857	1.295	1.1773	1.1485	1.2137	1.2695	0.2303	0.2158	0.2621	0.245	0.20745	0.25975	0.2588	0.2901	0.3074	0.272125
8.25	1.6199	1.6197	1.6529	1.7427	1.8144	1.6791	1.3937	1.3891	1.3177	1.346	1.2694	1.4014	0.9819	1.1696	1.2575	0.2988	0.39	0.3543	0.34165	0.3334	0.36115	1.6872	1.7059	1.6959	1.6802	1.6848	1.7526	1.3577	1.2611	1.3651	0.809	0.884	1.087	1.3631	1.4245	1.3657	1.175	1.1834	1.2217	0.2623	0.2718	0.3001	0.28	0.2252	0.28885	0.272	0.3078	0.345	0.28455
8.5	1.6582	1.651	1.6621	1.7521	1.7378	1.6734	1.5008	1.4397	1.3465	1.3868	1.4264	1.4579	1.0416	1.4254	1.325	0.4288	0.5532	0.3847	0.45005	0.48	0.45795	1.7102	1.7041	1.679	1.7181	1.7349	1.7743	1.4153	1.1835	1.2264	0.842	0.839	1.072	1.588	1.5392	1.5305	1.2534	1.2495	1.2643	0.3217	0.3169	0.284	0.30165	0.22545	0.2925	0.329	0.359	0.3729	0.312675
8.75	1.5793	1.5517	1.6314	1.6876	1.7342	1.6531	1.5222	1.6037	1.4691	0.9034	0.9738	1.253	1.1327	1.3657	1.3837	0.2998	0.3066	0.3503	0.29485	0.2922	0.31745	1.6513	1.7155	1.6861	1.7086	1.7549	1.8095	1.0794	1.2935	1.2059	0.907	0.969	1.172	1.3349	1.4412	1.4425	1.2679	1.3878	1.3715	0.2134	0.2452	0.2714	0.2412	0.22985	0.29545	0.2846	0.3192	0.2978	0.31345
9	1.6046	1.6016	1.6548	1.7663	1.7119	1.6112	1.4868	1.525	1.3199	0.9617	1.067	1.3201	1.0095	1.3044	1.3532	0.3457	0.3884	0.3694	0.35985	0.35605	0.3679	1.6748	1.7219	1.6962	1.7159	1.7542	1.7793	1.3061	1.315	1.3755	0.899	1.035	1.018	1.4763	1.5303	1.4864	1.243	1.2732	1.3418	0.2703	0.2887	0.2844	0.27615	0.2365	0.30195	0.3002	0.3208	0.3099	0.32255
9.25	1.642	1.6018	1.6582	1.7214	1.7175	1.5979	1.5077	1.5552	1.4836	1.1062	1.0564	1.3748	1.2423	1.45	1.4483	0.3537	0.4015	0.3825	0.3847	0.3666	0.381	1.6879	1.7315	1.6993	1.757	1.7703	1.8059	1.2793	1.2773	1.2679	0.98	0.995	1.141	1.5435	1.5619	1.5214	1.3211	1.4182	1.2939	0.2798	0.2786	0.3009	0.28915	0.247	0.29745	0.3025	0.3314	0.3268	0.34305
9.5	1.6517	1.5702	1.674	1.7202	1.6706	1.605	1.472	1.5625	1.5288	1.2573	1.0502	1.3838	1.2318	1.4618	1.431	0.3684	0.4137	0.3887	0.3799	0.38005	0.3902	1.6683	1.7213	1.7017	1.7421	1.75	1.8177	1.2988	1.2883	1.4281	1.036	1.065	1.144	1.5777	1.6012	1.5868	1.3619	1.3456	1.4574	0.2982	0.2883	0.2921	0.29395	0.2406	0.28135	0.3064	0.3894	0.37	0.326425
9.75	1.6096	1.5496	1.657	1.7521	1.621	1.6112	1.5717	1.6193	1.3876	1.3344	1.1399	1.4205	1.3033	1.3814	1.4276	0.3838	0.4155	0.3873	0.3861	0.38865	0.3904	1.6689	1.6731	1.6687	1.7869	1.7853	1.819	1.1579	1.3042	1.2233	1.033	1.135	1.094	1.6289	1.6035	1.5668	1.3207	1.4924	1.4502	0.2892	0.2826	0.2981	0.29245	0.2291	0.28405	0.31	0.3557	0.344	0.327575
10	1.6602	1.5732	1.6672	1.7277	1.6376	1.602	1.5599	1.4827	1.4975	1.3987	1.1762	1.3288	1.4208	1.5225	1.5047	0.3297	0.3075	0.3921	0.3247	0.3076	0.3388	1.6777	1.6829	1.6595	1.7747	1.7919	1.8373	1.2337	1.2812	1.2115	1.137	1.059	1.014	1.6427	1.6216	1.5773	1.4377	1.2732	1.1766	0.2959	0.275	0.2991	0.2963	0.23875	0.2881	0.3081	0.3755	0.3265	0.33515
10.25	1.6625	1.5856	1.6273	1.6169	1.5664	1.6546	1.5488	1.5282	1.3308	1.4049	1.1825	1.4199	1.4509	1.4272	1.4816	0.3903	0.3795	0.4119	0.3937	0.3739	0.3847	1.6812	1.6948	1.6229	1.7979	1.8116	1.8201	1.2974	1.2632	1.3155	1.099	1.233	1.229	1.6927	1.6844	1.6304	1.4942	1.423	1.2124	0.3185	0.2855	0.2791	0.2976	0.2345	0.27195	0.3274	0.4259	0.35	0.348375
10.5	1.6793	1.6003	1.6657	1.7348	1.5093	1.5414	1.5876	1.5785	1.3174	1.3919	1.138	1.5026	1.4501	1.4574	1.4471	0.4333	0.4669	0.4236	0.44645	0.4391	0.43425	1.6835	1.7133	1.6179	1.7884	1.8075	1.8231	1.3284	1.2798	1.2745	1.113	1.304	1.275	1.7599	1.6273	1.6373	1.4081	1.388	1.3448	0.3323	0.3071	0.2754	0.30265	0.2509	0.27275	0.3649	0.4894	0.4115	0.357675
10.75	1.6605	1.6055	1.6566	1.6549	1.4974	1.3464	1.4204	1.5915	1.4408	1.3446	1.3043	1.4735	1.4343	1.4278	1.4179	0.4051	0.3851	0.4167	0.40165	0.3841	0.3899	1.6792	1.7243	1.6598	1.7719	1.7803	1.8198	1.2895	1.2808	1.2946	1.217	1.389	1.369	1.7693	1.5866	1.6123	1.2443	1.2923	1.3778	0.3194	0.3142	0.2733	0.29515	0.26255	0.27215	0.3519	0.4916	0.3762	0.379725
11	1.6254	1.6063	1.6381	1.5933	1.5311	1.2724	1.5168	1.4292	1.4748	1.3621	1.3098	1.4665	1.3018	1.4056	1.375	0.3642	0.3817	0.4283	0.3941	0.36195	0.394	1.647	1.7126	1.6389	1.75	1.7802	1.8167	1.2633	1.2661	1.2987	1.274	1.375	1.3	1.7471	1.653	1.6999	1.3712	1.3923	1.4026	0.3226	0.3426	0.2725	0.29635	0.2506	0.28095	0.3562	0.514	0.4124	0.382875
11.25	1.6597	1.6789	1.6743	1.5673	1.742	1.2026	1.5463	1.5128	1.4139	1.4425	1.3762	1.4951	1.4923	1.3741	1.4192	0.4028	0.3633	0.4321	0.37105	0.37205	0.3867	1.648	1.7188	1.6025	1.7695	1.7757	1.8174	1.2616	1.1868	1.3345	1.407	1.475	1.356	1.8615	1.6512	1.7494	1.4852	1.2838	1.3159	0.3132	0.2938	0.2731	0.29195	0.27445	0.2811	0.363	0.5467	0.3997	0.397775
11.5	1.6102	1.6841	1.6686	1.6497	1.7396	1.3705	1.6728	1.7608	0.948	1.4581	1.4121	1.5005	1.4484	1.4483	1.4604	0.401	0.375	0.4053	0.37345	0.377	0.37915	1.6394	1.6566	1.633	1.7817	1.8134	1.8363	1.2483	1.2971	1.3506	1.47	1.497	1.447	1.8117	1.7798	1.7996	1.387	1.3558	1.2873	0.3164	0.286	0.2811	0.29755	0.23565	0.279	0.3546	0.5044	0.392	0.39905
11.75	1.6214	1.6665	1.6775	1.6656	1.7899	1.4971	1.4857	1.481	0.9731	1.4598	1.4087	1.5505	1.2104	1.4554	1.4209	0.4152	0.3852	0.422	0.3669	0.3892	0.3926	1.6758	1.6954	1.6239	1.7497	1.7735	1.7952	1.34	1.3675	1.364	1.442	1.413	1.368	1.832	1.7819	1.8177	1.2783	1.3665	1.3707	0.2923	0.273	0.2554	0.27265	0.2539	0.26995	0.3581	0.5162	0.4247	0.407175
12	1.5979	1.6814	1.6728	1.6485	1.7155	1.487	1.5488	1.5394	1.3388	1.495	1.4142	1.5509	1.2387	1.4749	1.4686	0.4158	0.3871	0.4102	0.37795	0.39045	0.38765	1.6417	1.6608	1.5444	1.7592	1.7657	1.7913	1.2939	1.2822	1.3629	1.41	1.399	1.406	1.8149	1.7942	1.7815	1.1795	1.2784	1.4387	0.2798	0.2743	0.2457	0.26155	0.25185	0.2607	0.3626	0.5444	0.45	0.428075
12.25	1.618	1.673	1.6449	1.6889	1.7431	1.6104	1.5614	1.4081	1.2935	1.5007	1.4677	1.5009	1.3264	1.5189	1.3959	0.4086	0.4006	0.4392	0.3793	0.3936	0.4089	1.6965	1.6209	1.5378	1.7192	1.6996	1.7514	1.3155	1.3914	1.3566	1.444	1.465	1.515	1.8361	1.8123	1.8218	1.2949	1.3181	1.384	0.307	0.2726	0.2844	0.2945	0.2496	0.28775	0.371	0.5936	0.4723	0.44265
12.5	1.6615	1.6881	1.6999	1.6534	1.6584	1.526	1.4932	1.6367	1.4205	1.5578	1.5153	1.4218	1.4734	1.5647	1.4667	0.4123	0.3897	0.4629	0.3758	0.39	0.4153	1.6806	1.6519	1.6588	1.7275	1.7232	1.7789	1.3607	1.4651	1.3746	1.501	1.54	1.582	1.8525	1.8825	1.8071	1.423	1.3507	1.3464	0.2948	0.2606	0.252	0.2722	0.2353	0.27135	0.3792	0.5984	0.549	0.44105
12.75	1.5782	1.6229	1.6503	1.6687	1.6184	1.687	1.4571	1.4708	1.1218	1.5446	1.4499	1.4225	1.4704	1.574	1.4518	0.3653	0.3215	0.4841	0.324	0.3324	0.3918	1.6939	1.7149	1.5973	1.7211	1.6939	1.7469	1.2553	1.3659	1.3262	1.583	1.524	1.442	1.7103	1.7723	1.8208	1.431	1.4185	1.3139	0.3151	0.285	0.2704	0.29155	0.22635	0.277	0.3693	0.539	0.6463	0.45345
13	1.6294	1.629	1.6836	1.7566	1.3844	1.7795	1.6734	1.5433	1.5824	1.5721	1.5527	1.3507	1.4637	1.5564	1.4546	0.5055	0.451	0.4343	0.51855	0.46725	0.43165	1.6728	1.688	1.6677	1.6906	1.7294	1.7532	1.242	1.3673	1.2618	1.549	1.565	1.677	1.8168	1.7653	1.8971	1.3569	1.4564	1.3733	0.2153	0.2136	0.1975	0.2052	0.23	0.2568	0.5161	0.817	0.7093	0.526125
13.25	1.6633	1.5605	1.6931	1.6586	1.3384	1.8903	1.6355	1.5221	1.5348	1.5609	1.439	1.4366	1.5013	1.4823	1.4664	0.417	0.3804	0.4845	0.39295	0.3877	0.42145	1.6545	1.7745	1.5916	1.6916	1.7526	1.7178	1.3731	1.4554	1.3428	1.548	1.479	1.562	1.7631	1.8033	1.7691	1.4606	1.4635	1.4222	0.304	0.2645	0.2726	0.2871	0.2362	0.28165	0.4128	0.615	0.6201	0.5346
13.5	1.6919	1.5841	1.6951	1.5737	1.46	1.7981	1.527	1.4322	1.5836	1.5723	1.4551	1.5244	1.3643	1.234	1.4268	0.4091	0.3778	0.4686	0.3964	0.38245	0.4122	1.7061	1.7749	1.6598	1.6065	1.6974	1.66	1.3934	1.4624	1.2957	1.478	1.413	1.476	1.7033	1.7902	1.7363	1.4352	1.4424	1.5184	0.279	0.2593	0.2798	0.2782	0.2544	0.28185	0.4347	0.6876	0.6649	0.5536
13.75	1.6657	1.6314	1.6488	1.4493	1.6023	1.6221	1.6476	1.473	1.55	1.5817	1.5468	1.507	1.2983	1.1465	1.443	0.3829	0.3762	0.4616	0.37965	0.36855	0.4079	1.7124	1.7605	1.6818	1.587	1.7382	1.6804	1.3564	1.4734	1.3007	1.581	1.386	1.463	1.8311	1.7742	1.6821	1.3585	1.3963	1.4204	0.2738	0.2809	0.3014	0.2864	0.2432	0.2884	0.47	0.7519	0.695	0.5762
14	1.6755	1.6288	1.6491	1.7602	1.638	1.5537	1.5788	1.533	1.592	1.6087	1.5421	1.539	1.434	1.5203	1.4533	0.4478	0.4186	0.453	0.46335	0.4222	0.4248	1.7042	1.7625	1.693	1.7079	1.7519	1.6784	1.3724	1.4463	1.3005	1.647	1.664	1.558	1.6961	1.7989	1.6714	1.3969	1.4444	1.4593	0.2604	0.2566	0.2746	0.2663	0.24435	0.27145	0.5929	0.908	0.7937	0.621725
14.25	1.6099	1.6834	1.6721	1.8946	1.6945	1.5457	1.6118	1.531	1.5926	1.6149	1.5445	1.5758	1.3793	1.6142	1.4753	0.4197	0.3764	0.4841	0.40425	0.38705	0.41925	1.7443	1.7542	1.7109	1.7159	1.712	1.648	1.3752	1.4921	1.3175	1.561	1.577	1.548	1.7053	1.7319	1.662	1.4601	1.4448	1.461	0.3145	0.2742	0.332	0.32205	0.256	0.2994	0.5264	0.845	0.7409	0.627025
14.5	1.6591	1.6202	1.6282	1.9824	1.6819	1.4363	1.5628	1.556	1.5487	1.616	1.5153	1.5846	1.3848	1.6295	1.4868	0.4129	0.367	0.4627	0.41455	0.37895	0.40385	1.7208	1.7339	1.6865	1.7071	1.7111	1.5729	1.3015	1.4704	1.345	1.476	1.551	1.306	1.6303	1.7363	1.6841	1.3509	1.4093	1.8263	0.2938	0.2571	0.3128	0.3021	0.2524	0.2892	0.5724	0.8472	0.7215	0.646625
14.75	1.6272	1.5953	1.6167	2.0717	1.7476	1.5542	1.5442	1.5652	1.453	1.554	1.562	1.5364	1.362	1.6074	1.5136	0.3895	0.3585	0.4595	0.3976	0.363	0.398	1.7479	1.7286	1.6969	1.6839	1.7003	1.6678	1.2954	1.4586	1.3638	1.488	1.503	1.419	1.5489	1.7593	1.6216	1.4284	1.6033	1.6407	0.2915	0.2484	0.3342	0.31165	0.2544	0.3037	0.6292	0.8873	0.6752	0.67875
15	1.6415	1.6233	1.6743	2.0202	1.7596	1.574	1.5838	1.5743	1.5855	1.5163	1.6044	1.5309	1.4785	1.5911	1.5056	0.3659	0.3255	0.4909	0.3522	0.3347	0.3972	1.7547	1.7306	1.6932	1.7122	1.6754	1.6535	1.2845	1.4841	1.3652	1.489	1.479	1.446	1.5577	1.7542	1.6751	1.2819	1.2672	1.2157	0.3095	0.2587	0.3461	0.3266	0.2476	0.29715	0.4889	0.8212	0.564	0.6698
15.25	1.6699	1.6758	1.7191	1.7901	1.6102	1.6832	1.58	1.5201	1.492	1.579	1.6756	1.5835	1.3518	1.6066	1.4768	0.4064	0.3578	0.4704	0.38685	0.3711	0.4031	1.7854	1.7219	1.7608	1.6917	1.6654	1.5556	1.3485	1.4895	1.3885	1.495	1.424	1.341	1.5471	1.7474	1.7056	1.4055	1.4816	1.6413	0.2601	0.2413	0.3073	0.2825	0.2454	0.2823	0.659	0.9727	0.5966	0.709425
15.5	1.6233	1.6827	1.6869	1.8105	1.8636	1.5782	1.5252	1.5838	1.4318	1.5714	1.6674	1.6254	1.5647	1.6411	1.5324	0.4928	0.4093	0.4367	0.4751	0.44005	0.412	1.7348	1.6662	1.7155	1.6946	1.7093	1.6106	1.3304	1.5163	1.3217	1.544	1.446	1.369	1.6257	1.7389	1.5657	1.5237	1.4525	1.6216	0.2171	0.2001	0.2462	0.23045	0.24105	0.2394	0.726	0.9909	0.6822	0.736125
15.75	1.6741	1.6593	1.6448	1.7119	1.4571	1.5888	1.3952	1.5242	1.4775	1.5692	1.6581	1.5774	1.5137	1.6067	1.4958	0.4597	0.3731	0.4707	0.404	0.4054	0.4109	1.7471	1.538	1.7122	1.6584	1.6673	1.5667	1.3491	1.4783	1.269	1.473	1.413	1.355	1.6566	1.7696	1.6177	1.5886	1.171	1.2797	0.2383	0.2095	0.2612	0.24855	0.23635	0.24155	0.7027	0.912	0.6411	0.75515
16	1.7269	1.6166	1.6178	1.6679	1.6975	1.6124	1.4686	1.579	1.5113	1.5571	1.6608	1.5883	1.5568	1.643	1.5157	0.4774	0.387	0.4889	0.42205	0.4212	0.42695	1.7484	1.57	1.7375	1.6368	1.6557	1.5482	1.3512	1.3901	1.2468	1.53	1.411	1.34	1.6228	1.6806	1.5654	1.4905	1.5124	1.4748	0.2616	0.2193	0.2563	0.25775	0.2554	0.2524	0.7526	0.9928	0.7652	0.75775
16.25	1.6913	1.5788	1.5269	1.625	1.7628	1.6655	1.34	1.5781	1.5707	1.5583	1.6267	1.5655	1.5739	1.5998	1.5254	0.4682	0.3828	0.4801	0.41395	0.4145	0.42045	1.688	1.5542	1.6803	1.6322	1.6498	1.5587	1.2945	1.2596	1.2792	1.422	1.401	1.38	1.6132	1.6675	1.5664	1.4865	1.5651	1.3827	0.2639	0.2341	0.2737	0.2676	0.23365	0.2599	0.6973	1.0247	0.7603	0.8149
16.5	1.6875	1.5783	1.5902	1.4434	1.7289	1.5631	1.4296	1.5734	1.5386	1.5796	1.6076	1.5472	1.4914	1.643	1.5219	0.4659	0.3928	0.4732	0.42325	0.41835	0.422	1.6605	1.6527	1.6911	1.6005	1.6544	1.5889	1.2917	1.2057	1.3362	1.527	1.411	1.34	1.6048	1.655	1.5679	1.5743	1.6443	1.4992	0.2874	0.2313	0.2919	0.28845	0.2371	0.2689	0.7352	1.0319	0.7916	0.80185
16.75	1.6708	1.6658	1.598	1.5318	1.2469	1.6743	1.5337	1.6282	1.6101	1.6023	1.5691	1.5527	1.4487	1.645	1.5649	0.4635	0.4006	0.4679	0.418	0.42105	0.42325	1.64	1.6244	1.6631	1.6316	1.6762	1.6863	1.3069	1.2496	1.3878	1.513	1.454	1.41	1.5594	1.6702	1.6217	1.4539	1.5097	1.4743	0.2837	0.2291	0.3129	0.2971	0.23865	0.3022	0.7419	0.9958	0.7858	0.7814
17	1.6465	1.678	1.6098	1.539	1.2993	1.7226	1.487	1.4417	1.6248	1.6173	1.5822	1.5625	1.4427	1.4296	1.5547	0.4026	0.3479	0.5144	0.33855	0.36425	0.42015	1.6602	1.6066	1.6564	1.5986	1.5724	1.5939	1.3308	1.4229	1.492	1.483	1.345	1.399	1.6132	1.6756	1.6504	1.508	1.5351	1.3657	0.2756	0.2502	0.32	0.2966	0.23775	0.29115	0.7395	0.8809	0.7616	0.82545
17.25	1.6152	1.6519	1.6408	1.6533	1.1418	1.6446	1.4625	1.4788	1.6364	1.6544	1.4942	1.56	1.4318	1.551	1.585	0.4466	0.3963	0.4945	0.40545	0.41045	0.4344	1.6707	1.6651	1.6555	1.5919	1.6256	1.5519	1.3335	1.3917	1.456	1.517	1.373	1.409	1.5885	1.7192	1.5468	1.574	1.5706	1.302	0.2597	0.2274	0.2953	0.2763	0.2375	0.28395	0.7966	0.983	0.9549	0.840325
17.5	1.6214	1.6557	1.6156	1.4395	1.1776	1.7166	1.4239	1.434	1.5661	1.6543	1.5269	1.5942	1.4226	1.4165	1.5366	0.4598	0.395	0.5081	0.3982	0.4164	0.44055	1.6187	1.6623	1.6279	1.5849	1.625	1.5783	1.3901	1.4706	1.5191	1.427	1.335	1.314	1.5797	1.6456	1.6057	1.5283	1.4441	1.3564	0.2601	0.2289	0.2893	0.2735	0.23485	0.2826	0.8421	0.9872	0.9985	0.8219
17.75	1.6021	1.6189	1.6098	1.7062	1.452	1.6085	1.4917	1.47	1.6423	1.6244	1.4936	1.5588	1.5426	1.5351	1.6044	0.4541	0.4094	0.4811	0.40185	0.42075	0.43425	1.6455	1.6945	1.6044	1.5782	1.5435	1.601	1.4546	1.4438	1.4245	1.487	1.373	1.37	1.5419	1.6844	1.5774	1.0117	1.0347	1.3763	0.2774	0.2353	0.2834	0.2792	0.2431	0.27395	0.8516	0.9877	1.0316	0.84615
18	1.5601	1.643	1.6434	1.8725	1.5138	1.5201	1.5084	1.4826	1.4007	1.6354	1.5406	1.6364	1.5786	1.5799	1.6034	0.451	0.3645	0.5229	0.36875	0.39675	0.4327	1.5905	1.6956	1.6216	1.6579	1.4391	1.5584	1.3528	1.4528	1.4412	1.466	1.428	1.402	1.5845	1.6061	1.5656	1.2655	1.1713	1.3139	0.2783	0.2499	0.2909	0.2834	0.2458	0.26	0.8448	0.8594	0.9088	0.855325
18.25	1.5857	1.5755	1.6555	1.8082	1.4715	1.5811	1.5139	1.4489	1.5522	1.6654	1.5853	1.614	1.5319	1.5948	1.5908	0.4624	0.4202	0.5049	0.4041	0.4303	0.45155	1.5356	1.5789	1.5833	1.6146	1.561	1.5749	1.3564	1.3295	1.4504	1.407	1.388	1.363	1.6067	1.597	1.5643	1.3075	1.3955	1.406	0.2834	0.2282	0.2888	0.2849	0.24505	0.27015	0.8795	0.9745	1.0612	0.87825
18.5	1.5671	1.6575	1.6994	1.6579	1.2262	1.5591	1.4865	1.4835	1.6803	1.6772	1.6242	1.6493	1.5231	1.6478	1.6091	0.4648	0.4073	0.5352	0.40365	0.42505	0.46025	1.4933	1.4839	1.5596	1.6407	1.6048	1.6048	1.3549	1.3318	1.4814	1.457	1.415	1.41	1.5913	1.6324	1.5819	1.4022	1.3451	1.2722	0.2923	0.2401	0.3011	0.2955	0.2403	0.26195	0.8853	0.9821	1.0591	0.8623
18.75	1.6043	1.5942	1.5438	1.7453	1.3442	1.7267	1.4619	1.3532	1.3968	1.7166	1.6767	1.6387	1.474	1.6365	1.5797	0.5851	0.4456	0.5062	0.59995	0.50435	0.4649	1.4013	1.1149	1.4044	1.6118	1.5881	1.4959	1.2867	1.2969	1.4126	1.422	1.373	1.361	1.5927	1.5824	1.6193	1.321	1.3568	1.4224	0.1998	0.1858	0.2023	0.19985	0.23575	0.21505	0.6587	1.1275	1.2363	0.82065
19	1.5605	1.6744	1.5548	1.7063	1.6996	1.7274	1.4713	1.4355	1.5215	1.6827	1.611	1.6418	1.4567	1.6575	1.5889	0.5331	0.4568	0.5142	0.482	0.48395	0.4745	1.3511	1.0942	1.453	1.5886	1.6028	1.6125	1.3285	1.2024	1.3416	1.412	1.383	1.367	1.5173	1.5993	1.5754	1.3543	1.3909	1.3748	0.2306	0.208	0.2466	0.2374	0.22795	0.24325	0.8603	1.0757	1.121	0.8789
19.25	1.5442	1.2917	1.4288	1.8757	1.9024	1.5255	1.4741	1.4674	1.4406	1.6585	1.6139	1.6696	1.4375	1.6085	1.5815	0.5121	0.422	0.5031	0.43195	0.45605	0.45155	1.3375	1.2034	1.4273	1.6015	1.6071	1.5923	1.3321	1.2877	1.32	1.379	1.356	1.33	1.5488	1.5648	1.5542	1.3999	1.4562	1.335	0.2589	0.2462	0.2772	0.26685	0.23495	0.25955	0.8718	0.9601	1.0359	0.861675
19.5	1.6199	1.0052	1.6349	1.7802	1.9885	1.6825	1.4899	1.4977	1.4847	1.6567	1.6353	1.6603	1.514	1.6541	1.5969	0.4838	0.4148	0.5273	0.4019	0.4383	0.46005	1.3989	1.3691	1.4169	1.6019	1.4668	1.5389	1.3433	1.3628	1.4018	1.493	1.424	1.41	1.4813	1.5267	1.5351	1.4531	1.4988	1.3571	0.2691	0.2452	0.2641	0.2654	0.2372	0.25505	0.8494	0.9528	1.0398	0.873825
19.75	1.5934	0.9376	1.6127	1.6714	1.5909	1.6107	1.4625	1.4535	1.4989	1.6708	1.6129	1.6726	1.4966	1.6554	1.585	0.4942	0.4082	0.5023	0.41455	0.4402	0.44425	1.2317	1.164	1.3881	1.567	1.5265	1.6215	1.3647	1.4031	1.3997	1.456	1.425	1.393	1.3212	1.5389	1.5602	1.3662	1.459	1.3815	0.2675	0.2434	0.2707	0.2679	0.2418	0.27435	0.8501	0.9374	1.1063	0.87375
20	1.5926	0.9731	1.5683	1.4484	1.7578	1.6689	1.5248	1.5404	1.5144	1.6601	1.5524	1.6215	1.4903	1.6197	1.6105	0.4745	0.4099	0.5025	0.39635	0.4312	0.4452	1.3722	1.0369	1.459	1.6081	1.573	1.5937	1.2695	1.3251	1.3834	1.522	1.45	1.404	1.3002	1.5592	1.4822	1.4482	1.4802	1.4131	0.2677	0.2371	0.2912	0.27825	0.23055	0.26965	0.8085	0.9148	1.1159	0.854475
20.25	1.6142	1.0688	1.6543	1.4941	1.3903	1.6726	1.5014	1.4833	1.4883	1.5921	1.6055	1.6759	1.4032	1.5839	1.5775	0.4709	0.4266	0.5154	0.394	0.43775	0.46	1.4242	1.199	1.5385	1.5521	1.5752	1.5686	1.1744	1.381	1.3962	1.488	1.38	1.357	1.4711	1.5346	1.4079	1.3684	1.4286	1.3864	0.2604	0.2343	0.2886	0.2733	0.24025	0.28295	0.8497	0.9108	1.1467	0.91385
20.5	1.5885	1.0852	1.606	1.4137	1.347	1.661	1.4535	1.4742	1.5339	1.6462	1.5881	1.631	1.4118	1.564	1.5657	0.4624	0.4244	0.4938	0.3846	0.4324	0.4481	1.3732	1.0768	1.5436	1.5748	1.6122	1.5759	1.1945	1.391	1.4187	1.484	1.394	1.36	1.403	1.4152	1.4437	1.3964	1.4456	1.3906	0.2832	0.2502	0.2814	0.2811	0.2276	0.2686	0.8494	0.916	1.1556	0.9228
20.75	1.5782	1.3372	1.5984	1.7472	1.4105	1.6823	1.4869	1.522	1.54	1.654	1.6384	1.6658	1.4679	1.6435	1.5817	0.556	0.4873	0.528	0.51405	0.51065	0.49665	1.5322	1.377	1.3473	1.5872	1.6057	1.597	1.3239	1.3646	1.3681	1.444	1.403	1.36	1.3792	1.4613	1.4105	1.4263	1.4454	1.3944	0.2143	0.1947	0.2064	0.20915	0.21275	0.249	0.6595	1.1685	1.3236	0.886425
21	1.6062	1.447	1.6497	1.5942	1.5247	1.7553	1.4573	1.4915	1.5162	1.6455	1.6284	1.6418	1.4856	1.6117	1.5809	0.5348	0.4755	0.5376	0.4795	0.49415	0.49555	1.5313	1.3839	1.2536	1.5624	1.5773	1.5988	1.2491	1.4254	1.4311	1.431	1.407	1.335	1.4684	1.3422	1.3002	1.5741	1.4478	1.4404	0.2415	0.197	0.2217	0.2304	0.23665	0.2518	0.8272	1.0819	1.277	0.876075
21.25	1.5592	1.4871	1.651	1.3375	1.5448	1.7256	1.4976	1.5274	1.589	1.6213	1.5661	1.5719	1.4985	1.6733	1.5851	0.4645	0.4454	0.5078	0.3987	0.44395	0.4656	1.4302	1.3763	1.3375	1.5853	1.5969	1.618	1.209	1.2889	1.449	1.409	1.405	1.337	1.396	1.3268	1.208	1.4195	1.4497	1.4365	0.273	0.2126	0.2624	0.2665	0.24675	0.2818	0.9126	0.9947	1.1728	0.904925
21.5	1.5059	1.5056	1.5946	1.2189	1.6704	1.7036	1.4009	1.5544	1.528	1.6637	1.634	1.6148	1.5323	1.6214	1.6087	0.4832	0.4378	0.5019	0.4082	0.4495	0.45885	1.4479	1.3709	1.3191	1.5278	1.5688	1.6482	1.1806	1.1633	1.4349	1.419	1.407	1.362	1.3474	1.3771	1.2453	1.4376	1.4998	1.4604	0.2827	0.2182	0.2697	0.275	0.23555	0.2851	0.9537	0.9921	1.1879	0.941625
21.75	1.3914	1.5963	1.6116	1.3368	1.5923	1.5476	1.261	1.6117	1.5847	1.6466	1.6094	1.5682	1.6092	1.6677	1.6475	0.4922	0.4609	0.4891	0.42345	0.46555	0.464	1.4146	1.5805	1.2616	1.5234	1.6372	1.6315	1.1919	1.191	1.4065	1.465	1.491	1.434	1.3339	1.3322	1.1726	1.4539	1.4898	1.4112	0.2832	0.2173	0.2709	0.27585	0.2404	0.26535	0.9326	1.0211	1.1922	0.9468
22	1.4115	1.5743	1.5697	1.322	1.3569	1.8053	1.4252	1.5637	1.5991	1.662	1.6526	1.6274	1.5814	1.6656	1.6176	0.4809	0.446	0.5108	0.3994	0.45245	0.4674	1.4619	1.5567	1.2745	1.5312	1.5986	1.5968	1.2067	1.2828	1.4512	1.481	1.471	1.422	1.4214	1.4063	1.3129	1.4535	1.517	1.4218	0.2844	0.2194	0.2645	0.27325	0.22915	0.25645	0.9822	0.9913	1.2263	1.00582
22.25	1.3239	1.5614	1.5382	1.2618	1.3886	1.7399	1.4861	1.5997	1.5797	1.6703	1.6454	1.6389	1.5813	1.6723	1.6076	0.4934	0.4437	0.4892	0.41325	0.45755	0.45545	1.4088	1.5821	1.2337	1.5432	1.6328	1.5872	1.1804	1.2836	1.4484	1.424	1.45	1.394	1.3645	1.3151	1.2861	1.4915	1.5007	1.4648	0.2701	0.2055	0.2499	0.2588	0.2396	0.25715	0.9994	0.9809	1.1977	1.01527
22.5	1.3716	1.4938	1.5167	1.6203	1.3865	1.5278	1.4885	1.5284	1.5707	1.5976	1.6006	1.64	1.5696	1.6187	1.574	0.4731	0.4314	0.4796	0.39265	0.44125	0.4445	1.4277	1.6276	1.4392	1.5247	1.5037	1.5772	1.0609	1.2523	1.3841	1.405	1.393	1.32	1.3173	1.2824	1.2573	1.328	1.4356	1.4941	0.2811	0.2196	0.2731	0.2759	0.24365	0.24985	0.9924	0.978	1.1999	1.03415
22.75	1.3818	1.5366	1.59	1.4425	1.3089	1.5529	1.4807	1.548	1.549	1.6801	1.6616	1.669	1.6003	1.6276	1.6	0.4252	0.3988	0.5216	0.34145	0.401	0.4492	1.5263	1.6736	1.4224	1.4285	1.5054	1.504	1.1862	1.2087	1.4697	1.478	1.379	1.347	1.3873	1.2692	1.2845	1.4633	1.4947	1.4683	0.3081	0.2503	0.3181	0.3119	0.2317	0.29225	0.894	0.8672	1.0683	0.992
23	1.0377	1.3666	1.4368	1.6157	1.1883	1.481	1.4824	1.4738	1.5476	1.67	1.6445	1.6313	1.5808	1.602	1.6037	0.4851	0.4278	0.5238	0.4053	0.44545	0.4648	1.4374	1.6575	1.2648	1.4499	1.5368	1.4949	1.1429	1.2142	1.3846	1.384	1.373	1.327	1.2009	1.2424	1.2729	1.4828	1.5154	1.4851	0.3018	0.2221	0.2828	0.2911	0.24075	0.27385	0.9673	1.0351	1.166	1.02762
23.25	1.0454	1.3996	1.5335	1.6215	1.417	1.5142	1.4411	1.5456	1.5551	1.6489	1.6281	1.6278	1.6634	1.6226	1.6237	0.499	0.4542	0.5136	0.41705	0.4656	0.4729	1.3721	1.6597	1.3426	1.3554	1.52	1.4275	1.1366	1.1558	1.361	1.454	1.426	1.37	1.2798	1.2774	1.2431	1.4303	1.5088	1.4924	0.3065	0.2076	0.2801	0.2921	0.2229	0.26425	1.0292	1.0624	1.1979	1.06035
23.5	0.8435	1.4917	1.5379	1.4412	1.2236	1.5452	1.4226	1.4344	1.5234	1.6363	1.5761	1.6663	1.6191	1.6306	1.5777	0.5044	0.4556	0.5163	0.41545	0.469	0.47495	1.2909	1.667	1.4634	1.374	1.3807	1.404	1.173	1.1115	1.3566	1.423	1.394	1.348	1.2182	1.3811	1.3125	1.4513	1.4805	1.4801	0.311	0.2125	0.297	0.3028	0.2514	0.27055	1.0731	1.0472	1.1985	1.0622
23.75	1.0974	1.5651	1.4433	1.4238	1.3955	1.4273	1.468	1.5421	1.5108	1.6531	1.6154	1.6471	1.5759	1.6059	1.5787	0.538	0.4978	0.5443	0.4702	0.5069	0.51005	1.2096	1.6605	1.3938	1.4195	1.567	1.5117	1.2137	1.1917	1.3887	1.446	1.382	1.346	1.2464	1.3132	1.3382	1.4842	1.4816	1.4623	0.2622	0.1891	0.2395	0.24965	0.24105	0.2457	1.1627	1.1567	1.2706	1.16357
24	1.118	1.5422	1.5133	1.2692	1.2347	1.6016	1.47	1.539	1.4755	1.6523	1.6279	1.6376	1.5897	1.6607	1.5787	0.4545	0.4135	0.5225	0.3582	0.423	0.457	1.2988	1.6274	1.3006	1.4027	1.5407	1.4806	1.1817	1.1509	1.3381	1.425	1.383	1.348	1.3023	1.2742	1.3679	1.4722	1.4875	1.4918	0.2977	0.2317	0.3294	0.31235	0.23805	0.2884	1.0045	0.9248	1.1088	1.13432
[truncated: 95 more columns]

## Sheet: Efm NCTC 12204 anaerobic
Time (hr)	All nitrogen	All nitrogen	All nitrogen	All nitrogen	All nitrogen	All nitrogen	No alanine	No alanine	No alanine	No alanine	No alanine	No alanine	No arginine	No arginine	No arginine	No arginine	No arginine	No arginine	No asparagine	No asparagine	No asparagine	No asparagine	No asparagine	No asparagine	No aspartate	No aspartate	No aspartate	No aspartate	No aspartate	No aspartate	No cysteine	No cysteine	No cysteine	No cysteine	No cysteine	No cysteine	No glutamate	No glutamate	No glutamate	No glutamate	No glutamate	No glutamate	No glycine	No glycine	No glycine	No glycine	No glycine	No glycine	No histidine
	Expt 1	Expt 1	Expt 1	Expt 2	Expt 2	Expt 2	Expt 1	Expt 1	Expt 1	Expt 2	Expt 2	Expt 2	Expt 1	Expt 1	Expt 1	Expt 2	Expt 2	Expt 2	Expt 1	Expt 1	Expt 1	Expt 2	Expt 2	Expt 2	Expt 1	Expt 1	Expt 1	Expt 2	Expt 2	Expt 2	Expt 1	Expt 1	Expt 1	Expt 2	Expt 2	Expt 2	Expt 1	Expt 1	Expt 1	Expt 2	Expt 2	Expt 2	Expt 1	Expt 1	Expt 1	Expt 2	Expt 2	Expt 2	Expt 1
0	-0.0057	-0.0116	-0.0046	0.0315	-0.0217	-0.024	-0.0225	-0.0103	-0.0189	-0.0983	-0.051	0.0476	-0.0117	-0.0083	-0.0059	-0.0225	-0.0942	-0.0439	-0.0099	-0.0122	-0.0142	-0.0439	-0.0673	-0.0004	-0.0067	-0.0061	-0.0136	-0.0261	-0.0931	0.0291	-0.0059	-0.0037	-0.0029	-0.0641	0.0232	-0.0188	-0.003	-0.006	-0.0059	0.1003	0.1116	-0.0278	-0.0015	-0.0098	-0.0269	-0.0346	-0.015	-0.0731	-0.0079
0.25	-0.0114	-0.0188	-0.0124	0.0341	-0.0217	-0.0241	-0.0351	-0.0253	-0.0315	-0.0976	-0.0443	0.0399	-0.0195	-0.015	-0.0128	-0.0151	-0.0887	-0.0403	-0.0193	-0.0229	-0.0288	-0.0411	-0.0629	0.0019	-0.0156	-0.0136	-0.0218	-0.025	-0.0886	0.0409	-0.013	-0.0122	-0.0121	-0.0595	0.0273	-0.0169	-0.0085	-0.0122	-0.0114	0.1913	0.155	-0.026	-0.0077	-0.0175	-0.031	-0.0365	-0.0141	-0.0698	-0.0128
0.5	-0.0128	-0.0181	-0.0128	0.0333	-0.0252	-0.0224	-0.037	-0.0285	-0.0316	-0.0983	-0.051	0.0476	-0.0178	-0.0146	-0.0128	-0.0225	-0.0942	-0.0439	-0.0186	-0.0222	-0.0277	-0.0439	-0.0673	-0.0004	-0.0151	-0.0129	-0.0213	-0.0261	-0.0931	0.0291	-0.0096	-0.0108	-0.0117	-0.0641	0.0232	-0.0188	-0.0103	-0.0128	-0.0109	0.1003	0.1116	-0.0263	-0.0101	-0.0141	-0.0241	-0.0346	-0.015	-0.0731	-0.0124
0.75	-0.012	-0.0171	-0.0118	0.0355	-0.0247	-0.0234	-0.0378	-0.0294	-0.0304	-0.1007	-0.0503	0.0538	-0.0166	-0.012	-0.0121	-0.019	-0.0913	-0.0423	-0.0191	-0.0215	-0.0269	-0.0411	-0.0629	0.0019	-0.0141	-0.0117	-0.0189	-0.025	-0.0886	0.0409	-0.0078	-0.0089	-0.0136	-0.0595	0.0273	-0.0169	-0.0142	-0.0134	-0.0105	0.0986	0.1105	-0.0262	-0.0128	-0.014	-0.0196	-0.0365	-0.0141	-0.0698	-0.012
1	-0.0086	-0.0141	-0.0107	0.0386	-0.0145	-0.0163	-0.0377	-0.029	-0.0279	-0.0965	-0.0478	0.0611	-0.0142	-0.0104	-0.0123	-0.0151	-0.0887	-0.0403	-0.0177	-0.0191	-0.0256	-0.0373	-0.0604	0.0047	-0.0104	-0.0096	-0.0154	-0.017	-0.0805	0.0533	-0.0064	-0.0083	-0.014	-0.0541	0.0323	-0.0135	-0.0168	-0.01	-0.0125	0.0979	0.1109	-0.0278	-0.0159	-0.0099	-0.0156	-0.0368	-0.0108	-0.0664	-0.0125
1.25	-0.0059	-0.0102	-0.0097	0.0446	-0.0108	-0.0147	-0.0367	-0.0263	-0.0245	-0.0888	-0.0414	0.0686	-0.0142	-0.0109	-0.0142	-0.0121	-0.0859	-0.0393	-0.0152	-0.0177	-0.0226	-0.0331	-0.0536	0.0088	-0.0071	-0.0033	-0.0099	-0.0088	-0.0714	0.0664	-0.0075	-0.0053	-0.014	-0.0498	0.0371	-0.0098	-0.0191	-0.0089	-0.0121	0.0962	0.107	-0.026	-0.0194	-0.0106	-0.0136	-0.0395	-0.0094	-0.0651	-0.0123
1.5	0.0001	-0.0042	-0.0044	0.0524	-0.0064	-0.003	-0.0327	-0.024	-0.0199	-0.0809	-0.0336	0.0761	-0.0143	-0.0116	-0.016	-0.0105	-0.0853	-0.0389	-0.0128	-0.0151	-0.0203	-0.028	-0.0479	0.0109	-0.0022	0.0022	-0.0041	0.0014	-0.0597	0.0795	-0.0026	-0.0023	-0.0128	-0.0442	0.0436	-0.0031	-0.022	-0.0084	-0.0132	0.0997	0.1174	-0.0232	-0.022	-0.0089	-0.0114	-0.0361	0.0164	-0.0633	-0.013
1.75	0.0048	-0.004	0.0012	0.0621	0.0073	0.0043	-0.028	-0.0181	-0.0131	-0.069	-0.0231	0.0841	-0.0146	-0.0121	-0.0183	-0.0093	-0.0838	-0.0375	-0.0084	-0.0128	-0.0164	-0.0213	-0.0415	0.0167	0.0046	0.0098	0.0035	0.015	-0.0452	0.0918	0.0007	0.0022	-0.0105	-0.0355	0.0491	-0.0005	-0.0236	-0.0072	-0.0122	0.0944	0.1095	-0.0258	-0.0259	-0.0086	-0.0105	-0.0375	-0.0074	-0.0623	-0.0142
2	0.0125	0.0086	-0.0008	0.0704	0.0096	0.0007	-0.0211	-0.01	-0.0047	-0.0543	-0.0102	0.0945	-0.0156	-0.0123	-0.0195	-0.0088	-0.0828	-0.0368	-0.006	-0.0083	-0.0128	-0.0128	-0.0325	0.0281	0.0148	0.0199	0.0137	0.035	-0.0251	0.0999	0.0051	0.0017	-0.0065	-0.026	0.0589	0.0073	-0.0269	-0.0061	-0.0124	0.0934	0.1095	-0.0262	-0.0308	-0.0075	-0.0105	-0.0371	-0.0059	-0.061	-0.0109
2.25	0.0231	0.0203	0.0156	0.0765	0.0258	0.0129	-0.0145	-0.0026	0.0016	-0.0497	0.0043	0.1041	-0.0163	-0.0143	-0.0224	-0.0086	-0.06	-0.038	-0.0029	-0.0057	-0.0092	-0.0053	-0.025	0.0328	0.0236	0.0153	0.0094	0.0425	-0.0109	0.1205	0.0121	0.0083	-0.0043	-0.0206	0.0653	0.0138	-0.0283	-0.006	-0.0138	0.0926	0.1094	-0.0259	-0.0391	-0.0085	-0.012	-0.0369	-0.0069	-0.0609	-0.011
2.5	0.0264	0.0309	0.0255	0.0954	0.0372	0.0221	-0.0001	0.0041	0.0088	-0.0568	0.0176	0.118	-0.0182	-0.0162	-0.0256	-0.0082	-0.0845	-0.0386	0.0003	-0.0018	-0.0047	0.0005	-0.0194	0.0392	0.0297	0.0468	0.0417	0.0763	0.0107	0.14	0.0215	0.0177	0.0028	-0.0091	0.0695	0.0221	-0.0303	-0.0052	-0.0137	0.0915	0.1087	-0.0263	-0.0423	-0.0102	-0.0133	-0.0376	-0.0077	-0.0613	-0.0133
2.75	0.0438	0.0316	0.0287	0.1186	0.0563	0.0357	0.0123	0.0174	0.0302	-0.0369	0.0355	0.136	-0.019	-0.0178	-0.0286	-0.0071	-0.0834	-0.0378	0.0047	0.0026	-0.0032	0.0139	-0.0073	0.0506	0.0211	0.0673	0.0633	0.0976	0.0441	0.1665	0.0312	0.034	0.0142	0.0121	0.081	0.0321	-0.0327	-0.0052	-0.0153	0.0923	0.1093	-0.0258	-0.0422	-0.0113	-0.014	-0.0369	-0.0073	-0.0613	-0.0146
3	0.0568	0.0514	0.0487	0.1405	0.0703	0.0676	0.0319	0.0365	0.0416	0.02	0.062	0.157	-0.0199	-0.0193	-0.0316	-0.0099	-0.0856	-0.0391	0.0104	0.009	0.0005	0.0247	0.0074	0.0687	0.0443	0.087	0.0784	0.0985	0.0814	0.193	0.0445	0.0462	0.0279	0.0223	0.1113	0.0606	-0.0356	-0.0054	-0.0163	0.0922	0.1088	-0.0268	-0.0437	-0.0127	-0.0153	-0.0373	-0.0078	-0.0612	-0.0152
3.25	0.0374	0.0659	0.0731	0.1716	0.1058	0.0561	0.0142	0.0469	0.0618	0.0257	0.0906	0.181	-0.0196	-0.0213	-0.029	-0.009	-0.0852	-0.0391	0.004	-0.0088	0.004	0.0497	-0.0082	0.0981	0.0763	0.1169	0.0964	0.1208	0.1044	0.2048	0.0619	0.0618	0.0263	0.0378	0.1206	0.0744	-0.0385	-0.0065	-0.0188	0.0917	0.1088	-0.0263	-0.0461	-0.0147	-0.0197	-0.0372	-0.0073	-0.0604	-0.0056
3.5	0.0631	0.0748	0.0693	0.1806	0.1027	0.0985	0.0469	0.0132	0.0829	0.0276	0.104	0.1971	-0.0247	-0.021	-0.0315	-0.0059	-0.0799	-0.0377	0.0171	0.0121	0.0201	0.0559	0.0264	0.1038	0.0879	0.1084	0.0786	0.1554	0.0972	0.2312	0.0775	0.0636	0.0494	0.0495	0.1417	0.0884	-0.0353	-0.005	-0.0201	0.093	0.11	-0.0262	-0.0506	-0.0185	-0.021	-0.0357	-0.0068	-0.0604	0.0047
3.75	0.0937	0.0913	0.1049	0.2238	0.1318	0.1541	0.0707	0.0669	0.1014	0.0772	0.1269	0.1956	-0.0278	-0.02	-0.0346	-0.0021	-0.0837	-0.0382	0.0248	-0.0005	0.0101	0.0893	0.0426	0.1206	0.1352	0.1104	0.127	0.2056	0.1314	0.2622	0.0979	0.0838	0.0624	0.0688	0.169	0.1053	-0.0429	-0.0055	-0.0203	0.0923	0.1094	-0.0265	-0.0508	-0.021	-0.0216	-0.0361	-0.0059	-0.0592	-0.0073
4	0.1001	0.1318	0.1098	0.246	0.163	0.1733	0.094	0.0793	0.1036	0.1095	0.147	0.2527	-0.0172	-0.0215	-0.0352	-0.001	-0.084	-0.0381	0.046	0.0249	0.0265	0.1174	0.0767	0.1095	0.1364	0.1289	0.1327	0.2361	0.1673	0.2678	0.095	0.0988	0.0659	0.0778	0.1907	0.103	-0.0442	-0.0068	-0.0205	0.0922	0.1098	-0.0261	-0.0487	-0.0209	-0.02	-0.0363	-0.0045	-0.0587	-0.009
4.25	0.1264	0.1282	0.1233	0.2934	0.1958	0.2075	0.0897	0.0713	0.126	0.1458	0.1808	0.2533	-0.0294	-0.0232	-0.0361	-0.0011	-0.0839	-0.0379	0.0508	0.0412	0.0367	0.1209	0.0957	0.1555	0.144	0.1493	0.1533	0.2444	0.2072	0.2998	0.1102	0.121	0.0906	0.0949	0.1724	0.1257	-0.0483	-0.0048	-0.0214	0.0922	0.1095	-0.0265	-0.0535	-0.0217	-0.0182	-0.0367	-0.0039	-0.0611	-0.0082
4.5	0.1414	0.1512	0.1447	0.3016	0.2182	0.2419	0.1047	0.0944	0.136	0.1985	0.2114	0.2961	-0.0293	-0.0233	-0.0366	-0.0001	-0.083	-0.0374	0.0571	0.0728	0.065	0.1298	0.1234	0.188	0.147	0.1759	0.1883	0.2995	0.2284	0.3344	0.1094	0.1119	0.0792	0.1085	0.2005	0.1496	-0.05	-0.0047	-0.0215	0.0919	0.1097	-0.026	-0.0532	-0.0215	-0.0154	-0.0354	-0.0028	-0.0555	-0.0071
4.75	0.1619	0.174	0.1646	0.3628	0.2692	0.2891	0.1179	0.1213	0.1373	0.2272	0.2297	0.3082	-0.0282	-0.0233	-0.0376	0.0004	-0.0826	-0.037	0.0792	0.0748	0.0817	0.1786	0.1723	0.2114	0.1714	0.2038	0.2334	0.302	0.2882	0.3648	0.1476	0.1524	0.0993	0.1346	0.2251	0.1668	-0.0525	-0.0048	-0.0217	0.0914	0.1095	-0.0259	-0.0553	-0.0211	-0.0133	-0.0356	-0.0024	-0.0539	-0.0046
5	0.1973	0.1836	0.205	0.3883	0.3029	0.3228	0.1322	0.1319	0.1656	0.2771	0.2851	0.3505	-0.0284	-0.0231	-0.0391	0.0006	-0.0801	-0.0359	0.0976	0.0787	0.104	0.2236	0.1826	0.2395	0.1961	0.2257	0.2517	0.3616	0.3084	0.3956	0.1649	0.1569	0.1143	0.1524	0.2257	0.1845	-0.0544	-0.0041	-0.0218	0.0916	0.1096	-0.0259	-0.0546	-0.0208	-0.0103	-0.0332	0.0007	-0.0497	-0.0024
5.25	0.2193	0.2454	0.2214	0.4117	0.342	0.3518	0.1574	0.1465	0.1904	0.3305	0.3221	0.3627	-0.0273	-0.0237	-0.0396	0.0022	-0.0787	-0.0347	0.108	0.1028	0.1081	0.2204	0.2212	0.252	0.217	0.2396	0.2696	0.3949	0.3009	0.4158	0.1985	0.1486	0.1289	0.1741	0.2513	0.1965	-0.0559	-0.0037	-0.0225	0.0912	0.1099	-0.0258	-0.0542	-0.0205	-0.0088	-0.0312	0.0029	-0.0436	-0.0005
5.5	0.248	0.2712	0.2409	0.4622	0.385	0.3864	0.1644	0.1645	0.2122	0.362	0.3523	0.3991	-0.0265	-0.0235	-0.0403	0.0024	-0.0766	-0.0339	0.1238	0.1308	0.1213	0.2535	0.2759	0.2866	0.2605	0.2682	0.2797	0.4106	0.3617	0.4318	0.2258	0.205	0.1468	0.2083	0.2742	0.2134	-0.057	-0.0037	-0.0233	0.0914	0.1101	-0.0257	-0.055	-0.0191	-0.0078	-0.0288	0.0061	-0.0419	0.0023
5.75	0.2813	0.333	0.2726	0.4476	0.4074	0.4254	0.1825	0.1747	0.2339	0.39	0.385	0.4258	-0.0265	-0.0225	-0.041	0.0011	-0.0764	-0.0332	0.1609	0.1427	0.1406	0.2989	0.2937	0.3036	0.2863	0.2916	0.3237	0.4389	0.3991	0.4667	0.2572	0.2364	0.1657	0.2344	0.3014	0.2755	-0.0582	-0.0034	-0.0232	0.0914	0.1102	-0.0253	-0.0574	-0.0182	-0.0064	-0.0265	0.0098	-0.0405	0.0048
6	0.3195	0.3458	0.3139	0.4705	0.4225	0.4223	0.2181	0.2059	0.25	0.4305	0.3631	0.4438	-0.0266	-0.0247	-0.0409	-0.0037	-0.0757	-0.033	0.1751	0.1736	0.1926	0.3474	0.3362	0.3687	0.3062	0.3103	0.3335	0.4595	0.413	0.4706	0.2832	0.2756	0.2101	0.244	0.3283	0.2946	-0.059	-0.0028	-0.0235	0.0918	0.1102	-0.025	-0.0576	-0.0172	-0.0058	-0.0249	0.0117	-0.0386	0.0073
6.25	0.331	0.3657	0.3508	0.4948	0.4298	0.4538	0.2505	0.1978	0.2795	0.4276	0.4004	0.4526	-0.0271	-0.026	-0.0401	-0.0087	-0.0756	-0.0322	0.1898	0.1799	0.2293	0.3699	0.3598	0.3911	0.3158	0.3205	0.3804	0.4823	0.4339	0.5052	0.3145	0.2953	0.2283	0.2757	0.3474	0.2886	-0.0605	-0.0025	-0.0252	0.0914	0.1107	-0.0251	-0.0551	-0.0158	-0.0082	-0.0236	0.0124	-0.0369	0.0089
6.5	0.3651	0.3862	0.3713	0.4898	0.4475	0.4695	0.2561	0.2238	0.3136	0.412	0.4134	0.4765	-0.0304	-0.0268	-0.0392	-0.0126	-0.0755	-0.0328	0.2209	0.2192	0.219	0.3752	0.3956	0.4144	0.3415	0.3341	0.4013	0.4864	0.4427	0.5091	0.3444	0.3332	0.2627	0.2836	0.3643	0.3147	-0.0585	-0.0023	-0.0239	0.0918	0.1105	-0.0251	-0.0553	-0.017	-0.0066	-0.0197	0.0129	-0.0351	0.0103
6.75	0.3886	0.4194	0.4013	0.5341	0.4704	0.4946	0.2842	0.2452	0.3266	0.4379	0.4426	0.4754	-0.0326	-0.0272	-0.0342	-0.015	-0.074	-0.0334	0.2535	0.226	0.2783	0.3576	0.3995	0.4235	0.3733	0.3555	0.4187	0.501	0.45	0.5203	0.3869	0.3601	0.322	0.2871	0.3885	0.3319	-0.0603	-0.0023	-0.0244	0.0921	0.1102	-0.0248	-0.0475	-0.0141	-0.0068	-0.0203	0.0142	-0.0352	0.0109
7	0.4118	0.4142	0.4095	0.519	0.4487	0.4942	0.2937	0.2709	0.3577	0.4528	0.4265	0.4946	-0.0362	-0.0278	-0.034	-0.0164	-0.0735	-0.0339	0.2823	0.2479	0.3059	0.4285	0.4158	0.4465	0.4038	0.3783	0.4371	0.4748	0.4807	0.5351	0.42	0.3768	0.3328	0.2999	0.3723	0.3475	-0.0614	-0.0019	-0.0242	0.0916	0.1103	-0.0251	-0.0435	-0.0139	-0.0081	-0.021	0.0151	-0.0339	0.0078
7.25	0.4382	0.4313	0.4351	0.5459	0.481	0.5172	0.3045	0.2762	0.3803	0.4282	0.4352	0.5035	-0.0355	-0.0282	-0.033	-0.0152	-0.0726	-0.0352	0.2995	0.2903	0.3459	0.4258	0.4485	0.4457	0.4028	0.3763	0.4536	0.4953	0.4306	0.5257	0.438	0.4119	0.3686	0.3242	0.4113	0.3383	-0.0643	-0.0021	-0.025	0.0913	0.11	-0.0252	-0.0588	-0.0248	-0.0096	-0.0204	0.0154	-0.033	0.0018
7.5	0.4536	0.4488	0.4551	0.538	0.487	0.5428	0.3192	0.2886	0.3882	0.4424	0.4608	0.5102	-0.0394	-0.0311	-0.0353	-0.012	-0.0728	-0.0355	0.3173	0.3062	0.3694	0.417	0.4554	0.4803	0.419	0.3975	0.4637	0.5158	0.4887	0.5531	0.4417	0.4161	0.3881	0.2966	0.4121	0.3537	-0.0654	-0.0021	-0.0259	0.0919	0.11	-0.0254	-0.0573	-0.0167	-0.0114	-0.0195	0.0161	-0.0328	0.0012
7.75	0.4554	0.459	0.4638	0.5599	0.4918	0.5379	0.3341	0.3035	0.4155	0.4134	0.4336	0.5093	-0.0388	-0.0338	-0.0367	-0.0092	-0.0724	-0.0372	0.3593	0.3329	0.4127	0.4663	0.4457	0.49	0.4418	0.4219	0.4708	0.5495	0.4804	0.5446	0.4691	0.4272	0.4154	0.3291	0.4164	0.3473	-0.0672	-0.002	-0.0267	0.0918	0.1094	-0.0252	-0.0574	-0.018	-0.0114	-0.0182	0.0161	-0.0321	0.0003
8	0.4796	0.4661	0.4856	0.5527	0.5119	0.5138	0.3425	0.3151	0.4351	0.475	0.4476	0.4887	-0.039	-0.0355	-0.0379	-0.0076	-0.0726	-0.0353	0.3638	0.3662	0.446	0.4603	0.4697	0.4961	0.4648	0.4307	0.4773	0.5217	0.4711	0.5357	0.4654	0.4273	0.4076	0.3276	0.4438	0.3503	-0.0699	-0.0017	-0.027	0.0915	0.1094	-0.0257	-0.058	-0.0199	-0.0095	-0.0174	0.0166	-0.0331	-0.0022
8.25	0.4767	0.4719	0.486	0.5456	0.4991	0.5323	0.3633	0.3221	0.4395	0.4584	0.4379	0.4886	-0.0386	-0.0378	-0.0376	-0.0056	-0.0731	-0.0364	0.3554	0.3583	0.4817	0.4629	0.4629	0.4951	0.4541	0.4344	0.4993	0.5103	0.4817	0.5681	0.4644	0.4444	0.4585	0.3168	0.4432	0.3484	-0.0717	-0.0017	-0.028	0.0919	0.1089	-0.0258	-0.0574	-0.0259	-0.0049	-0.0176	0.0153	-0.0335	-0.0023
8.5	0.4891	0.4777	0.4546	0.5534	0.5192	0.5497	0.3602	0.3141	0.4477	0.484	0.4325	0.5206	-0.0403	-0.0413	-0.0385	-0.0047	-0.0724	-0.0354	0.4048	0.3883	0.4985	0.4266	0.4777	0.5218	0.4697	0.4526	0.5027	0.4905	0.4829	0.5515	0.4852	0.4764	0.446	0.3336	0.4348	0.3851	-0.0735	-0.0016	-0.0283	0.0918	0.1088	-0.0258	-0.0567	-0.0242	-0.0021	-0.0184	0.0184	-0.0339	-0.0003
8.75	0.4915	0.4771	0.4848	0.5295	0.5223	0.5361	0.3741	0.3336	0.4593	0.4282	0.4688	0.5249	-0.0413	-0.0447	-0.0393	-0.0043	-0.0722	-0.0357	0.4024	0.3837	0.4802	0.4718	0.4967	0.5155	0.4791	0.4422	0.504	0.4994	0.4945	0.5524	0.4985	0.4765	0.476	0.3482	0.4443	0.3646	-0.0743	-0.0017	-0.0291	0.0911	0.1086	-0.0266	-0.0586	-0.0277	-0.0006	-0.0169	0.0192	-0.0379	-0.0006
9	0.4726	0.4776	0.4913	0.5612	0.5371	0.5115	0.3811	0.3539	0.4724	0.4443	0.4504	0.5042	-0.0414	-0.0484	-0.0411	-0.0046	-0.0722	-0.0343	0.4297	0.4081	0.5053	0.4467	0.4561	0.5258	0.4791	0.4392	0.5119	0.5168	0.4554	0.5362	0.4957	0.5293	0.4809	0.358	0.4531	0.3798	-0.0752	-0.0016	-0.029	0.0915	0.1082	-0.0268	-0.0577	-0.0276	-0.0001	-0.0158	0.02	-0.0394	-0.0017
9.25	0.5015	0.4779	0.5011	0.5826	0.5394	0.542	0.3856	0.3695	0.4707	0.4602	0.4528	0.5127	-0.0422	-0.0501	-0.0441	-0.004	-0.072	-0.0343	0.424	0.3933	0.4876	0.4439	0.5062	0.5147	0.4741	0.4657	0.5204	0.5147	0.4955	0.561	0.4967	0.4983	0.4896	0.3506	0.46	0.3508	-0.076	-0.0016	-0.0299	0.0912	0.1082	-0.027	-0.0556	-0.0291	-0.0018	-0.0153	0.0206	-0.0402	-0.0027
9.5	0.4883	0.4717	0.4728	0.5687	0.5163	0.5403	0.4058	0.3485	0.4764	0.4582	0.4621	0.5075	-0.0416	-0.0512	-0.0484	-0.0031	-0.0727	-0.0347	0.4167	0.4335	0.4815	0.4797	0.5018	0.5135	0.4775	0.4306	0.5199	0.5137	0.4784	0.5688	0.5238	0.5332	0.4923	0.3498	0.4409	0.3646	-0.0766	-0.0016	-0.0306	0.0907	0.1078	-0.0268	-0.0554	-0.0302	-0.0022	-0.0161	0.0227	-0.0381	-0.0037
9.75	0.4896	0.4737	0.4999	0.5612	0.5248	0.5408	0.4024	0.3513	0.4771	0.4588	0.448	0.5306	-0.0406	-0.0516	-0.0512	-0.0025	-0.0736	-0.0345	0.4172	0.4246	0.5018	0.4519	0.491	0.5285	0.506	0.4577	0.5124	0.497	0.4705	0.5697	0.5006	0.5431	0.5001	0.3502	0.4498	0.3743	-0.077	-0.0015	-0.0308	0.0905	0.1079	-0.0272	-0.0547	-0.0308	-0.002	-0.0143	0.024	-0.0382	-0.0035
10	0.4982	0.4913	0.4947	0.5519	0.5165	0.5272	0.3954	0.3512	0.493	0.4499	0.4391	0.528	-0.0403	-0.0519	-0.054	-0.0029	-0.0761	-0.0351	0.4419	0.4456	0.5246	0.4498	0.5009	0.5626	0.524	0.4636	0.5204	0.4981	0.4639	0.5668	0.5268	0.5292	0.5016	0.3517	0.4511	0.3848	-0.0777	-0.0016	-0.0313	0.0901	0.1076	-0.0275	-0.0545	-0.0308	-0.0024	-0.0148	0.0238	-0.0372	-0.0016
10.25	0.502	0.4977	0.4921	0.5374	0.503	0.5109	0.4024	0.3624	0.4828	0.4356	0.4254	0.5209	-0.0402	-0.0527	-0.0554	-0.0046	-0.0773	-0.0346	0.4185	0.4534	0.5213	0.4776	0.4701	0.5364	0.535	0.491	0.5464	0.5034	0.4519	0.5583	0.5275	0.4948	0.5144	0.3563	0.4755	0.4053	-0.0791	-0.0017	-0.0323	0.0896	0.1071	-0.0278	-0.0535	-0.0302	-0.002	-0.0136	0.0244	-0.0359	0.0004
10.5	0.4909	0.4964	0.5005	0.5267	0.4896	0.4924	0.424	0.367	0.4739	0.4232	0.4322	0.5064	-0.0404	-0.0537	-0.056	-0.006	-0.0803	-0.033	0.4489	0.4476	0.5379	0.4709	0.4937	0.5403	0.5022	0.5135	0.5523	0.5113	0.4702	0.5589	0.5452	0.4943	0.5147	0.3574	0.4514	0.3727	-0.0802	-0.0015	-0.0327	0.0893	0.1069	-0.028	-0.0534	-0.0299	-0.0018	-0.013	0.026	-0.0355	0.0018
10.75	0.4843	0.4852	0.5075	0.5224	0.4829	0.5004	0.4192	0.3634	0.4862	0.4333	0.4392	0.5066	-0.0408	-0.0539	-0.0564	-0.0073	-0.0834	-0.0332	0.4249	0.4519	0.5408	0.4609	0.4929	0.5345	0.5411	0.5092	0.5497	0.5083	0.4721	0.5592	0.5497	0.5049	0.526	0.3523	0.4741	0.3868	-0.0808	-0.0014	-0.0335	0.0893	0.1066	-0.0282	-0.0502	-0.0283	-0.0011	-0.0115	0.0253	-0.0346	0.0034
11	0.4963	0.4853	0.5082	0.5198	0.4794	0.5043	0.4238	0.3644	0.4771	0.4291	0.4303	0.5023	-0.0404	-0.0539	-0.0566	-0.0072	-0.0858	-0.034	0.429	0.4538	0.5342	0.4516	0.4841	0.5232	0.5337	0.4954	0.5526	0.5105	0.4686	0.5684	0.574	0.5052	0.5178	0.3557	0.487	0.3931	-0.082	-0.0014	-0.0334	0.089	0.1063	-0.0281	-0.0497	-0.0276	-0.0006	-0.0115	0.0269	-0.0327	0.0036
11.25	0.4875	0.4778	0.4985	0.5208	0.4759	0.5006	0.4303	0.3769	0.4901	0.4304	0.441	0.4997	-0.0406	-0.0534	-0.0562	-0.0068	-0.0859	-0.0348	0.4073	0.4511	0.5168	0.4455	0.4771	0.5249	0.5183	0.4883	0.5471	0.5081	0.4713	0.5668	0.583	0.504	0.5094	0.3585	0.4545	0.3876	-0.0829	-0.0015	-0.0332	0.0887	0.1062	-0.0286	-0.0503	-0.0271	0.0009	-0.0122	0.0261	-0.0321	0.0044
11.5	0.4781	0.4587	0.4885	0.5194	0.4791	0.4995	0.438	0.3877	0.493	0.4246	0.4369	0.5003	-0.0402	-0.0532	-0.0564	-0.0059	-0.0843	-0.0357	0.4555	0.4846	0.5355	0.4382	0.4648	0.5209	0.514	0.4781	0.5313	0.5092	0.4685	0.5626	0.5837	0.5201	0.5057	0.3556	0.4883	0.4266	-0.0839	-0.0013	-0.0341	0.0889	0.106	-0.0289	-0.0524	-0.0272	0.0002	-0.0165	0.0278	-0.033	0.0059
11.75	0.4623	0.45	0.4744	0.518	0.4817	0.4952	0.4241	0.3888	0.4931	0.4243	0.436	0.5003	-0.0405	-0.0527	-0.0559	-0.0046	-0.0853	-0.0371	0.4532	0.4727	0.5416	0.4286	0.4611	0.5166	0.5074	0.4746	0.5357	0.5048	0.4658	0.5635	0.5846	0.504	0.5058	0.3789	0.5391	0.4183	-0.0848	-0.0013	-0.0344	0.0885	0.1065	-0.0286	-0.0536	-0.0255	0.0009	-0.0089	0.0292	-0.0334	0.006
12	0.4573	0.4537	0.4737	0.5104	0.4759	0.4922	0.4175	0.3817	0.4849	0.4205	0.4347	0.5048	-0.04	-0.0527	-0.0557	-0.0037	-0.0864	-0.0368	0.489	0.4569	0.551	0.4372	0.4531	0.5154	0.5043	0.4757	0.5329	0.5018	0.4657	0.5655	0.5813	0.5021	0.4885	0.3764	0.5468	0.4231	-0.0846	-0.0012	-0.0346	0.089	0.1066	-0.0283	-0.0536	-0.0231	-0.0003	-0.0123	0.0291	-0.0332	0.0061
12.25	0.4575	0.4613	0.4708	0.5069	0.4751	0.49	0.4129	0.3733	0.4817	0.4224	0.4329	0.5016	-0.0404	-0.0531	-0.0554	-0.0025	-0.085	-0.0362	0.4674	0.4683	0.5559	0.4349	0.4445	0.504	0.5015	0.4802	0.5172	0.5005	0.4672	0.5658	0.5758	0.4965	0.4927	0.3781	0.5207	0.4233	-0.0853	-0.0013	-0.0351	0.0888	0.1066	-0.0283	-0.0558	-0.0215	-0.0013	-0.0163	0.0306	-0.0333	0.0054
12.5	0.4616	0.4534	0.4686	0.5028	0.4672	0.4909	0.4136	0.3717	0.4715	0.4205	0.4341	0.5017	-0.0402	-0.0529	-0.0549	-0.0021	-0.0847	-0.0356	0.4684	0.4809	0.5402	0.4329	0.4422	0.501	0.5015	0.4734	0.5169	0.4997	0.4656	0.5673	0.5587	0.4962	0.4936	0.3764	0.5283	0.4239	-0.0856	-0.0008	-0.035	0.0888	0.1062	-0.0284	-0.056	-0.0201	-0.0023	-0.0184	0.0312	-0.0329	0.0054
12.75	0.4625	0.4624	0.4758	0.5002	0.4648	0.4876	0.4056	0.3675	0.4639	0.4198	0.4274	0.498	-0.0403	-0.0535	-0.0536	-0.0009	-0.0845	-0.0347	0.4478	0.4752	0.5206	0.4274	0.4377	0.5058	0.505	0.4744	0.5307	0.4971	0.4616	0.5692	0.5543	0.4977	0.4936	0.3697	0.5118	0.4197	-0.0861	-0.0009	-0.0352	0.0885	0.1065	-0.0285	-0.0562	-0.0211	-0.0037	-0.0207	0.0315	-0.0331	0.0044
13	0.474	0.4648	0.4797	0.4964	0.458	0.4845	0.3961	0.3689	0.4625	0.4177	0.4262	0.5026	-0.0401	-0.0533	-0.0529	-0.0015	-0.0855	-0.0343	0.4503	0.4707	0.5123	0.4247	0.4353	0.497	0.5108	0.4738	0.5316	0.4935	0.4589	0.5676	0.5492	0.4929	0.4984	0.365	0.5079	0.4142	-0.0867	-0.0007	-0.0355	0.0888	0.1063	-0.0288	-0.056	-0.0205	-0.0028	-0.0279	0.0327	-0.0326	0.004
13.25	0.4716	0.467	0.4812	0.4913	0.456	0.4779	0.402	0.3766	0.4676	0.4179	0.4222	0.4957	-0.04	-0.0534	-0.0517	-0.0009	-0.0857	-0.032	0.4293	0.4634	0.5014	0.4234	0.4341	0.4929	0.5075	0.4722	0.5297	0.4962	0.4565	0.5636	0.5466	0.4913	0.4884	0.3634	0.5029	0.4061	-0.0873	-0.0006	-0.0359	0.089	0.1062	-0.0288	-0.0553	-0.0214	-0.0033	-0.027	0.0321	-0.0311	0.0037
13.5	0.4703	0.47	0.4882	0.4902	0.4505	0.4764	0.4035	0.3723	0.4732	0.4139	0.4217	0.4999	-0.0397	-0.0537	-0.051	-0.0008	-0.0851	-0.0291	0.4386	0.461	0.486	0.4188	0.4252	0.4894	0.5095	0.473	0.5301	0.4933	0.4519	0.5634	0.545	0.4883	0.4926	0.36	0.494	0.4001	-0.0877	-0.0006	-0.0364	0.0893	0.1063	-0.0286	-0.0549	-0.0227	-0.0036	-0.0223	0.0298	-0.0306	0.0044
13.75	0.4713	0.4697	0.4818	0.4851	0.4493	0.4729	0.4089	0.3742	0.4701	0.4107	0.4196	0.5008	-0.0386	-0.0532	-0.0507	-0.0004	-0.0847	-0.0283	0.432	0.4434	0.4991	0.4125	0.4219	0.4838	0.515	0.4727	0.5335	0.493	0.4518	0.5636	0.5428	0.4886	0.494	0.3582	0.4871	0.3961	-0.0879	-0.0007	-0.0365	0.0887	0.1066	-0.0287	-0.0526	-0.0232	-0.005	-0.028	0.0345	-0.0305	0.0052
14	0.4683	0.4722	0.4821	0.4811	0.4448	0.4704	0.4136	0.3743	0.4726	0.4123	0.4212	0.4994	-0.0388	-0.0534	-0.0508	0.0006	-0.0843	-0.0277	0.4328	0.4387	0.4803	0.4094	0.417	0.4809	0.5107	0.4735	0.5269	0.492	0.4479	0.5653	0.5398	0.486	0.4926	0.3574	0.4805	0.3925	-0.0881	-0.0005	-0.037	0.0888	0.1066	-0.0286	-0.0509	-0.024	-0.005	-0.0205	0.0329	-0.0285	0.006
14.25	0.4669	0.4631	0.4839	0.4789	0.4404	0.4689	0.4187	0.3754	0.4752	0.4136	0.4202	0.5013	-0.0385	-0.0535	-0.0509	0.0008	-0.0835	-0.027	0.442	0.4434	0.4817	0.4067	0.4108	0.4766	0.5067	0.4757	0.5299	0.4909	0.4503	0.5672	0.5349	0.4828	0.4898	0.3522	0.4749	0.3882	-0.0884	-0.0004	-0.0371	0.0892	0.1066	-0.0286	-0.0519	-0.0265	-0.0039	-0.0275	0.0337	-0.0283	0.0062
14.5	0.4657	0.4628	0.4832	0.4736	0.4401	0.4636	0.419	0.3772	0.4775	0.4103	0.4224	0.5054	-0.0379	-0.054	-0.0511	0.0008	-0.0825	-0.0272	0.4456	0.4483	0.4872	0.4004	0.4045	0.472	0.5059	0.4758	0.5275	0.4891	0.4469	0.5667	0.5294	0.4785	0.4913	0.3451	0.4691	0.3865	-0.089	-0.0002	-0.0374	0.0891	0.1064	-0.0283	-0.0531	-0.029	-0.0033	-0.0173	0.034	-0.0281	0.0061
14.75	0.4631	0.4678	0.4847	0.4712	0.4394	0.4627	0.4212	0.3731	0.4777	0.4091	0.4211	0.5078	-0.0371	-0.054	-0.0516	0.0006	-0.0818	-0.0256	0.4467	0.4558	0.4831	0.3973	0.4003	0.4665	0.5039	0.4762	0.5262	0.485	0.4463	0.5643	0.5261	0.4735	0.4897	0.3417	0.4656	0.3826	-0.0894	-0.0001	-0.0377	0.0881	0.1062	-0.0282	-0.0534	-0.0295	-0.0032	-0.0244	0.0348	-0.0272	0.0069
15	0.4625	0.4657	0.4843	0.468	0.435	0.4601	0.4211	0.3729	0.4778	0.4098	0.4227	0.5084	-0.0367	-0.0544	-0.0524	0.0009	-0.0811	-0.0271	0.4428	0.4487	0.4821	0.3935	0.396	0.4626	0.5078	0.4806	0.5245	0.4856	0.4493	0.5597	0.5227	0.4686	0.487	0.338	0.4596	0.3789	-0.0897	0.0002	-0.0377	0.0888	0.1058	-0.028	-0.0538	-0.0283	-0.0037	-0.0198	0.036	-0.0266	0.0082
15.25	0.4631	0.4625	0.4851	0.4661	0.4327	0.4587	0.4177	0.3758	0.477	0.4099	0.4194	0.5096	-0.0358	-0.0545	-0.0528	0.0005	-0.0813	-0.0242	0.4397	0.4458	0.4794	0.3908	0.391	0.4599	0.5052	0.4772	0.5248	0.4842	0.4475	0.5608	0.517	0.4641	0.4823	0.3357	0.455	0.3745	-0.0898	0.0002	-0.0382	0.089	0.106	-0.0281	-0.0539	-0.0262	-0.0029	-0.0226	0.0372	-0.0256	0.0087
15.5	0.4637	0.4621	0.4803	0.4616	0.4328	0.4588	0.4191	0.3728	0.4756	0.4104	0.4241	0.5082	-0.0353	-0.0547	-0.0535	0.0007	-0.0811	-0.0255	0.4383	0.4452	0.4759	0.3877	0.3875	0.4577	0.5066	0.4759	0.5226	0.4874	0.4489	0.5605	0.5118	0.4614	0.4804	0.3281	0.4511	0.3711	-0.0903	0.0004	-0.0379	0.089	0.1059	-0.0278	-0.0535	-0.0279	-0.003	-0.0207	0.0368	-0.0253	0.0098
15.75	0.4627	0.4628	0.4783	0.4581	0.4279	0.4565	0.4187	0.3762	0.4771	0.4095	0.4241	0.5068	-0.0348	-0.0546	-0.0538	0.0012	-0.0811	-0.0269	0.436	0.4392	0.4717	0.3847	0.3834	0.4533	0.5019	0.476	0.5198	0.4847	0.4483	0.559	0.5077	0.4568	0.4757	0.3229	0.4452	0.368	-0.0904	0.0005	-0.0377	0.0888	0.1063	-0.028	-0.0534	-0.0274	-0.0018	-0.0207	0.0379	-0.025	0.011
16	0.4609	0.4599	0.4777	0.4559	0.4254	0.4544	0.4163	0.3742	0.4747	0.4078	0.4254	0.506	-0.0342	-0.0549	-0.054	0.0012	-0.0805	-0.0247	0.4342	0.4358	0.4706	0.3809	0.3808	0.4507	0.5004	0.4765	0.5187	0.4838	0.4476	0.5572	0.5034	0.4529	0.4752	0.321	0.4392	0.3626	-0.0907	0.0009	-0.0381	0.0891	0.1068	-0.0278	-0.0533	-0.0274	-0.001	-0.0199	0.0387	-0.0239	0.0111
16.25	0.4607	0.4592	0.475	0.4549	0.427	0.4528	0.4175	0.3731	0.4736	0.4103	0.4241	0.5026	-0.033	-0.0548	-0.0546	0.0015	-0.0802	-0.025	0.4322	0.433	0.4659	0.3802	0.3768	0.4475	0.501	0.4741	0.515	0.4829	0.4464	0.5566	0.4985	0.4488	0.4713	0.3145	0.436	0.3585	-0.091	0.0009	-0.038	0.0885	0.1068	-0.0278	-0.0529	-0.0271	0	-0.0199	0.0384	-0.0237	0.0125
16.5	0.4578	0.4557	0.4707	0.4523	0.4287	0.4504	0.4182	0.3726	0.4768	0.4093	0.4251	0.5043	-0.0323	-0.0549	-0.0546	0.0015	-0.0801	-0.0262	0.4306	0.4317	0.4619	0.3752	0.3727	0.4445	0.4994	0.4739	0.5163	0.4848	0.4453	0.5564	0.4926	0.4435	0.4703	0.3114	0.4309	0.3544	-0.0917	0.0011	-0.0385	0.0887	0.1067	-0.0277	-0.0528	-0.0276	0.0016	-0.0205	0.0395	-0.0226	0.0132
16.75	0.4567	0.4579	0.4713	0.451	0.4249	0.4503	0.416	0.375	0.4764	0.4086	0.4259	0.501	-0.0318	-0.0548	-0.0546	0.002	-0.0799	-0.027	0.427	0.4272	0.4573	0.373	0.3708	0.4417	0.5	0.472	0.5132	0.4814	0.4413	0.5547	0.4885	0.4405	0.4652	0.3077	0.4265	0.351	-0.0921	0.0012	-0.0386	0.0887	0.1064	-0.0277	-0.0528	-0.0273	0.0015	-0.0175	0.0384	-0.0212	0.0153
17	0.4569	0.4591	0.4713	0.4517	0.4245	0.4492	0.4169	0.3748	0.4787	0.411	0.4252	0.5002	-0.0314	-0.055	-0.055	0.0023	-0.0795	-0.0273	0.4227	0.4243	0.4531	0.3719	0.366	0.4381	0.4997	0.4709	0.5126	0.4772	0.4394	0.5553	0.485	0.4373	0.4625	0.3054	0.4211	0.3458	-0.0921	0.001	-0.0389	0.0888	0.1064	-0.0278	-0.0525	-0.028	0.0023	-0.0201	0.036	-0.0203	0.0166
17.25	0.4586	0.4593	0.4724	0.4504	0.4255	0.4483	0.4164	0.375	0.4756	0.409	0.4284	0.4993	-0.0309	-0.0549	-0.0546	0.0027	-0.0795	-0.0281	0.421	0.4182	0.4488	0.3702	0.3646	0.4353	0.4982	0.4684	0.5083	0.4771	0.4405	0.5523	0.4816	0.4335	0.4606	0.3008	0.4168	0.3455	-0.0916	0.0014	-0.0386	0.0882	0.1063	-0.0279	-0.052	-0.0266	0.0034	-0.0151	0.0382	-0.0186	0.0179
17.5	0.4613	0.4567	0.4712	0.4562	0.422	0.4475	0.4138	0.374	0.4778	0.4116	0.4301	0.4975	-0.0301	-0.0551	-0.055	0.0026	-0.0793	-0.0291	0.4189	0.4159	0.4461	0.3681	0.3602	0.433	0.4963	0.4685	0.5089	0.4796	0.4374	0.5519	0.4801	0.4313	0.4561	0.2993	0.4121	0.3425	-0.0922	0.0016	-0.0389	0.0885	0.1062	-0.0276	-0.0522	-0.0266	0.0033	-0.0183	0.0374	-0.0208	0.0193
17.75	0.4587	0.4548	0.4723	0.4557	0.4221	0.4493	0.4136	0.3738	0.4776	0.4099	0.4278	0.4949	-0.0302	-0.0548	-0.055	0.0033	-0.079	-0.0307	0.4164	0.4145	0.4439	0.3676	0.3582	0.432	0.496	0.4685	0.508	0.4773	0.4364	0.5504	0.4778	0.4277	0.4538	0.2953	0.4073	0.341	-0.0921	0.0015	-0.0388	0.0884	0.1061	-0.0276	-0.0512	-0.0261	0.0044	-0.0153	0.0375	-0.0238	0.0193
18	0.4591	0.4559	0.4749	0.4561	0.4275	0.4512	0.418	0.3736	0.4783	0.4087	0.4287	0.4942	-0.0298	-0.0548	-0.0552	0.0043	-0.0782	-0.0319	0.4134	0.4101	0.4414	0.3672	0.3568	0.4281	0.4956	0.4684	0.5071	0.4773	0.4356	0.5499	0.4755	0.4269	0.4514	0.2908	0.4053	0.3381	-0.0925	0.0017	-0.0389	0.0886	0.1063	-0.0274	-0.0511	-0.0256	0.0038	-0.0173	0.0362	-0.024	0.0195
18.25	0.4601	0.4582	0.4756	0.4598	0.4248	0.4485	0.4173	0.3758	0.4785	0.4113	0.429	0.4929	-0.0292	-0.0547	-0.0555	0.005	-0.0781	-0.0323	0.4115	0.4091	0.4384	0.3663	0.3545	0.4269	0.494	0.467	0.5076	0.4773	0.434	0.5481	0.4706	0.4232	0.45	0.2878	0.4048	0.3363	-0.0928	0.0021	-0.039	0.0885	0.1061	-0.0274	-0.0506	-0.0254	0.005	-0.0136	0.0354	-0.0229	0.0195
18.5	0.461	0.4562	0.4738	0.4611	0.4258	0.4482	0.4198	0.3762	0.478	0.4114	0.4323	0.4902	-0.0294	-0.0548	-0.0552	0.0053	-0.0781	-0.0336	0.4085	0.4052	0.4327	0.3663	0.354	0.4256	0.493	0.4661	0.5025	0.475	0.4328	0.5478	0.4693	0.4202	0.4475	0.2868	0.4008	0.3362	-0.0932	0.0021	-0.0389	0.0886	0.1066	-0.0269	-0.0503	-0.0257	0.0049	-0.0076	0.0268	-0.0218	0.0193
18.75	0.4578	0.4564	0.4771	0.4633	0.4214	0.4494	0.4187	0.378	0.476	0.4119	0.4349	0.4881	-0.0291	-0.0545	-0.055	0.0059	-0.0782	-0.0345	0.4057	0.4019	0.4312	0.366	0.3518	0.4241	0.4918	0.466	0.5019	0.4756	0.4288	0.5487	0.462	0.421	0.4472	0.2921	0.4011	0.3347	-0.0933	0.0022	-0.0389	0.0888	0.1069	-0.0269	-0.0497	-0.0257	0.0053	-0.0088	0.0223	-0.0215	0.0191
19	0.4564	0.4556	0.4749	0.4649	0.421	0.4512	0.4172	0.3771	0.4752	0.4093	0.4342	0.487	-0.0284	-0.0545	-0.0547	0.0062	-0.0779	-0.0348	0.4021	0.3981	0.4281	0.3663	0.3507	0.4217	0.4899	0.466	0.5004	0.4748	0.4239	0.5445	0.4587	0.4196	0.4452	0.3079	0.3962	0.3335	-0.0934	0.0023	-0.0391	0.0885	0.1064	-0.0268	-0.0497	-0.0259	0.0055	-0.011	0.0245	-0.0211	0.0176
19.25	0.4576	0.4577	0.4752	0.465	0.4197	0.4528	0.4165	0.377	0.4757	0.4101	0.4351	0.4851	-0.0289	-0.054	-0.054	0.0063	-0.0778	-0.0352	0.4039	0.3968	0.4254	0.3665	0.3504	0.4205	0.4902	0.4644	0.5	0.4748	0.4231	0.5439	0.4576	0.4186	0.4434	0.3204	0.394	0.3338	-0.093	0.0026	-0.0391	0.089	0.1063	-0.0265	-0.0491	-0.0251	0.006	-0.0052	0.0335	-0.0208	0.0164
19.5	0.455	0.4555	0.4755	0.4662	0.4175	0.4571	0.4192	0.3768	0.4761	0.4119	0.4358	0.4855	-0.0288	-0.054	-0.0537	0.0075	-0.0772	-0.0352	0.401	0.3939	0.4227	0.3684	0.3527	0.4203	0.4873	0.4606	0.5007	0.4774	0.4229	0.5449	0.4693	0.4181	0.4422	0.3273	0.3947	0.3334	-0.0932	0.0027	-0.0389	0.0895	0.1067	-0.0265	-0.0488	-0.0248	0.0062	-0.0074	0.0287	-0.0195	0.0142
19.75	0.4536	0.455	0.4772	0.4636	0.418	0.4568	0.4221	0.3813	0.4758	0.4138	0.4371	0.4842	-0.0282	-0.054	-0.0531	0.0086	-0.0772	-0.0351	0.3983	0.3933	0.4204	0.3701	0.3532	0.4203	0.4868	0.4626	0.4995	0.4761	0.4255	0.5406	0.4866	0.4152	0.4404	0.3265	0.3946	0.333	-0.0931	0.003	-0.0389	0.0887	0.1065	-0.026	-0.0489	-0.0248	0.006	-0.0087	0.0307	-0.0193	0.0131
20	0.4527	0.4528	0.4756	0.46	0.4161	0.4583	0.4187	0.3796	0.4748	0.4152	0.4392	0.4819	-0.0281	-0.0543	-0.0523	0.0092	-0.0764	-0.035	0.3963	0.39	0.4176	0.3715	0.3571	0.4194	0.4858	0.4609	0.4979	0.48	0.4242	0.5405	0.5019	0.4134	0.439	0.3239	0.3973	0.3339	-0.0927	0.003	-0.0389	0.0889	0.1069	-0.0255	-0.0489	-0.0247	0.0062	-0.005	0.0307	-0.0191	0.0114
20.25	0.4501	0.4512	0.4771	0.4596	0.416	0.46	0.4191	0.3795	0.4748	0.4138	0.4401	0.4819	-0.0278	-0.054	-0.0514	0.0096	-0.0757	-0.0351	0.3946	0.3903	0.4139	0.3751	0.3559	0.4201	0.486	0.4602	0.4954	0.4792	0.4235	0.5412	0.5042	0.4139	0.4376	0.3176	0.4013	0.3372	-0.0926	0.0029	-0.0392	0.0888	0.1065	-0.0255	-0.0485	-0.0256	0.0057	-0.006	0.0336	-0.0184	0.0093
20.5	0.4504	0.4516	0.4755	0.458	0.4148	0.4611	0.4194	0.3772	0.4738	0.416	0.4398	0.4794	-0.0263	-0.054	-0.0513	0.0103	-0.075	-0.0354	0.3922	0.3894	0.4116	0.376	0.3562	0.4195	0.4844	0.4603	0.4917	0.4764	0.4226	0.5398	0.5034	0.4132	0.4344	0.3109	0.4042	0.3415	-0.0925	0.003	-0.0393	0.089	0.1068	-0.0256	-0.0486	-0.0258	0.0064	-0.0063	0.0354	-0.0177	0.0097
20.75	0.446	0.4517	0.4775	0.4545	0.4167	0.4635	0.4204	0.3806	0.4762	0.415	0.4394	0.4723	-0.0248	-0.0536	-0.0515	0.0097	-0.0759	-0.0359	0.3917	0.3872	0.4097	0.3745	0.3559	0.4186	0.4833	0.4595	0.4919	0.4771	0.4203	0.5375	0.4974	0.4134	0.4343	0.3033	0.4043	0.3414	-0.0932	0.003	-0.0389	0.0871	0.1071	-0.0259	-0.0484	-0.0253	0.0061	-0.0104	0.0273	-0.0203	0.0105
21	0.446	0.4487	0.4798	0.452	0.4157	0.4643	0.4201	0.3819	0.4742	0.4171	0.4413	0.4743	-0.0235	-0.0539	-0.0517	0.0094	-0.0753	-0.0342	0.3918	0.3883	0.409	0.3734	0.3549	0.4185	0.4817	0.4573	0.4884	0.4763	0.4197	0.5373	0.4949	0.4113	0.4328	0.293	0.4057	0.3448	-0.0935	0.0033	-0.039	0.0876	0.1077	-0.0256	-0.0478	-0.0255	0.0072	-0.0129	0.0357	-0.0149	0.0129
21.25	0.4451	0.4518	0.4785	0.4495	0.4139	0.4651	0.4192	0.3808	0.472	0.4186	0.4409	0.4747	-0.0224	-0.0534	-0.0516	0.0101	-0.0749	-0.0347	0.3909	0.3874	0.4081	0.3743	0.3553	0.4213	0.4816	0.4575	0.4899	0.4747	0.4186	0.5343	0.4873	0.4108	0.4326	0.2855	0.4063	0.347	-0.0936	0.0035	-0.0389	0.0878	0.1083	-0.0251	-0.0483	-0.0249	0.007	-0.0123	0.0407	-0.0178	0.0154
21.5	0.4439	0.4494	0.4802	0.4477	0.4118	0.467	0.4194	0.3796	0.4746	0.4197	0.4412	0.4723	-0.0215	-0.0533	-0.0516	0.0103	-0.0745	-0.0337	0.3901	0.3857	0.4048	0.3729	0.3564	0.4204	0.4805	0.4581	0.4851	0.4755	0.4171	0.5352	0.4751	0.4099	0.4312	0.2772	0.405	0.3484	-0.0939	0.0033	-0.0388	0.0876	0.1081	-0.025	-0.0478	-0.0247	0.0072	-0.0116	0.0309	-0.0153	0.0177
21.75	0.4416	0.4483	0.4798	0.4458	0.4093	0.4695	0.4198	0.3803	0.4738	0.4207	0.4422	0.4701	-0.0209	-0.0532	-0.0508	0.0112	-0.0732	-0.0332	0.3891	0.3867	0.4027	0.3732	0.3566	0.4198	0.479	0.458	0.4836	0.4737	0.4169	0.5318	0.4638	0.4096	0.4295	0.2677	0.404	0.3477	-0.0934	0.0035	-0.0389	0.0881	0.1081	-0.0247	-0.0477	-0.0244	0.0071	-0.0114	0.0339	-0.0088	0.0194
22	0.4413	0.4465	0.4808	0.4415	0.4086	0.4721	0.4191	0.3778	0.4752	0.4203	0.4432	0.4674	-0.0201	-0.0533	-0.0511	0.0118	-0.0733	-0.0342	0.389	0.384	0.4009	0.3716	0.3563	0.4217	0.478	0.4581	0.4816	0.4721	0.4157	0.5302	0.4526	0.4139	0.4288	0.2584	0.4012	0.3451	-0.0936	0.0038	-0.0387	0.0868	0.1082	-0.025	-0.0473	-0.0248	0.0068	-0.0123	0.0304	-0.0143	0.0196
22.25	0.4405	0.4478	0.4826	0.4378	0.4091	0.4707	0.4189	0.3783	0.4758	0.4203	0.4439	0.4686	-0.0195	-0.0529	-0.051	0.0107	-0.0747	-0.0357	0.388	0.3864	0.4003	0.3714	0.3564	0.4207	0.4753	0.4567	0.4798	0.4741	0.4148	0.5249	0.4437	0.421	0.4286	0.248	0.3991	0.3418	-0.0936	0.004	-0.0388	0.0872	0.1087	-0.0253	-0.0471	-0.0251	0.0078	-0.0152	0.0379	-0.0119	0.0185
22.5	0.4394	0.4459	0.4813	0.4357	0.4042	0.4723	0.4181	0.3787	0.4748	0.4233	0.4432	0.4669	-0.0185	-0.0524	-0.0513	0.0092	-0.0753	-0.036	0.3914	0.3874	0.3985	0.3707	0.3552	0.421	0.4752	0.4578	0.4804	0.473	0.4122	0.526	0.4322	0.4271	0.4265	0.2348	0.3916	0.3403	-0.0942	0.0043	-0.039	0.0872	0.1079	-0.0252	-0.0467	-0.0244	0.0086	-0.0136	0.036	-0.0091	0.0177
22.75	0.4378	0.4463	0.4806	0.4322	0.4041	0.473	0.4172	0.3804	0.4755	0.4238	0.4441	0.4672	-0.0182	-0.0518	-0.0511	0.0099	-0.0758	-0.0362	0.39	0.3881	0.3981	0.3695	0.3551	0.4213	0.4747	0.4567	0.4786	0.4717	0.4105	0.5215	0.4243	0.4292	0.4263	0.2243	0.3871	0.3336	-0.0939	0.0045	-0.0388	0.0876	0.1078	-0.0249	-0.0469	-0.024	0.0094	-0.013	0.0349	-0.0102	0.0163
23	0.4366	0.4467	0.4795	0.429	0.4024	0.4746	0.4162	0.3814	0.4757	0.4268	0.4445	0.465	-0.0184	-0.0516	-0.0514	0.0095	-0.0753	-0.0365	0.3913	0.3891	0.3979	0.3681	0.3548	0.421	0.4737	0.4571	0.4764	0.4711	0.4096	0.5224	0.4158	0.4273	0.4263	0.2145	0.3791	0.3282	-0.0939	0.0048	-0.0386	0.0873	0.1083	-0.0248	-0.0458	-0.0244	0.0091	-0.0107	0.031	-0.0116	0.014
23.25	0.4352	0.4445	0.4816	0.4254	0.3988	0.4738	0.4184	0.3824	0.4762	0.4245	0.4447	0.4648	-0.0184	-0.0513	-0.0508	0.0091	-0.0762	-0.0363	0.3926	0.394	0.3977	0.3659	0.3531	0.4199	0.4734	0.4577	0.4749	0.4702	0.4066	0.5188	0.41	0.425	0.425	0.2034	0.3748	0.3224	-0.0939	0.005	-0.0386	0.087	0.1077	-0.025	-0.0456	-0.0246	0.0095	-0.0111	0.0323	-0.0114	0.0125
23.5	0.4347	0.4452	0.4821	0.4222	0.3983	0.4726	0.4204	0.382	0.4752	0.4267	0.4462	0.4634	-0.0182	-0.0508	-0.0512	0.0098	-0.076	-0.0364	0.3929	0.3944	0.3976	0.3634	0.3544	0.4204	0.4739	0.4569	0.4756	0.4696	0.4054	0.5156	0.4032	0.4196	0.424	0.1963	0.3673	0.317	-0.0941	0.005	-0.0383	0.0873	0.108	-0.0247	-0.0457	-0.0248	0.0109	-0.0091	0.0339	-0.0103	0.0121
23.75	0.4345	0.4438	0.4824	0.4184	0.3957	0.4741	0.4202	0.3833	0.4745	0.4287	0.4466	0.4605	-0.0178	-0.0505	-0.0509	0.0098	-0.0762	-0.0365	0.3951	0.3936	0.398	0.3589	0.3542	0.4216	0.472	0.4569	0.4732	0.4697	0.4026	0.5161	0.3993	0.4158	0.4233	0.1881	0.3607	0.3097	-0.094	0.0053	-0.0388	0.0871	0.1073	-0.0251	-0.0453	-0.0236	0.0107	-0.008	0.0359	-0.0066	0.0136
24	0.4332	0.4451	0.4821	0.4222	0.3983	0.4726	0.4219	0.3834	0.4763	0.4267	0.4462	0.4634	-0.0177	-0.0497	-0.0509	0.0098	-0.076	-0.0364	0.3959	0.3942	0.3973	0.3634	0.3544	0.4204	0.4723	0.4584	0.4729	0.4696	0.4054	0.5156	0.3954	0.4124	0.4222	0.1963	0.3673	0.317	-0.0946	0.0053	-0.0384	0.0873	0.108	-0.0247	-0.0449	-0.0237	0.0115	-0.0091	0.0339	-0.0103	0.0179
[truncated: 89 more columns]

## Sheet: Efm NCTC 12204 aerobic
Time (hr)	All nitrogen	All nitrogen	All nitrogen	All nitrogen	All nitrogen	All nitrogen	No alanine	No alanine	No alanine	No alanine	No alanine	No alanine	No arginine	No arginine	No arginine	No arginine	No arginine	No arginine	No asparagine	No asparagine	No asparagine	No asparagine	No asparagine	No asparagine	No aspartate	No aspartate	No aspartate	No aspartate	No aspartate	No aspartate	No cysteine	No cysteine	No cysteine	No cysteine	No cysteine	No cysteine	No glutamate	No glutamate	No glutamate	No glutamate	No glutamate	No glutamate	No glycine	No glycine	No glycine	No glycine	No glycine	No glycine	No histidine
	Expt 1	Expt 1	Expt 1	Expt 3	Expt 3	Expt 3	Expt 1	Expt 1	Expt 1	Expt 3	Expt 3	Expt 3	Expt 1	Expt 1	Expt 1	Expt 3	Expt 3	Expt 3	Expt 1	Expt 1	Expt 1	Expt 3	Expt 3	Expt 3	Expt 1	Expt 1	Expt 1	Expt 2	Expt 2	Expt 2	Expt 1	Expt 1	Expt 1	Expt 3	Expt 3	Expt 3	Expt 1	Expt 1	Expt 1	Expt 3	Expt 3	Expt 3	Expt 1	Expt 1	Expt 1	Expt 3	Expt 3	Expt 3	Expt 1
0	0.1173	0.1142	0.135	0.171	0.167	0.162	0.0884	0.0958	0.1058	0.157	0.159	0.149	0.1107	0.1133	0.1116	0.179	0.188	0.179	0.074	0.0751	0.0883	0.172	0.17	0.165	0.0942	0.0848	0.0896	0.106	0.105	0.112	0.0751	0.0774	0.0742	0.1273	0.1262	0.1341	0.111	0.1065	0.1077	0.173	0.171	0.165	0.1997	0.1949	0.2006	0.169	0.136	0.166	0.1086
0.25	0.1124	0.1077	0.1293	0.171	0.167	0.162	0.0835	0.0903	0.1001	0.158	0.157	0.149	0.1049	0.1086	0.1085	0.177	0.172	0.166	0.071	0.0711	0.0705	0.168	0.168	0.161	0.0803	0.0795	0.0853	0.105	0.101	0.108	0.0731	0.0751	0.0719	0.1254	0.1269	0.1316	0.1092	0.1019	0.1044	0.172	0.169	0.168	0.1956	0.1886	0.1979	0.169	0.135	0.165	0.1071
0.5	0.1121	0.1059	0.1266	0.164	0.158	0.155	0.0822	0.0886	0.0979	0.15	0.15	0.142	0.1047	0.107	0.1071	0.175	0.169	0.164	0.0683	0.0691	0.0677	0.16	0.162	0.154	0.0781	0.0777	0.0834	0.105	0.103	0.106	0.0714	0.0732	0.0706	0.1273	0.1269	0.1323	0.1077	0.1013	0.1029	0.166	0.163	0.157	0.1769	0.1875	0.1949	0.163	0.137	0.164	0.1037
0.75	0.1134	0.1074	0.1299	0.165	0.16	0.157	0.0838	0.0906	0.1002	0.148	0.149	0.145	0.1034	0.1062	0.1053	0.176	0.169	0.165	0.0699	0.0711	0.0695	0.162	0.159	0.156	0.0789	0.0781	0.0833	0.107	0.103	0.107	0.0716	0.0728	0.0704	0.1266	0.1266	0.1316	0.1083	0.1041	0.105	0.164	0.163	0.159	0.1772	0.1848	0.1944	0.164	0.134	0.164	0.1028
1	0.117	0.1103	0.1343	0.17	0.168	0.164	0.086	0.0935	0.1049	0.153	0.155	0.148	0.1025	0.105	0.1044	0.176	0.169	0.168	0.0734	0.0746	0.0734	0.167	0.165	0.16	0.0795	0.079	0.0848	0.105	0.103	0.111	0.0728	0.073	0.072	0.1273	0.1281	0.1326	0.1071	0.1034	0.1034	0.164	0.165	0.162	0.1751	0.1862	0.1925	0.166	0.137	0.167	0.1016
1.25	0.1217	0.1145	0.1422	0.181	0.174	0.168	0.0913	0.1002	0.1086	0.16	0.162	0.154	0.1026	0.1041	0.1035	0.174	0.171	0.167	0.079	0.0804	0.0781	0.171	0.169	0.165	0.082	0.0826	0.0885	0.112	0.109	0.114	0.0741	0.0748	0.0739	0.1307	0.1307	0.1369	0.1052	0.1001	0.1026	0.163	0.164	0.161	0.1749	0.1859	0.194	0.165	0.137	0.165	0.1023
1.5	0.1325	0.1241	0.1551	0.194	0.188	0.179	0.0998	0.1088	0.1207	0.172	0.174	0.165	0.1017	0.1044	0.1037	0.175	0.171	0.166	0.086	0.087	0.0855	0.177	0.174	0.171	0.0866	0.0868	0.0928	0.115	0.116	0.121	0.0754	0.0771	0.0768	0.1333	0.1337	0.139	0.1041	0.1011	0.1011	0.166	0.163	0.162	0.1764	0.1841	0.1907	0.167	0.138	0.165	0.1016
1.75	0.1464	0.1379	0.1722	0.208	0.199	0.195	0.1091	0.12	0.1335	0.182	0.188	0.175	0.1022	0.1037	0.1041	0.172	0.171	0.164	0.0959	0.0966	0.0953	0.185	0.182	0.177	0.0934	0.0938	0.0988	0.122	0.122	0.13	0.0804	0.0819	0.0814	0.137	0.1374	0.1445	0.1044	0.1005	0.1013	0.166	0.166	0.161	0.1751	0.1841	0.1898	0.163	0.139	0.165	0.1025
2	0.1599	0.1509	0.1914	0.224	0.219	0.212	0.1205	0.1319	0.1447	0.2	0.202	0.188	0.1001	0.1002	0.1031	0.175	0.168	0.165	0.1065	0.1076	0.1067	0.194	0.19	0.185	0.1005	0.1007	0.1075	0.13	0.132	0.14	0.0875	0.089	0.0877	0.1419	0.1434	0.15	0.1058	0.1028	0.1017	0.166	0.166	0.16	0.1737	0.1841	0.1904	0.168	0.136	0.164	0.1017
2.25	0.1769	0.1667	0.2148	0.244	0.236	0.227	0.1319	0.1465	0.1623	0.215	0.219	0.202	0.1031	0.1025	0.1032	0.171	0.169	0.164	0.1184	0.1197	0.1178	0.202	0.197	0.191	0.1072	0.108	0.1159	0.141	0.143	0.152	0.0955	0.096	0.0946	0.1482	0.149	0.1558	0.1058	0.1019	0.1019	0.166	0.164	0.16	0.1731	0.1827	0.1907	0.162	0.137	0.161	0.1005
2.5	0.1964	0.1844	0.2375	0.27	0.257	0.25	0.1446	0.1624	0.1792	0.239	0.241	0.223	0.1013	0.1023	0.1025	0.176	0.169	0.163	0.1327	0.1332	0.1313	0.216	0.21	0.203	0.1174	0.1174	0.125	0.153	0.154	0.164	0.1027	0.1044	0.1023	0.1538	0.1568	0.1631	0.1058	0.1028	0.1029	0.169	0.166	0.163	0.1736	0.183	0.1899	0.165	0.137	0.164	0.1047
2.75	0.2214	0.2067	0.2664	0.294	0.282	0.276	0.1629	0.1841	0.2046	0.264	0.266	0.243	0.1053	0.104	0.1043	0.174	0.171	0.164	0.1523	0.1544	0.1507	0.228	0.224	0.218	0.1273	0.1298	0.1359	0.167	0.17	0.178	0.1142	0.1138	0.1126	0.1669	0.1673	0.1765	0.1083	0.1049	0.105	0.172	0.167	0.167	0.1754	0.1841	0.1913	0.164	0.136	0.163	0.1061
3	0.2442	0.2271	0.2964	0.316	0.307	0.301	0.1831	0.2038	0.2262	0.288	0.286	0.264	0.1038	0.1028	0.104	0.173	0.168	0.163	0.1697	0.1706	0.1691	0.242	0.238	0.23	0.1376	0.1413	0.1485	0.186	0.185	0.198	0.122	0.1226	0.122	0.1796	0.1803	0.1884	0.1083	0.1044	0.1049	0.17	0.167	0.162	0.1736	0.1835	0.1911	0.162	0.133	0.16	0.1061
3.25	0.2753	0.2586	0.3282	0.345	0.33	0.319	0.2018	0.2253	0.2467	0.305	0.305	0.285	0.1014	0.1032	0.1035	0.173	0.17	0.162	0.1919	0.1939	0.1915	0.26	0.252	0.244	0.1509	0.1538	0.1626	0.197	0.201	0.217	0.1342	0.1362	0.1342	0.1878	0.1904	0.1997	0.1107	0.1061	0.1065	0.171	0.169	0.164	0.1763	0.1841	0.1929	0.166	0.136	0.161	0.1065
3.5	0.2991	0.279	0.3591	0.37	0.356	0.347	0.2262	0.2476	0.2691	0.326	0.33	0.309	0.1041	0.1046	0.1028	0.17	0.17	0.162	0.212	0.2135	0.2106	0.272	0.268	0.259	0.1635	0.1678	0.1775	0.214	0.218	0.231	0.144	0.145	0.1438	0.199	0.2023	0.2109	0.1086	0.1043	0.1037	0.174	0.167	0.165	0.1737	0.1832	0.1884	0.166	0.137	0.162	0.1058
3.75	0.3324	0.3131	0.3908	0.393	0.38	0.37	0.2457	0.2668	0.2885	0.35	0.357	0.329	0.1032	0.1034	0.1035	0.171	0.167	0.164	0.2356	0.2356	0.2312	0.285	0.286	0.274	0.1842	0.1875	0.1966	0.227	0.233	0.254	0.1589	0.1607	0.1593	0.215	0.2165	0.2262	0.1112	0.1074	0.1062	0.172	0.169	0.168	0.176	0.1868	0.1929	0.168	0.137	0.162	0.1079
4	0.3575	0.3377	0.4137	0.421	0.406	0.395	0.2636	0.2795	0.3015	0.368	0.371	0.341	0.1019	0.1035	0.1044	0.172	0.169	0.165	0.2553	0.2565	0.2531	0.305	0.303	0.29	0.2005	0.2063	0.213	0.242	0.253	0.271	0.1724	0.1728	0.172	0.227	0.2289	0.2412	0.1107	0.1059	0.105	0.173	0.172	0.169	0.1773	0.1868	0.1925	0.169	0.137	0.163	0.1086
4.25	0.3875	0.3701	0.4476	0.44	0.424	0.418	0.2783	0.3015	0.3267	0.384	0.382	0.366	0.1074	0.1053	0.1037	0.17	0.166	0.161	0.2763	0.2717	0.2707	0.323	0.32	0.306	0.2198	0.2248	0.2319	0.255	0.269	0.283	0.1874	0.1879	0.1865	0.2419	0.2423	0.2546	0.1125	0.1085	0.1071	0.173	0.169	0.167	0.1782	0.188	0.1958	0.166	0.138	0.161	0.1095
4.5	0.4146	0.3899	0.4718	0.472	0.457	0.447	0.2959	0.3129	0.3393	0.4	0.407	0.38	0.1074	0.1043	0.104	0.171	0.166	0.161	0.2948	0.2911	0.2905	0.341	0.334	0.321	0.2345	0.2433	0.2498	0.267	0.279	0.296	0.1989	0.2003	0.1983	0.2565	0.258	0.2694	0.1118	0.1079	0.108	0.173	0.17	0.167	0.1787	0.1877	0.1944	0.167	0.14	0.163	0.1089
4.75	0.4379	0.4149	0.4919	0.491	0.482	0.471	0.3087	0.3302	0.3529	0.434	0.443	0.395	0.1053	0.1053	0.105	0.167	0.166	0.159	0.3055	0.3074	0.3038	0.355	0.353	0.334	0.2502	0.2569	0.263	0.28	0.289	0.313	0.2114	0.2115	0.2097	0.271	0.2722	0.2875	0.1101	0.1049	0.1067	0.172	0.169	0.164	0.1782	0.1859	0.1926	0.167	0.139	0.16	0.1088
5	0.4587	0.4361	0.5133	0.521	0.508	0.498	0.3249	0.3397	0.3636	0.454	0.461	0.41	0.104	0.1028	0.1041	0.168	0.165	0.16	0.323	0.3228	0.3205	0.378	0.366	0.354	0.2676	0.2743	0.2812	0.29	0.298	0.328	0.2224	0.2237	0.2225	0.2886	0.2908	0.3049	0.1121	0.1074	0.1085	0.176	0.17	0.165	0.1781	0.1877	0.1962	0.171	0.138	0.165	0.1088
5.25	0.4751	0.4611	0.5294	0.537	0.521	0.507	0.3363	0.3544	0.3792	0.476	0.483	0.436	0.1037	0.1047	0.1038	0.165	0.164	0.16	0.3378	0.3345	0.3338	0.394	0.388	0.36	0.2815	0.2851	0.2955	0.307	0.313	0.338	0.2343	0.2337	0.2344	0.3069	0.3087	0.3221	0.1128	0.108	0.1082	0.175	0.169	0.167	0.1805	0.189	0.1962	0.17	0.136	0.165	0.1098
5.5	0.497	0.4721	0.5493	0.556	0.54	0.533	0.3468	0.366	0.3921	0.496	0.495	0.447	0.1025	0.1031	0.1025	0.167	0.163	0.157	0.35	0.3507	0.3468	0.404	0.399	0.374	0.2975	0.3004	0.3101	0.314	0.322	0.349	0.2432	0.2459	0.2461	0.3222	0.3222	0.3376	0.1116	0.107	0.1065	0.177	0.17	0.163	0.1781	0.1872	0.1938	0.172	0.139	0.165	0.1091
5.75	0.5123	0.4898	0.5697	0.555	0.549	0.55	0.3581	0.3788	0.4076	0.507	0.506	0.458	0.1038	0.1029	0.1026	0.164	0.162	0.16	0.3651	0.364	0.3624	0.43	0.421	0.394	0.3118	0.3173	0.3232	0.316	0.332	0.359	0.2555	0.2572	0.2594	0.3356	0.342	0.3627	0.111	0.1073	0.1067	0.175	0.169	0.165	0.1812	0.1889	0.1965	0.176	0.143	0.17	0.1089
6	0.5261	0.5004	0.5816	0.557	0.558	0.556	0.372	0.3905	0.4222	0.493	0.513	0.472	0.1025	0.1026	0.1025	0.164	0.161	0.157	0.3723	0.3746	0.3736	0.442	0.435	0.412	0.3236	0.3296	0.3347	0.328	0.338	0.372	0.2639	0.267	0.2697	0.3543	0.3543	0.3753	0.1095	0.1058	0.1044	0.176	0.17	0.169	0.1799	0.1893	0.1944	0.178	0.142	0.167	0.1085
6.25	0.5406	0.5166	0.6024	0.594	0.578	0.568	0.3849	0.4048	0.4322	0.524	0.519	0.459	0.1023	0.104	0.1032	0.166	0.164	0.155	0.3877	0.385	0.3829	0.462	0.448	0.421	0.3381	0.3425	0.3445	0.335	0.348	0.377	0.2736	0.2782	0.2832	0.3535	0.355	0.3705	0.1116	0.1085	0.107	0.174	0.168	0.164	0.183	0.1925	0.1989	0.174	0.143	0.168	0.111
6.5	0.5544	0.5309	0.6107	0.605	0.588	0.584	0.3947	0.4131	0.4432	0.532	0.52	0.476	0.1019	0.1049	0.1028	0.165	0.159	0.156	0.3934	0.3923	0.3948	0.48	0.45	0.431	0.3493	0.3531	0.3323	0.344	0.352	0.386	0.2823	0.288	0.2967	0.3603	0.3651	0.3824	0.1115	0.1083	0.1077	0.173	0.17	0.166	0.1835	0.192	0.1988	0.181	0.146	0.17	0.1116
6.75	0.563	0.5409	0.6338	0.615	0.595	0.593	0.4065	0.4292	0.4593	0.547	0.547	0.482	0.0998	0.1019	0.1028	0.164	0.159	0.156	0.4073	0.4038	0.4027	0.488	0.479	0.445	0.3552	0.3596	0.3668	0.344	0.365	0.392	0.293	0.2972	0.307	0.3741	0.3748	0.3939	0.1109	0.1053	0.107	0.173	0.168	0.164	0.1823	0.1926	0.1992	0.18	0.146	0.17	0.1107
7	0.5807	0.5556	0.6429	0.622	0.606	0.597	0.4173	0.4431	0.4812	0.545	0.555	0.477	0.1005	0.1025	0.1025	0.159	0.157	0.154	0.4141	0.414	0.4158	0.5	0.485	0.454	0.3691	0.3761	0.3786	0.357	0.373	0.404	0.3041	0.3066	0.3177	0.3834	0.3853	0.4019	0.113	0.1097	0.1092	0.173	0.167	0.162	0.1875	0.197	0.2003	0.179	0.144	0.17	0.1125
7.25	0.59	0.5684	0.6576	0.621	0.624	0.605	0.4259	0.4501	0.4865	0.553	0.55	0.48	0.0981	0.1034	0.1017	0.161	0.157	0.152	0.4253	0.4232	0.4211	0.514	0.492	0.464	0.3779	0.3794	0.3873	0.365	0.373	0.407	0.3095	0.316	0.3312	0.386	0.3916	0.4088	0.1116	0.108	0.1062	0.172	0.17	0.163	0.1845	0.1925	0.1992	0.183	0.146	0.173	0.11
7.5	0.6003	0.5766	0.6672	0.632	0.624	0.607	0.4304	0.4471	0.4778	0.553	0.561	0.458	0.1002	0.1023	0.1011	0.16	0.156	0.152	0.4316	0.4277	0.4283	0.522	0.512	0.466	0.3846	0.3862	0.3904	0.371	0.381	0.411	0.3199	0.3247	0.341	0.3946	0.3965	0.4176	0.1119	0.1082	0.1071	0.175	0.167	0.163	0.1839	0.1958	0.2006	0.184	0.144	0.175	0.1107
7.75	0.6143	0.5831	0.6813	0.649	0.628	0.611	0.4443	0.4653	0.4992	0.557	0.558	0.481	0.0987	0.1014	0.1007	0.159	0.154	0.151	0.442	0.4415	0.4354	0.534	0.516	0.474	0.3935	0.3951	0.402	0.372	0.384	0.416	0.3261	0.3322	0.3556	0.3998	0.4054	0.4233	0.1125	0.1082	0.1074	0.173	0.168	0.163	0.1863	0.1962	0.2016	0.187	0.147	0.176	0.1101
8	0.6212	0.59	0.6911	0.655	0.642	0.619	0.4496	0.4728	0.5028	0.56	0.563	0.501	0.0992	0.1007	0.1016	0.158	0.157	0.151	0.4474	0.4465	0.4445	0.544	0.524	0.471	0.4045	0.4048	0.4117	0.384	0.386	0.419	0.3357	0.3414	0.3657	0.4054	0.4107	0.431	0.1112	0.1073	0.1061	0.175	0.168	0.163	0.1863	0.197	0.2019	0.187	0.151	0.175	0.111
8.25	0.6272	0.6014	0.6992	0.654	0.639	0.62	0.4537	0.4786	0.5116	0.555	0.562	0.482	0.0981	0.1005	0.1014	0.16	0.154	0.148	0.4529	0.4529	0.4505	0.553	0.539	0.505	0.4127	0.4112	0.4227	0.389	0.398	0.425	0.3484	0.3511	0.3785	0.4084	0.4148	0.4351	0.1109	0.1061	0.1052	0.171	0.169	0.162	0.1889	0.1983	0.203	0.187	0.152	0.177	0.1124
8.5	0.633	0.6101	0.7031	0.655	0.638	0.623	0.4592	0.4821	0.513	0.562	0.563	0.496	0.0999	0.1014	0.1023	0.157	0.152	0.15	0.4574	0.457	0.4541	0.559	0.532	0.507	0.4201	0.4188	0.4263	0.391	0.398	0.431	0.356	0.3605	0.3919	0.4133	0.4207	0.4388	0.113	0.1074	0.1083	0.172	0.167	0.161	0.192	0.2007	0.2048	0.192	0.152	0.179	0.1131
8.75	0.6449	0.6165	0.708	0.663	0.634	0.624	0.4659	0.4853	0.5096	0.56	0.566	0.487	0.099	0.1029	0.101	0.154	0.152	0.149	0.4696	0.4655	0.4629	0.547	0.553	0.507	0.4256	0.4237	0.4174	0.398	0.409	0.432	0.3671	0.37	0.4032	0.4181	0.426	0.4451	0.1134	0.1086	0.108	0.171	0.165	0.161	0.1902	0.2024	0.2061	0.192	0.151	0.18	0.1128
9	0.6479	0.6227	0.7167	0.66	0.64	0.625	0.4693	0.4884	0.5106	0.56	0.561	0.494	0.0992	0.1016	0.1011	0.154	0.152	0.148	0.4759	0.4734	0.4678	0.566	0.546	0.507	0.4316	0.428	0.4335	0.398	0.407	0.435	0.374	0.3796	0.4135	0.423	0.4301	0.4487	0.113	0.1074	0.1073	0.173	0.166	0.161	0.192	0.2034	0.2079	0.195	0.152	0.184	0.1133
9.25	0.6515	0.6261	0.711	0.663	0.646	0.625	0.4676	0.4886	0.5154	0.556	0.556	0.489	0.0983	0.1017	0.1004	0.152	0.152	0.148	0.4792	0.479	0.4744	0.542	0.555	0.513	0.4371	0.4364	0.4442	0.404	0.414	0.443	0.3823	0.388	0.4235	0.4282	0.4331	0.4567	0.1121	0.1077	0.107	0.17	0.167	0.162	0.1935	0.2034	0.2075	0.2	0.152	0.188	0.1127
9.5	0.6534	0.6248	0.7173	0.664	0.645	0.628	0.4727	0.4899	0.5185	0.549	0.57	0.502	0.0974	0.1002	0.1005	0.151	0.15	0.146	0.4856	0.4823	0.4787	0.557	0.562	0.51	0.4451	0.4364	0.4506	0.41	0.417	0.441	0.3922	0.3988	0.4332	0.4293	0.4394	0.4601	0.111	0.1073	0.1061	0.169	0.166	0.159	0.1943	0.206	0.2102	0.199	0.154	0.184	0.1128
9.75	0.6624	0.6378	0.7277	0.668	0.644	0.628	0.4769	0.4969	0.5221	0.557	0.567	0.498	0.0977	0.101	0.1008	0.152	0.15	0.145	0.4918	0.4896	0.487	0.567	0.567	0.515	0.452	0.4508	0.4602	0.406	0.42	0.449	0.4016	0.4076	0.4406	0.4323	0.4435	0.4638	0.1124	0.1071	0.1058	0.171	0.165	0.161	0.1949	0.2078	0.2123	0.2	0.155	0.184	0.1119
10	0.6606	0.636	0.7235	0.664	0.641	0.623	0.476	0.4978	0.5223	0.55	0.559	0.496	0.098	0.1002	0.0999	0.151	0.148	0.144	0.4824	0.4864	0.4812	0.577	0.577	0.524	0.4588	0.452	0.4624	0.407	0.421	0.449	0.4075	0.4167	0.4491	0.4327	0.4446	0.4643	0.1128	0.107	0.1067	0.169	0.163	0.159	0.1976	0.2106	0.2138	0.203	0.158	0.186	0.1133
10.25	0.6678	0.6426	0.7274	0.668	0.639	0.621	0.4742	0.4947	0.5173	0.547	0.565	0.498	0.0986	0.1013	0.1014	0.148	0.146	0.143	0.4999	0.4979	0.4916	0.58	0.578	0.521	0.459	0.4491	0.46	0.414	0.423	0.454	0.4184	0.4311	0.4582	0.4375	0.4473	0.4691	0.1133	0.1062	0.1065	0.171	0.165	0.16	0.197	0.2115	0.2163	0.204	0.16	0.19	0.1155
10.5	0.6732	0.6488	0.7346	0.669	0.645	0.622	0.4826	0.5025	0.5214	0.545	0.563	0.495	0.0983	0.1001	0.1014	0.148	0.147	0.143	0.503	0.5009	0.5003	0.587	0.584	0.535	0.4627	0.4652	0.4675	0.412	0.426	0.454	0.4146	0.4357	0.4695	0.4402	0.4525	0.475	0.1124	0.1088	0.107	0.17	0.165	0.16	0.1989	0.2127	0.2172	0.209	0.16	0.193	0.1146
10.75	0.6698	0.6455	0.7271	0.671	0.648	0.625	0.4792	0.4987	0.521	0.547	0.564	0.497	0.0968	0.0995	0.0987	0.15	0.148	0.143	0.5012	0.5024	0.4964	0.58	0.587	0.525	0.4687	0.4581	0.4686	0.416	0.425	0.457	0.4243	0.4427	0.4749	0.445	0.457	0.4786	0.1121	0.1055	0.1049	0.173	0.166	0.161	0.2003	0.2147	0.2165	0.212	0.165	0.193	0.1151
11	0.6783	0.651	0.7362	0.662	0.642	0.622	0.4802	0.492	0.5148	0.547	0.562	0.492	0.0969	0.1001	0.1008	0.148	0.144	0.142	0.5113	0.5132	0.5072	0.582	0.587	0.521	0.4713	0.4621	0.4704	0.421	0.429	0.463	0.4303	0.4575	0.4881	0.448	0.4596	0.482	0.1131	0.1083	0.1064	0.167	0.164	0.157	0.2033	0.215	0.2187	0.211	0.159	0.192	0.116
11.25	0.6818	0.6572	0.7349	0.664	0.645	0.616	0.4817	0.4997	0.523	0.541	0.561	0.493	0.0977	0.0996	0.1001	0.147	0.144	0.141	0.5168	0.5111	0.5086	0.592	0.598	0.535	0.4737	0.4724	0.4784	0.423	0.432	0.462	0.4359	0.4621	0.5011	0.4502	0.4603	0.4847	0.1128	0.1067	0.1061	0.167	0.165	0.158	0.2042	0.2159	0.2208	0.216	0.163	0.192	0.1169
11.5	0.6848	0.6603	0.7421	0.668	0.643	0.622	0.4828	0.5005	0.5192	0.546	0.567	0.497	0.0984	0.0995	0.1008	0.146	0.146	0.141	0.522	0.5166	0.5145	0.592	0.601	0.538	0.4753	0.4743	0.4755	0.42	0.433	0.461	0.4421	0.4742	0.5092	0.4487	0.4618	0.4856	0.1146	0.1097	0.1076	0.168	0.164	0.157	0.2064	0.2201	0.2235	0.217	0.168	0.197	0.1179
11.75	0.6842	0.66	0.7362	0.658	0.647	0.62	0.4826	0.4991	0.5214	0.545	0.568	0.492	0.0992	0.0999	0.0998	0.149	0.145	0.142	0.5219	0.5202	0.5175	0.597	0.603	0.544	0.4831	0.4769	0.4823	0.421	0.425	0.462	0.4453	0.4825	0.5168	0.4487	0.4667	0.4856	0.1143	0.1091	0.1083	0.168	0.164	0.157	0.2087	0.2196	0.2241	0.223	0.168	0.204	0.1194
12	0.6813	0.6627	0.7314	0.659	0.645	0.625	0.479	0.4946	0.5163	0.543	0.559	0.491	0.0977	0.0989	0.0995	0.144	0.146	0.141	0.5226	0.5206	0.5183	0.591	0.6	0.538	0.481	0.4769	0.4821	0.421	0.427	0.466	0.4463	0.485	0.5203	0.4502	0.4682	0.4888	0.1133	0.1073	0.1056	0.168	0.164	0.16	0.2075	0.2187	0.2235	0.225	0.169	0.201	0.1172
12.25	0.6821	0.6621	0.7344	0.658	0.644	0.616	0.4799	0.4938	0.5151	0.54	0.562	0.491	0.0978	0.0974	0.0995	0.14	0.144	0.138	0.5245	0.521	0.5187	0.595	0.602	0.539	0.4851	0.4804	0.4866	0.426	0.433	0.468	0.4494	0.4907	0.5255	0.4573	0.4678	0.4952	0.1131	0.1064	0.1058	0.166	0.159	0.157	0.2073	0.2201	0.2223	0.224	0.171	0.202	0.1196
12.5	0.6837	0.6627	0.7334	0.661	0.644	0.619	0.479	0.4957	0.5145	0.541	0.563	0.495	0.098	0.0981	0.0996	0.142	0.141	0.138	0.5267	0.5241	0.519	0.59	0.603	0.547	0.4848	0.4811	0.4854	0.422	0.431	0.466	0.4534	0.4976	0.5335	0.4558	0.4708	0.4935	0.1133	0.1077	0.1061	0.171	0.162	0.158	0.2096	0.2208	0.2237	0.231	0.173	0.206	0.1197
12.75	0.6815	0.6623	0.7278	0.655	0.639	0.617	0.4744	0.4911	0.5128	0.537	0.563	0.493	0.0977	0.0974	0.0992	0.144	0.144	0.14	0.5264	0.5246	0.5212	0.592	0.6	0.544	0.4875	0.4815	0.4855	0.425	0.434	0.468	0.4557	0.5024	0.5357	0.4577	0.4734	0.4964	0.1125	0.107	0.1053	0.164	0.16	0.155	0.21	0.2226	0.2244	0.234	0.172	0.207	0.1202
13	0.6855	0.665	0.7311	0.66	0.636	0.616	0.4753	0.4932	0.5137	0.54	0.562	0.492	0.0972	0.0972	0.0989	0.141	0.139	0.137	0.5304	0.5257	0.5201	0.589	0.603	0.547	0.4883	0.4858	0.4915	0.431	0.435	0.469	0.454	0.5065	0.5395	0.4603	0.4764	0.4989	0.1119	0.107	0.1047	0.165	0.162	0.155	0.2106	0.224	0.2262	0.234	0.175	0.208	0.1209
13.25	0.6804	0.663	0.7319	0.657	0.64	0.617	0.4743	0.4893	0.5144	0.543	0.564	0.487	0.0969	0.0974	0.0987	0.142	0.142	0.139	0.5292	0.5268	0.5219	0.59	0.6	0.546	0.4873	0.4823	0.4895	0.429	0.437	0.47	0.4574	0.5115	0.5531	0.4618	0.4753	0.4983	0.1109	0.1067	0.1043	0.165	0.16	0.154	0.2129	0.2232	0.2246	0.241	0.178	0.214	0.1212
13.5	0.6834	0.666	0.725	0.657	0.637	0.62	0.473	0.4845	0.5082	0.546	0.562	0.488	0.0977	0.0972	0.0995	0.14	0.141	0.136	0.5314	0.5296	0.5225	0.594	0.6	0.55	0.4854	0.4801	0.4835	0.426	0.434	0.466	0.4617	0.5155	0.5607	0.4607	0.473	0.4998	0.1128	0.1062	0.1052	0.168	0.162	0.155	0.2124	0.2241	0.2262	0.245	0.18	0.215	0.1217
13.75	0.6819	0.6681	0.7287	0.652	0.637	0.618	0.4737	0.4886	0.5073	0.545	0.565	0.484	0.0987	0.0977	0.0996	0.142	0.139	0.134	0.533	0.5273	0.5235	0.599	0.605	0.556	0.4924	0.485	0.4881	0.424	0.439	0.471	0.4639	0.5187	0.5694	0.4611	0.479	0.4999	0.113	0.1077	0.1061	0.166	0.158	0.155	0.2147	0.2262	0.2285	0.246	0.183	0.216	0.1217
14	0.6819	0.6645	0.7266	0.654	0.636	0.617	0.4726	0.487	0.5039	0.541	0.565	0.483	0.0981	0.0966	0.0986	0.14	0.141	0.136	0.5323	0.5278	0.5237	0.596	0.603	0.553	0.4912	0.4847	0.4878	0.431	0.438	0.475	0.466	0.5227	0.5689	0.4633	0.4775	0.5056	0.1115	0.1077	0.105	0.166	0.16	0.157	0.216	0.2285	0.23	0.249	0.183	0.223	0.123
14.25	0.6815	0.6639	0.7244	0.644	0.632	0.614	0.472	0.4885	0.5049	0.544	0.564	0.484	0.0977	0.0966	0.0993	0.14	0.137	0.134	0.531	0.5292	0.5263	0.599	0.603	0.553	0.4922	0.4866	0.4866	0.43	0.442	0.472	0.4683	0.523	0.5737	0.4652	0.4827	0.5063	0.1113	0.1079	0.105	0.165	0.16	0.154	0.2187	0.2291	0.2303	0.25	0.184	0.223	0.1245
14.5	0.677	0.6597	0.7134	0.639	0.631	0.613	0.4713	0.4829	0.5023	0.546	0.559	0.482	0.0977	0.0981	0.099	0.136	0.135	0.131	0.5333	0.529	0.5233	0.598	0.598	0.553	0.4897	0.4829	0.4861	0.434	0.44	0.476	0.4691	0.5265	0.5775	0.4678	0.4838	0.5065	0.1121	0.1074	0.1046	0.164	0.157	0.152	0.2195	0.2313	0.2318	0.254	0.185	0.223	0.1244
14.75	0.6825	0.6659	0.7245	0.637	0.631	0.61	0.4711	0.4838	0.5008	0.543	0.552	0.481	0.0981	0.0992	0.0989	0.141	0.136	0.131	0.5355	0.5328	0.5266	0.6	0.604	0.555	0.4954	0.4874	0.4863	0.429	0.44	0.475	0.4704	0.5282	0.5824	0.467	0.482	0.5103	0.1125	0.1094	0.1062	0.161	0.161	0.148	0.2205	0.2336	0.234	0.255	0.189	0.226	0.1271
15	0.6771	0.6579	0.7188	0.633	0.626	0.612	0.4686	0.4793	0.4944	0.543	0.556	0.482	0.0972	0.0965	0.0983	0.14	0.134	0.134	0.534	0.5303	0.5268	0.598	0.602	0.557	0.4916	0.4859	0.4866	0.428	0.441	0.472	0.4712	0.5255	0.5828	0.467	0.485	0.5089	0.1109	0.1062	0.1035	0.163	0.158	0.151	0.221	0.2331	0.2336	0.261	0.191	0.228	0.1247
15.25	0.6728	0.6596	0.7163	0.635	0.625	0.614	0.4671	0.478	0.4904	0.542	0.557	0.48	0.0969	0.0959	0.0965	0.136	0.134	0.135	0.5338	0.5309	0.5252	0.598	0.602	0.556	0.4898	0.4832	0.4817	0.432	0.444	0.473	0.4791	0.5336	0.5841	0.4697	0.4865	0.5099	0.1107	0.1055	0.1034	0.164	0.158	0.151	0.2204	0.2312	0.2318	0.266	0.193	0.229	0.1265
15.5	0.6719	0.6591	0.7163	0.631	0.618	0.612	0.467	0.4771	0.4889	0.543	0.559	0.478	0.0966	0.0971	0.0971	0.138	0.135	0.133	0.5327	0.5294	0.5207	0.598	0.602	0.559	0.4853	0.4782	0.4774	0.436	0.443	0.472	0.4873	0.5441	0.5763	0.47	0.4865	0.5081	0.1131	0.104	0.1043	0.161	0.157	0.153	0.2199	0.2339	0.2376	0.27	0.194	0.236	0.1323
15.75	0.6761	0.6576	0.7188	0.629	0.622	0.613	0.4699	0.4795	0.4923	0.546	0.561	0.477	0.0977	0.0963	0.0969	0.136	0.135	0.134	0.5342	0.5322	0.5284	0.599	0.604	0.561	0.4955	0.4876	0.4859	0.429	0.438	0.471	0.4769	0.5357	0.5985	0.4704	0.4831	0.5109	0.1121	0.1083	0.1053	0.165	0.158	0.151	0.2246	0.2372	0.2366	0.272	0.197	0.237	0.1286
16	0.6662	0.6521	0.7094	0.625	0.618	0.61	0.467	0.4743	0.4894	0.546	0.563	0.482	0.0969	0.0965	0.0986	0.14	0.133	0.135	0.532	0.5276	0.5249	0.596	0.604	0.562	0.4908	0.4844	0.483	0.432	0.442	0.474	0.4755	0.5293	0.5927	0.4749	0.4853	0.5152	0.1109	0.1068	0.1038	0.165	0.157	0.15	0.2267	0.2388	0.237	0.279	0.203	0.24	0.1269
16.25	0.6668	0.6531	0.7106	0.62	0.617	0.607	0.4681	0.4766	0.4921	0.542	0.561	0.485	0.0978	0.0966	0.0977	0.135	0.133	0.13	0.532	0.5271	0.5236	0.594	0.602	0.562	0.492	0.4853	0.4847	0.435	0.443	0.475	0.4762	0.5363	0.5939	0.4771	0.4891	0.516	0.1112	0.1062	0.1029	0.161	0.154	0.149	0.228	0.2388	0.2367	0.283	0.203	0.243	0.1268
16.5	0.6651	0.6489	0.7061	0.617	0.615	0.606	0.4662	0.4744	0.4907	0.543	0.564	0.481	0.0974	0.0962	0.0972	0.137	0.133	0.131	0.5297	0.5265	0.5216	0.596	0.598	0.565	0.4893	0.4803	0.4825	0.438	0.441	0.477	0.4772	0.5359	0.5929	0.4775	0.4902	0.5176	0.1106	0.1061	0.1035	0.161	0.157	0.15	0.2298	0.2406	0.2376	0.285	0.204	0.244	0.1274
16.75	0.6632	0.6503	0.7064	0.611	0.611	0.604	0.4671	0.472	0.4879	0.538	0.565	0.482	0.0971	0.096	0.0987	0.135	0.135	0.129	0.5286	0.524	0.5216	0.592	0.596	0.565	0.4894	0.4829	0.4809	0.435	0.439	0.474	0.4795	0.5394	0.6	0.479	0.4898	0.5201	0.1109	0.1062	0.104	0.159	0.154	0.145	0.2312	0.2412	0.2394	0.289	0.204	0.245	0.1287
17	0.662	0.6488	0.7043	0.608	0.604	0.603	0.4635	0.4697	0.4861	0.541	0.566	0.479	0.0957	0.0956	0.0975	0.134	0.131	0.127	0.5274	0.5241	0.5198	0.59	0.594	0.568	0.4909	0.4813	0.4796	0.435	0.442	0.473	0.4788	0.533	0.5952	0.4797	0.4906	0.5192	0.1103	0.1052	0.1035	0.16	0.152	0.144	0.2309	0.2403	0.2384	0.289	0.207	0.246	0.1268
17.25	0.66	0.6483	0.7028	0.608	0.608	0.602	0.4633	0.4691	0.488	0.543	0.566	0.484	0.0968	0.0954	0.0978	0.138	0.135	0.131	0.5249	0.522	0.5181	0.594	0.6	0.568	0.4874	0.4791	0.4763	0.436	0.443	0.475	0.4807	0.5436	0.5983	0.485	0.4935	0.5219	0.11	0.1053	0.1029	0.163	0.152	0.148	0.2318	0.2426	0.2406	0.293	0.212	0.256	0.1278
17.5	0.657	0.6444	0.7002	0.602	0.601	0.597	0.4576	0.4643	0.4779	0.545	0.563	0.481	0.0959	0.0956	0.096	0.134	0.132	0.129	0.5242	0.5181	0.5135	0.59	0.596	0.565	0.4807	0.4713	0.468	0.437	0.446	0.477	0.4886	0.5508	0.598	0.4853	0.4928	0.5232	0.1097	0.1017	0.1019	0.161	0.151	0.147	0.2291	0.2402	0.2402	0.3	0.215	0.258	0.1323
17.75	0.6576	0.644	0.6972	0.601	0.601	0.599	0.4591	0.4686	0.4854	0.547	0.565	0.484	0.0975	0.0962	0.0969	0.133	0.131	0.127	0.525	0.5207	0.5172	0.591	0.595	0.564	0.4871	0.4792	0.4759	0.436	0.444	0.475	0.4815	0.5475	0.601	0.4879	0.495	0.5264	0.1095	0.105	0.1032	0.159	0.153	0.146	0.2334	0.2439	0.2424	0.305	0.212	0.257	0.1286
18	0.6552	0.6419	0.6948	0.597	0.597	0.595	0.4577	0.4681	0.487	0.546	0.565	0.483	0.0972	0.0947	0.096	0.135	0.13	0.127	0.5256	0.5202	0.5174	0.588	0.597	0.563	0.4859	0.476	0.4696	0.439	0.442	0.476	0.4811	0.5452	0.6006	0.4894	0.4965	0.5258	0.1094	0.1043	0.1025	0.16	0.152	0.146	0.2343	0.2444	0.242	0.305	0.216	0.261	0.1286
18.25	0.6519	0.6401	0.6924	0.597	0.599	0.592	0.4571	0.4655	0.4832	0.547	0.564	0.486	0.0966	0.0948	0.0966	0.134	0.132	0.129	0.5242	0.5184	0.515	0.589	0.591	0.567	0.4859	0.4755	0.4677	0.44	0.446	0.479	0.4832	0.548	0.5994	0.4921	0.4958	0.5291	0.1088	0.1044	0.1029	0.16	0.152	0.144	0.2366	0.246	0.2426	0.314	0.221	0.263	0.1302
18.5	0.6497	0.6404	0.6896	0.594	0.594	0.589	0.4539	0.4661	0.4832	0.55	0.563	0.486	0.096	0.0953	0.0963	0.132	0.131	0.126	0.5236	0.5202	0.5153	0.588	0.588	0.562	0.4865	0.474	0.4652	0.436	0.445	0.474	0.4821	0.5439	0.585	0.4932	0.4984	0.5306	0.1092	0.1041	0.1023	0.158	0.149	0.144	0.2375	0.2484	0.2448	0.316	0.226	0.271	0.1293
18.75	0.6506	0.6387	0.6876	0.593	0.595	0.589	0.4551	0.4635	0.4844	0.548	0.566	0.487	0.0965	0.0948	0.0962	0.132	0.128	0.125	0.5232	0.518	0.5134	0.587	0.59	0.56	0.4854	0.4744	0.4654	0.44	0.449	0.479	0.4825	0.5499	0.5909	0.495	0.498	0.5298	0.1083	0.1038	0.1022	0.161	0.148	0.143	0.2381	0.2469	0.2453	0.322	0.227	0.273	0.132
19	0.6443	0.6348	0.6818	0.592	0.594	0.585	0.4523	0.4614	0.4809	0.55	0.566	0.486	0.0965	0.0942	0.0959	0.131	0.129	0.127	0.52	0.5173	0.5137	0.582	0.593	0.562	0.4852	0.4721	0.4638	0.436	0.447	0.476	0.4813	0.5474	0.5924	0.4935	0.498	0.5285	0.108	0.1026	0.1014	0.161	0.148	0.143	0.2376	0.2471	0.2448	0.329	0.232	0.278	0.1313
19.25	0.6431	0.6324	0.6819	0.59	0.594	0.586	0.4536	0.462	0.4829	0.553	0.568	0.485	0.0959	0.095	0.0954	0.131	0.129	0.128	0.5196	0.516	0.5127	0.584	0.593	0.563	0.4816	0.468	0.4611	0.436	0.445	0.473	0.4833	0.5474	0.5895	0.4958	0.4984	0.5282	0.1083	0.104	0.1017	0.161	0.149	0.143	0.2399	0.2489	0.2471	0.333	0.235	0.281	0.1341
19.5	0.6402	0.6315	0.6767	0.59	0.589	0.587	0.451	0.4613	0.4815	0.551	0.567	0.488	0.0954	0.0951	0.0957	0.132	0.129	0.126	0.5202	0.5152	0.5119	0.579	0.59	0.564	0.4805	0.4659	0.457	0.436	0.445	0.474	0.4838	0.5488	0.5848	0.501	0.4969	0.5339	0.1079	0.1041	0.1023	0.161	0.15	0.144	0.2408	0.2519	0.2475	0.34	0.242	0.287	0.1359
19.75	0.6359	0.6308	0.6734	0.585	0.586	0.582	0.4497	0.4596	0.4792	0.548	0.566	0.488	0.0959	0.0948	0.0965	0.13	0.125	0.122	0.5198	0.5143	0.5108	0.577	0.583	0.56	0.4781	0.4641	0.4539	0.438	0.445	0.475	0.4811	0.5474	0.5787	0.5006	0.5029	0.5363	0.1083	0.1037	0.1026	0.158	0.147	0.14	0.2424	0.2537	0.2492	0.34	0.24	0.289	0.1349
20	0.6368	0.6305	0.6711	0.588	0.589	0.583	0.4508	0.4613	0.4807	0.552	0.567	0.492	0.0965	0.0947	0.0959	0.132	0.129	0.126	0.5168	0.5132	0.5095	0.579	0.584	0.565	0.4765	0.463	0.4535	0.439	0.447	0.477	0.4837	0.5479	0.5744	0.5018	0.5055	0.5342	0.1082	0.1029	0.1014	0.16	0.147	0.145	0.2426	0.2541	0.2505	0.351	0.248	0.291	0.1353
20.25	0.6398	0.6285	0.6699	0.583	0.589	0.581	0.4504	0.4602	0.4814	0.551	0.564	0.493	0.0962	0.0956	0.0968	0.133	0.129	0.127	0.5182	0.5147	0.5119	0.579	0.588	0.562	0.4764	0.461	0.4521	0.439	0.445	0.475	0.4873	0.5537	0.5811	0.5044	0.5033	0.5374	0.1088	0.1047	0.1029	0.161	0.145	0.143	0.246	0.257	0.2519	0.354	0.252	0.298	0.1361
20.5	0.6357	0.6278	0.6687	0.582	0.589	0.583	0.4476	0.457	0.4771	0.554	0.569	0.495	0.0951	0.0959	0.0965	0.128	0.129	0.125	0.5175	0.5119	0.5072	0.574	0.586	0.56	0.4695	0.4529	0.4469	0.442	0.447	0.472	0.4903	0.5529	0.5739	0.5074	0.5055	0.5392	0.1089	0.1032	0.1022	0.158	0.146	0.142	0.2447	0.2541	0.255	0.361	0.256	0.3	0.14
20.75	0.6327	0.6236	0.6623	0.579	0.583	0.58	0.4471	0.4578	0.479	0.552	0.568	0.493	0.0977	0.0945	0.0953	0.133	0.129	0.129	0.5157	0.5124	0.5083	0.576	0.584	0.56	0.471	0.457	0.4473	0.439	0.446	0.476	0.4843	0.5464	0.5747	0.5081	0.5051	0.5417	0.1085	0.1029	0.102	0.158	0.148	0.142	0.246	0.2552	0.252	0.363	0.257	0.305	0.1371
21	0.6318	0.6224	0.6585	0.578	0.587	0.58	0.4505	0.4597	0.4814	0.55	0.565	0.494	0.0947	0.0941	0.0951	0.129	0.126	0.121	0.5148	0.5095	0.5071	0.569	0.583	0.559	0.4681	0.4545	0.4479	0.438	0.449	0.471	0.4845	0.5466	0.5749	0.5085	0.5077	0.5404	0.1085	0.1022	0.1017	0.154	0.144	0.142	0.2471	0.2568	0.2534	0.367	0.262	0.31	0.1371
21.25	0.6281	0.6195	0.6558	0.581	0.585	0.578	0.4458	0.4569	0.4784	0.551	0.567	0.491	0.0953	0.0938	0.0947	0.131	0.127	0.126	0.5162	0.5094	0.5084	0.57	0.579	0.558	0.4675	0.4546	0.4482	0.441	0.447	0.468	0.4836	0.5473	0.567	0.5096	0.5085	0.5431	0.1073	0.1023	0.1011	0.156	0.145	0.14	0.2484	0.2574	0.2537	0.378	0.271	0.315	0.137
21.5	0.624	0.6185	0.656	0.579	0.585	0.576	0.4458	0.4564	0.4779	0.55	0.561	0.493	0.0954	0.0951	0.0959	0.128	0.126	0.121	0.5152	0.51	0.5058	0.565	0.578	0.557	0.4667	0.4528	0.4452	0.438	0.443	0.468	0.4848	0.543	0.5656	0.5115	0.5107	0.5453	0.1083	0.1026	0.1014	0.154	0.142	0.141	0.2502	0.2595	0.2564	0.383	0.275	0.317	0.1379
21.75	0.6156	0.6098	0.6423	0.575	0.585	0.576	0.4439	0.4534	0.4753	0.551	0.56	0.495	0.0941	0.0927	0.0951	0.126	0.123	0.122	0.5101	0.5076	0.5032	0.567	0.575	0.555	0.4623	0.4481	0.4412	0.439	0.444	0.469	0.4813	0.5414	0.5639	0.5133	0.5126	0.547	0.1058	0.0995	0.1004	0.156	0.141	0.139	0.2484	0.2588	0.255	0.388	0.278	0.32	0.1364
22	0.6209	0.618	0.6504	0.579	0.583	0.583	0.4467	0.4555	0.4775	0.553	0.564	0.495	0.0957	0.0951	0.0965	0.129	0.129	0.122	0.5133	0.5063	0.5056	0.568	0.579	0.558	0.4636	0.451	0.4422	0.442	0.445	0.467	0.483	0.5403	0.5635	0.5159	0.5137	0.5488	0.1085	0.1016	0.1029	0.157	0.148	0.139	0.2534	0.2624	0.2583	0.398	0.285	0.328	0.1392
22.25	0.6168	0.6162	0.6495	0.579	0.585	0.581	0.4481	0.4587	0.4797	0.551	0.564	0.499	0.0966	0.0953	0.096	0.13	0.123	0.121	0.5122	0.5092	0.505	0.563	0.576	0.556	0.4626	0.4471	0.4405	0.437	0.444	0.467	0.4805	0.5384	0.5607	0.5171	0.5159	0.5511	0.1082	0.1026	0.1028	0.157	0.141	0.139	0.2543	0.2649	0.2618	0.398	0.288	0.33	0.1409
22.5	0.6131	0.6122	0.6456	0.578	0.583	0.582	0.4456	0.4545	0.4779	0.549	0.562	0.497	0.0954	0.0947	0.095	0.13	0.123	0.12	0.5125	0.5057	0.5065	0.562	0.572	0.555	0.4622	0.4492	0.4429	0.438	0.445	0.467	0.4802	0.5365	0.5561	0.5215	0.5159	0.5538	0.1076	0.102	0.1029	0.158	0.141	0.139	0.255	0.2654	0.2619	0.403	0.292	0.337	0.1394
22.75	0.611	0.6086	0.6414	0.577	0.582	0.58	0.4446	0.4551	0.4785	0.551	0.559	0.5	0.0963	0.0942	0.095	0.127	0.124	0.122	0.5103	0.5081	0.5053	0.563	0.575	0.554	0.4632	0.4497	0.4407	0.436	0.444	0.462	0.4703	0.5286	0.5568	0.5219	0.5182	0.5551	0.1065	0.1032	0.1028	0.159	0.144	0.141	0.2592	0.2664	0.2637	0.407	0.299	0.343	0.138
23	0.627	0.6242	0.6569	0.573	0.584	0.576	0.4512	0.4601	0.4823	0.547	0.56	0.502	0.0966	0.096	0.0974	0.127	0.121	0.121	0.5184	0.5114	0.5107	0.562	0.57	0.551	0.4682	0.4555	0.4466	0.438	0.443	0.461	0.4878	0.5457	0.5691	0.5227	0.5186	0.5547	0.1095	0.1026	0.104	0.155	0.146	0.135	0.2559	0.2651	0.2609	0.412	0.304	0.342	0.1406
23.25	0.6291	0.6285	0.6626	0.578	0.586	0.579	0.4571	0.4679	0.4893	0.549	0.56	0.499	0.0986	0.0972	0.098	0.129	0.125	0.122	0.5224	0.5194	0.5151	0.562	0.571	0.551	0.4719	0.456	0.4493	0.437	0.441	0.459	0.4901	0.5492	0.5719	0.5249	0.5189	0.5559	0.1103	0.1047	0.1049	0.157	0.141	0.139	0.2595	0.2703	0.2669	0.411	0.306	0.347	0.1437
23.5	0.627	0.6242	0.6569	0.574	0.585	0.58	0.4512	0.4601	0.4823	0.548	0.557	0.5	0.0966	0.096	0.0974	0.13	0.123	0.119	0.5184	0.5114	0.5107	0.559	0.567	0.552	0.4682	0.4555	0.4466	0.435	0.443	0.459	0.4878	0.5457	0.5691	0.5279	0.5193	0.5607	0.1095	0.1026	0.104	0.159	0.143	0.138	0.2559	0.2651	0.2609	0.421	0.311	0.35	0.1406
23.75	0.6069	0.606	0.6392	0.574	0.584	0.578	0.4411	0.45	0.4731	0.546	0.556	0.5	0.0945	0.0938	0.0941	0.127	0.123	0.12	0.5074	0.5006	0.5014	0.56	0.569	0.548	0.4576	0.4447	0.4385	0.436	0.442	0.457	0.4754	0.5311	0.5505	0.5283	0.523	0.5594	0.1065	0.101	0.1019	0.158	0.14	0.136	0.2525	0.2627	0.2592	0.423	0.315	0.353	0.138
24	0.6231	0.6207	0.6543	0.575	0.583	0.579	0.4535	0.4642	0.4881	0.547	0.558	0.5	0.0983	0.0962	0.0969	0.126	0.121	0.121	0.5205	0.5183	0.5154	0.556	0.569	0.549	0.4725	0.4587	0.4495	0.435	0.443	0.459	0.4797	0.5392	0.5679	0.5331	0.5214	0.5521	0.1086	0.1053	0.1049	0.158	0.141	0.14	0.2645	0.2718	0.269	0.425	0.32	0.356	0.1407
[truncated: 92 more columns]

## Sheet: Efm DSM 25698 anaerobic
Time (hr)	All nitrogen	All nitrogen	All nitrogen	All nitrogen	All nitrogen	All nitrogen	No alanine	No alanine	No alanine	No alanine	No alanine	No alanine	No arginine	No arginine	No arginine	No arginine	No arginine	No arginine	No asparagine	No asparagine	No asparagine	No asparagine	No asparagine	No asparagine	No aspartate	No aspartate	No aspartate	No aspartate	No aspartate	No aspartate	No cysteine	No cysteine	No cysteine	No cysteine	No cysteine	No cysteine	No glutamate	No glutamate	No glutamate	No glutamate	No glutamate	No glutamate	No glycine	No glycine	No glycine	No glycine	No glycine	No glycine	No histidine
	Expt 1	Expt 1	Expt 1	Expt 2	Expt 2	Expt 2	Expt 1	Expt 1	Expt 1	Expt 2	Expt 2	Expt 2	Expt 1	Expt 1	Expt 1	Expt 2	Expt 2	Expt 2	Expt 1	Expt 1	Expt 1	Expt 2	Expt 2	Expt 2	Expt 1	Expt 1	Expt 1	Expt 2	Expt 2	Expt 2	Expt 1	Expt 1	Expt 1	Expt 2	Expt 2	Expt 2	Expt 1	Expt 1	Expt 1	Expt 2	Expt 2	Expt 2	Expt 1	Expt 1	Expt 1	Expt 2	Expt 2	Expt 2	Expt 1
0	-0.0096	-0.0076	-0.0022	-0.0066	-0.0027	-0.0062	0.0098	0.0094	0.0081	-0.0005	0.0019	0.0057	-0.001	-0.0069	-0.004	-0.0045	-0.0064	-0.0051	-0.0027	0.0015	0.0032	-0.0042	-0.0144	-0.0018	0.0009	-0.0034	-0.0008	-0.0032	0.0022	-0.003	0.0003	0	-0.0004	-0.0053	-0.0051	-0.0022	-0.002	0.0013	-0.0057	-0.004	-0.0072	-0.0008	-0.0004	-0.0012	-0.0049	-0.0028	-0.0017	0.0003	-0.0018
0.25	-0.0074	-0.0025	0.0004	-0.0078	-0.001	-0.0083	0.0146	0.0126	0.0065	-0.0006	0.0033	0.0116	-0.0045	-0.0034	-0.005	-0.0093	-0.0152	-0.0128	-0.0009	0.0047	0.0056	-0.0066	-0.0176	-0.0043	0.0007	-0.0077	-0.0019	-0.0077	-0.0083	-0.005	-0.0019	-0.0007	-0.0003	-0.0076	-0.0052	-0.006	-0.0032	-0.0081	-0.0053	-0.0077	-0.007	-0.0026	0.0018	-0.005	-0.0169	-0.0028	-0.0064	0.0001	-0.0007
0.5	-0.0071	0.002	0.0036	0.0005	0.0031	-0.0043	0.0185	0.0121	0.0135	0.0046	0.0102	0.0137	-0.0012	-0.0008	-0.0031	-0.0091	-0.0134	-0.0069	0.0067	0.0095	0.0084	-0.0029	-0.013	-0.0043	-0.0008	-0.0043	-0.0001	-0.0066	-0.0053	-0.0015	0.0011	-0.0008	-0.0015	-0.0044	0.0006	-0.0044	-0.0051	-0.0031	-0.0051	-0.0089	-0.0033	-0.0012	0.0034	-0.0075	-0.0216	-0.0049	-0.0047	0.0083	0.0028
0.75	0.0321	0.0055	0.0061	0.0017	0.0029	0.0043	0.0191	0.0162	0.0199	0.0076	0.0051	0.0224	0.0042	-0.0021	-0.0018	-0.0033	-0.0001	-0.0077	0.0077	0.0119	0.01	-0.0029	-0.006	0.007	-0.0012	-0.001	0.0024	-0.0103	-0.0024	0.0035	0.0029	0.0006	0.0013	-0.0005	-0.0021	-0.0011	-0.0045	-0.0043	-0.0037	-0.0088	-0.0073	-0.0006	0.0056	-0.0077	-0.0266	-0.0041	-0.0018	0.0065	0.0065
1	0.0003	-0.0026	0.0115	0.0074	0.0066	0.0148	0.0199	0.0233	0.026	0.0143	0.0078	0.0263	0.0069	-0.0033	-0.0019	-0.0026	0.0003	-0.0063	0.0087	0.0166	0.0151	0.0056	0.0005	0.0133	0.0027	0.0004	-0.0027	-0.0081	0.0013	0	0.0056	-0.0005	-0.0025	0.0018	0.0028	0.0034	-0.0036	-0.0033	-0.0041	-0.0112	-0.0083	0.0029	0.0042	-0.0124	-0.0326	-0.0028	-0.0017	0.0102	0.0082
1.25	0.0037	0.0067	0.0154	0.0197	0.0148	0.0174	0.0335	0.0286	0.0312	0.023	0.0174	0.0295	0.0106	0.0079	-0.0015	0.0002	0.0018	-0.0039	0.0083	0.0215	0.0206	0.0133	0.0086	0.019	0.0038	0.0015	-0.0015	-0.002	0.0058	0.0135	0.009	0.0005	0.003	0.0054	0.0074	0.0079	-0.0042	-0.0035	-0.0068	-0.011	-0.0058	-0.0001	0.0037	-0.0133	-0.0372	-0.004	-0.001	0.0136	0.011
1.5	0.0105	0.0114	0.0118	0.0286	0.0227	0.0237	0.0359	0.0407	0.0324	0.0306	0.0282	0.0376	0.0117	0.0107	0.0001	0.0009	0.0019	-0.0029	0.0185	0.0252	0.0246	0.025	0.0189	0.0275	0.0048	0.004	0.0022	0.0028	0.0126	0.0192	0.0135	0.0046	0.002	0.0075	0.0088	0.0103	-0.0042	-0.0035	-0.008	-0.0117	-0.0061	-0.0024	0.0035	-0.0058	-0.0232	-0.0046	-0.0004	0.0119	0.0039
1.75	0.0134	0.0221	0.0169	0.0345	0.0338	0.0416	0.0442	0.0451	0.041	0.0373	0.0271	0.047	0.0153	0.0126	0.0007	0.0062	0.0042	-0.0005	0.0217	0.0293	0.0328	0.0275	0.0268	0.033	0.0095	0.0076	0.0023	0.0048	0.016	0.0308	0.0109	0.0094	0.002	0.0167	0.0184	0.0148	-0.0045	-0.0017	-0.0071	-0.0123	-0.003	-0.003	0.0027	-0.0068	-0.0252	0.0043	0.0006	0.0118	0.0113
2	0.019	0.035	0.0276	0.0338	0.0408	0.0307	0.0479	0.054	0.0507	0.0384	0.0358	0.0538	0.0156	0.0107	0.0018	0.0039	0.0041	-0.0047	0.0316	0.0507	0.0421	0.0339	0.0363	0.0406	0.0101	0.0093	0.0059	0.0089	0.0178	0.0339	0.0187	0.0115	0.0086	0.019	0.0222	0.0193	-0.0037	-0.0011	-0.0084	-0.0134	-0.0081	-0.003	0.0048	-0.0074	-0.0265	-0.005	0.0002	0.0104	0.0099
2.25	0.0342	0.0402	0.0411	0.0467	0.0422	0.0473	0.0564	0.0543	0.0594	0.0404	0.058	0.0568	0.0168	0.0097	0.0005	0.005	0.0047	-0.0031	0.0234	0.0217	0.0204	0.038	0.0425	0.0375	0.0114	0.0119	0.0207	0.0149	0.0259	0.0402	0.0238	0.016	0.0117	0.0238	0.0289	0.0258	-0.0051	-0.0025	-0.0086	-0.0128	-0.0079	-0.0024	0.0045	-0.0093	-0.0321	-0.0046	0.0015	0.0063	0.0138
2.5	0.0371	0.0488	0.043	0.0537	0.049	0.0621	0.0529	0.0632	0.0594	0.0583	0.0704	0.0642	0.0168	0.0127	0.0001	0.0086	0.0018	-0.0007	0.0249	0.0722	0.0412	0.0166	0.0146	0.0626	0.0122	0.0118	0.0268	0.0275	0.0132	0.0456	0.0256	0.0209	0.0169	0.0356	0.038	0.033	-0.0058	-0.0023	-0.0115	-0.0145	-0.0076	-0.0032	0.004	-0.0072	-0.0353	-0.007	-0.002	-0.0002	0.0151
2.75	0.0455	0.0386	0.0464	0.0665	0.0608	0.0733	0.0823	0.0709	0.0671	0.0699	0.0739	0.0805	0.0185	0.0143	0.0007	0.0197	0.0048	0.0014	0.065	0.057	0.0679	0.0781	0.0447	0.0573	0.0074	0.0104	0.0334	0.0378	0.0278	0.0506	0.0313	0.0204	0.0261	0.0765	0.0703	0.0188	-0.0057	-0.002	-0.0115	-0.0135	-0.0065	-0.003	0.004	-0.0021	-0.0298	-0.0055	-0.0023	-0.0008	0.0168
3	0.0509	0.0547	0.0575	0.0818	0.0696	0.0832	0.089	0.084	0.0817	0.0902	0.1065	0.0939	0.0164	0.0153	0.0013	0.0177	0.0078	0.005	0.044	0.0626	0.0469	0.0828	0.0714	0.0719	0.0005	0.0349	0.0404	0.0226	0.0441	0.0555	0.0347	0.0236	0.0357	0.0558	0.0575	0.0181	-0.0048	-0.0011	-0.0103	-0.0126	-0.007	-0.0028	0.0005	0.0004	-0.0316	-0.0029	-0.0061	0.0069	0.0195
3.25	0.0678	0.0521	0.0623	0.0976	0.0893	0.1019	0.097	0.0985	0.0966	0.1057	0.113	0.1062	0.0095	0.0187	0.0026	0.0203	0.0216	0.0175	0.0672	0.0797	0.0793	0.0901	0.0978	0.1016	0.0335	0.0274	0.0456	0.0277	0.0176	0.0601	0.0385	0.0268	0.0435	0.0654	0.0835	0.0681	-0.0046	-0.0014	-0.0102	-0.0123	-0.0047	-0.0012	0.0014	0.0007	-0.0345	-0.0092	-0.015	0.0047	0.0216
3.5	0.0668	0.0686	0.0783	0.1017	0.0858	0.106	0.1086	0.1055	0.0956	0.1133	0.1246	0.1056	0.0097	0.0198	0.0007	0.0221	0.0193	0.0197	0.0595	0.0888	0.0676	0.0899	0.0883	0.1155	0.0357	0.0218	0.0511	0.0287	0.051	0.0689	0.0404	0.032	0.0484	0.0567	0.0971	0.0668	-0.0045	-0.0009	-0.0105	-0.0146	-0.0057	-0.0015	0.0004	0.0043	-0.0359	-0.004	-0.008	0.0105	0.0214
3.75	0.0749	0.0814	0.0936	0.1158	0.1041	0.1243	0.1181	0.1204	0.1098	0.1476	0.1436	0.1362	0.0089	0.0202	0.0009	0.0217	0.0169	0.0224	0.0684	0.0885	0.0816	0.1093	0.134	0.0972	0.0223	0.0307	0.0504	0.0428	0.051	0.0762	0.0428	0.0271	0.051	0.0731	0.0979	0.0748	-0.0054	-0.0023	-0.0106	-0.0142	-0.0063	-0.0039	0.0033	0.0044	-0.031	-0.0161	0.004	0.0139	0.0209
4	0.0816	0.0979	0.0935	0.1239	0.1242	0.145	0.1398	0.1236	0.127	0.1527	0.1648	0.1419	0.0125	0.021	0.0018	0.0208	0.0199	0.0202	0.092	0.1119	0.0924	0.1403	0.1232	0.1437	0.0252	0.0461	0.0522	0.0418	0.0632	0.0846	0.0473	0.0278	0.0483	0.1072	0.0923	0.0882	-0.0038	-0.0009	-0.0101	-0.023	-0.0022	-0.0017	0.0062	0.0114	-0.0322	-0.0172	0.0097	0.0118	0.0208
4.25	0.0914	0.1045	0.1099	0.1137	0.1331	0.144	0.1554	0.1476	0.1523	0.1781	0.1921	0.1721	0.017	0.0217	0.0014	0.0209	0.0191	0.0209	0.1108	0.1209	0.1076	0.1636	0.1553	0.1321	0.0364	0.0464	0.0511	0.0607	0.0665	0.0907	0.0481	0.0331	0.0627	0.1032	0.1018	0.0953	-0.0038	-0.0025	-0.0098	-0.012	-0.0092	-0.0078	0.0009	0.0198	-0.0299	-0.0069	0.0137	0.025	0.0234
4.5	0.1089	0.1315	0.1233	0.1565	0.148	0.1842	0.1802	0.1671	0.1887	0.2008	0.2203	0.1923	0.0194	0.0214	0.0019	0.0203	0.0187	0.0225	0.1176	0.1157	0.1349	0.1485	0.1747	0.1482	0.0463	0.0399	0.056	0.0685	0.0762	0.0989	0.0525	0.0445	0.0611	0.0908	0.0961	0.0964	-0.0038	-0.0018	-0.0103	-0.0084	-0.0019	-0.009	0.0024	0.03	-0.0284	-0.0041	0.0109	0.0304	0.0205
4.75	0.1199	0.1335	0.1398	0.1563	0.1534	0.2042	0.1983	0.1891	0.1928	0.2207	0.2446	0.206	0.0222	0.0222	0.002	0.0205	0.0176	0.0191	0.1139	0.1391	0.1407	0.1818	0.1908	0.1827	0.0441	0.0462	0.0579	0.0813	0.0824	0.0981	0.0498	0.0421	0.0599	0.1032	0.1126	0.0983	-0.0047	-0.002	-0.0115	-0.005	-0.0161	0.0142	0.005	0.0326	-0.0273	-0.003	0.012	0.0288	0.02
5	0.1317	0.1605	0.1592	0.2023	0.2095	0.2204	0.2109	0.2042	0.229	0.2436	0.2749	0.2471	0.0252	0.0232	0.0051	0.0199	0.0181	0.0211	0.1477	0.1571	0.1632	0.2061	0.1973	0.2233	0.0605	0.0627	0.0848	0.0872	0.085	0.0953	0.0579	0.0573	0.0609	0.1085	0.104	0.1203	-0.0018	-0.0012	-0.0104	-0.0075	-0.0049	0.0007	0.0086	0.0382	-0.0261	-0.0127	0.0126	0.0297	0.0223
5.25	0.1585	0.166	0.1788	0.204	0.2088	0.2256	0.2415	0.2341	0.2407	0.268	0.3168	0.2777	0.0263	0.0233	-0.0059	0.0177	0.0161	0.0213	0.1533	0.1693	0.1818	0.2198	0.2294	0.2258	0.0759	0.0704	0.0953	0.105	0.0966	0.1111	0.0693	0.0709	0.0744	0.1118	0.1107	0.1076	-0.0006	0.0001	-0.0104	-0.0019	-0.0052	0.0057	0.0123	0.045	-0.024	-0.0083	0.0152	0.0223	0.0228
5.5	0.1769	0.1835	0.1927	0.2249	0.2381	0.2645	0.2761	0.2583	0.269	0.307	0.3498	0.305	0.0273	0.0236	-0.0078	0.0153	0.0163	0.0212	0.1735	0.1939	0.1844	0.269	0.2556	0.2227	0.0902	0.0957	0.115	0.1076	0.1123	0.1319	0.0801	0.0801	0.0656	0.1087	0.1107	0.1257	0.0007	0.0011	-0.0076	-0.0059	0.0034	0.0189	0.0116	0.0499	-0.0232	-0.0081	0.0155	0.0172	0.0242
5.75	0.1849	0.2142	0.2168	0.2613	0.247	0.2685	0.3107	0.2883	0.2994	0.3287	0.3921	0.3463	0.028	0.0226	-0.0074	0.0147	0.0152	0.0223	0.213	0.2117	0.2152	0.2892	0.2943	0.2547	0.0874	0.0929	0.1259	0.1372	0.1184	0.128	0.0938	0.0932	0.0761	0.1341	0.1479	0.1463	0.0029	-0.0053	-0.0085	-0.0166	0.0077	0.0137	0.0129	0.0531	-0.0264	-0.0101	0.0129	0.016	0.0241
6	0.2196	0.24	0.2445	0.27	0.2856	0.2934	0.341	0.3164	0.317	0.3588	0.4143	0.3713	0.0298	0.0203	-0.0088	0.0134	0.0168	0.0185	0.2258	0.2323	0.229	0.2997	0.3086	0.3032	0.0927	0.106	0.1286	0.1369	0.1281	0.1434	0.0943	0.0958	0.0805	0.1486	0.1412	0.1562	-0.008	-0.008	-0.012	-0.0161	0.0012	0.006	0.014	0.0622	-0.0248	-0.0082	0.0103	0.0153	0.0234
6.25	0.2305	0.2605	0.2635	0.3179	0.3092	0.32	0.3697	0.3301	0.3671	0.3918	0.4517	0.4016	0.0288	0.0213	-0.0067	0.0142	0.0182	0.0065	0.2652	0.2664	0.2608	0.3128	0.3233	0.2935	0.1022	0.1164	0.1244	0.1651	0.1575	0.1584	0.1025	0.1001	0.0865	0.1957	0.1604	0.1677	-0.0066	-0.0035	-0.0108	-0.0203	0.0022	0.0124	0.0156	0.0668	-0.0223	-0.0103	0.0068	0.0127	0.0184
6.5	0.2633	0.2871	0.2952	0.3348	0.3468	0.3468	0.402	0.373	0.4042	0.4306	0.4739	0.4394	0.0301	0.021	-0.0007	0.0126	0.0211	-0.0012	0.2758	0.2878	0.2801	0.3465	0.3553	0.3179	0.1159	0.1236	0.147	0.1694	0.1671	0.1877	0.1133	0.1056	0.0861	0.2035	0.1777	0.1522	-0.0044	0.0033	-0.0105	-0.0199	-0.0018	0.0048	0.0165	0.0582	-0.0291	-0.0066	0.0076	0.0089	0.0187
6.75	0.2991	0.3201	0.324	0.3479	0.3614	0.3575	0.439	0.3958	0.4317	0.446	0.5028	0.4711	0.0303	0.0214	0.0043	0.0161	0.0288	-0.0061	0.2938	0.314	0.3066	0.3492	0.3779	0.3347	0.123	0.1331	0.1623	0.1871	0.1782	0.1952	0.125	0.1164	0.1056	0.1888	0.2033	0.1859	0.0057	0.0051	-0.0077	-0.0163	-0.0047	0.0106	0.0178	0.0709	-0.0283	-0.0066	0.0078	0.0114	0.0152
7	0.3222	0.3461	0.3555	0.38	0.3887	0.3886	0.473	0.4214	0.4476	0.4911	0.5408	0.5119	0.0237	0.0216	0.009	0.0121	0.0171	-0.0116	0.3235	0.3386	0.3353	0.3832	0.4251	0.3603	0.1468	0.1562	0.1782	0.2118	0.2062	0.1936	0.1324	0.1253	0.1175	0.192	0.1731	0.1746	0.0017	0.0048	-0.0067	-0.0141	-0.0092	-0.0015	0.021	0.0718	-0.0288	-0.0072	0.008	0.0073	0.015
7.25	0.3598	0.3751	0.39	0.4043	0.418	0.4145	0.4939	0.4521	0.4966	0.5245	0.5638	0.5405	0.0183	0.0172	0.0116	0.0101	0.0122	-0.0095	0.3656	0.3484	0.3651	0.4086	0.4317	0.3865	0.1667	0.1704	0.2001	0.2261	0.2209	0.2111	0.1402	0.12	0.1185	0.1863	0.1869	0.1926	0.0007	0.0039	-0.0071	-0.014	-0.0091	0.0039	0.0229	0.0732	-0.0253	-0.0019	0.0072	0.0079	0.0152
7.5	0.3797	0.4105	0.4079	0.4377	0.4469	0.4486	0.5224	0.4689	0.5255	0.5555	0.6013	0.5793	0.012	0.0159	0.0123	0.0089	0.0096	-0.0083	0.3828	0.386	0.3978	0.438	0.456	0.4071	0.1888	0.183	0.1928	0.2518	0.2403	0.2342	0.1438	0.1152	0.1205	0.1957	0.2009	0.1878	-0.0009	0.0004	-0.0095	-0.0147	-0.0081	0.0002	0.0243	0.0736	-0.0228	-0.0043	0.0081	0.0095	0.0181
7.75	0.4044	0.4381	0.4401	0.4744	0.4988	0.4773	0.5494	0.501	0.546	0.5902	0.6375	0.6003	0.0146	0.0143	0.013	0.0098	0.0075	-0.007	0.4054	0.4163	0.4242	0.4606	0.486	0.4283	0.2127	0.2061	0.2163	0.2815	0.2495	0.2534	0.1565	0.1227	0.1269	0.1993	0.2138	0.1959	-0.0006	-0.0046	-0.0088	-0.0132	-0.0067	0.0035	0.0265	0.0745	-0.0192	-0.0027	0.0078	0.0084	0.0186
8	0.4311	0.4572	0.4592	0.5028	0.5242	0.5048	0.5744	0.517	0.5679	0.614	0.6672	0.6328	0.0186	0.0128	0.0117	0.0099	0.0074	-0.0049	0.4367	0.447	0.4468	0.4726	0.5103	0.4425	0.2375	0.2275	0.2225	0.2886	0.2678	0.263	0.1674	0.1291	0.1305	0.2003	0.1969	0.2017	-0.0051	-0.0045	-0.0116	-0.0135	-0.0062	0.0104	0.0275	0.0748	-0.0121	-0.0002	0.0088	0.0092	0.0205
8.25	0.4583	0.4816	0.489	0.5258	0.5483	0.5333	0.5984	0.5325	0.5747	0.6388	0.6976	0.6587	0.0201	0.0102	0.0129	0.0116	0.0085	-0.003	0.4524	0.4807	0.4777	0.4991	0.5392	0.468	0.2606	0.25	0.2443	0.3195	0.2972	0.2867	0.1734	0.1461	0.133	0.2187	0.1963	0.203	-0.0039	-0.0018	-0.0143	-0.0138	-0.0085	0.0014	0.0302	0.0764	-0.0071	0.0018	0.0088	0.0122	0.0181
8.5	0.4773	0.506	0.5079	0.5659	0.5805	0.5635	0.6223	0.5412	0.6084	0.6663	0.7252	0.6879	0.0226	0.0071	0.013	0.0121	0.0101	-0.002	0.4873	0.5001	0.492	0.5207	0.5566	0.4891	0.2884	0.2721	0.2804	0.3443	0.3166	0.3032	0.1768	0.1597	0.1338	0.2142	0.2111	0.1973	-0.0047	-0.0006	-0.0157	-0.0128	-0.0059	0.0001	0.0324	0.0793	-0.0036	0.0006	0.0097	0.0101	0.0184
8.75	0.5015	0.5304	0.5381	0.5963	0.6084	0.5909	0.6419	0.5643	0.6237	0.6903	0.7442	0.7032	0.0219	0.0038	0.0126	0.0128	0.0116	-0.0021	0.5151	0.5218	0.5241	0.5381	0.5723	0.5064	0.3092	0.2912	0.3077	0.3772	0.3488	0.3191	0.176	0.1776	0.139	0.223	0.2295	0.2063	-0.0059	0.0002	-0.0159	-0.0123	-0.0088	0.003	0.0341	0.081	-0.0002	0.0007	0.0136	0.0104	0.0194
9	0.523	0.558	0.5435	0.6167	0.6265	0.6135	0.6508	0.5781	0.6399	0.7105	0.763	0.7212	0.0224	0.0004	0.0127	0.0213	0.0074	0.0035	0.5395	0.5454	0.5454	0.5558	0.588	0.5223	0.3361	0.3203	0.3324	0.3979	0.3676	0.353	0.1982	0.186	0.1298	0.2372	0.2201	0.2051	-0.0071	0.0004	-0.0189	-0.0128	-0.012	-0.0035	0.0372	0.084	0.0025	-0.0049	0.0078	0.0084	0.018
9.25	0.5424	0.5716	0.5626	0.6372	0.6418	0.632	0.6651	0.5834	0.6436	0.7279	0.7843	0.7389	0.0219	-0.0011	0.0107	0.0158	0.0076	0.0046	0.5551	0.5628	0.5687	0.5709	0.6103	0.5307	0.3647	0.3482	0.3524	0.4246	0.4007	0.3729	0.2186	0.1866	0.1509	0.2391	0.226	0.2174	-0.0085	-0.0014	-0.0174	-0.0126	-0.0068	0.0004	0.0388	0.0873	0.0039	0.002	0.0106	0.0057	0.0168
9.5	0.5645	0.5854	0.5783	0.6487	0.6705	0.6503	0.6726	0.5881	0.6648	0.7446	0.8046	0.7551	0.0214	-0.0025	0.008	0.0145	0.0079	0.0049	0.5759	0.5861	0.5875	0.5896	0.63	0.5522	0.3958	0.3594	0.3793	0.4547	0.4293	0.3979	0.2196	0.1848	0.1396	0.2503	0.2274	0.2204	-0.0081	-0.0028	-0.0172	-0.0142	-0.009	0.002	0.0409	0.0891	0.0053	-0.0014	0.0109	0.0057	0.0179
9.75	0.5795	0.603	0.5914	0.6674	0.6834	0.6689	0.6888	0.6056	0.669	0.7554	0.8197	0.764	0.0219	-0.0042	0.0066	0.014	0.0096	0.005	0.5932	0.6065	0.6052	0.6035	0.6383	0.5716	0.4117	0.4016	0.4137	0.4866	0.446	0.423	0.2233	0.2044	0.1634	0.2571	0.2397	0.2302	-0.009	-0.0024	-0.0176	-0.0155	-0.0061	0.0013	0.0424	0.0901	0.0059	-0.0016	0.0114	0.0071	0.0185
10	0.5925	0.6174	0.6058	0.6881	0.707	0.6854	0.6925	0.6148	0.6844	0.769	0.8281	0.7779	0.0238	-0.0053	0.0053	0.0129	0.0096	0.0053	0.61	0.6263	0.625	0.6095	0.6516	0.5803	0.4315	0.4258	0.4387	0.5071	0.4791	0.4379	0.2271	0.2107	0.1776	0.2652	0.2368	0.2367	-0.0094	-0.0019	-0.0181	-0.0154	-0.0102	0	0.0451	0.0913	0.0074	0.0018	0.0119	0.0072	0.0195
10.25	0.6052	0.6335	0.6266	0.7067	0.7193	0.6997	0.7094	0.6296	0.6977	0.7808	0.8433	0.786	0.0248	-0.0078	0.0034	0.0127	0.0098	0.0045	0.6248	0.6428	0.6404	0.629	0.6708	0.5923	0.4624	0.4429	0.4527	0.5371	0.4972	0.4612	0.244	0.217	0.1784	0.2644	0.2567	0.2427	-0.0087	-0.0028	-0.0165	-0.0129	-0.0083	0.0036	0.0473	0.0921	0.0096	0.0009	0.0133	0.0079	0.0206
10.5	0.6116	0.6386	0.6346	0.7204	0.7295	0.7187	0.7167	0.6293	0.7074	0.7882	0.8517	0.7975	0.0254	-0.0097	0.0021	0.0121	0.0099	0.0051	0.6461	0.6594	0.6526	0.6391	0.6812	0.6034	0.4791	0.4576	0.4822	0.5556	0.5229	0.479	0.2533	0.2237	0.1978	0.2804	0.2557	0.2484	-0.0089	-0.0027	-0.0163	-0.0134	-0.0053	0.0046	0.0499	0.0951	0.0104	0.0014	0.0134	0.0072	0.0219
10.75	0.6329	0.6576	0.6458	0.7308	0.7468	0.727	0.7317	0.6431	0.7078	0.7922	0.8606	0.8028	0.0271	-0.0109	0.0009	0.0131	0.0105	0.0051	0.6549	0.675	0.6675	0.6462	0.6871	0.6117	0.5005	0.4829	0.4994	0.5794	0.5475	0.4937	0.2657	0.2339	0.2061	0.2826	0.2653	0.2543	-0.0083	-0.0032	-0.0159	-0.0118	-0.0077	-0.0004	0.0513	0.0992	0.0118	0.0032	0.0149	0.0087	0.0214
11	0.6448	0.6699	0.6575	0.7429	0.7549	0.7353	0.7346	0.6544	0.7209	0.7958	0.8627	0.8106	0.027	-0.0095	0.0002	0.013	0.0111	0.0013	0.6692	0.6892	0.6788	0.6527	0.7006	0.6247	0.52	0.5044	0.522	0.5988	0.567	0.5101	0.2747	0.2482	0.2055	0.2914	0.2736	0.2488	-0.0078	-0.0032	-0.0153	-0.0118	-0.0074	0.0016	0.0527	0.0973	0.0122	0.004	0.015	0.0084	0.0205
11.25	0.6551	0.6823	0.6706	0.7532	0.7686	0.7484	0.7414	0.6589	0.7283	0.8035	0.8675	0.8111	0.0291	-0.0098	-0.0009	0.014	0.0134	0.0007	0.6789	0.6964	0.6909	0.6663	0.7113	0.6279	0.538	0.5212	0.5366	0.6101	0.5893	0.5234	0.2812	0.2602	0.2271	0.2986	0.2759	0.2591	-0.0074	-0.0031	-0.0158	-0.0136	-0.0071	-0.0012	0.0546	0.0973	0.0123	0.0025	0.0145	0.0107	0.0221
11.5	0.6609	0.6939	0.677	0.7606	0.777	0.754	0.7478	0.6656	0.736	0.8093	0.8739	0.815	0.0305	-0.0101	-0.0017	0.0147	0.0134	0.0015	0.6915	0.7078	0.6995	0.6739	0.7211	0.6329	0.545	0.5418	0.554	0.6282	0.6032	0.5368	0.2816	0.2706	0.2322	0.3006	0.2881	0.2715	-0.0077	-0.0028	-0.0153	-0.0157	-0.0081	-0.0029	0.0567	0.0971	0.0129	0.0041	0.0151	0.0088	0.0231
11.75	0.671	0.7036	0.6887	0.7716	0.7766	0.7618	0.7585	0.666	0.7363	0.8113	0.8758	0.8222	0.0319	-0.0097	-0.0011	0.0147	0.014	0.0019	0.7019	0.7219	0.7148	0.6816	0.7244	0.6455	0.5622	0.5517	0.5684	0.6438	0.6203	0.5493	0.2817	0.2731	0.2294	0.3138	0.2843	0.2752	-0.0068	-0.002	-0.0154	-0.0157	-0.0065	0.0002	0.0582	0.0975	0.0146	0.0041	0.0149	0.0055	0.0237
12	0.6898	0.7101	0.698	0.7687	0.7808	0.7684	0.7625	0.6726	0.7471	0.8136	0.8838	0.8221	0.0327	-0.0074	-0.0007	0.0147	0.0159	0.0011	0.7088	0.732	0.723	0.6841	0.7351	0.647	0.5823	0.5612	0.5727	0.6495	0.6313	0.5585	0.2968	0.2854	0.2471	0.315	0.3011	0.2793	-0.007	-0.0025	-0.0163	-0.0177	-0.0063	-0.0034	0.0601	0.099	0.0155	0.0038	0.0159	0.0064	0.0234
12.25	0.6917	0.7236	0.7057	0.7671	0.787	0.7695	0.7682	0.6806	0.752	0.8123	0.8863	0.8273	0.0336	-0.0073	-0.0007	0.0162	0.0163	0.0006	0.7196	0.7412	0.7266	0.6899	0.7361	0.6522	0.5962	0.5769	0.5972	0.6645	0.6437	0.5721	0.3125	0.2912	0.2477	0.3303	0.2988	0.2881	-0.0071	-0.0004	-0.016	-0.0164	-0.0056	-0.0022	0.0615	0.1004	0.0171	0.0043	0.0151	0.0046	0.0228
12.5	0.701	0.732	0.7164	0.7743	0.7836	0.7738	0.7717	0.6833	0.753	0.8212	0.8891	0.8286	0.0342	-0.0068	-0.0003	0.018	0.0151	0.0013	0.7288	0.7525	0.741	0.6956	0.7445	0.6586	0.6077	0.5867	0.6097	0.6744	0.6531	0.5782	0.3105	0.2968	0.2643	0.3343	0.3095	0.2926	-0.0072	0.0029	-0.0149	-0.017	-0.0082	-0.0041	0.0627	0.1017	0.0188	0.004	0.0167	0.0065	0.023
12.75	0.7035	0.7335	0.7237	0.7705	0.7822	0.7697	0.7737	0.6913	0.7631	0.8238	0.8951	0.833	0.0348	-0.0062	0.0003	0.0176	0.014	0.0022	0.7385	0.7558	0.7533	0.696	0.7492	0.6639	0.6116	0.5914	0.6193	0.6848	0.6657	0.5856	0.3197	0.313	0.276	0.3391	0.3184	0.2936	-0.0063	0.0022	-0.0117	-0.015	-0.0077	-0.0032	0.063	0.1022	0.0191	0.004	0.0157	0.0062	0.0224
13	0.7161	0.7409	0.7296	0.7753	0.7846	0.7727	0.7784	0.6936	0.7646	0.8286	0.8995	0.8357	0.0364	-0.0055	0.0004	0.0191	0.0128	0.0046	0.7441	0.7616	0.7612	0.7012	0.7495	0.666	0.6191	0.6095	0.6299	0.6967	0.6798	0.5933	0.3314	0.3149	0.2854	0.3458	0.3251	0.3013	-0.0038	0.0056	-0.0141	-0.0153	-0.0089	-0.0035	0.0648	0.103	0.0208	0.0042	0.0167	0.0057	0.023
13.25	0.7192	0.7461	0.731	0.7768	0.7831	0.7759	0.7869	0.6965	0.7652	0.8302	0.9037	0.845	0.0366	-0.0056	0.0006	0.0196	0.0112	0.0046	0.7481	0.7741	0.7629	0.7061	0.7567	0.6695	0.6301	0.6156	0.6385	0.701	0.6865	0.5979	0.3366	0.3214	0.2937	0.3551	0.3229	0.3124	-0.0025	0.0023	-0.0129	-0.0135	-0.0093	-0.0039	0.0662	0.1044	0.0223	0.0033	0.0149	0.0035	0.0234
13.5	0.7229	0.7461	0.7314	0.7744	0.7841	0.7748	0.7914	0.6995	0.77	0.8315	0.9072	0.8404	0.0384	-0.0061	0.0004	0.0206	0.0111	0.0043	0.7526	0.7768	0.7623	0.7084	0.7574	0.6721	0.6402	0.6305	0.6436	0.7063	0.6956	0.6082	0.3425	0.3327	0.2997	0.3663	0.3331	0.3156	-0.004	0.0019	-0.0126	-0.0119	-0.0096	-0.005	0.0674	0.105	0.0241	0.0047	0.016	0.0027	0.024
13.75	0.7226	0.7463	0.7365	0.7765	0.7825	0.7754	0.7978	0.7017	0.7716	0.8274	0.9054	0.8439	0.0389	-0.0064	-0.0001	0.0207	0.0106	0.004	0.7592	0.778	0.7681	0.7058	0.7582	0.6754	0.6531	0.6327	0.656	0.718	0.7033	0.6129	0.3515	0.3323	0.3037	0.3723	0.3414	0.3212	-0.0051	0.0003	-0.0113	-0.0123	-0.0093	-0.006	0.0683	0.1059	0.0248	0.0042	0.0163	0.0037	0.0245
14	0.7252	0.7525	0.7306	0.7737	0.7813	0.771	0.7983	0.7031	0.7783	0.8275	0.907	0.8427	0.0402	-0.0066	-0.0003	0.0214	0.0093	0.0041	0.7609	0.7802	0.7739	0.7131	0.7602	0.678	0.6575	0.6426	0.6634	0.7134	0.7114	0.6184	0.3543	0.3508	0.3141	0.3743	0.3477	0.3224	-0.0034	0.0008	-0.012	-0.0155	-0.0107	-0.0055	0.0689	0.1071	0.0263	0.0056	0.0157	0.0048	0.0243
14.25	0.7218	0.7546	0.7378	0.768	0.7774	0.7715	0.7988	0.7051	0.7795	0.8271	0.9075	0.841	0.0394	-0.007	-0.0004	0.0212	0.0088	0.0034	0.758	0.7855	0.7784	0.709	0.7587	0.6739	0.6617	0.6547	0.6717	0.7202	0.7181	0.6243	0.364	0.3552	0.3261	0.3849	0.3535	0.3282	-0.0002	-0.0004	-0.016	-0.0163	-0.0117	-0.0057	0.0696	0.1088	0.0278	0.0049	0.0157	0.0052	0.0245
14.5	0.7215	0.7515	0.7317	0.7646	0.7749	0.769	0.7968	0.7091	0.7834	0.8246	0.903	0.8431	0.0404	-0.0059	-0.0004	0.0211	0.0083	0.0025	0.7599	0.7883	0.7692	0.7092	0.7582	0.6766	0.6675	0.6599	0.6718	0.717	0.7179	0.6239	0.3667	0.3626	0.3263	0.3932	0.3611	0.3357	-0.0013	0.0015	-0.0166	-0.0164	-0.0106	-0.0071	0.0702	0.1095	0.0291	0.0063	0.0163	0.0043	0.0248
14.75	0.7193	0.747	0.7287	0.7626	0.7717	0.7663	0.7966	0.7076	0.7876	0.8267	0.9013	0.8453	0.0408	-0.0058	-0.0012	0.0206	0.0081	0.0013	0.7602	0.7895	0.773	0.7056	0.7568	0.6749	0.679	0.6698	0.6855	0.7241	0.7208	0.6315	0.3735	0.367	0.3376	0.4014	0.3691	0.3424	-0.0003	0.0016	-0.016	-0.0147	-0.0123	-0.006	0.0712	0.1102	0.0302	0.0039	0.0178	0.0041	0.0253
15	0.7122	0.7418	0.7293	0.7582	0.7669	0.7704	0.7982	0.7107	0.7854	0.8248	0.9038	0.8456	0.0412	-0.0047	-0.0001	0.0207	0.0076	0.002	0.7586	0.7873	0.7739	0.7059	0.7577	0.6742	0.6813	0.6702	0.6938	0.7189	0.7191	0.6269	0.3839	0.37	0.3381	0.4174	0.3739	0.3458	0.0005	0.0003	-0.0184	-0.0144	-0.0121	-0.0064	0.0718	0.1114	0.0321	0.0067	0.0181	0.0057	0.026
15.25	0.7098	0.7413	0.7271	0.7563	0.7643	0.7618	0.7999	0.7073	0.7861	0.826	0.9031	0.8442	0.0415	-0.0038	-0.0005	0.0199	0.0078	0.0019	0.7566	0.7873	0.7721	0.7041	0.7559	0.6752	0.6892	0.6785	0.6997	0.7198	0.7228	0.6298	0.3888	0.3791	0.3479	0.4276	0.3748	0.3552	0.0018	-0.0004	-0.0154	-0.0132	-0.0099	-0.007	0.0729	0.1121	0.0324	0.0054	0.0183	0.0071	0.0263
15.5	0.7089	0.737	0.7227	0.7517	0.7617	0.7592	0.8014	0.7049	0.7824	0.8253	0.8984	0.8451	0.043	-0.0033	-0.0007	0.0194	0.0077	0.0019	0.7545	0.7839	0.7728	0.6991	0.7502	0.6715	0.6928	0.6824	0.7031	0.7213	0.7223	0.6345	0.3915	0.3901	0.3571	0.4319	0.3868	0.362	0.0019	-0.0002	-0.0164	-0.0136	-0.0081	-0.0084	0.0726	0.113	0.0334	0.0067	0.0163	0.0072	0.0282
15.75	0.7071	0.7369	0.7179	0.7473	0.7573	0.7549	0.7986	0.7115	0.783	0.8226	0.9025	0.8461	0.0431	-0.0023	-0.0001	0.018	0.008	0.0018	0.749	0.7786	0.7696	0.6991	0.7494	0.6715	0.6962	0.6908	0.7038	0.719	0.7228	0.6332	0.3942	0.3956	0.357	0.4376	0.3948	0.3646	-0.0005	0.0019	-0.0177	-0.0139	-0.0103	-0.0092	0.0734	0.114	0.0346	0.005	0.0183	0.0078	0.0279
16	0.6986	0.7337	0.7153	0.7422	0.7567	0.7548	0.7964	0.7074	0.7899	0.8224	0.9031	0.8446	0.043	-0.002	0.0002	0.0171	0.0081	0.0022	0.749	0.7782	0.7672	0.692	0.7439	0.6712	0.6982	0.6908	0.7115	0.7181	0.7247	0.634	0.3987	0.3977	0.3673	0.454	0.4012	0.3792	-0.0021	0.0028	-0.0185	-0.015	-0.0079	-0.0081	0.075	0.1152	0.0351	0.0066	0.0159	0.008	0.0289
16.25	0.6951	0.7294	0.7119	0.739	0.7461	0.751	0.7981	0.7066	0.7871	0.8235	0.9065	0.8473	0.0443	-0.0011	0.0008	0.017	0.008	0.0024	0.7429	0.7729	0.7612	0.6914	0.741	0.6668	0.6949	0.6928	0.7094	0.7176	0.7222	0.6341	0.4027	0.4049	0.366	0.4608	0.4092	0.3826	-0.0022	0.0024	-0.0166	-0.0144	-0.0097	-0.008	0.0761	0.1154	0.0363	0.0048	0.0182	0.0091	0.0291
16.5	0.6961	0.7291	0.7075	0.7353	0.7429	0.7491	0.7964	0.7071	0.7869	0.8213	0.9045	0.8482	0.0447	-0.0003	0.0009	0.0173	0.008	0.0027	0.7398	0.7743	0.7588	0.6858	0.7413	0.6686	0.7008	0.6918	0.7152	0.7163	0.7194	0.6344	0.4106	0.4099	0.3772	0.4666	0.4172	0.3894	-0.0021	0.001	-0.0192	-0.0144	-0.0104	-0.0081	0.077	0.1159	0.037	0.008	0.0168	0.0106	0.0307
16.75	0.6917	0.7178	0.7028	0.7303	0.7399	0.7475	0.7953	0.7104	0.7815	0.8241	0.902	0.847	0.045	-0.001	0.0004	0.0179	0.0083	0.0029	0.7334	0.7682	0.755	0.6858	0.7376	0.6648	0.6909	0.6949	0.7132	0.7129	0.7225	0.6346	0.4119	0.4156	0.3803	0.4743	0.4253	0.3969	-0.0025	0.0011	-0.0186	-0.0137	-0.0097	-0.008	0.0769	0.1162	0.0374	0.006	0.0184	0.0124	0.0304
17	0.6885	0.7147	0.7032	0.7231	0.7349	0.7436	0.7942	0.7099	0.7807	0.8206	0.9035	0.849	0.0443	-0.0008	0.0012	0.0178	0.0084	0.0038	0.7328	0.7661	0.7533	0.6839	0.7371	0.665	0.6851	0.6939	0.7151	0.7112	0.7155	0.6328	0.415	0.4214	0.3854	0.4769	0.4271	0.4035	-0.0007	0.0018	-0.018	-0.0137	-0.0111	-0.0087	0.0765	0.1174	0.0385	0.0067	0.0184	0.0121	0.0322
17.25	0.689	0.7143	0.7047	0.7178	0.7314	0.743	0.7965	0.7075	0.7806	0.8221	0.9027	0.8493	0.0449	0.0002	0.0003	0.0182	0.0081	0.0037	0.7295	0.7596	0.7495	0.6802	0.73	0.659	0.6883	0.6963	0.7097	0.7043	0.7175	0.6317	0.416	0.4201	0.3913	0.4845	0.4329	0.4116	-0.0008	0.0003	-0.0172	-0.0136	-0.0112	-0.0076	0.0784	0.1185	0.0396	0.0065	0.0198	0.0131	0.0318
17.5	0.6782	0.709	0.7	0.7142	0.7272	0.7373	0.7961	0.7048	0.7814	0.8223	0.9041	0.8507	0.044	-0.0003	-0.0004	0.0185	0.009	0.0034	0.7264	0.7543	0.7452	0.6783	0.7333	0.6566	0.6895	0.6912	0.7083	0.7051	0.7122	0.6329	0.4269	0.4292	0.3938	0.4896	0.4408	0.4152	-0.0005	0.001	-0.0186	-0.0126	-0.0117	-0.0077	0.0805	0.1184	0.0408	0.0063	0.0197	0.0133	0.0303
17.75	0.6717	0.706	0.6976	0.7132	0.7232	0.7308	0.7914	0.7044	0.7807	0.8209	0.9022	0.8493	0.043	-0.0004	0.0001	0.0197	0.0098	0.0043	0.7256	0.7541	0.74	0.6739	0.7295	0.6544	0.6868	0.6893	0.7038	0.7005	0.709	0.6323	0.4276	0.4345	0.3968	0.4943	0.4482	0.4217	-0.0013	-0.001	-0.0188	-0.0138	-0.0107	-0.0071	0.0806	0.1191	0.0418	0.0067	0.0212	0.0153	0.0302
18	0.6699	0.709	0.6927	0.7086	0.7212	0.734	0.7929	0.7051	0.7822	0.8208	0.9002	0.8488	0.0435	0.0007	-0.0002	0.0207	0.0127	0.0024	0.7255	0.7471	0.7362	0.675	0.726	0.6551	0.6821	0.6833	0.7022	0.6934	0.7046	0.6306	0.429	0.4377	0.4013	0.4953	0.4514	0.4286	-0.0013	-0.0012	-0.0191	-0.0122	-0.0109	-0.0063	0.0818	0.1201	0.0434	0.0058	0.0151	0.011	0.0299
18.25	0.6686	0.7044	0.6929	0.7046	0.7092	0.7294	0.7915	0.7044	0.7778	0.8164	0.9016	0.8509	0.0426	0.0006	0	0.0223	0.0105	0.003	0.7192	0.7442	0.7349	0.6722	0.7223	0.6525	0.6833	0.681	0.698	0.6945	0.7014	0.6327	0.4381	0.4402	0.4059	0.502	0.4567	0.4325	-0.0011	-0.0006	-0.0194	-0.014	-0.0085	-0.008	0.0858	0.121	0.0447	0.0073	0.0189	0.0139	0.029
18.5	0.6656	0.6983	0.6883	0.7019	0.7135	0.7302	0.7929	0.7105	0.777	0.8192	0.9059	0.8505	0.0425	0.0013	0.0007	0.0215	0.0122	0.0041	0.7123	0.7422	0.7289	0.6733	0.7199	0.6455	0.6802	0.6784	0.6955	0.6909	0.6986	0.6315	0.4388	0.4442	0.4117	0.5058	0.4614	0.4359	-0.0005	0.0009	-0.0197	-0.0147	-0.0116	-0.0079	0.087	0.1217	0.0454	0.0089	0.0174	0.0169	0.0293
18.75	0.6686	0.6966	0.6896	0.6954	0.7092	0.7256	0.7899	0.7059	0.7823	0.8211	0.9019	0.8506	0.0416	0.0018	0.0002	0.021	0.0129	0.0086	0.714	0.7411	0.7285	0.6643	0.7162	0.6474	0.6701	0.6718	0.6918	0.6874	0.6959	0.629	0.4432	0.4543	0.4141	0.5047	0.4623	0.441	-0.0003	0.0015	-0.019	-0.0174	-0.0051	-0.0024	0.0874	0.1222	0.0457	0.0151	0.0272	0.0196	0.0293
19	0.6626	0.6957	0.6882	0.6975	0.7073	0.7227	0.7928	0.7099	0.7795	0.8173	0.9014	0.8467	0.0426	0.0022	0.0006	0.0202	0.0113	0.0033	0.7112	0.7366	0.721	0.6632	0.7141	0.6442	0.6706	0.6751	0.688	0.6852	0.6904	0.6242	0.4427	0.4562	0.4179	0.5077	0.4678	0.4441	-0.0018	0.0033	-0.0197	-0.014	-0.0087	-0.0066	0.0874	0.1229	0.0472	0.0092	0.0156	0.0142	0.0308
19.25	0.6636	0.6966	0.6862	0.6942	0.7035	0.7184	0.7889	0.7063	0.7818	0.8143	0.8986	0.8466	0.044	0.0034	0.0006	0.0209	0.0114	0.004	0.7103	0.7335	0.7202	0.6597	0.7111	0.6407	0.6666	0.6667	0.6868	0.6789	0.6887	0.6249	0.4476	0.4591	0.4205	0.5118	0.4697	0.4487	-0.0006	0.0032	-0.0186	-0.0117	-0.011	-0.0077	0.0876	0.1235	0.0474	0.0108	0.0155	0.0167	0.0311
19.5	0.6578	0.6945	0.6831	0.6913	0.7057	0.7187	0.7902	0.7075	0.7758	0.8118	0.8969	0.8497	0.0447	0.0034	0.0008	0.0214	0.012	0.0055	0.7077	0.7269	0.7137	0.6559	0.7062	0.6381	0.6722	0.6693	0.6822	0.6755	0.6856	0.6227	0.4508	0.4631	0.4239	0.5139	0.4702	0.4502	0.0011	0.004	-0.0195	-0.0133	-0.0117	-0.0053	0.0876	0.1235	0.0474	0.0114	0.0167	0.0178	0.0327
19.75	0.6578	0.693	0.6814	0.6889	0.7054	0.7159	0.7889	0.7078	0.7764	0.8164	0.8968	0.8479	0.0455	0.0042	0.0013	0.0211	0.0123	0.0063	0.7005	0.7255	0.708	0.6504	0.7036	0.6413	0.6683	0.668	0.6793	0.669	0.679	0.6213	0.4563	0.4669	0.4288	0.5181	0.4745	0.4532	0.0009	0.0028	-0.0184	-0.0123	-0.0097	-0.0052	0.0885	0.1234	0.049	0.0124	0.0176	0.0183	0.0332
20	0.6538	0.6894	0.6756	0.6876	0.7013	0.7145	0.7887	0.7052	0.7766	0.8131	0.895	0.845	0.0474	0.0045	0.0018	0.022	0.0127	0.008	0.6972	0.7204	0.7081	0.65	0.702	0.6395	0.6632	0.6656	0.6773	0.6659	0.6784	0.6227	0.4572	0.4729	0.4363	0.5239	0.4782	0.4551	-0.0013	0.0024	-0.0172	-0.0125	-0.0111	-0.0047	0.0891	0.1245	0.0499	0.0126	0.0196	0.0197	0.0352
20.25	0.6547	0.6862	0.6725	0.6874	0.6992	0.7154	0.785	0.7081	0.7766	0.8115	0.8993	0.8427	0.0484	0.0052	0.002	0.0229	0.0126	0.0085	0.693	0.7168	0.7059	0.6482	0.6982	0.636	0.6608	0.6618	0.6755	0.6634	0.6754	0.6212	0.4615	0.4742	0.4406	0.5236	0.4805	0.4594	-0.0005	0.0021	-0.0175	-0.0135	-0.0138	-0.0046	0.0887	0.124	0.0506	0.0145	0.0197	0.0211	0.0349
20.5	0.651	0.6882	0.6729	0.6845	0.6993	0.7167	0.7815	0.7045	0.7747	0.8103	0.8975	0.8428	0.0488	0.0057	0.0022	0.0231	0.013	0.01	0.6916	0.7099	0.7007	0.6471	0.6945	0.6353	0.6579	0.659	0.6754	0.6614	0.6718	0.6188	0.4651	0.4743	0.4412	0.5297	0.4812	0.4588	-0.0015	0.002	-0.0169	-0.0131	-0.0132	-0.0066	0.0892	0.1257	0.0516	0.0131	0.0192	0.0236	0.0374
20.75	0.6498	0.6843	0.6742	0.6832	0.6988	0.7133	0.7805	0.7052	0.7719	0.8076	0.8984	0.8413	0.0491	0.0061	0.0029	0.023	0.0127	0.0055	0.6891	0.7076	0.6972	0.6427	0.6929	0.6323	0.6568	0.6571	0.6729	0.6535	0.6686	0.6205	0.4637	0.476	0.4429	0.5301	0.4835	0.462	-0.0011	0.0016	-0.0178	-0.015	-0.0136	-0.0089	0.0895	0.1264	0.0521	0.0119	0.0206	0.0234	0.0377
21	0.6473	0.6802	0.6704	0.6808	0.6941	0.7088	0.7803	0.7051	0.7734	0.8082	0.8969	0.8385	0.0488	0.0062	0.0034	0.0226	0.0124	0.0052	0.6835	0.7046	0.6929	0.6393	0.6889	0.6318	0.6514	0.6509	0.6694	0.6513	0.6654	0.6143	0.4704	0.4784	0.4453	0.5294	0.4844	0.4638	-0.0001	0.0014	-0.0181	-0.0155	-0.014	-0.0092	0.0901	0.1274	0.0518	0.0136	0.02	0.024	0.0386
21.25	0.6466	0.6826	0.6672	0.6797	0.6957	0.7109	0.7788	0.7072	0.7721	0.8044	0.8971	0.8376	0.0475	0.007	0.0037	0.0227	0.0113	0.0057	0.6802	0.7003	0.6877	0.6371	0.6866	0.6294	0.6498	0.6529	0.6688	0.6483	0.6641	0.6159	0.4651	0.4786	0.4484	0.5284	0.486	0.4674	0.0002	0.002	-0.0169	-0.0145	-0.0128	-0.0092	0.091	0.1276	0.0518	0.0146	0.0199	0.0273	0.0424
21.5	0.643	0.6826	0.6663	0.6808	0.6931	0.7094	0.7751	0.7027	0.7693	0.8036	0.8957	0.8369	0.0464	0.0075	0.0038	0.0244	0.0105	0.0047	0.6786	0.6988	0.6869	0.6343	0.6829	0.6263	0.6449	0.6441	0.6588	0.6437	0.6602	0.616	0.4637	0.4833	0.4538	0.5298	0.4901	0.4675	-0.0014	0.0021	-0.0174	-0.0155	-0.0134	-0.0086	0.0928	0.1289	0.0523	0.0152	0.0203	0.0265	0.0441
21.75	0.6447	0.6816	0.6674	0.6808	0.693	0.7107	0.7752	0.6978	0.7667	0.8016	0.895	0.836	0.0497	0.0057	0.0038	0.032	0.036	0.022	0.6767	0.6985	0.6845	0.6342	0.6776	0.6219	0.6452	0.6436	0.6596	0.6417	0.6573	0.6153	0.4701	0.4852	0.4573	0.5296	0.4884	0.4684	-0.0012	0.0022	-0.0174	-0.0145	-0.0135	-0.0075	0.0943	0.1312	0.052	0.0266	0.0362	0.0382	0.0483
22	0.6452	0.6788	0.6616	0.6805	0.6905	0.7068	0.7717	0.6956	0.7644	0.802	0.8929	0.8345	0.0452	0.008	0.0046	0.0239	0.0082	0.0024	0.6738	0.6965	0.6832	0.6297	0.6769	0.6207	0.6405	0.6424	0.6552	0.6381	0.6546	0.6126	0.4715	0.4921	0.4589	0.5282	0.4896	0.4656	-0.0009	0.0027	-0.0166	-0.0142	-0.0143	-0.0109	0.0945	0.1328	0.0523	0.0143	0.0186	0.027	0.0497
22.25	0.641	0.6745	0.6599	0.68	0.6888	0.7101	0.7715	0.698	0.7651	0.8011	0.8942	0.8354	0.045	0.0076	0.0033	0.0236	0.009	0.0023	0.6715	0.6939	0.6809	0.629	0.677	0.6191	0.6406	0.6419	0.6545	0.6378	0.6555	0.612	0.4708	0.4949	0.4595	0.5296	0.488	0.4695	-0.0009	0.0028	-0.0161	-0.0149	-0.0138	-0.0112	0.0956	0.1332	0.052	0.0145	0.0184	0.0294	0.0494
22.5	0.6384	0.6741	0.6624	0.6765	0.6935	0.706	0.7704	0.6983	0.7674	0.7991	0.8951	0.8369	0.045	0.0078	0.004	0.0258	0.0093	0.0025	0.6688	0.6893	0.6766	0.6277	0.6732	0.6158	0.6405	0.6435	0.6532	0.6364	0.6512	0.6185	0.4775	0.4933	0.4627	0.5272	0.4884	0.4698	-0.0006	0.0033	-0.0156	-0.0147	-0.0144	-0.0107	0.0971	0.1348	0.0529	0.0188	0.0219	0.0346	0.0488
22.75	0.6405	0.6748	0.6604	0.6769	0.6949	0.7063	0.7687	0.6972	0.7622	0.7953	0.8955	0.8368	0.0459	0.0081	0.0042	0.0272	0.0105	0.0038	0.6647	0.6853	0.6748	0.6267	0.671	0.6179	0.6382	0.6384	0.6499	0.6354	0.6466	0.614	0.4762	0.4967	0.4632	0.5364	0.4911	0.4719	0.0006	0.0036	-0.0157	-0.0134	-0.0142	-0.01	0.0993	0.1356	0.0551	0.0196	0.0224	0.0382	0.0492
23	0.6409	0.6785	0.6598	0.6779	0.693	0.7095	0.7694	0.6973	0.7654	0.7995	0.8967	0.8362	0.0486	0.0085	0.0029	0.0273	0.0113	0.0038	0.6607	0.6829	0.6719	0.6273	0.6703	0.618	0.6356	0.639	0.6507	0.6302	0.647	0.6199	0.4776	0.4997	0.4661	0.5382	0.493	0.4722	-0.0009	0.0024	-0.0162	-0.0135	-0.0138	-0.0103	0.1028	0.1361	0.057	0.0201	0.0225	0.0376	0.0476
23.25	0.6377	0.6751	0.6597	0.6786	0.6939	0.7067	0.7795	0.6974	0.7655	0.7983	0.8964	0.8359	0.0504	0.0063	0.0019	0.0282	0.0118	0.0039	0.6619	0.6795	0.6705	0.6254	0.6685	0.6171	0.6337	0.6363	0.6466	0.6312	0.6462	0.6168	0.4828	0.5009	0.4668	0.5397	0.4946	0.4716	-0.0015	0.0021	-0.0158	-0.0144	-0.0131	-0.0094	0.1049	0.1356	0.057	0.0211	0.0236	0.0401	0.0428
23.5	0.6455	0.6749	0.6611	0.6779	0.6867	0.7072	0.7782	0.6981	0.7656	0.7962	0.8953	0.8328	0.0485	0.0071	0.0021	0.0267	0.0104	0.0027	0.6606	0.6782	0.6648	0.6216	0.6639	0.6159	0.6329	0.6348	0.6455	0.6289	0.6476	0.6111	0.4818	0.5004	0.469	0.5378	0.4952	0.4731	-0.0009	0.003	-0.0158	-0.0143	-0.0141	-0.0085	0.1096	0.1366	0.0576	0.0206	0.0204	0.0358	0.044
23.75	0.6489	0.679	0.6592	0.6873	0.7042	0.7179	0.7792	0.6941	0.7661	0.8099	0.9092	0.8492	0.0484	0.0087	0.0027	0.0272	0.0105	0.0034	0.6612	0.6799	0.6711	0.6366	0.6816	0.6265	0.6307	0.6342	0.6449	0.6435	0.658	0.6267	0.489	0.5013	0.4732	0.5419	0.4982	0.4784	0	0.0035	-0.0157	-0.0141	-0.0143	-0.0105	0.1134	0.1377	0.0598	0.0198	0.0226	0.0374	0.0447
24	0.6352	0.6748	0.6597	0.6893	0.7057	0.7195	0.778	0.6999	0.7662	0.8113	0.9114	0.8505	0.0485	0.0086	0.0032	0.028	0.0114	0.0039	0.6612	0.6778	0.6612	0.6371	0.6813	0.6282	0.6305	0.6326	0.6424	0.643	0.6576	0.6274	0.4864	0.5082	0.4751	0.5472	0.5013	0.4799	0.0007	0.0036	-0.0157	-0.014	-0.0139	-0.0101	0.1129	0.1375	0.0599	0.0206	0.0232	0.0393	0.0447
[truncated: 89 more columns]

## Sheet: Efm DSM 25698 aerobic
Time (hr)	All nitrogen	All nitrogen	All nitrogen	All nitrogen	All nitrogen	All nitrogen	No alanine	No alanine	No alanine	No alanine	No alanine	No alanine	No arginine	No arginine	No arginine	No arginine	No arginine	No arginine	No asparagine	No asparagine	No asparagine	No asparagine	No asparagine	No asparagine	No aspartate	No aspartate	No aspartate	No aspartate	No aspartate	No aspartate	No cysteine	No cysteine	No cysteine	No cysteine	No cysteine	No cysteine	No glutamate	No glutamate	No glutamate	No glutamate	No glutamate	No glutamate	No glycine	No glycine	No glycine	No glycine	No glycine	No glycine	No histidine
	Expt 1	Expt 1	Expt 1	Expt 2	Expt 2	Expt 2	Expt 1	Expt 1	Expt 1	Expt 2	Expt 2	Expt 2	Expt 1	Expt 1	Expt 1	Expt 2	Expt 2	Expt 2	Expt 1	Expt 1	Expt 1	Expt 2	Expt 2	Expt 2	Expt 1	Expt 1	Expt 1	Expt 2	Expt 2	Expt 2	Expt 1	Expt 1	Expt 1	Expt 2	Expt 2	Expt 2	Expt 1	Expt 1	Expt 1	Expt 2	Expt 2	Expt 2	Expt 1	Expt 1	Expt 1	Expt 2	Expt 2	Expt 2	Expt 1
0	0.1282	0.129	0.1266	0.1264	0.1233	0.1288	0.14	0.1326	0.1359	0.1219	0.127	0.1252	0.128	0.132	0.136	0.1245	0.1223	0.1251	0.128	0.1256	0.1222	0.124	0.125	0.127	0.1276	0.1292	0.1338	0.1252	0.1212	0.1218	0.1204	0.124	0.1226	0.129	0.128	0.124	0.1207	0.1215	0.1291	0.124	0.124	0.125	0.126	0.125	0.127	0.123	0.121	0.126	0.1281
0.25	0.1289	0.129	0.1277	0.1259	0.1209	0.1262	0.1386	0.1303	0.1339	0.1231	0.1255	0.1248	0.132	0.137	0.13	0.1416	0.1233	0.1253	0.1311	0.1274	0.1221	0.126	0.123	0.128	0.1273	0.1287	0.1286	0.1257	0.1221	0.1211	0.1185	0.1226	0.12	0.131	0.137	0.128	0.1187	0.1187	0.1282	0.129	0.125	0.126	0.125	0.125	0.13	0.125	0.132	0.127	0.1203
0.5	0.1296	0.1314	0.128	0.1248	0.1205	0.1247	0.1349	0.1314	0.1323	0.1206	0.1272	0.123	0.129	0.137	0.125	0.14	0.1235	0.1257	0.1304	0.1263	0.1215	0.127	0.125	0.127	0.1279	0.131	0.1388	0.1283	0.1258	0.1241	0.119	0.1225	0.1196	0.132	0.131	0.126	0.1171	0.1176	0.1269	0.13	0.131	0.131	0.127	0.122	0.132	0.125	0.127	0.13	0.1299
0.75	0.1313	0.1311	0.1312	0.124	0.12	0.124	0.1372	0.1309	0.1334	0.1208	0.126	0.1223	0.127	0.138	0.121	0.1372	0.1217	0.1255	0.1303	0.1253	0.1224	0.128	0.125	0.133	0.1287	0.1295	0.129	0.1294	0.1273	0.1252	0.1181	0.121	0.1199	0.129	0.133	0.129	0.1185	0.1193	0.1289	0.129	0.133	0.131	0.128	0.118	0.13	0.124	0.128	0.129	0.1294
1	0.1317	0.1327	0.13	0.1258	0.1205	0.1252	0.1371	0.1303	0.1341	0.1204	0.1268	0.1191	0.127	0.142	0.124	0.1365	0.1215	0.1239	0.131	0.1254	0.1209	0.126	0.122	0.122	0.129	0.1299	0.1304	0.1298	0.1291	0.125	0.1181	0.1213	0.1194	0.133	0.134	0.126	0.1192	0.1196	0.1282	0.132	0.129	0.13	0.133	0.127	0.132	0.13	0.129	0.13	0.1299
1.25	0.1337	0.1335	0.1315	0.1268	0.124	0.1263	0.137	0.1307	0.1338	0.1204	0.1263	0.1237	0.128	0.139	0.126	0.1297	0.1221	0.1239	0.1318	0.127	0.1217	0.126	0.128	0.127	0.1293	0.1297	0.1301	0.1316	0.1301	0.1272	0.1187	0.1212	0.1205	0.136	0.134	0.129	0.1196	0.1203	0.1289	0.132	0.129	0.129	0.133	0.139	0.13	0.128	0.13	0.132	0.1304
1.5	0.1343	0.1355	0.1329	0.128	0.1242	0.1287	0.1363	0.1306	0.1342	0.1203	0.1278	0.1248	0.126	0.134	0.126	0.1267	0.1215	0.1243	0.1323	0.1275	0.1209	0.125	0.125	0.124	0.1303	0.1314	0.1307	0.1332	0.1323	0.1274	0.1188	0.1214	0.1202	0.138	0.134	0.129	0.1196	0.1205	0.1292	0.126	0.128	0.134	0.132	0.122	0.128	0.127	0.129	0.129	0.1304
1.75	0.1356	0.1348	0.1336	0.1293	0.1256	0.1303	0.1362	0.1307	0.133	0.121	0.1286	0.1261	0.127	0.137	0.123	0.1343	0.1214	0.124	0.1347	0.1284	0.1216	0.125	0.123	0.127	0.1307	0.1311	0.1312	0.1352	0.1353	0.1308	0.1185	0.1216	0.1224	0.133	0.134	0.13	0.1213	0.1215	0.1302	0.131	0.131	0.136	0.134	0.126	0.131	0.131	0.13	0.134	0.1299
2	0.137	0.1368	0.1355	0.1317	0.1273	0.1326	0.1363	0.1318	0.1342	0.1233	0.1285	0.1268	0.127	0.14	0.123	0.1274	0.1219	0.1244	0.1348	0.1289	0.1219	0.126	0.125	0.128	0.1329	0.133	0.1321	0.1369	0.1369	0.1313	0.1202	0.1219	0.1221	0.137	0.135	0.131	0.121	0.1205	0.129	0.134	0.132	0.132	0.132	0.127	0.131	0.133	0.13	0.133	0.131
2.25	0.1378	0.1384	0.1362	0.134	0.13	0.1344	0.139	0.1324	0.1357	0.1233	0.1293	0.1277	0.13	0.139	0.125	0.1272	0.1216	0.1251	0.1368	0.1311	0.1245	0.13	0.128	0.128	0.1362	0.1356	0.1356	0.1383	0.1376	0.1303	0.1197	0.123	0.1236	0.136	0.135	0.134	0.1216	0.1221	0.1307	0.133	0.13	0.134	0.134	0.126	0.137	0.133	0.131	0.137	0.1313
2.5	0.1398	0.1407	0.1397	0.136	0.1326	0.1377	0.1373	0.1335	0.136	0.1273	0.1298	0.1304	0.126	0.136	0.128	0.1274	0.1225	0.1258	0.1375	0.1315	0.1237	0.128	0.129	0.13	0.1372	0.1355	0.1358	0.1444	0.1462	0.1375	0.1199	0.1245	0.1236	0.135	0.135	0.131	0.1201	0.1241	0.1299	0.132	0.132	0.131	0.134	0.123	0.132	0.132	0.132	0.134	0.1338
2.75	0.1412	0.1413	0.1399	0.1367	0.1352	0.1399	0.1407	0.1337	0.1368	0.1284	0.131	0.133	0.125	0.134	0.124	0.1409	0.1231	0.1261	0.1404	0.1349	0.125	0.128	0.125	0.13	0.1369	0.1369	0.1356	0.1439	0.1482	0.1379	0.1217	0.1245	0.1247	0.138	0.135	0.136	0.1238	0.1231	0.1312	0.128	0.127	0.132	0.135	0.123	0.132	0.129	0.13	0.132	0.1353
3	0.145	0.1439	0.1435	0.1363	0.1343	0.1403	0.1417	0.1348	0.1378	0.1306	0.132	0.1356	0.128	0.137	0.127	0.1377	0.1234	0.1273	0.1433	0.1371	0.1281	0.131	0.129	0.129	0.1383	0.1392	0.1382	0.1448	0.1482	0.1388	0.1226	0.1261	0.1267	0.134	0.135	0.136	0.1246	0.1231	0.1334	0.13	0.133	0.137	0.137	0.124	0.134	0.135	0.132	0.134	0.1314
3.25	0.1506	0.1493	0.1501	0.139	0.1381	0.1414	0.1407	0.1353	0.1373	0.1307	0.1336	0.1357	0.134	0.139	0.126	0.1394	0.1244	0.128	0.1451	0.1407	0.1288	0.132	0.128	0.128	0.1422	0.1432	0.1464	0.1499	0.153	0.1418	0.1241	0.1272	0.1275	0.135	0.136	0.137	0.1254	0.1232	0.1331	0.133	0.134	0.135	0.136	0.12	0.131	0.133	0.129	0.136	0.1319
3.5	0.1525	0.151	0.1536	0.1413	0.1407	0.144	0.1455	0.1372	0.1404	0.1356	0.1353	0.1398	0.129	0.134	0.13	0.1416	0.1233	0.1282	0.1491	0.144	0.1322	0.135	0.131	0.132	0.1459	0.146	0.144	0.1537	0.1573	0.1447	0.1249	0.1279	0.1287	0.142	0.14	0.14	0.126	0.1247	0.1354	0.133	0.135	0.136	0.135	0.121	0.131	0.133	0.136	0.142	0.1306
3.75	0.1544	0.1527	0.1559	0.1458	0.1462	0.1504	0.1448	0.138	0.1397	0.1399	0.1397	0.1465	0.129	0.137	0.127	0.1434	0.1242	0.1279	0.1521	0.149	0.1313	0.131	0.13	0.134	0.1484	0.1478	0.1462	0.1543	0.1592	0.1471	0.1268	0.1305	0.1307	0.138	0.14	0.142	0.1261	0.1246	0.1364	0.136	0.134	0.138	0.137	0.119	0.131	0.135	0.13	0.139	0.1328
4	0.1571	0.1542	0.1603	0.1479	0.1488	0.1517	0.1499	0.1435	0.1449	0.1438	0.1429	0.1519	0.128	0.139	0.126	0.144	0.124	0.1286	0.1571	0.1512	0.1361	0.138	0.132	0.135	0.152	0.1508	0.1486	0.159	0.1642	0.1499	0.1277	0.1308	0.1327	0.141	0.143	0.145	0.1269	0.1262	0.1351	0.137	0.135	0.166	0.139	0.12	0.132	0.14	0.132	0.141	0.1313
4.25	0.1657	0.1607	0.1676	0.1532	0.1535	0.159	0.1525	0.1474	0.1503	0.1472	0.1471	0.1571	0.133	0.14	0.13	0.1398	0.1235	0.1283	0.1622	0.1539	0.1387	0.14	0.139	0.142	0.1557	0.1564	0.1634	0.1664	0.1724	0.1585	0.1304	0.1339	0.1368	0.143	0.148	0.148	0.1285	0.1282	0.1355	0.138	0.138	0.166	0.138	0.122	0.132	0.139	0.134	0.139	0.1324
4.5	0.169	0.1646	0.173	0.1568	0.1614	0.161	0.1563	0.1508	0.1542	0.1575	0.1546	0.1656	0.129	0.139	0.127	0.1438	0.1262	0.1302	0.1699	0.1626	0.1441	0.147	0.14	0.148	0.159	0.1593	0.1569	0.1676	0.1745	0.159	0.1322	0.1365	0.1393	0.148	0.15	0.147	0.1303	0.1282	0.1388	0.136	0.137	0.163	0.137	0.12	0.136	0.138	0.129	0.141	0.1296
4.75	0.1739	0.1696	0.1797	0.1622	0.1671	0.1675	0.1615	0.1549	0.1562	0.1621	0.1594	0.1703	0.133	0.142	0.128	0.1475	0.1248	0.1291	0.1734	0.1677	0.1462	0.147	0.141	0.151	0.1628	0.1638	0.16	0.173	0.1757	0.1605	0.1333	0.1378	0.1415	0.148	0.151	0.154	0.1305	0.128	0.138	0.138	0.145	0.169	0.139	0.123	0.136	0.14	0.133	0.143	0.129
5	0.1808	0.1747	0.1856	0.17	0.1736	0.1739	0.1646	0.1609	0.1615	0.1661	0.1638	0.1764	0.128	0.142	0.127	0.1467	0.1239	0.1293	0.1815	0.1747	0.1488	0.147	0.146	0.152	0.1695	0.172	0.1717	0.1803	0.1897	0.1706	0.1372	0.1416	0.1448	0.151	0.152	0.159	0.1309	0.1285	0.1388	0.145	0.146	0.17	0.138	0.121	0.137	0.141	0.132	0.142	0.1295
5.25	0.191	0.1841	0.1977	0.1807	0.1819	0.1865	0.1714	0.1683	0.1687	0.1747	0.1734	0.1888	0.131	0.142	0.126	0.143	0.1246	0.1292	0.1914	0.1832	0.1546	0.153	0.153	0.156	0.1742	0.1778	0.1733	0.1857	0.1956	0.1766	0.1417	0.1466	0.1508	0.158	0.156	0.16	0.1326	0.1292	0.1382	0.143	0.144	0.17	0.138	0.123	0.134	0.138	0.13	0.142	0.1291
5.5	0.1992	0.1903	0.2082	0.1876	0.192	0.1943	0.1801	0.1759	0.1757	0.1846	0.182	0.1974	0.133	0.14	0.125	0.1419	0.1256	0.1294	0.2009	0.1928	0.1588	0.154	0.155	0.16	0.1813	0.1854	0.1791	0.1956	0.2032	0.1826	0.1462	0.1504	0.1554	0.157	0.161	0.166	0.1336	0.1308	0.1415	0.146	0.146	0.172	0.138	0.121	0.136	0.141	0.133	0.147	0.1264
5.75	0.2085	0.1983	0.2189	0.1978	0.1989	0.2025	0.1864	0.1848	0.1836	0.1933	0.1878	0.2029	0.131	0.142	0.127	0.144	0.1236	0.1287	0.2083	0.2005	0.1645	0.16	0.161	0.168	0.1869	0.1919	0.1856	0.203	0.2137	0.1903	0.1498	0.156	0.1603	0.163	0.164	0.174	0.1359	0.1324	0.143	0.147	0.145	0.174	0.137	0.126	0.137	0.142	0.138	0.142	0.1262
6	0.2209	0.2089	0.2329	0.2106	0.2116	0.2109	0.1952	0.1914	0.1915	0.2018	0.1983	0.2155	0.133	0.139	0.131	0.144	0.1235	0.1298	0.2172	0.2105	0.1734	0.17	0.168	0.175	0.1938	0.1992	0.1937	0.2159	0.2249	0.1985	0.1553	0.1593	0.1653	0.167	0.169	0.179	0.1375	0.133	0.1457	0.145	0.149	0.173	0.131	0.124	0.141	0.141	0.133	0.144	0.1253
6.25	0.2324	0.216	0.2458	0.2209	0.2289	0.2304	0.2025	0.2011	0.2029	0.216	0.2137	0.2319	0.13	0.143	0.13	0.1419	0.1241	0.1301	0.231	0.223	0.1805	0.175	0.173	0.177	0.2033	0.2113	0.2037	0.2157	0.2317	0.204	0.1625	0.1695	0.1761	0.17	0.173	0.185	0.1386	0.1324	0.141	0.149	0.151	0.174	0.137	0.122	0.135	0.142	0.136	0.146	0.123
6.5	0.2439	0.2272	0.2631	0.2355	0.2387	0.2396	0.2145	0.2141	0.211	0.2224	0.2216	0.2415	0.133	0.14	0.13	0.1421	0.1227	0.129	0.2403	0.2338	0.1886	0.183	0.182	0.19	0.2078	0.2154	0.2081	0.2316	0.2443	0.2172	0.1681	0.174	0.1804	0.178	0.178	0.192	0.1404	0.1349	0.1453	0.146	0.149	0.18	0.135	0.119	0.136	0.143	0.134	0.147	0.124
6.75	0.2582	0.2384	0.2775	0.2544	0.2491	0.2563	0.2242	0.2238	0.2214	0.2296	0.2371	0.2549	0.136	0.148	0.125	0.1388	0.1217	0.1288	0.2554	0.2457	0.1968	0.189	0.189	0.193	0.2163	0.2259	0.2173	0.2439	0.2601	0.2272	0.1749	0.1813	0.1878	0.177	0.186	0.197	0.141	0.135	0.146	0.154	0.155	0.177	0.139	0.12	0.137	0.144	0.138	0.145	0.1239
7	0.273	0.2504	0.2936	0.2677	0.2684	0.2779	0.2386	0.2393	0.2354	0.2539	0.2521	0.2737	0.133	0.143	0.129	0.1439	0.1222	0.1313	0.2703	0.2613	0.2075	0.199	0.198	0.2	0.2255	0.2345	0.2254	0.255	0.2721	0.2359	0.1848	0.192	0.1987	0.184	0.192	0.204	0.145	0.1358	0.146	0.152	0.151	0.18	0.136	0.12	0.138	0.147	0.137	0.146	0.1232
7.25	0.2948	0.2663	0.3191	0.2905	0.2899	0.2956	0.2504	0.2511	0.2454	0.2695	0.2667	0.2909	0.134	0.148	0.129	0.1422	0.1216	0.1296	0.286	0.2771	0.2175	0.209	0.209	0.211	0.2366	0.2477	0.2381	0.2662	0.2855	0.248	0.1916	0.1981	0.2056	0.191	0.2	0.212	0.1471	0.1375	0.1495	0.159	0.157	0.181	0.137	0.124	0.139	0.143	0.137	0.148	0.1237
7.5	0.3085	0.2774	0.3339	0.3086	0.3086	0.3132	0.2616	0.2642	0.2614	0.2869	0.2826	0.3102	0.13	0.143	0.128	0.1445	0.1208	0.1297	0.3032	0.2941	0.2294	0.221	0.218	0.226	0.2443	0.256	0.2477	0.2781	0.3004	0.2599	0.2011	0.2083	0.2164	0.2	0.209	0.224	0.1489	0.1401	0.1532	0.156	0.157	0.181	0.135	0.121	0.137	0.143	0.132	0.147	0.1226
7.75	0.3254	0.2897	0.3543	0.3282	0.3287	0.3352	0.279	0.281	0.2764	0.3023	0.3003	0.331	0.134	0.147	0.128	0.1478	0.1206	0.1298	0.3206	0.312	0.2427	0.233	0.232	0.238	0.2536	0.2692	0.2582	0.2922	0.3153	0.2699	0.21	0.2172	0.2262	0.205	0.216	0.226	0.15	0.1407	0.1528	0.16	0.16	0.184	0.14	0.123	0.137	0.145	0.136	0.15	0.1219
8	0.3444	0.3066	0.3705	0.348	0.3561	0.3598	0.2954	0.2956	0.2906	0.3238	0.3238	0.3556	0.13	0.144	0.122	0.1496	0.1198	0.1296	0.3437	0.332	0.2558	0.245	0.245	0.249	0.2687	0.2852	0.2733	0.3045	0.3273	0.2837	0.2209	0.2258	0.2366	0.213	0.224	0.235	0.1532	0.1417	0.155	0.162	0.162	0.186	0.137	0.12	0.138	0.145	0.133	0.149	0.12
8.25	0.3591	0.3217	0.3901	0.3618	0.3652	0.3681	0.3115	0.3144	0.3038	0.3408	0.3381	0.3666	0.131	0.148	0.126	0.142	0.1182	0.1287	0.3596	0.3496	0.2707	0.261	0.26	0.267	0.2768	0.2936	0.2825	0.318	0.3447	0.2984	0.2287	0.2345	0.2457	0.223	0.239	0.247	0.1557	0.1453	0.1581	0.164	0.161	0.188	0.14	0.119	0.138	0.146	0.138	0.153	0.121
8.5	0.3769	0.3389	0.4108	0.3854	0.3883	0.3974	0.3303	0.3274	0.322	0.3609	0.3584	0.3901	0.13	0.145	0.122	0.1451	0.1182	0.1295	0.3795	0.372	0.2872	0.276	0.274	0.28	0.2922	0.3104	0.2973	0.3256	0.3574	0.3037	0.2352	0.2433	0.2544	0.229	0.244	0.256	0.1581	0.1455	0.1597	0.164	0.161	0.185	0.136	0.125	0.134	0.143	0.134	0.15	0.1206
8.75	0.3916	0.3502	0.4291	0.4089	0.4146	0.42	0.3461	0.3469	0.3384	0.3803	0.3781	0.4136	0.131	0.147	0.126	0.1445	0.1173	0.1281	0.4005	0.3922	0.3057	0.298	0.298	0.295	0.3051	0.3245	0.311	0.3484	0.3763	0.3209	0.248	0.2548	0.264	0.241	0.256	0.261	0.161	0.1471	0.1618	0.166	0.166	0.188	0.138	0.122	0.139	0.144	0.138	0.148	0.1207
9	0.4146	0.3696	0.4543	0.4304	0.4349	0.4398	0.362	0.3647	0.3594	0.3992	0.3948	0.4322	0.131	0.147	0.126	0.144	0.1164	0.1294	0.4194	0.4121	0.3237	0.315	0.313	0.314	0.3156	0.3356	0.3237	0.3639	0.3916	0.3366	0.2542	0.262	0.2731	0.253	0.269	0.272	0.1623	0.1492	0.1647	0.164	0.162	0.188	0.137	0.12	0.139	0.144	0.131	0.148	0.1204
9.25	0.4254	0.3839	0.4659	0.4513	0.4544	0.4653	0.3776	0.3813	0.3746	0.423	0.4197	0.4552	0.133	0.147	0.126	0.1455	0.1169	0.13	0.4422	0.4339	0.34	0.333	0.333	0.342	0.3346	0.3538	0.3382	0.3828	0.4152	0.3505	0.2635	0.2727	0.2834	0.261	0.281	0.281	0.1692	0.1523	0.1696	0.17	0.166	0.187	0.139	0.126	0.137	0.143	0.132	0.151	0.1202
9.5	0.447	0.3997	0.4863	0.4731	0.4785	0.4846	0.3938	0.4001	0.3908	0.4393	0.4325	0.4728	0.135	0.152	0.122	0.1459	0.1164	0.1297	0.4627	0.4524	0.3615	0.358	0.354	0.362	0.3456	0.3656	0.3548	0.3977	0.43	0.3623	0.2713	0.2797	0.2907	0.273	0.292	0.289	0.1691	0.153	0.1713	0.174	0.171	0.19	0.139	0.126	0.143	0.147	0.135	0.154	0.12
9.75	0.46	0.4092	0.5004	0.4928	0.5001	0.5075	0.4106	0.4175	0.4046	0.4559	0.4522	0.4894	0.128	0.147	0.123	0.1399	0.1156	0.1284	0.4791	0.4707	0.3796	0.379	0.378	0.381	0.3611	0.387	0.371	0.4132	0.4466	0.3777	0.2787	0.2868	0.3001	0.279	0.302	0.296	0.1698	0.1553	0.1725	0.172	0.168	0.189	0.136	0.123	0.137	0.147	0.135	0.153	0.1181
10	0.4814	0.4246	0.5258	0.5144	0.5249	0.5309	0.4253	0.4346	0.4171	0.4714	0.4748	0.5101	0.127	0.151	0.123	0.1387	0.1151	0.1283	0.5005	0.4914	0.3977	0.403	0.4	0.407	0.3755	0.4009	0.3825	0.4304	0.4627	0.3891	0.29	0.2982	0.3114	0.285	0.313	0.299	0.17	0.1579	0.1734	0.173	0.168	0.19	0.138	0.127	0.137	0.145	0.135	0.148	0.1179
10.25	0.5002	0.4437	0.5394	0.5328	0.5444	0.5524	0.4419	0.4497	0.4391	0.4913	0.4871	0.5292	0.126	0.154	0.117	0.1396	0.114	0.1287	0.5178	0.5124	0.4178	0.423	0.419	0.422	0.3946	0.426	0.4088	0.4515	0.481	0.4033	0.2966	0.3054	0.3203	0.296	0.321	0.31	0.1715	0.1572	0.1742	0.176	0.17	0.191	0.137	0.132	0.139	0.146	0.131	0.151	0.1177
10.5	0.5244	0.4615	0.5649	0.5488	0.5644	0.5694	0.4615	0.4677	0.4575	0.5059	0.5055	0.5422	0.127	0.155	0.12	0.1389	0.1144	0.1281	0.5362	0.5275	0.4371	0.445	0.443	0.446	0.4122	0.4428	0.4252	0.4658	0.5025	0.4202	0.3058	0.3129	0.3315	0.303	0.329	0.321	0.1754	0.1595	0.1787	0.177	0.174	0.192	0.137	0.128	0.138	0.143	0.136	0.153	0.1155
10.75	0.5439	0.4778	0.5848	0.5738	0.594	0.6043	0.4737	0.4807	0.4704	0.5312	0.5259	0.5686	0.131	0.153	0.121	0.133	0.1121	0.1284	0.5593	0.548	0.4579	0.474	0.471	0.467	0.42	0.4514	0.4373	0.4841	0.5176	0.4302	0.3145	0.3233	0.3365	0.311	0.341	0.33	0.1753	0.1602	0.1798	0.177	0.174	0.195	0.139	0.128	0.141	0.144	0.136	0.153	0.1158
11	0.5556	0.4871	0.5881	0.6025	0.6194	0.6266	0.4893	0.4986	0.4852	0.5458	0.5386	0.5905	0.126	0.153	0.119	0.1276	0.1133	0.1285	0.5789	0.5657	0.4763	0.493	0.488	0.492	0.4384	0.4709	0.4544	0.5042	0.5357	0.444	0.321	0.3308	0.3468	0.319	0.356	0.34	0.1763	0.1616	0.1809	0.179	0.172	0.194	0.137	0.131	0.141	0.145	0.132	0.152	0.1156
11.25	0.572	0.5093	0.6176	0.6199	0.6445	0.6544	0.5031	0.5058	0.5013	0.5624	0.5634	0.6059	0.129	0.151	0.12	0.1253	0.1119	0.127	0.5937	0.5873	0.4951	0.515	0.51	0.515	0.4594	0.4946	0.4747	0.5217	0.5575	0.4601	0.3321	0.3386	0.3529	0.331	0.361	0.347	0.1729	0.1633	0.1862	0.178	0.177	0.193	0.135	0.129	0.142	0.143	0.129	0.154	0.1154
11.5	0.6022	0.5317	0.6536	0.6452	0.6703	0.6775	0.5261	0.5287	0.5177	0.5788	0.5737	0.6226	0.131	0.155	0.119	0.1252	0.111	0.128	0.6145	0.6037	0.5147	0.539	0.533	0.534	0.4672	0.5028	0.4845	0.5433	0.5774	0.4724	0.3397	0.3478	0.365	0.342	0.373	0.354	0.1804	0.165	0.1851	0.18	0.174	0.196	0.138	0.134	0.144	0.142	0.131	0.152	0.114
11.75	0.6113	0.5415	0.6557	0.6708	0.6942	0.6989	0.5398	0.5465	0.5356	0.5946	0.5866	0.6388	0.132	0.155	0.118	0.1253	0.1101	0.1267	0.6357	0.6214	0.5299	0.556	0.553	0.552	0.4896	0.5303	0.5078	0.5662	0.5993	0.4896	0.3476	0.3569	0.3744	0.347	0.38	0.368	0.1817	0.1665	0.1876	0.179	0.178	0.196	0.137	0.136	0.138	0.14	0.131	0.155	0.1137
12	0.6317	0.5567	0.6723	0.6959	0.7181	0.7236	0.5485	0.5589	0.5565	0.6121	0.6047	0.6582	0.129	0.158	0.116	0.1276	0.1098	0.1267	0.6534	0.6388	0.5488	0.576	0.578	0.582	0.5025	0.5378	0.5183	0.5818	0.6192	0.5006	0.3488	0.3665	0.3823	0.362	0.388	0.374	0.1796	0.1663	0.1846	0.18	0.174	0.191	0.137	0.135	0.141	0.137	0.127	0.149	0.1129
12.25	0.6507	0.5794	0.7058	0.7182	0.7456	0.7554	0.5659	0.5698	0.5658	0.6324	0.6267	0.6765	0.132	0.159	0.117	0.1261	0.1087	0.1252	0.6676	0.6563	0.5667	0.6	0.598	0.6	0.5169	0.557	0.5368	0.6006	0.636	0.5153	0.3644	0.3736	0.3905	0.367	0.397	0.384	0.1784	0.1697	0.1947	0.185	0.179	0.193	0.138	0.138	0.142	0.139	0.127	0.153	0.1118
12.5	0.662	0.5882	0.7084	0.7375	0.7741	0.7773	0.5895	0.6005	0.5827	0.6561	0.6465	0.699	0.133	0.156	0.114	0.1263	0.1085	0.1264	0.6888	0.6731	0.579	0.616	0.616	0.623	0.531	0.5735	0.5524	0.625	0.6637	0.5367	0.3744	0.3803	0.3988	0.371	0.409	0.391	0.1843	0.1742	0.1945	0.183	0.18	0.196	0.138	0.14	0.143	0.138	0.128	0.151	0.1122
12.75	0.6825	0.6103	0.7395	0.7578	0.7958	0.8078	0.6052	0.6124	0.6031	0.6706	0.6667	0.7176	0.138	0.157	0.118	0.127	0.1081	0.1258	0.7058	0.689	0.6005	0.642	0.639	0.643	0.5456	0.5885	0.5654	0.6424	0.6803	0.554	0.3788	0.3903	0.4101	0.382	0.416	0.402	0.1832	0.1724	0.1925	0.186	0.179	0.198	0.136	0.144	0.147	0.14	0.127	0.153	0.1122
13	0.689	0.6183	0.7355	0.775	0.8125	0.8287	0.6161	0.631	0.6203	0.6856	0.6773	0.7336	0.134	0.16	0.12	0.127	0.1071	0.1263	0.7191	0.7027	0.6153	0.662	0.666	0.665	0.5637	0.6107	0.5867	0.6599	0.7066	0.5685	0.3866	0.4004	0.4187	0.393	0.423	0.412	0.1831	0.1737	0.1927	0.187	0.178	0.193	0.134	0.143	0.142	0.135	0.123	0.15	0.1121
13.25	0.7064	0.6357	0.7539	0.7893	0.8346	0.8496	0.6358	0.6499	0.6315	0.7043	0.6961	0.7515	0.141	0.163	0.118	0.1211	0.1066	0.1253	0.7339	0.7183	0.6311	0.683	0.689	0.684	0.5787	0.6242	0.6019	0.683	0.7305	0.5848	0.3973	0.4079	0.4274	0.396	0.429	0.42	0.1852	0.1784	0.1977	0.191	0.181	0.198	0.136	0.145	0.146	0.136	0.127	0.154	0.1112
13.5	0.7202	0.6487	0.7692	0.8129	0.8492	0.8764	0.6472	0.6588	0.6521	0.7219	0.7148	0.769	0.141	0.164	0.113	0.1197	0.1061	0.1246	0.7491	0.7308	0.6489	0.703	0.705	0.707	0.5928	0.6409	0.6165	0.6994	0.7507	0.6021	0.4026	0.4176	0.4356	0.409	0.44	0.427	0.189	0.1785	0.2024	0.19	0.178	0.195	0.131	0.15	0.147	0.132	0.123	0.151	0.1103
13.75	0.7334	0.6609	0.7839	0.826	0.8666	0.893	0.6643	0.6771	0.6596	0.746	0.7312	0.7907	0.141	0.166	0.114	0.119	0.1056	0.1245	0.7626	0.7432	0.6623	0.72	0.723	0.726	0.6106	0.6577	0.6314	0.7158	0.7657	0.6174	0.413	0.4239	0.4469	0.412	0.453	0.434	0.1909	0.1833	0.206	0.194	0.182	0.198	0.133	0.149	0.146	0.136	0.127	0.149	0.1103
14	0.7447	0.6748	0.796	0.8398	0.8895	0.9119	0.6714	0.6875	0.6797	0.7632	0.7497	0.8085	0.146	0.168	0.121	0.119	0.1048	0.124	0.7729	0.7533	0.6796	0.74	0.744	0.743	0.6288	0.6753	0.6496	0.7332	0.7858	0.632	0.4195	0.433	0.4543	0.421	0.458	0.444	0.1935	0.1835	0.2098	0.195	0.183	0.196	0.134	0.149	0.149	0.134	0.125	0.147	0.1097
14.25	0.7594	0.6856	0.8079	0.8525	0.9045	0.9215	0.6846	0.6987	0.6922	0.7813	0.7626	0.8227	0.143	0.171	0.124	0.118	0.1038	0.122	0.7841	0.7652	0.691	0.751	0.757	0.764	0.6409	0.6903	0.6634	0.7259	0.7969	0.6405	0.4257	0.4424	0.4639	0.428	0.474	0.458	0.1924	0.1839	0.2095	0.194	0.183	0.196	0.129	0.154	0.151	0.134	0.119	0.147	0.109
14.5	0.7686	0.6975	0.8166	0.866	0.9139	0.9409	0.6975	0.7134	0.7044	0.7971	0.7806	0.8419	0.145	0.174	0.121	0.1164	0.1032	0.1215	0.7948	0.7779	0.7092	0.775	0.77	0.776	0.6575	0.7054	0.6775	0.7476	0.7819	0.6464	0.4332	0.4487	0.4719	0.436	0.475	0.462	0.1895	0.1832	0.2086	0.194	0.181	0.196	0.132	0.148	0.151	0.135	0.121	0.146	0.1095
14.75	0.7785	0.7124	0.8234	0.878	0.9295	0.9589	0.7099	0.7231	0.7162	0.8178	0.7946	0.8559	0.144	0.18	0.125	0.117	0.1045	0.1217	0.8067	0.7852	0.7195	0.785	0.794	0.797	0.6793	0.7308	0.6985	0.7798	0.8344	0.6778	0.44	0.4546	0.4789	0.446	0.488	0.474	0.1904	0.185	0.2102	0.195	0.184	0.199	0.132	0.155	0.151	0.133	0.122	0.147	0.1091
15	0.7887	0.7236	0.8346	0.8896	0.9358	0.9689	0.7232	0.7391	0.7293	0.831	0.8026	0.8665	0.149	0.184	0.122	0.1175	0.1035	0.1207	0.8184	0.7949	0.732	0.803	0.809	0.82	0.682	0.7323	0.7035	0.7904	0.8466	0.6862	0.4459	0.4632	0.4864	0.453	0.497	0.483	0.1908	0.1852	0.2111	0.197	0.181	0.201	0.13	0.155	0.154	0.131	0.122	0.145	0.1078
15.25	0.7954	0.7342	0.8425	0.8999	0.9491	0.9821	0.7316	0.7486	0.7433	0.8468	0.8187	0.8823	0.148	0.187	0.126	0.1169	0.103	0.1197	0.8273	0.8067	0.7373	0.804	0.825	0.836	0.6929	0.7458	0.7164	0.8025	0.8572	0.6998	0.4529	0.4692	0.4942	0.46	0.507	0.492	0.1927	0.1855	0.2122	0.197	0.185	0.198	0.126	0.157	0.155	0.132	0.12	0.143	0.108
15.5	0.8057	0.7459	0.8506	0.9084	0.96	0.9904	0.7407	0.7618	0.7553	0.8609	0.8294	0.8903	0.153	0.195	0.119	0.1153	0.1032	0.1203	0.8371	0.8154	0.749	0.82	0.837	0.84	0.7075	0.7633	0.7286	0.811	0.8697	0.7166	0.4597	0.4769	0.5015	0.471	0.511	0.498	0.1925	0.1877	0.2127	0.203	0.186	0.2	0.131	0.159	0.154	0.129	0.123	0.145	0.1082
15.75	0.8231	0.7653	0.8787	0.9159	0.9696	1.0005	0.748	0.7736	0.7675	0.8731	0.8401	0.9026	0.155	0.197	0.124	0.1158	0.1019	0.1192	0.8463	0.8224	0.7609	0.833	0.851	0.858	0.7188	0.7755	0.74	0.841	0.8885	0.7313	0.4661	0.4841	0.5086	0.479	0.519	0.508	0.1908	0.1876	0.213	0.201	0.184	0.2	0.13	0.16	0.156	0.133	0.119	0.142	0.1077
16	0.8261	0.7683	0.8678	0.9246	0.976	1.0084	0.7609	0.7857	0.7795	0.8817	0.8453	0.9153	0.155	0.203	0.121	0.1133	0.1006	0.1175	0.855	0.8318	0.7688	0.844	0.86	0.868	0.7293	0.788	0.751	0.8352	0.8997	0.7362	0.4734	0.4902	0.5154	0.488	0.531	0.515	0.1926	0.1891	0.2153	0.201	0.191	0.199	0.128	0.157	0.156	0.13	0.115	0.146	0.1077
16.25	0.8289	0.777	0.8785	0.9195	0.9681	1.0014	0.7723	0.7943	0.7899	0.8888	0.8512	0.9208	0.159	0.206	0.121	0.1114	0.1016	0.1163	0.8581	0.8372	0.7789	0.852	0.872	0.875	0.7393	0.7978	0.7578	0.8438	0.9056	0.746	0.4784	0.4961	0.5213	0.491	0.536	0.524	0.1925	0.1907	0.216	0.203	0.187	0.196	0.129	0.158	0.158	0.127	0.119	0.143	0.1083
16.5	0.8388	0.7869	0.884	0.9501	0.9917	1.0193	0.7809	0.8089	0.7995	0.8816	0.867	0.9232	0.162	0.208	0.122	0.1167	0.1035	0.1153	0.8714	0.843	0.7887	0.863	0.884	0.894	0.7413	0.7981	0.7581	0.8333	0.8735	0.7351	0.4822	0.5013	0.5279	0.5	0.545	0.53	0.1951	0.1949	0.2215	0.205	0.188	0.2	0.13	0.159	0.157	0.128	0.12	0.142	0.1065
16.75	0.8452	0.7973	0.891	0.9385	0.9875	1.0245	0.7969	0.8216	0.8087	0.9191	0.869	0.9431	0.162	0.209	0.119	0.1089	0.1013	0.1182	0.8729	0.8558	0.7957	0.875	0.899	0.906	0.7598	0.8229	0.7803	0.863	0.9295	0.7693	0.489	0.5044	0.5348	0.514	0.554	0.539	0.1931	0.1976	0.2222	0.205	0.189	0.197	0.128	0.162	0.159	0.126	0.119	0.14	0.1085
17	0.8556	0.8077	0.8993	0.9362	0.9909	1.0213	0.7975	0.8209	0.8191	0.9298	0.8749	0.952	0.164	0.212	0.122	0.1037	0.1005	0.117	0.8781	0.8573	0.8049	0.885	0.906	0.914	0.7857	0.848	0.7989	0.8644	0.9347	0.7817	0.4949	0.5131	0.5392	0.522	0.557	0.544	0.1926	0.1933	0.2198	0.206	0.188	0.201	0.129	0.161	0.157	0.126	0.117	0.141	0.1077
17.25	0.8608	0.8186	0.9036	0.9375	0.9886	1.0227	0.8031	0.8331	0.8265	0.9369	0.8746	0.9581	0.165	0.216	0.122	0.1021	0.0993	0.1165	0.8808	0.861	0.815	0.894	0.917	0.918	0.7902	0.8528	0.8116	0.8639	0.9344	0.7909	0.4969	0.5188	0.5456	0.525	0.57	0.552	0.1925	0.194	0.2205	0.207	0.189	0.203	0.128	0.163	0.16	0.126	0.115	0.14	0.1069
17.5	0.8595	0.8116	0.8975	0.9381	0.9864	1.0222	0.8155	0.8419	0.838	0.9417	0.8771	0.9597	0.161	0.214	0.12	0.1022	0.0984	0.1147	0.8836	0.8664	0.8216	0.903	0.918	0.926	0.7944	0.8553	0.8047	0.8569	0.9153	0.7873	0.5015	0.5212	0.5506	0.528	0.579	0.559	0.1927	0.1951	0.2199	0.21	0.189	0.201	0.125	0.162	0.156	0.125	0.116	0.138	0.1084
17.75	0.8696	0.8352	0.9181	0.9481	1.0015	1.0381	0.8209	0.8534	0.8478	0.9661	0.8897	0.9841	0.162	0.217	0.122	0.102	0.0988	0.1137	0.8942	0.8737	0.8308	0.914	0.932	0.94	0.8106	0.8738	0.8143	0.8748	0.9517	0.8052	0.5061	0.527	0.5536	0.538	0.586	0.563	0.1938	0.1955	0.2224	0.212	0.192	0.203	0.127	0.161	0.159	0.123	0.117	0.137	0.1065
18	0.882	0.8551	0.9379	0.9367	0.9873	1.0222	0.8281	0.8616	0.8596	0.959	0.8834	0.9739	0.165	0.217	0.12	0.1016	0.0989	0.1135	0.8896	0.8725	0.8366	0.919	0.936	0.945	0.8115	0.875	0.817	0.8915	0.9567	0.8189	0.5111	0.532	0.5576	0.545	0.592	0.57	0.1939	0.1969	0.2219	0.211	0.19	0.2	0.124	0.16	0.156	0.122	0.115	0.136	0.1076
18.25	0.8753	0.8466	0.914	0.9299	0.9833	1.0178	0.8364	0.8711	0.8717	0.9652	0.8826	0.9765	0.164	0.215	0.117	0.1022	0.0972	0.1133	0.8928	0.8766	0.8422	0.923	0.945	0.949	0.8213	0.8874	0.8272	0.8759	0.953	0.8212	0.5145	0.5363	0.5623	0.55	0.595	0.578	0.1942	0.1984	0.2228	0.209	0.193	0.201	0.128	0.157	0.159	0.123	0.118	0.134	0.1074
18.5	0.8862	0.8544	0.9275	0.9432	0.989	1.0139	0.8275	0.8639	0.881	0.9451	0.8924	0.9675	0.167	0.219	0.116	0.1155	0.1	0.1121	0.9006	0.8703	0.8496	0.932	0.952	0.956	0.8327	0.897	0.8287	0.8729	0.9545	0.8262	0.5155	0.5406	0.5655	0.553	0.603	0.583	0.19	0.1933	0.2154	0.211	0.192	0.199	0.125	0.158	0.156	0.125	0.115	0.137	0.1065
18.75	0.9023	0.8829	0.9603	0.9296	0.9775	1.0215	0.8446	0.8775	0.8845	0.9774	0.8865	0.9873	0.165	0.212	0.121	0.1041	0.0982	0.1147	0.8982	0.8822	0.8604	0.946	0.962	0.975	0.84	0.9046	0.8329	0.9068	0.9873	0.853	0.5218	0.5441	0.5707	0.565	0.617	0.586	0.1929	0.1996	0.2221	0.212	0.192	0.2	0.122	0.165	0.159	0.121	0.113	0.136	0.1085
19	0.8962	0.8693	0.9392	0.9263	0.9774	1.0122	0.856	0.8946	0.8913	0.9752	0.883	0.987	0.168	0.214	0.117	0.102	0.0978	0.1126	0.9009	0.8823	0.8626	0.946	0.97	0.983	0.8364	0.8982	0.82	0.8728	0.9172	0.8195	0.5279	0.5439	0.5751	0.571	0.617	0.595	0.1932	0.2036	0.2249	0.216	0.194	0.205	0.13	0.165	0.161	0.125	0.113	0.136	0.1074
19.25	0.8995	0.8726	0.944	0.9222	0.9737	1.0105	0.8472	0.8759	0.8958	0.9764	0.8826	0.9877	0.169	0.214	0.12	0.1028	0.0988	0.1132	0.8959	0.884	0.8735	0.958	0.975	0.984	0.8555	0.9258	0.8434	0.8838	0.9593	0.8424	0.528	0.5474	0.5728	0.58	0.623	0.599	0.1876	0.1994	0.2284	0.216	0.192	0.202	0.122	0.164	0.156	0.121	0.112	0.134	0.1071
19.5	0.9044	0.8737	0.9457	0.9291	0.974	1.0079	0.8524	0.8946	0.9093	0.9684	0.8889	0.9865	0.172	0.209	0.117	0.109	0.0996	0.1121	0.9053	0.8862	0.8769	0.962	0.988	0.989	0.8624	0.9297	0.8487	0.8808	0.9573	0.8496	0.5322	0.5522	0.5789	0.585	0.631	0.606	0.1889	0.2004	0.2202	0.218	0.194	0.199	0.121	0.172	0.163	0.121	0.112	0.132	0.1071
19.75	0.9095	0.8756	0.9521	0.9192	0.9678	1.0043	0.8648	0.922	0.9206	0.9822	0.8837	0.9917	0.173	0.211	0.115	0.1012	0.0987	0.1121	0.9071	0.8892	0.8814	0.968	0.991	1.001	0.8823	0.9532	0.8611	0.8761	0.9567	0.8489	0.539	0.5553	0.5883	0.589	0.637	0.612	0.1952	0.2083	0.2236	0.219	0.197	0.205	0.122	0.169	0.165	0.121	0.112	0.132	0.1074
20	0.9068	0.8598	0.9351	0.9301	0.9832	1.0179	0.858	0.9015	0.924	0.9932	0.8924	1.0043	0.177	0.209	0.122	0.1005	0.0989	0.1122	0.912	0.8908	0.8897	0.975	0.993	1.003	0.873	0.9425	0.8502	0.8857	0.9685	0.8383	0.5367	0.5583	0.5869	0.597	0.642	0.619	0.1912	0.2022	0.2227	0.222	0.197	0.206	0.123	0.171	0.162	0.123	0.113	0.133	0.107
20.25	0.9115	0.8758	0.9568	0.9127	0.9618	0.9993	0.8533	0.9011	0.9252	0.9793	0.8812	0.9908	0.175	0.205	0.117	0.1001	0.0983	0.1115	0.9067	0.8877	0.8938	0.979	1.004	1.012	0.8786	0.9538	0.8547	0.8856	0.9307	0.8315	0.5389	0.5609	0.5896	0.599	0.643	0.619	0.1882	0.201	0.2203	0.219	0.198	0.201	0.12	0.169	0.164	0.119	0.11	0.13	0.1078
20.5	0.9148	0.8753	0.9545	0.9095	0.9579	0.9937	0.8578	0.9051	0.933	0.9751	0.8783	0.9872	0.177	0.2	0.117	0.1008	0.0987	0.1104	0.9068	0.8891	0.8997	0.983	1.008	1.016	0.8986	0.9731	0.8709	0.8968	0.9734	0.8547	0.5403	0.5644	0.5898	0.604	0.645	0.621	0.1901	0.2033	0.2245	0.22	0.196	0.201	0.12	0.17	0.164	0.118	0.112	0.13	0.108
20.75	0.9227	0.8911	0.9724	0.911	0.9669	1.0036	0.8633	0.9093	0.9357	1.0009	0.883	0.9996	0.185	0.203	0.119	0.0945	0.0978	0.1114	0.9143	0.8957	0.9029	0.986	1.008	1.023	0.8779	0.9522	0.8508	0.9294	1.002	0.8822	0.5431	0.5627	0.5909	0.608	0.651	0.625	0.1891	0.2015	0.221	0.221	0.2	0.206	0.121	0.172	0.164	0.12	0.112	0.132	0.1072
21	0.9146	0.871	0.9579	0.9288	0.9701	1.0015	0.8492	0.8903	0.9331	0.9678	0.8935	0.9852	0.191	0.201	0.117	0.1112	0.1009	0.1102	0.925	0.8888	0.9092	0.993	1.02	1.036	0.8805	0.9805	0.8689	0.9299	1.0033	0.8893	0.5392	0.5684	0.5938	0.616	0.661	0.634	0.185	0.1967	0.214	0.222	0.197	0.204	0.121	0.178	0.167	0.118	0.115	0.125	0.1066
21.25	0.9125	0.8694	0.9577	0.8974	0.9465	0.9854	0.8654	0.9072	0.9397	0.9708	0.8714	0.9795	0.193	0.2	0.113	0.0981	0.0979	0.1087	0.9137	0.8941	0.9168	1	1.02	1.032	0.8853	0.9749	0.8598	0.9074	0.9887	0.8695	0.5479	0.5693	0.5957	0.618	0.655	0.63	0.1884	0.2036	0.2214	0.219	0.198	0.206	0.119	0.171	0.167	0.123	0.108	0.126	0.1076
21.5	0.9175	0.8832	0.9742	0.8966	0.9448	0.9867	0.8605	0.9068	0.9435	0.9714	0.8703	0.9814	0.198	0.191	0.116	0.0978	0.0979	0.1096	0.9126	0.8992	0.9192	0.998	1.019	1.036	0.8851	0.97668	0.8589	0.9038	0.9773	0.8578	0.5503	0.5704	0.5977	0.619	0.664	0.642	0.1908	0.2048	0.2265	0.221	0.197	0.204	0.118	0.18	0.17	0.12	0.111	0.128	0.1076
21.75	0.9064	0.8602	0.9549	0.8945	0.9399	0.9792	0.874	0.9201	0.9462	0.9676	0.8662	0.98	0.211	0.191	0.116	0.0967	0.0974	0.1076	0.9165	0.8985	0.9259	1.009	1.021	1.033	0.8874	0.9822	0.8589	0.9228	0.996	0.8769	0.5536	0.5716	0.601	0.627	0.668	0.641	0.1912	0.2086	0.2294	0.222	0.2	0.209	0.121	0.181	0.172	0.119	0.108	0.126	0.1075
22	0.9122	0.8758	0.9656	0.9231	0.9721	1.0083	0.8641	0.9064	0.942	0.9894	0.8912	1.0017	0.209	0.19	0.116	0.1022	0.1	0.1119	0.931	0.9155	0.9281	1.003	1.026	1.039	0.8899	0.9823	0.8655	0.9013	0.9728	0.8569	0.5518	0.5737	0.6007	0.623	0.673	0.64	0.19	0.2047	0.2278	0.224	0.202	0.207	0.122	0.185	0.173	0.116	0.109	0.125	0.1095
22.25	0.903	0.8585	0.9468	0.9427	0.9845	1.0162	0.8624	0.9099	0.9404	0.982	0.9066	0.9997	0.22	0.188	0.111	0.1127	0.1023	0.1117	0.9443	0.9127	0.9322	1.005	1.02	1.039	0.8873	0.9744	0.8598	0.9074	0.9887	0.8695	0.5536	0.5762	0.6012	0.632	0.679	0.645	0.1925	0.2072	0.2332	0.224	0.2	0.206	0.121	0.186	0.176	0.118	0.111	0.125	0.108
22.5	0.8972	0.8546	0.942	0.9109	0.9605	0.9999	0.8771	0.9189	0.9477	0.9851	0.8842	0.9939	0.222	0.184	0.111	0.0994	0.0992	0.1102	0.9323	0.9147	0.9313	0.999	1.02	1.035	0.8881	0.9767	0.8589	0.9038	0.9773	0.8628	0.5578	0.5752	0.6054	0.636	0.678	0.646	0.192	0.2113	0.2368	0.223	0.201	0.204	0.119	0.188	0.174	0.116	0.107	0.123	0.1091
22.75	0.8888	0.852	0.9392	0.9539	1.0044	1.043	0.862	0.9014	0.9441	1.0256	0.9225	1.0347	0.22	0.188	0.115	0.1049	0.1031	0.115	0.952	0.9323	0.9321	0.997	1.019	1.028	0.8878	0.9828	0.8589	0.9038	0.999	0.8619	0.5572	0.579	0.6053	0.635	0.681	0.648	0.1913	0.2073	0.2342	0.224	0.2	0.206	0.121	0.191	0.178	0.118	0.111	0.125	0.1121
23	0.8878	0.8496	0.935	0.9586	1.0067	1.0463	0.8746	0.9172	0.9451	1.0264	0.9267	1.0392	0.198	0.191	0.114	0.1064	0.1038	0.115	0.9567	0.9357	0.9336	0.996	1.025	1.029	0.8899	0.9828	0.8589	0.9013	0.9728	0.8568	0.5618	0.5784	0.6076	0.634	0.686	0.656	0.1947	0.2119	0.2417	0.221	0.197	0.204	0.118	0.194	0.18	0.12	0.111	0.128	0.1132
23.25	0.903	0.8585	0.9468	0.93	0.979	1.019	0.8613	0.8999	0.9398	1.0034	0.9004	1.0146	0.22	0.188	0.108	0.1014	0.1009	0.1124	0.9391	0.9229	0.9344	0.995	1.022	1.029	0.8874	0.9846	0.8637	0.9038	0.9834	0.8699	0.559	0.582	0.6066	0.64	0.683	0.652	0.1892	0.2053	0.2292	0.224	0.2	0.206	0.121	0.192	0.184	0.118	0.111	0.125	0.111
23.5	0.8972	0.8546	0.942	0.9419	0.9898	1.0269	0.8593	0.8984	0.9384	1.0046	0.9092	1.0179	0.2331	0.1932	0.114	0.1058	0.1021	0.1135	0.943	0.9242	0.9334	0.995	1.029	1.034	0.8881	0.9767	0.8589	0.9078	0.9761	0.8579	0.5609	0.5829	0.6062	0.638	0.69	0.658	0.192	0.2073	0.2339	0.2342	0.2111	0.2142	0.1245	0.192	0.188	0.1218	0.1124	0.1292	0.1109
23.75	0.8888	0.852	0.9392	0.9479	0.9974	1.0351	0.856	0.8966	0.9334	1.0187	0.9163	1.0285	0.2266	0.1936	0.112	0.1041	0.1024	0.1138	0.945	0.9255	0.9336	0.996	1.026	1.03	0.8882	0.9823	0.8637	0.9078	0.9962	0.8769	0.5617	0.5826	0.6067	0.643	0.683	0.663	0.1907	0.2073	0.234	0.2307	0.206	0.2122	0.1243	0.197	0.186	0.1215	0.1143	0.1288	0.1115
24	0.8878	0.8496	0.935	0.9331	0.9809	1.0187	0.8549	0.8955	0.9365	0.9976	0.9021	1.01	0.202	0.1948	0.114	0.1045	0.1013	0.1125	0.936	0.9178	0.9324	0.995	1.02	1.034	0.8899	0.9822	0.8655	0.9019	0.9723	0.8561	0.5641	0.5852	0.6095	0.644	0.686	0.669	0.1902	0.2071	0.234	0.2254	0.2009	0.2081	0.1202	0.193	0.183	0.1224	0.1132	0.1306	0.1102
[truncated: 89 more columns]

## Sheet: Efs NCTC 12201 anaerobic
Time (hr)	All nitrogen	All nitrogen	All nitrogen	All nitrogen	All nitrogen	All nitrogen	No alanine	No alanine	No alanine	No alanine	No alanine	No alanine	No arginine	No arginine	No arginine	No arginine	No arginine	No arginine	No asparagine	No asparagine	No asparagine	No asparagine	No asparagine	No asparagine	No aspartate	No aspartate	No aspartate	No aspartate	No aspartate	No aspartate	No cysteine	No cysteine	No cysteine	No cysteine	No cysteine	No cysteine	No glutamate	No glutamate	No glutamate	No glutamate	No glutamate	No glutamate	No glycine	No glycine	No glycine	No glycine	No glycine	No glycine	No histidine
	Expt 1	Expt 1	Expt 1	Expt 2	Expt 2	Expt 2	Expt 1	Expt 1	Expt 1	Expt 2	Expt 2	Expt 2	Expt 1	Expt 1	Expt 1	Expt 2	Expt 2	Expt 2	Expt 1	Expt 1	Expt 1	Expt 2	Expt 2	Expt 2	Expt 1	Expt 1	Expt 1	Expt 2	Expt 2	Expt 2	Expt 1	Expt 1	Expt 1	Expt 2	Expt 2	Expt 2	Expt 1	Expt 1	Expt 1	Expt 2	Expt 2	Expt 2	Expt 1	Expt 1	Expt 1	Expt 2	Expt 2	Expt 2	Expt 1
0	0	0	0	0	0	0	0	0	0	0	0	0	0	0	0	0	0	0	0	0	0	0	0	0	0	0	0	0	0	0	0	0	0	0	0	0	0	0	0	0	0	0	0	0	0	0	0	0	0
0.25	0.008	0.003	-0.031	0.0055	-0.011	-0.0005	-0.005	0.002	0.004	0.006	-0.0005	0.0018	0.013	0.011	0.014	-0.0017	0.0006	0.0007	0.007	0.008	-0.007	0.006	0	0.0196	0.0165	0.004	0.01	0.0103	0.0095	0.0839	0.004	0.007	0.005	0.012	0.0045	0.0003	0.001	0.002	0.003	0.0006	-0.0013	-0.0018	-0.001	0.014	0.004	-0.0006	-0.0009	-0.0002	0.005
0.5	0.002	-0.002	-0.012	0	0.0025	-0.0028	-0.011	-0.002	0	0.0205	-0.0055	0.0022	0.01	0.009	0.013	-0.003	-0.0009	0.0008	-0.001	0.003	-0.012	-0.002	-0.0065	0.0413	0.013	0.001	-0.002	0.007	0.0015	-0.016	-0.001	0.002	-0.001	0.005	-0.001	-0.0008	-0.003	-0.011	-0.007	-0.001	-0.0029	-0.001	-0.002	0.012	0.001	-0.0004	0.0037	-0.0013	0.002
0.75	-0.002	-0.006	0.02	-0.004	0.0365	-0.0029	-0.008	-0.003	-0.002	0.0395	-0.005	0.0047	0.011	0.011	0.013	-0.0023	0.0029	0.0024	-0.007	0.001	-0.012	-0.005	-0.0095	0.0192	0.0155	0.001	-0.004	0.0083	0.003	0.0805	-0.003	-0.004	-0.005	0.001	-0.004	0.0003	-0.02	-0.018	-0.011	0.001	-0.0012	0.0001	-0.001	0.011	0.001	0.0157	0.0042	-0.0011	0.001
1	-0.003	-0.006	0.057	-0.0045	0.073	0.0006	-0.004	0	0.002	0.058	-0.001	0.0112	0.013	0.01	0.015	-0.0025	-0.0012	0.0026	-0.011	-0.001	-0.01	-0.008	-0.0105	0.0436	0.017	0.001	0	0.009	0.0065	0.0196	-0.004	-0.008	-0.008	-0.0025	-0.006	-0.0014	-0.023	-0.023	-0.014	0.0009	-0.0005	-0.0018	-0.001	0.012	0.001	0.0068	0.0043	-0.0012	0.001
1.25	-0.002	-0.003	0.084	-0.0025	0.108	0.0076	0.002	0.002	0.008	0.0805	0.005	0.0159	0.015	0.012	0.015	-0.001	0.001	0.0029	-0.016	-0.002	-0.009	-0.009	-0.0125	0.0205	0.022	0.004	0.002	0.013	0.011	0.0471	-0.004	-0.012	-0.01	-0.005	-0.007	0.0024	-0.028	-0.031	-0.018	0.0017	-0.0012	-0.0033	0	0.013	0.001	0.012	0.0069	-0.0019	0.004
1.5	0.002	0.002	0.102	0.002	0.1395	0.0123	0.009	0.005	0.016	0.096	0.0125	0.0228	0.018	0.015	0.015	-0.0012	0.0012	0.0038	-0.017	0.001	-0.006	-0.007	-0.0115	-0.0055	0.03	0.011	0.007	0.0205	0.018	0.0398	-0.002	-0.011	-0.007	-0.0065	-0.0045	0.0078	-0.032	-0.043	-0.025	0.0024	-0.0035	-0.0065	0	0.014	0.001	0.008	0.0053	-0.0034	0.009
1.75	0.005	0.007	0.114	0.006	0.166	0.0159	0.019	0.014	0.027	0.11	0.023	0.0273	0.022	0.017	0.017	-0.0033	-0.0004	0.0034	-0.017	0.005	-0.002	-0.0025	-0.0095	0.0086	0.0365	0.014	0.015	0.0253	0.027	0.017	0.003	-0.009	-0.001	-0.009	0.001	0.0201	-0.036	-0.056	-0.03	0.0021	-0.0054	-0.0069	0.001	0.016	0.001	0.0096	0.0057	-0.0045	0.016
2	0.013	0.022	0.122	0.0175	0.184	0.0355	0.027	0.025	0.04	0.121	0.0335	0.0417	0.024	0.02	0.02	-0.0054	-0.0011	0.002	-0.014	0.012	0.002	0.004	-0.006	0.0177	0.048	0.026	0.028	0.037	0.039	0.0488	0.008	-0.005	0.005	-0.009	0.0065	0.0248	-0.04	-0.063	-0.032	0.0018	-0.009	-0.0084	0.003	0.016	0.001	0.0064	0.0043	-0.0084	0.027
2.25	0.03	0.018	0.123	0.024	0.1885	0.0363	0.038	0.036	0.051	0.128	0.0445	0.0549	0.027	0.022	0.024	-0.0066	-0.0032	0.0003	-0.01	0.02	0.008	0.012	-0.001	0.033	0.06	0.039	0.037	0.0495	0.049	0.0724	0.012	-0.002	0.01	-0.0065	0.011	0.0305	-0.045	-0.07	-0.038	0.0009	-0.0143	-0.0118	0.003	0.018	-0.001	0.0073	0.0017	-0.0101	0.036
2.5	0.018	0.034	0.116	0.026	0.1875	0.0598	0.042	0.049	0.065	0.1365	0.0535	0.0559	0.028	0.024	0.026	-0.0067	-0.0033	0.0004	0.001	0.029	0.011	0.022	0.006	0.0481	0.067	0.047	0.048	0.057	0.0575	0.0954	0.017	0.004	0.019	-0.0005	0.018	0.0329	-0.049	-0.07	-0.039	-0.0003	-0.0174	-0.0148	0.002	0.019	-0.002	0.0078	0.002	-0.0133	0.048
2.75	0.038	0.052	0.117	0.045	0.1955	0.0825	0.064	0.06	0.073	0.141	0.0685	0.0814	0.029	0.025	0.027	-0.0078	-0.0048	-0.0027	0.016	0.041	0.014	0.034	0.015	0.0642	0.0845	0.059	0.056	0.0718	0.073	0.0973	0.022	0.01	0.027	0.006	0.0245	0.0698	-0.054	-0.073	-0.04	-0.0038	-0.0226	-0.0217	0.002	0.021	-0.004	0.0053	-0.002	-0.0186	0.055
3	0.061	0.07	0.129	0.0655	0.214	0.1181	0.084	0.096	0.106	0.165	0.095	0.1112	0.029	0.028	0.028	-0.0094	-0.0062	-0.0037	0.037	0.029	0.023	0.0345	0.03	0.0805	0.1025	0.075	0.059	0.0888	0.0845	0.0984	0.029	0.021	0.038	0.0155	0.0335	0.0758	-0.057	-0.071	-0.044	-0.0037	-0.0238	-0.0155	0.002	0.023	-0.004	0.0089	-0.0008	-0.0183	0.044
3.25	0.077	0.09	0.143	0.0835	0.2355	0.1525	0.103	0.105	0.092	0.1725	0.0975	0.1314	0.029	0.03	0.03	-0.0115	-0.0068	-0.0041	0.024	0.05	0.035	0.0325	0.0295	0.1173	0.1065	0.058	0.037	0.0823	0.086	0.0878	0.039	0.028	0.047	0.0235	0.043	0.0964	-0.062	-0.072	-0.042	-0.0057	-0.0319	-0.025	0.002	0.022	-0.005	0.0061	-0.005	-0.0233	0.078
3.5	0.099	0.11	0.156	0.1045	0.2615	0.1957	0.146	0.131	0.163	0.1865	0.1545	0.1746	0.031	0.031	0.03	-0.0099	-0.0084	-0.0055	0.032	0.072	0.039	0.0655	0.0355	0.144	0.112	0.072	0.092	0.092	0.112	0.1214	0.004	0.014	0.025	0.0135	0.0145	0.1126	-0.066	-0.075	-0.042	-0.0098	-0.0356	-0.0203	0.003	0.021	-0.006	0.0027	-0.0068	-0.0247	0.099
3.75	0.139	0.119	0.164	0.129	0.284	0.2287	0.152	0.177	0.173	0.225	0.1625	0.2338	0.035	0.033	0.031	-0.0118	-0.008	-0.0055	0.071	0.077	0.053	0.072	0.062	0.1737	0.131	0.109	0.074	0.12	0.1035	0.1196	0.017	-0.009	0.076	0.02	0.0465	0.153	-0.068	-0.075	-0.045	-0.011	-0.0384	-0.0316	-0.001	0.022	-0.005	0.0099	-0.0052	-0.0261	0.126
4	0.158	0.177	0.187	0.1675	0.313	0.2821	0.186	0.178	0.2	0.235	0.193	0.2654	0.041	0.035	0.033	-0.0148	-0.0106	-0.006	0.083	0.105	0.088	0.1055	0.0855	0.2132	0.158	0.134	0.138	0.146	0.15	0.1592	0.062	0.078	0.122	0.055	0.092	0.2057	-0.07	-0.074	-0.045	-0.0109	-0.0411	-0.0262	0	0.024	-0.005	0.0019	-0.0075	-0.0289	0.213
4.25	0.208	0.215	0.244	0.2115	0.3605	0.3214	0.232	0.245	0.258	0.294	0.245	0.3069	0.046	0.039	0.035	-0.0173	-0.0119	-0.0059	0.121	0.143	0.109	0.135	0.115	0.2602	0.185	0.173	0.157	0.179	0.167	0.1692	0.119	0.109	0.149	0.0845	0.134	0.2395	-0.072	-0.072	-0.046	-0.0146	-0.0446	-0.0266	0	0.028	-0.003	0.004	-0.0089	-0.0301	0.248
4.5	0.231	0.245	0.262	0.238	0.3925	0.3631	0.288	0.319	0.3	0.344	0.294	0.367	0.051	0.045	0.032	-0.0179	-0.0135	-0.0087	0.147	0.187	0.141	0.1625	0.144	0.3056	0.193	0.168	0.187	0.1805	0.1925	0.2082	0.164	0.115	0.185	0.094	0.1745	0.2781	-0.074	-0.063	-0.049	-0.0157	-0.049	-0.0272	0.001	0.033	-0.001	0.009	-0.0076	-0.0305	0.292
4.75	0.277	0.283	0.292	0.28	0.4305	0.3963	0.309	0.407	0.382	0.429	0.3455	0.4407	0.052	0.049	0.041	-0.0171	-0.0131	-0.01	0.223	0.212	0.157	0.214	0.19	0.3333	0.2125	0.187	0.187	0.1998	0.2025	0.2217	0.212	0.16	0.207	0.146	0.2095	0.3037	-0.075	-0.059	-0.054	-0.0171	-0.0544	-0.0298	-0.001	0.011	0.002	0.0126	-0.0062	-0.031	0.323
5	0.346	0.359	0.346	0.3525	0.481	0.437	0.391	0.446	0.448	0.471	0.4195	0.4692	0.055	0.049	0.05	-0.016	-0.0115	-0.0088	0.232	0.265	0.174	0.2655	0.203	0.3761	0.2335	0.209	0.222	0.2213	0.23	0.2477	0.252	0.206	0.273	0.1975	0.2625	0.3555	-0.076	-0.057	-0.055	-0.0187	-0.0588	-0.031	0	0.019	0.004	0.0136	-0.0062	-0.0307	0.321
5.25	0.381	0.41	0.398	0.3955	0.5255	0.4776	0.453	0.528	0.481	0.5375	0.467	0.5286	0.053	0.054	0.05	-0.016	-0.0116	-0.0091	0.31	0.31	0.23	0.3095	0.27	0.4129	0.2685	0.234	0.221	0.2513	0.252	0.2545	0.288	0.235	0.335	0.2275	0.3115	0.3905	-0.077	-0.053	-0.055	-0.0213	-0.0579	-0.0328	0	0.031	0.008	-0.0069	-0.0041	-0.0295	0.381
5.5	0.419	0.466	0.449	0.4425	0.571	0.5235	0.485	0.582	0.532	0.5785	0.5085	0.5675	0.055	0.054	0.033	-0.0149	-0.0093	-0.008	0.379	0.383	0.271	0.374	0.325	0.4658	0.2975	0.264	0.236	0.2808	0.2735	0.2655	0.298	0.3	0.365	0.2845	0.3315	0.4231	-0.079	-0.047	-0.051	-0.023	-0.0668	-0.0341	-0.001	0.036	0.01	-0.0237	0.0011	-0.0282	0.424
5.75	0.48	0.488	0.492	0.484	0.6045	0.5439	0.528	0.614	0.61	0.613	0.569	0.5898	0.056	0.055	0.042	-0.0104	-0.0073	-0.0069	0.442	0.446	0.3	0.408	0.371	0.5104	0.3185	0.304	0.251	0.3113	0.282	0.2876	0.388	0.384	0.412	0.3545	0.4	0.4802	-0.08	-0.045	-0.051	-0.024	-0.0683	-0.0323	-0.002	0.038	0.008	-0.0185	0.0024	-0.0282	0.41
6	0.512	0.511	0.521	0.5115	0.6285	0.5599	0.571	0.678	0.641	0.6685	0.606	0.6349	0.055	0.055	0.048	-0.0065	-0.0047	-0.0061	0.521	0.483	0.361	0.463	0.441	0.5313	0.331	0.314	0.267	0.3225	0.2975	0.3084	0.451	0.467	0.489	0.4025	0.47	0.5114	-0.082	-0.044	-0.045	-0.0269	-0.0698	-0.0303	-0.001	0.039	-0.002	-0.0035	0.0009	-0.0282	0.462
6.25	0.564	0.539	0.536	0.5515	0.649	0.5568	0.597	0.724	0.653	0.7105	0.625	0.6655	0.056	0.055	0.046	-0.0044	-0.0088	-0.0046	0.572	0.513	0.408	0.508	0.49	0.5648	0.3515	0.324	0.306	0.3378	0.3325	0.3519	0.475	0.505	0.511	0.4485	0.493	0.5428	-0.083	-0.044	-0.046	-0.0241	-0.0721	-0.0289	-0.002	0.041	0.015	0.0027	0.0001	-0.0355	0.448
6.5	0.59	0.571	0.556	0.5805	0.6675	0.5913	0.655	0.778	0.695	0.755	0.675	0.7053	0.056	0.056	0.053	-0.0145	-0.0042	-0.0006	0.608	0.543	0.465	0.56	0.5365	0.5861	0.355	0.342	0.318	0.3485	0.333	0.3706	0.515	0.552	0.572	0.4865	0.5435	0.5791	-0.082	-0.046	-0.048	-0.0117	-0.072	-0.0308	-0.001	0.046	0.017	-0.0017	-0.0028	-0.0405	0.449
6.75	0.624	0.606	0.544	0.615	0.6685	0.5895	0.695	0.774	0.738	0.7675	0.7165	0.7086	0.058	0.057	0.05	-0.016	-0.0081	-0.0031	0.683	0.572	0.487	0.597	0.585	0.6095	0.4025	0.39	0.34	0.3963	0.3675	0.3936	0.578	0.594	0.631	0.519	0.6045	0.6297	-0.083	-0.042	-0.051	-0.0274	-0.073	-0.0316	-0.001	0.047	0.011	0.0012	-0.0071	-0.0455	0.47
7	0.654	0.619	0.589	0.6365	0.696	0.6402	0.71	0.803	0.752	0.793	0.731	0.7313	0.06	0.057	0.05	-0.0195	-0.0132	-0.0048	0.719	0.582	0.52	0.624	0.6195	0.6076	0.4005	0.368	0.335	0.3843	0.374	0.3937	0.584	0.629	0.653	0.5495	0.6185	0.6415	-0.083	-0.036	-0.05	-0.0274	-0.072	-0.0322	-0.001	0.049	-0.001	-0.0005	-0.0083	-0.0312	0.478
7.25	0.647	0.639	0.595	0.643	0.7045	0.6406	0.743	0.812	0.778	0.8035	0.7605	0.7403	0.06	0.058	0.051	-0.0212	-0.0174	-0.0077	0.724	0.606	0.557	0.654	0.6405	0.6213	0.4345	0.402	0.353	0.4183	0.4	0.3949	0.624	0.685	0.699	0.602	0.6615	0.6597	-0.083	-0.028	-0.049	-0.0283	-0.0716	-0.0317	-0.002	0.05	-0.001	-0.0043	-0.0031	-0.0288	0.487
7.5	0.707	0.659	0.584	0.683	0.705	0.6458	0.752	0.852	0.774	0.8325	0.763	0.7598	0.06	0.058	0.052	-0.0203	-0.0186	-0.0134	0.764	0.642	0.605	0.6885	0.6845	0.6412	0.456	0.441	0.427	0.4485	0.439	0.4468	0.654	0.69	0.718	0.6105	0.686	0.6673	-0.083	-0.032	-0.05	-0.03	-0.0697	-0.0317	0	0.049	0.001	-0.0003	0.0068	-0.0228	0.468
7.75	0.699	0.669	0.587	0.684	0.7085	0.6417	0.776	0.853	0.78	0.8375	0.778	0.7638	0.06	0.06	0.05	-0.0187	-0.0167	-0.0164	0.785	0.656	0.641	0.713	0.713	0.6539	0.4985	0.458	0.394	0.4783	0.4565	0.4553	0.662	0.716	0.721	0.6355	0.6915	0.6674	-0.084	-0.033	-0.049	-0.0304	-0.0705	-0.0343	0	0.048	0.002	-0.0073	0.0122	-0.0299	0.491
8	0.725	0.671	0.602	0.698	0.7185	0.6671	0.771	0.876	0.8	0.85	0.7855	0.7685	0.06	0.06	0.051	-0.0173	-0.017	-0.0159	0.8	0.679	0.653	0.7395	0.7265	0.6676	0.4915	0.454	0.43	0.4728	0.4695	0.479	0.678	0.754	0.746	0.651	0.712	0.6828	-0.083	-0.028	-0.049	-0.0282	-0.0698	-0.0351	0	0.048	0.004	0.0023	0.0171	-0.0335	0.486
8.25	0.743	0.672	0.621	0.7075	0.73	0.6591	0.754	0.876	0.808	0.856	0.781	0.7723	0.06	0.06	0.051	-0.0159	-0.0173	-0.0149	0.829	0.68	0.666	0.756	0.7475	0.6742	0.5205	0.487	0.444	0.5038	0.489	0.4849	0.713	0.77	0.758	0.666	0.7355	0.6807	-0.084	-0.031	-0.049	-0.028	-0.0699	-0.0363	-0.002	0.048	0.007	0.0055	0.0207	-0.034	0.478
8.5	0.765	0.644	0.623	0.7045	0.734	0.6168	0.768	0.876	0.807	0.86	0.7875	0.7632	0.059	0.059	0.049	-0.0151	-0.0175	-0.0133	0.871	0.688	0.679	0.757	0.775	0.6669	0.5325	0.513	0.452	0.5228	0.492	0.4985	0.698	0.77	0.764	0.674	0.731	0.68	-0.089	-0.031	-0.049	-0.0267	-0.0688	-0.0378	0	0.048	0.015	0.0034	0.0217	-0.0334	0.488
8.75	0.779	0.676	0.629	0.7275	0.737	0.6666	0.754	0.89	0.804	0.8695	0.779	0.7734	0.058	0.057	0.05	-0.0147	-0.0176	-0.0128	0.902	0.682	0.705	0.7765	0.8035	0.6716	0.542	0.505	0.458	0.5235	0.5085	0.5043	0.692	0.79	0.754	0.696	0.723	0.6782	-0.089	-0.03	-0.048	-0.0252	-0.0695	-0.0381	0	0.049	0.023	0.008	0.0255	-0.0318	0.494
9	0.759	0.667	0.633	0.713	0.7415	0.5841	0.763	0.867	0.8	0.8615	0.7815	0.7595	0.059	0.054	0.05	-0.0145	-0.017	-0.0141	0.828	0.715	0.703	0.795	0.7655	0.6833	0.558	0.533	0.478	0.5455	0.5205	0.5318	0.726	0.796	0.768	0.696	0.747	0.6894	-0.086	-0.029	-0.048	-0.0241	-0.0687	-0.0383	0.001	0.05	0.031	0.0122	0.0281	-0.0305	0.494
9.25	0.762	0.664	0.628	0.713	0.7425	0.645	0.769	0.889	0.792	0.8755	0.7805	0.7678	0.059	0.049	0.049	-0.0145	-0.0166	-0.0137	0.854	0.697	0.709	0.7885	0.7815	0.669	0.5715	0.551	0.474	0.5613	0.523	0.5428	0.733	0.8	0.793	0.6995	0.763	0.692	-0.086	-0.028	-0.047	-0.0247	-0.0693	-0.039	0.001	0.054	0.031	0.0128	0.0244	-0.0288	0.465
9.5	0.755	0.673	0.623	0.714	0.742	0.6387	0.763	0.887	0.782	0.879	0.7725	0.7732	0.058	0.048	0.048	-0.0148	-0.017	-0.0128	0.86	0.728	0.714	0.81	0.787	0.6876	0.59	0.581	0.508	0.5855	0.5435	0.5679	0.73	0.811	0.799	0.708	0.7645	0.6956	-0.088	-0.027	-0.047	-0.0241	-0.069	-0.038	0.002	0.055	0.027	0.0143	0.0306	-0.0259	0.428
9.75	0.768	0.666	0.633	0.717	0.74	0.637	0.758	0.877	0.792	0.8695	0.775	0.7725	0.058	0.05	0.049	-0.015	-0.017	-0.0124	0.843	0.746	0.731	0.818	0.787	0.6975	0.612	0.584	0.536	0.598	0.578	0.5785	0.757	0.817	0.805	0.711	0.781	0.6914	-0.088	-0.027	-0.046	-0.0243	-0.0687	-0.0375	0.002	0.056	0.029	0.014	0.0273	-0.0238	0.458
10	0.763	0.67	0.624	0.7165	0.7415	0.648	0.743	0.877	0.783	0.876	0.763	0.7648	0.059	0.055	0.049	-0.0153	-0.0175	-0.0118	0.848	0.782	0.744	0.837	0.796	0.7049	0.635	0.616	0.543	0.6255	0.5885	0.5793	0.755	0.813	0.795	0.712	0.775	0.6794	-0.088	-0.024	-0.046	-0.0241	-0.0688	-0.0372	0.002	0.058	0.03	0.0144	0.0276	-0.0211	0.45
10.25	0.751	0.655	0.626	0.703	0.7455	0.6315	0.73	0.854	0.758	0.8655	0.744	0.7426	0.058	0.059	0.048	-0.0151	-0.0167	-0.013	0.853	0.774	0.741	0.8295	0.797	0.6929	0.637	0.635	0.53	0.636	0.5745	0.5718	0.765	0.819	0.787	0.7145	0.776	0.6788	-0.087	-0.028	-0.045	-0.0242	-0.0685	-0.0366	0.002	0.056	0.032	0.0148	0.0315	-0.0197	0.47
10.5	0.724	0.675	0.627	0.6995	0.7425	0.6446	0.716	0.806	0.753	0.8385	0.7345	0.7164	0.057	0.057	0.048	-0.015	-0.0168	-0.0131	0.856	0.768	0.745	0.825	0.8005	0.6943	0.653	0.646	0.534	0.6495	0.587	0.5716	0.771	0.819	0.771	0.718	0.771	0.6739	-0.086	-0.027	-0.044	-0.0231	-0.068	-0.0353	0.004	0.054	0.031	0.0144	0.0369	-0.0198	0.462
10.75	0.752	0.689	0.635	0.7205	0.746	0.648	0.713	0.811	0.718	0.8445	0.7155	0.6947	0.056	0.057	0.049	-0.0149	-0.017	-0.0125	0.833	0.739	0.746	0.811	0.7895	0.6807	0.6415	0.61	0.577	0.6258	0.615	0.595	0.776	0.824	0.804	0.7135	0.79	0.6869	-0.087	-0.028	-0.045	-0.0236	-0.0688	-0.0355	0.005	0.054	0.035	0.0149	0.0361	-0.0185	0.469
11	0.775	0.563	0.638	0.669	0.7425	0.5772	0.7	0.81	0.713	0.848	0.7065	0.6897	0.055	0.054	0.048	-0.0157	-0.0169	-0.0129	0.848	0.741	0.748	0.816	0.798	0.6856	0.654	0.641	0.618	0.6475	0.6325	0.6218	0.733	0.816	0.778	0.6785	0.7555	0.6721	-0.088	-0.027	-0.044	-0.0229	-0.0676	-0.0344	0.004	0.058	0.037	0.0163	0.0384	-0.0155	0.463
11.25	0.758	0.583	0.613	0.6705	0.7335	0.5958	0.72	0.803	0.677	0.8345	0.6985	0.691	0.055	0.054	0.049	-0.0159	-0.0169	-0.0121	0.846	0.733	0.724	0.812	0.785	0.6766	0.679	0.682	0.629	0.6805	0.6425	0.6298	0.741	0.793	0.828	0.67	0.7845	0.6958	-0.089	-0.027	-0.043	-0.0229	-0.0678	-0.0339	0.004	0.054	0.039	0.0134	0.0387	-0.0154	0.457
11.5	0.753	0.589	0.616	0.671	0.7295	0.5934	0.704	0.811	0.72	0.85	0.712	0.6957	0.053	0.056	0.05	-0.0168	-0.017	-0.0123	0.816	0.73	0.728	0.8165	0.772	0.6736	0.6925	0.685	0.625	0.6888	0.6525	0.6336	0.728	0.81	0.82	0.705	0.774	0.6915	-0.089	-0.025	-0.043	-0.0215	-0.0675	-0.0331	0.006	0.055	0.039	0.0145	0.0423	-0.0141	0.483
11.75	0.734	0.591	0.617	0.6625	0.7295	0.5965	0.702	0.806	0.755	0.8385	0.7285	0.6949	0.052	0.056	0.049	-0.0163	-0.0171	-0.0118	0.822	0.716	0.749	0.8085	0.7855	0.6653	0.711	0.708	0.586	0.7095	0.64	0.6101	0.745	0.816	0.833	0.712	0.789	0.6963	-0.088	-0.026	-0.042	-0.0208	-0.0672	-0.0331	0.008	0.057	0.038	0.0141	0.0403	-0.0129	0.451
12	0.688	0.591	0.62	0.6395	0.738	0.5939	0.712	0.824	0.733	0.8425	0.7225	0.6999	0.053	0.056	0.05	-0.017	-0.0178	-0.0123	0.839	0.678	0.739	0.7915	0.789	0.6492	0.7205	0.71	0.654	0.7153	0.6825	0.6474	0.756	0.797	0.834	0.7085	0.795	0.6961	-0.089	-0.024	-0.042	-0.0197	-0.066	-0.0315	0.01	0.057	0.039	0.0165	0.0437	-0.0111	0.426
12.25	0.693	0.625	0.612	0.659	0.733	0.6103	0.706	0.836	0.738	0.857	0.722	0.7059	0.052	0.055	0.049	-0.0171	-0.0182	-0.0117	0.843	0.684	0.741	0.786	0.792	0.6517	0.754	0.757	0.654	0.7555	0.6925	0.6496	0.747	0.778	0.819	0.6995	0.783	0.6888	-0.088	-0.025	-0.043	-0.0191	-0.0663	-0.0327	0.006	0.056	0.039	0.0161	0.0383	-0.0095	0.449
12.5	0.728	0.651	0.607	0.6895	0.731	0.6223	0.719	0.831	0.736	0.8485	0.7275	0.7043	0.052	0.057	0.049	-0.0178	-0.0186	-0.0126	0.846	0.696	0.742	0.7965	0.794	0.6597	0.7655	0.758	0.669	0.7618	0.711	0.6596	0.739	0.764	0.808	0.688	0.7735	0.6833	-0.088	-0.025	-0.042	-0.0185	-0.0657	-0.031	0.008	0.056	0.039	0.0162	0.0423	-0.008	0.466
12.75	0.72	0.673	0.621	0.6965	0.7405	0.6314	0.721	0.833	0.737	0.8455	0.729	0.7058	0.051	0.054	0.049	-0.0177	-0.0195	-0.0119	0.842	0.702	0.753	0.799	0.7975	0.6635	0.7635	0.763	0.656	0.7633	0.7	0.6537	0.732	0.756	0.797	0.6815	0.7645	0.6762	-0.088	-0.026	-0.042	-0.0174	-0.0657	-0.031	0.009	0.055	0.043	0.0151	0.0421	-0.0081	0.459
13	0.703	0.677	0.628	0.69	0.7405	0.6322	0.72	0.826	0.721	0.845	0.7205	0.7007	0.051	0.056	0.049	-0.0179	-0.0198	-0.0124	0.856	0.724	0.751	0.801	0.8035	0.6734	0.76	0.746	0.65	0.753	0.702	0.6499	0.732	0.76	0.786	0.6845	0.759	0.6703	-0.088	-0.026	-0.041	-0.017	-0.0656	-0.0292	0.008	0.057	0.041	0.0158	0.0438	-0.0067	0.457
13.25	0.693	0.675	0.627	0.684	0.7385	0.6287	0.717	0.806	0.71	0.8355	0.7135	0.6904	0.049	0.058	0.051	-0.018	-0.0197	-0.0114	0.849	0.737	0.745	0.805	0.797	0.6776	0.7825	0.792	0.666	0.7873	0.7095	0.6568	0.727	0.763	0.789	0.6875	0.758	0.6708	-0.087	-0.026	-0.041	-0.0173	-0.0656	-0.0293	0.007	0.057	0.041	0.015	0.0435	-0.0053	0.464
13.5	0.688	0.67	0.615	0.679	0.7345	0.6233	0.71	0.798	0.713	0.833	0.7115	0.686	0.049	0.056	0.052	-0.0179	-0.0193	-0.0121	0.849	0.72	0.75	0.79	0.7995	0.6664	0.791	0.796	0.644	0.7935	0.705	0.6417	0.727	0.767	0.789	0.688	0.758	0.6686	-0.087	-0.026	-0.04	-0.0158	-0.0654	-0.0272	0.009	0.057	0.042	0.0161	0.0468	-0.0045	0.44
13.75	0.685	0.671	0.615	0.678	0.7335	0.6214	0.707	0.81	0.719	0.839	0.713	0.6889	0.049	0.058	0.052	-0.0178	-0.0197	-0.0112	0.827	0.709	0.742	0.782	0.7845	0.6596	0.7695	0.758	0.642	0.7638	0.7015	0.6392	0.726	0.767	0.786	0.6885	0.756	0.6662	-0.086	-0.026	-0.04	-0.0165	-0.066	-0.0273	0.009	0.058	0.042	0.0159	0.0465	-0.0028	0.464
14	0.696	0.681	0.612	0.6885	0.7325	0.6276	0.713	0.811	0.72	0.8375	0.7165	0.6893	0.049	0.057	0.053	-0.0172	-0.0197	-0.0115	0.819	0.718	0.74	0.782	0.7795	0.6633	0.781	0.789	0.681	0.785	0.717	0.6609	0.726	0.766	0.784	0.6885	0.755	0.6643	-0.086	-0.026	-0.039	-0.0154	-0.0648	-0.0252	0.01	0.059	0.043	0.0176	0.0461	-0.0019	0.443
14.25	0.7	0.687	0.606	0.6935	0.731	0.6335	0.71	0.805	0.723	0.8335	0.7165	0.686	0.049	0.056	0.054	-0.017	-0.0194	-0.011	0.819	0.726	0.738	0.7845	0.7785	0.6647	0.7835	0.796	0.712	0.7898	0.7315	0.6784	0.73	0.767	0.783	0.689	0.7565	0.6638	-0.086	-0.026	-0.039	-0.0155	-0.0658	-0.0267	0.01	0.058	0.043	0.018	0.0397	-0.0017	0.446
14.5	0.702	0.688	0.607	0.695	0.731	0.6329	0.715	0.807	0.717	0.834	0.716	0.6853	0.05	0.054	0.056	-0.017	-0.019	-0.0115	0.822	0.738	0.733	0.791	0.7775	0.6697	0.7855	0.795	0.715	0.7903	0.7355	0.677	0.727	0.764	0.785	0.687	0.756	0.6628	-0.086	-0.025	-0.038	-0.0145	-0.0646	-0.0252	0.013	0.059	0.04	0.0212	0.0409	0.0002	0.446
14.75	0.706	0.684	0.609	0.695	0.733	0.63	0.712	0.808	0.72	0.832	0.716	0.6835	0.05	0.054	0.057	-0.0168	-0.0193	-0.0105	0.825	0.745	0.731	0.798	0.778	0.6738	0.7865	0.792	0.714	0.7893	0.7375	0.6764	0.727	0.761	0.786	0.6835	0.7565	0.6622	-0.087	-0.025	-0.037	-0.0148	-0.0653	-0.0249	0.012	0.058	0.04	0.022	0.04	0.0005	0.431
15	0.706	0.681	0.605	0.6935	0.7315	0.6279	0.72	0.814	0.714	0.8335	0.717	0.6877	0.05	0.054	0.059	-0.0169	-0.0192	-0.0106	0.82	0.752	0.735	0.8005	0.7775	0.6755	0.785	0.779	0.706	0.782	0.7385	0.6722	0.726	0.765	0.786	0.6855	0.756	0.6597	-0.087	-0.025	-0.036	-0.0137	-0.0647	-0.0244	0.014	0.057	0.042	0.0237	0.0401	0.0018	0.458
15.25	0.705	0.684	0.605	0.6945	0.7325	0.629	0.716	0.812	0.717	0.8315	0.7165	0.6848	0.051	0.053	0.06	-0.0034	-0.0189	-0.0098	0.817	0.748	0.74	0.7985	0.7785	0.6748	0.785	0.772	0.702	0.7785	0.74	0.6704	0.726	0.767	0.782	0.686	0.754	0.6577	-0.088	-0.026	-0.036	-0.0142	-0.0654	-0.0235	0.011	0.056	0.042	0.0238	0.0312	0.0016	0.46
15.5	0.708	0.685	0.6	0.6965	0.7285	0.6292	0.718	0.809	0.716	0.83	0.717	0.6806	0.052	0.052	0.062	-0.0021	-0.0189	-0.0104	0.816	0.752	0.737	0.7995	0.7765	0.6757	0.7865	0.771	0.702	0.7788	0.742	0.67	0.727	0.768	0.775	0.6855	0.751	0.6534	-0.087	-0.025	-0.035	-0.0122	-0.065	-0.0235	0.015	0.055	0.045	0.0252	0.0291	0.0029	0.435
15.75	0.709	0.689	0.594	0.699	0.723	0.6294	0.716	0.81	0.714	0.83	0.715	0.6805	0.052	0.052	0.063	-0.0024	-0.0187	-0.0095	0.812	0.754	0.732	0.7995	0.772	0.6759	0.788	0.768	0.703	0.778	0.7455	0.6707	0.728	0.767	0.777	0.6845	0.7525	0.6525	-0.088	-0.026	-0.035	-0.0126	-0.0649	-0.0241	0.013	0.054	0.043	0.0237	0.0213	0.0037	0.45
16	0.705	0.691	0.583	0.698	0.7185	0.6341	0.718	0.806	0.717	0.827	0.7175	0.6766	0.053	0.052	0.065	-0.0021	-0.0188	-0.0099	0.809	0.761	0.737	0.8035	0.773	0.6776	0.7955	0.776	0.707	0.7858	0.751	0.6711	0.727	0.768	0.774	0.6825	0.7505	0.6501	-0.088	-0.025	-0.034	-0.0111	-0.0646	-0.0227	0.016	0.055	0.048	0.0244	0.0256	0.0044	0.468
16.25	0.706	0.692	0.582	0.699	0.7195	0.6326	0.717	0.813	0.714	0.83	0.7155	0.6787	0.053	0.054	0.066	-0.0022	-0.0186	-0.0095	0.812	0.765	0.737	0.8065	0.7745	0.6789	0.7985	0.773	0.705	0.7858	0.7545	0.6731	0.726	0.768	0.774	0.6825	0.75	0.6496	-0.087	-0.025	-0.034	-0.011	-0.0647	-0.0225	0.015	0.055	0.046	0.0246	0.022	0.0044	0.46
16.5	0.707	0.689	0.57	0.698	0.711	0.6301	0.718	0.812	0.718	0.8285	0.718	0.6829	0.054	0.052	0.065	-0.0015	-0.0184	-0.0099	0.809	0.761	0.736	0.8035	0.7725	0.6762	0.8025	0.772	0.707	0.7873	0.76	0.6743	0.727	0.768	0.773	0.6815	0.75	0.6484	-0.087	-0.025	-0.033	-0.0102	-0.0638	-0.0209	0.015	0.053	0.047	0.0254	0.022	0.0056	0.455
16.75	0.705	0.692	0.566	0.6985	0.7085	0.6247	0.711	0.816	0.717	0.83	0.714	0.6816	0.054	0.055	0.065	-0.0008	-0.0186	-0.0092	0.805	0.766	0.735	0.807	0.77	0.6786	0.8065	0.774	0.708	0.7903	0.7635	0.6763	0.725	0.767	0.772	0.6815	0.7485	0.6464	-0.087	-0.025	-0.032	-0.0099	-0.0641	-0.0204	0.016	0.049	0.047	0.0265	0.0232	0.0059	0.455
17	0.711	0.695	0.568	0.703	0.709	0.6235	0.717	0.812	0.719	0.828	0.718	0.6784	0.054	0.052	0.064	-0.0001	-0.0183	-0.0093	0.806	0.767	0.733	0.8075	0.7695	0.6782	0.807	0.774	0.708	0.7905	0.764	0.6772	0.724	0.765	0.769	0.6785	0.7465	0.6449	-0.086	-0.024	-0.031	-0.0091	-0.0636	-0.0193	0.016	0.049	0.049	0.0291	0.023	0.0064	0.447
17.25	0.704	0.693	0.563	0.6985	0.706	0.6241	0.716	0.808	0.716	0.8265	0.716	0.6749	0.054	0.054	0.063	0.0006	-0.0182	-0.0086	0.805	0.764	0.732	0.804	0.7685	0.6768	0.8125	0.777	0.706	0.7948	0.767	0.6771	0.722	0.768	0.77	0.6805	0.746	0.6436	-0.086	-0.025	-0.031	-0.0089	-0.0642	-0.0212	0.017	0.054	0.049	0.0283	0.0251	0.0076	0.446
17.5	0.704	0.689	0.559	0.6965	0.7045	0.6177	0.717	0.806	0.715	0.825	0.716	0.6706	0.054	0.052	0.062	0.0016	-0.0182	-0.009	0.802	0.759	0.723	0.801	0.7625	0.6739	0.812	0.774	0.705	0.793	0.7675	0.6777	0.722	0.767	0.768	0.679	0.745	0.6424	-0.086	-0.024	-0.031	-0.0081	-0.0627	-0.0191	0.019	0.053	0.053	0.0282	0.0246	0.0075	0.443
17.75	0.701	0.685	0.562	0.693	0.706	0.6161	0.717	0.807	0.715	0.8255	0.716	0.67	0.053	0.051	0.063	0.0017	-0.0183	-0.0083	0.803	0.763	0.721	0.8015	0.762	0.6747	0.8135	0.775	0.705	0.7943	0.7685	0.6799	0.722	0.764	0.766	0.676	0.744	0.6409	-0.086	-0.024	-0.03	-0.0086	-0.0634	-0.0181	0.021	0.051	0.056	0.0301	0.0256	0.0089	0.439
18	0.704	0.691	0.559	0.6975	0.7035	0.6217	0.715	0.807	0.714	0.8255	0.7145	0.671	0.054	0.05	0.063	0.0018	-0.0178	-0.0085	0.8	0.763	0.72	0.8015	0.76	0.6744	0.812	0.772	0.705	0.792	0.7685	0.6806	0.721	0.763	0.766	0.6745	0.7435	0.6391	-0.086	-0.023	-0.029	-0.0076	-0.0627	-0.0162	0.019	0.052	0.055	0.0319	0.0236	0.0092	0.436
18.25	0.701	0.684	0.557	0.6925	0.7015	0.6159	0.714	0.809	0.713	0.826	0.7135	0.6701	0.054	0.05	0.063	0.002	-0.0178	-0.0081	0.798	0.764	0.723	0.8005	0.7605	0.6742	0.814	0.773	0.704	0.7935	0.7695	0.6769	0.719	0.765	0.763	0.675	0.741	0.6389	-0.086	-0.024	-0.029	-0.0082	-0.0631	-0.017	0.018	0.052	0.052	0.0315	0.0242	0.0103	0.435
18.5	0.693	0.692	0.557	0.6925	0.699	0.6171	0.714	0.808	0.715	0.8245	0.7145	0.6699	0.054	0.048	0.064	0.0028	-0.0177	-0.0081	0.795	0.767	0.72	0.802	0.7575	0.6757	0.814	0.773	0.702	0.7935	0.7685	0.6772	0.717	0.762	0.762	0.673	0.7395	0.6381	-0.086	-0.023	-0.028	-0.0071	-0.0625	-0.0177	0.02	0.054	0.054	0.0332	0.023	0.011	0.432
18.75	0.693	0.692	0.557	0.6925	0.7015	0.618	0.716	0.809	0.714	0.8255	0.715	0.6783	0.054	0.049	0.065	0.0031	-0.0178	-0.0075	0.791	0.768	0.719	0.804	0.755	0.6766	0.811	0.771	0.704	0.791	0.7675	0.6778	0.717	0.764	0.761	0.6725	0.739	0.6375	-0.086	-0.023	-0.028	-0.0084	-0.0626	-0.0178	0.021	0.054	0.055	0.0337	0.0224	0.0119	0.43
19	0.691	0.692	0.558	0.6915	0.7005	0.6166	0.717	0.811	0.714	0.8265	0.7155	0.686	0.054	0.048	0.064	0.0038	-0.0171	-0.0079	0.794	0.766	0.717	0.801	0.7555	0.6751	0.808	0.77	0.706	0.789	0.766	0.6759	0.717	0.762	0.761	0.67	0.739	0.638	-0.085	-0.022	-0.027	-0.0067	-0.0622	-0.014	0.022	0.055	0.058	0.0324	0.023	0.0125	0.428
19.25	0.693	0.692	0.561	0.6925	0.7025	0.6202	0.723	0.81	0.718	0.8235	0.7205	0.6907	0.054	0.049	0.065	0.0041	-0.0171	-0.007	0.792	0.761	0.72	0.798	0.756	0.6718	0.805	0.768	0.708	0.7865	0.765	0.6756	0.716	0.764	0.76	0.6695	0.738	0.6372	-0.085	-0.022	-0.027	-0.007	-0.0621	-0.0143	0.021	0.055	0.059	0.0337	0.0233	0.0134	0.429
19.5	0.692	0.686	0.559	0.689	0.7005	0.6165	0.731	0.809	0.713	0.824	0.722	0.6901	0.055	0.046	0.063	0.0047	-0.0171	-0.0071	0.786	0.76	0.711	0.797	0.7485	0.6714	0.8055	0.767	0.711	0.7863	0.7675	0.6766	0.713	0.763	0.758	0.6685	0.7355	0.6372	-0.085	-0.021	-0.025	-0.006	-0.0614	-0.0133	0.022	0.055	0.062	0.0341	0.0237	0.0146	0.427
19.75	0.691	0.681	0.561	0.686	0.702	0.6194	0.738	0.808	0.712	0.8245	0.725	0.6909	0.055	0.047	0.064	0.0051	-0.017	-0.0066	0.786	0.751	0.712	0.79	0.749	0.6665	0.8015	0.764	0.711	0.7828	0.765	0.6742	0.713	0.762	0.757	0.6685	0.735	0.6363	-0.085	-0.022	-0.025	-0.0071	-0.0621	-0.0151	0.022	0.056	0.06	0.034	0.0235	0.015	0.428
20	0.693	0.684	0.558	0.6885	0.699	0.624	0.743	0.806	0.713	0.823	0.728	0.6899	0.055	0.046	0.063	0.0055	-0.0165	-0.0068	0.784	0.75	0.711	0.788	0.7475	0.6639	0.7995	0.763	0.708	0.7813	0.762	0.6693	0.712	0.76	0.758	0.6675	0.735	0.6369	-0.085	-0.021	-0.024	-0.0053	-0.0615	-0.0137	0.024	0.056	0.058	0.034	0.0237	0.016	0.428
20.25	0.689	0.691	0.558	0.69	0.7	0.6271	0.749	0.806	0.715	0.8215	0.732	0.6862	0.056	0.044	0.062	0.0058	-0.0165	-0.0062	0.782	0.751	0.71	0.785	0.746	0.662	0.7995	0.763	0.706	0.7813	0.761	0.6646	0.71	0.758	0.755	0.6655	0.7325	0.6356	-0.085	-0.022	-0.024	-0.0052	-0.062	-0.0132	0.021	0.057	0.057	0.0351	0.0213	0.0169	0.426
20.5	0.69	0.693	0.559	0.6915	0.701	0.63	0.75	0.805	0.717	0.821	0.7335	0.6864	0.055	0.046	0.062	0.0065	-0.0164	-0.0062	0.781	0.751	0.711	0.784	0.746	0.66	0.7985	0.763	0.704	0.7808	0.759	0.6609	0.708	0.762	0.754	0.6665	0.731	0.6349	-0.085	-0.021	-0.023	-0.0051	-0.0608	-0.011	0.025	0.058	0.057	0.0363	0.0244	0.0176	0.425
20.75	0.689	0.694	0.561	0.6915	0.7015	0.6306	0.752	0.804	0.721	0.822	0.7365	0.6863	0.056	0.044	0.063	0.0068	-0.0162	-0.0058	0.78	0.749	0.708	0.784	0.744	0.6569	0.7975	0.763	0.701	0.7803	0.7565	0.6599	0.705	0.761	0.755	0.665	0.73	0.6358	-0.084	-0.021	-0.022	-0.0054	-0.0615	-0.0097	0.024	0.058	0.059	0.0374	0.0237	0.0181	0.424
21	0.691	0.693	0.564	0.692	0.702	0.6344	0.754	0.806	0.724	0.823	0.739	0.6876	0.056	0.045	0.063	0.0072	-0.016	-0.0061	0.774	0.749	0.706	0.7845	0.74	0.6573	0.797	0.764	0.697	0.7805	0.7535	0.6563	0.705	0.762	0.753	0.6645	0.729	0.6348	-0.084	-0.02	-0.022	-0.0043	-0.0605	-0.0096	0.026	0.059	0.061	0.0373	0.023	0.019	0.423
21.25	0.697	0.698	0.566	0.6975	0.703	0.6373	0.755	0.816	0.73	0.8285	0.7425	0.6911	0.056	0.043	0.065	0.0076	-0.0158	-0.0052	0.774	0.747	0.704	0.7825	0.739	0.6567	0.798	0.766	0.694	0.782	0.752	0.653	0.702	0.757	0.752	0.6625	0.727	0.6343	-0.084	-0.02	-0.022	-0.0047	-0.0607	-0.012	0.026	0.059	0.064	0.0379	0.0223	0.0196	0.424
21.5	0.699	0.7	0.571	0.6995	0.7055	0.6405	0.755	0.823	0.728	0.832	0.7415	0.6956	0.056	0.044	0.065	0.0083	-0.0154	-0.0056	0.774	0.746	0.703	0.7815	0.7385	0.6563	0.7965	0.765	0.691	0.7808	0.7495	0.6505	0.701	0.758	0.751	0.6625	0.726	0.6328	-0.084	-0.019	-0.021	-0.0031	-0.0599	-0.0111	0.025	0.062	0.066	0.0373	0.0233	0.0202	0.424
21.75	0.705	0.701	0.57	0.703	0.705	0.6427	0.757	0.823	0.731	0.832	0.744	0.6939	0.055	0.042	0.065	0.0327	-0.0155	-0.0047	0.772	0.743	0.702	0.779	0.737	0.6545	0.7965	0.765	0.687	0.7808	0.7475	0.6489	0.702	0.759	0.75	0.6625	0.726	0.6332	-0.084	-0.02	-0.02	-0.0043	-0.06	-0.0072	0.025	0.063	0.063	0.0386	0.023	0.0215	0.425
22	0.708	0.703	0.576	0.7055	0.707	0.6444	0.779	0.821	0.738	0.8305	0.7585	0.6934	0.07	0.062	0.078	0.033	-0.0148	-0.0048	0.775	0.748	0.705	0.784	0.74	0.6574	0.802	0.77	0.692	0.786	0.753	0.6502	0.7	0.769	0.751	0.6675	0.7255	0.634	-0.058	0.016	0.001	-0.0027	-0.0594	-0.006	0.056	0.092	0.084	0.0392	0.024	0.022	0.426
22.25	0.706	0.707	0.577	0.7065	0.7075	0.6483	0.778	0.819	0.74	0.8325	0.759	0.6919	0.071	0.06	0.077	0.0334	-0.0147	-0.0044	0.774	0.75	0.706	0.784	0.74	0.6575	0.7985	0.767	0.688	0.7828	0.749	0.6479	0.7	0.766	0.75	0.6655	0.725	0.6343	-0.058	0.017	0.002	-0.0037	-0.0597	-0.0061	0.057	0.09	0.083	0.0401	0.0243	0.0228	0.424
22.5	0.709	0.707	0.577	0.708	0.708	0.651	0.775	0.807	0.742	0.8265	0.7585	0.6862	0.073	0.062	0.077	0.0336	-0.0147	-0.0044	0.768	0.752	0.707	0.783	0.7375	0.6583	0.795	0.765	0.687	0.78	0.746	0.6449	0.697	0.764	0.752	0.665	0.7245	0.6343	-0.058	0.018	0.003	-0.0027	-0.0589	-0.0078	0.055	0.09	0.082	0.04	0.0249	0.0236	0.424
22.75	0.707	0.706	0.582	0.7065	0.7115	0.6517	0.769	0.815	0.74	0.8295	0.7545	0.691	0.072	0.062	0.076	0.0341	-0.0145	-0.0037	0.77	0.753	0.709	0.7845	0.7395	0.6597	0.791	0.763	0.685	0.777	0.742	0.6432	0.694	0.762	0.75	0.6625	0.722	0.6334	-0.058	0.018	0.004	-0.0026	-0.0591	-0.0086	0.056	0.089	0.08	0.04	0.026	0.0241	0.422
23	0.715	0.702	0.577	0.7085	0.7075	0.6505	0.762	0.813	0.737	0.8305	0.7495	0.6896	0.074	0.061	0.077	0.0341	-0.0142	-0.004	0.768	0.752	0.711	0.7835	0.7395	0.6589	0.786	0.758	0.681	0.772	0.7375	0.6418	0.695	0.762	0.751	0.662	0.723	0.6346	-0.057	0.019	0.006	-0.0016	-0.0584	-0.0063	0.054	0.088	0.082	0.04	0.0264	0.0248	0.426
23.25	0.713	0.691	0.581	0.702	0.7115	0.6551	0.76	0.813	0.735	0.8315	0.7475	0.69	0.074	0.062	0.077	0.0341	-0.0137	-0.0033	0.768	0.758	0.708	0.786	0.738	0.6559	0.7815	0.756	0.675	0.7688	0.731	0.6422	0.694	0.763	0.748	0.6615	0.721	0.6343	-0.054	0.019	0.009	-0.002	-0.0576	-0.0034	0.055	0.087	0.085	0.0409	0.0275	0.026	0.428
23.5	0.716	0.693	0.583	0.7045	0.7115	0.6452	0.753	0.824	0.733	0.8375	0.743	0.6955	0.072	0.06	0.078	0.0342	-0.0138	-0.0033	0.767	0.758	0.71	0.7865	0.7385	0.6622	0.776	0.753	0.673	0.7645	0.726	0.6372	0.692	0.76	0.745	0.6605	0.7185	0.6309	-0.055	0.019	0.009	-0.0007	-0.0573	-0.0023	0.055	0.088	0.088	0.0409	0.0283	0.0268	0.426
23.75	0.713	0.691	0.581	0.702	0.7115	0.645	0.76	0.813	0.735	0.8315	0.7475	0.6896	0.074	0.062	0.077	0.035	-0.0137	-0.0025	0.768	0.758	0.708	0.786	0.738	0.6619	0.7815	0.756	0.675	0.7688	0.731	0.6388	0.694	0.763	0.748	0.6615	0.721	0.6331	-0.054	0.019	0.009	-0.0013	-0.0576	-0.0039	0.055	0.087	0.085	0.0422	0.0301	0.0269	0.428
24	0.716	0.693	0.583	0.7045	0.7115	0.6561	0.753	0.824	0.733	0.8375	0.743	0.6955	0.072	0.06	0.078	0.036	-0.0132	-0.0029	0.767	0.758	0.71	0.7865	0.7385	0.6559	0.776	0.753	0.673	0.7645	0.726	0.6412	0.692	0.76	0.745	0.6605	0.7185	0.6328	-0.055	0.019	0.009	0.0003	-0.0566	-0.005	0.055	0.088	0.088	0.042	0.0308	0.0277	0.426
[truncated: 89 more columns]

## Sheet: Efs NCTC 12201 aerobic
Time (hr)	All nitrogen	All nitrogen	All nitrogen	All nitrogen	All nitrogen	All nitrogen	All nitrogen	All nitrogen	All nitrogen	No alanine	No alanine	No alanine	No alanine	No alanine	No alanine	No arginine	No arginine	No arginine	No arginine	No arginine	No arginine	No asparagine	No asparagine	No asparagine	No asparagine	No asparagine	No asparagine	No aspartate	No aspartate	No aspartate	No aspartate	No aspartate	No aspartate	No cysteine	No cysteine	No cysteine	No cysteine	No cysteine	No cysteine	No glutamate	No glutamate	No glutamate	No glutamate	No glutamate	No glutamate	No glycine	No glycine	No glycine	No glycine
	Expt 1	Expt 1	Expt 1	Expt 2	Expt 2	Expt 2	Expt 3	Expt 3	Expt 3	Expt 1	Expt 1	Expt 1	Expt 3	Expt 3	Expt 3	Expt 1	Expt 1	Expt 1	Expt 3	Expt 3	Expt 3	Expt 2	Expt 2	Expt 2	Expt 3	Expt 3	Expt 3	Expt 1	Expt 1	Expt 1	Expt 2	Expt 2	Expt 2	Expt 1	Expt 1	Expt 1	Expt 3	Expt 3	Expt 3	Expt 2	Expt 2	Expt 2	Expt 2	Expt 3	Expt 3	Expt 1	Expt 1	Expt 1	Expt 2
0	0.1553	0.153	0.1557	0.17	0.153	0.168	0.1879	0.1686	0.1572	0.1583	0.1557	0.157	0.1922	0.1752	0.1824	0.1563	0.1555	0.1529	0.167	0.168	0.161	0.1655	0.163	0.155	0.164	0.167	0.159	0.1546	0.1544	0.1532	0.2013	0.1855	0.139	0.1545	0.1592	0.1548	0.1683	0.1723	0.1835	0.1454	0.1381	0.1376	0.1396	0.152	0.149	0.1799	0.17395	0.1555	0.1899
0.25	0.1531	0.1497	0.1518	0.166	0.156	0.168	0.1781	0.1707	0.1583	0.1575	0.1556	0.1543	0.1933	0.1758	0.1805	0.1511	0.1529	0.1485	0.166	0.166	0.157	0.165	0.163	0.156	0.165	0.165	0.161	0.1548	0.1514	0.1521	0.2167	0.1631	0.1395	0.151	0.1582	0.1521	0.165	0.1674	0.1739	0.1455	0.1365	0.1377	0.1381	0.151	0.1484	0.18135	0.1727	0.1579	0.1893
0.5	0.1611	0.1581	0.1579	0.17	0.161	0.172	0.1795	0.1766	0.1637	0.1656	0.1596	0.1603	0.2069	0.1787	0.1821	0.1526	0.1552	0.1504	0.166	0.168	0.158	0.1665	0.1645	0.157	0.166	0.167	0.162	0.1649	0.1559	0.1546	0.2174	0.2621	0.1383	0.1538	0.1591	0.1555	0.169	0.1706	0.1758	0.1492	0.138	0.1377	0.1427	0.1535	0.1512	0.186675	0.1772	0.1644	0.1922
0.75	0.1707	0.1671	0.1647	0.173	0.167	0.177	0.1813	0.1827	0.1686	0.1733	0.1698	0.1702	0.2152	0.1866	0.1891	0.1536	0.1565	0.153	0.166	0.167	0.159	0.1695	0.1685	0.163	0.171	0.168	0.169	0.1738	0.165	0.1655	0.2409	0.1921	0.1488	0.162	0.1686	0.1615	0.1756	0.173	0.1754	0.1531	0.1411	0.1432	0.1519	0.1568	0.1543	0.184425	0.17685	0.1599	0.19275
1	0.1777	0.177	0.1759	0.188	0.174	0.188	0.2014	0.1937	0.1787	0.1813	0.1777	0.1787	0.2271	0.1973	0.2034	0.1569	0.1602	0.1566	0.168	0.167	0.16	0.18	0.177	0.168	0.18	0.18	0.174	0.181	0.1785	0.178	0.2348	0.1727	0.1561	0.174	0.1791	0.1738	0.1861	0.1893	0.1882	0.1549	0.146	0.1434	0.1547	0.159	0.1556	0.18735	0.178925	0.16295	0.194925
1.25	0.1888	0.1874	0.1858	0.2	0.182	0.199	0.2154	0.2051	0.188	0.1911	0.1878	0.1886	0.2482	0.2109	0.2177	0.1563	0.1594	0.1549	0.166	0.168	0.162	0.188	0.1835	0.176	0.189	0.187	0.18	0.1883	0.1881	0.1854	0.2295	0.1935	0.163	0.182	0.1866	0.1817	0.1983	0.1992	0.1983	0.1569	0.1464	0.1453	0.1533	0.1609	0.1571	0.190625	0.1819	0.1668	0.198
1.5	0.2061	0.2046	0.2027	0.216	0.194	0.213	0.232	0.2218	0.2013	0.2078	0.2046	0.206	0.2774	0.2303	0.2393	0.1575	0.1601	0.1567	0.166	0.167	0.16	0.197	0.1925	0.1845	0.198	0.196	0.189	0.2033	0.2047	0.2036	0.2079	0.186	0.1721	0.1962	0.2015	0.1962	0.2136	0.2142	0.2096	0.1585	0.1482	0.147	0.1493	0.161	0.1574	0.192275	0.18405	0.16815	0.20055
1.75	0.2315	0.2313	0.2306	0.241	0.215	0.237	0.2604	0.2467	0.2236	0.2312	0.2293	0.2305	0.3145	0.2559	0.2682	0.1581	0.1617	0.1566	0.168	0.167	0.163	0.2115	0.206	0.1965	0.213	0.21	0.202	0.2272	0.2263	0.2262	0.1882	0.1828	0.184	0.2166	0.2224	0.2188	0.2359	0.2368	0.2229	0.1582	0.1489	0.147	0.1494	0.1636	0.1595	0.195975	0.186525	0.17225	0.203525
2	0.2806	0.2899	0.3003	0.287	0.248	0.277	0.3134	0.2897	0.2579	0.2628	0.2631	0.2663	0.3583	0.2901	0.3056	0.1583	0.1629	0.1581	0.169	0.167	0.162	0.2335	0.224	0.2115	0.236	0.231	0.217	0.2573	0.2588	0.2606	0.1962	0.1997	0.2003	0.2463	0.2524	0.2568	0.262	0.2644	0.2458	0.169	0.1476	0.1458	0.1515	0.1644	0.1602	0.197475	0.18825	0.17385	0.20605
2.25	0.4303	0.4315	0.476	0.408	0.34	0.387	0.4403	0.4162	0.367	0.3026	0.3108	0.3552	0.4873	0.3542	0.4458	0.1598	0.1638	0.159	0.167	0.165	0.163	0.279	0.261	0.2415	0.289	0.269	0.253	0.2935	0.3107	0.3404	0.2217	0.2194	0.224	0.302	0.3214	0.3342	0.338	0.3264	0.2823	0.1593	0.1496	0.1476	0.1507	0.1644	0.1606	0.20055	0.1898	0.177	0.2061
2.5	0.5904	0.6311	0.65	0.548	0.51	0.545	0.5758	0.5748	0.5421	0.3813	0.4427	0.541	0.6725	0.4447	0.6797	0.1602	0.1633	0.1579	0.167	0.167	0.162	0.3915	0.3605	0.309	0.4	0.383	0.338	0.3656	0.4159	0.4733	0.3116	0.2889	0.2796	0.4449	0.4859	0.4948	0.4394	0.4781	0.4074	0.1621	0.1516	0.1493	0.1528	0.1658	0.1618	0.2022	0.192325	0.1783	0.208725
2.75	0.6852	0.7818	0.7704	0.673	0.658	0.685	0.7097	0.7027	0.6838	0.5179	0.6288	0.7176	0.7869	0.616	0.8256	0.1605	0.1663	0.1593	0.166	0.166	0.163	0.532	0.503	0.4435	0.546	0.518	0.488	0.513	0.5795	0.5988	0.3429	0.3068	0.3124	0.5757	0.6241	0.6449	0.5553	0.6372	0.5834	0.1592	0.1514	0.1499	0.1518	0.1665	0.1624	0.204075	0.194325	0.1802	0.210975
3	0.8458	0.8745	0.8452	0.786	0.75	0.79	0.8152	0.8345	0.7898	0.6689	0.7532	0.8024	0.8484	0.7648	0.9151	0.1635	0.1664	0.1608	0.165	0.165	0.163	0.6485	0.6275	0.5845	0.666	0.631	0.624	0.6534	0.721	0.7476	0.4557	0.3878	0.3803	0.6599	0.7231	0.7238	0.6576	0.7439	0.7139	0.1604	0.1497	0.1504	0.153	0.1665	0.1632	0.207475	0.196325	0.1835	0.213725
3.25	0.8749	0.9471	0.9989	0.9	0.897	0.924	0.9683	0.9213	0.92	0.8253	0.8881	0.8966	0.9022	0.7696	0.9582	0.1605	0.1639	0.1596	0.166	0.165	0.162	0.7525	0.7385	0.7015	0.767	0.738	0.739	0.8145	0.8733	0.8839	0.5908	0.5927	0.5723	0.788	0.8442	0.8381	0.7742	0.8579	0.8385	0.1609	0.1502	0.1508	0.1531	0.1668	0.1619	0.21075	0.200675	0.186	0.216975
3.5	0.9395	1.0165	1.0314	0.976	0.937	0.984	1.0385	1.0108	0.9775	0.917	0.9358	0.9567	0.9523	0.8695	1.0646	0.1601	0.1642	0.1591	0.166	0.166	0.162	0.868	0.8435	0.7825	0.887	0.849	0.838	0.8596	0.925	0.8964	0.7008	0.6814	0.6663	0.8957	0.9179	0.91	0.8545	0.9024	0.9138	0.1602	0.1499	0.1511	0.1536	0.168	0.1639	0.213925	0.2036	0.1899	0.2206
3.75	1.0866	1.1746	1.0979	1.08	1.073	1.107	1.1395	1.1288	1.0782	1.0399	1.1042	1.0737	1.0849	0.9846	1.125	0.1608	0.163	0.1602	0.167	0.167	0.162	0.951	0.9405	0.9005	0.956	0.946	0.935	0.9345	1.0399	1.0059	0.6927	0.6911	0.7215	0.9858	0.9836	0.9836	0.9299	0.9649	0.9564	0.1592	0.1511	0.1518	0.1538	0.1671	0.1634	0.216725	0.207275	0.19285	0.224275
4	1.1571	1.1917	1.2595	1.098	1.119	1.139	1.1531	1.1525	1.1543	1.0952	1.1785	1.0922	1.1518	1.0311	1.1247	0.1617	0.1649	0.1603	0.165	0.163	0.161	0.9485	0.967	0.961	0.948	0.949	0.985	0.8982	1.0465	1.0245	0.8605	0.8804	0.8683	1.0257	0.9837	1.021	0.9351	1.0174	0.994	0.1613	0.1505	0.1508	0.154	0.1673	0.164	0.221775	0.2131	0.1971	0.2291
4.25	1.2235	1.2663	1.3176	1.149	1.172	1.192	1.1986	1.2137	1.1923	1.1686	1.2123	1.1615	1.2039	1.1376	1.195	0.1601	0.1657	0.1611	0.164	0.164	0.161	1	1.044	1.0455	0.993	1.007	1.081	0.9456	1.1051	1.077	0.9413	0.9644	0.9679	1.0818	1.0352	1.0533	1.0323	1.0886	1.0693	0.1595	0.1513	0.1526	0.1542	0.1691	0.1643	0.228	0.21855	0.2034	0.2345
4.5	1.2952	1.2715	1.3794	1.157	1.222	1.221	1.2161	1.2128	1.2149	1.2334	1.2201	1.2358	1.2153	1.1071	1.1773	0.1602	0.1648	0.1603	0.165	0.164	0.161	1.047	1.0845	1.085	1.049	1.045	1.124	1.0998	1.1451	1.2072	1.002	1.0045	0.9967	1.1313	1.1228	1.171	1.07	1.0916	1.1444	0.16	0.1515	0.1532	0.1549	0.1692	0.1645	0.232975	0.220575	0.20705	0.236925
4.75	1.3525	1.4003	1.4503	1.184	1.292	1.27	1.2004	1.2863	1.2848	1.2593	1.2848	1.362	1.2196	1.1544	1.2701	0.1603	0.1654	0.1609	0.163	0.163	0.161	1.1385	1.135	1.119	1.167	1.11	1.16	1.1785	1.2038	1.2752	1.0209	1.0653	1.0267	1.1565	1.1015	1.2096	1.1426	1.176	1.1885	0.159	0.1514	0.1531	0.1547	0.1691	0.1643	0.237775	0.229375	0.2115	0.246175
5	1.371	1.4346	1.4412	1.234	1.312	1.307	1.279	1.3121	1.2817	1.3697	1.3611	1.3808	1.2842	1.166	1.3136	0.1611	0.1671	0.1621	0.162	0.162	0.16	1.2015	1.206	1.1785	1.207	1.196	1.216	1.2561	1.3327	1.3337	1.0773	1.0586	1.073	1.1948	1.1704	1.281	1.1672	1.2229	1.199	0.1591	0.1511	0.1524	0.1546	0.1691	0.1641	0.245	0.236725	0.21735	0.251525
5.25	1.3515	1.4531	1.4614	1.249	1.321	1.319	1.3067	1.3171	1.3124	1.39	1.4005	1.3224	1.3493	1.2408	1.344	0.1599	0.1667	0.162	0.163	0.163	0.161	1.2625	1.26	1.2305	1.279	1.246	1.274	1.3376	1.3507	1.3671	1.1268	1.1615	1.1519	1.2687	1.2587	1.3355	1.229	1.2863	1.2428	0.1597	0.152	0.1542	0.1559	0.1698	0.1649	0.254875	0.250375	0.22415	0.264175
5.5	1.3873	1.4857	1.5041	1.231	1.345	1.321	1.2725	1.312	1.3188	1.384	1.4344	1.3512	1.2872	1.2674	1.342	0.1615	0.1667	0.1619	0.162	0.163	0.159	1.2555	1.2475	1.235	1.265	1.246	1.249	1.3804	1.3662	1.3897	1.1673	1.1964	1.1546	1.3329	1.3484	1.348	1.2345	1.2778	1.2408	0.1582	0.1515	0.1535	0.1542	0.1691	0.1645	0.312225	0.270925	0.26005	0.276725
5.75	1.43	1.5061	1.5288	1.244	1.374	1.343	1.2875	1.3259	1.3456	1.3788	1.4238	1.3976	1.2838	1.321	1.3406	0.161	0.1666	0.1624	0.161	0.161	0.159	1.29	1.2815	1.261	1.297	1.283	1.28	1.4221	1.3952	1.3985	1.2393	1.2087	1.1631	1.3446	1.3909	1.4177	1.2577	1.3182	1.2924	0.158	0.1524	0.1536	0.1544	0.17	0.1639	0.273625	0.259825	0.2366	0.285425
6	1.382	1.4647	1.4785	1.263	1.391	1.361	1.3292	1.3228	1.3588	1.3931	1.4161	1.4193	1.3306	1.3286	1.3834	0.1594	0.1657	0.1651	0.162	0.162	0.159	1.3115	1.3125	1.3105	1.321	1.302	1.323	1.4138	1.4164	1.3812	1.2323	1.2263	1.2425	1.4261	1.4086	1.4341	1.3168	1.3744	1.305	0.1586	0.1521	0.1537	0.1537	0.1691	0.1647	0.278975	0.272925	0.23735	0.297325
6.25	1.3729	1.4333	1.4467	1.276	1.422	1.384	1.3302	1.3497	1.3776	1.3504	1.4	1.4027	1.3218	1.3192	1.3544	0.1609	0.1657	0.1612	0.16	0.161	0.159	1.336	1.348	1.353	1.341	1.331	1.365	1.3923	1.3543	1.3606	1.2849	1.2825	1.25	1.4135	1.42	1.4558	1.3363	1.383	1.3103	0.1583	0.1519	0.1531	0.1525	0.1693	0.1646	0.304575	0.2878	0.25265	0.31315
6.5	1.3487	1.3999	1.4262	1.285	1.402	1.378	1.3448	1.3534	1.384	1.3233	1.3606	1.3681	1.3484	1.354	1.3464	0.162	0.1664	0.1618	0.159	0.162	0.158	1.331	1.36	1.3635	1.327	1.335	1.385	1.3587	1.3478	1.3813	1.3323	1.3053	1.2688	1.3737	1.3987	1.4269	1.3772	1.4274	1.3132	0.158	0.1529	0.1538	0.154	0.1699	0.1655	0.318425	0.31295	0.25585	0.3776
6.75	1.3008	1.3646	1.3987	1.336	1.492	1.45	1.3797	1.4263	1.4679	1.3062	1.3464	1.353	1.3585	1.3957	1.3986	0.1611	0.166	0.1614	0.161	0.161	0.159	1.3615	1.413	1.4375	1.354	1.369	1.457	1.3264	1.3517	1.3732	1.3213	1.3513	1.3236	1.3536	1.374	1.4015	1.3994	1.4301	1.397	0.1579	0.1536	0.1542	0.1536	0.1694	0.1656	0.3191	0.2974	0.2621	0.33135
7	1.3121	1.3533	1.3958	1.304	1.452	1.413	1.3482	1.3904	1.4218	1.2714	1.3312	1.3153	1.3681	1.3803	1.381	0.1603	0.1656	0.1605	0.16	0.161	0.158	1.365	1.3935	1.4185	1.363	1.367	1.42	1.3014	1.3181	1.3458	1.2894	1.3857	1.3172	1.3402	1.3739	1.3866	1.4134	1.4707	1.371	0.1573	0.1528	0.1538	0.1526	0.1707	0.1653	0.3382	0.3363	0.28615	0.3786
7.25	1.3634	1.4044	1.4122	1.309	1.451	1.416	1.3698	1.379	1.4107	1.3289	1.3477	1.3228	1.3603	1.3475	1.3885	0.1605	0.1648	0.1601	0.159	0.162	0.157	1.3755	1.3935	1.423	1.379	1.372	1.415	1.3478	1.3419	1.3569	1.2982	1.3699	1.3098	1.3622	1.3901	1.3929	1.411	1.4535	1.3859	0.1574	0.1535	0.1541	0.153	0.1699	0.1647	0.32785	0.33135	0.2791	0.3847
7.5	1.3066	1.3666	1.3717	1.302	1.433	1.403	1.3664	1.3675	1.3956	1.3202	1.3401	1.3421	1.3114	1.3714	1.3663	0.1601	0.1656	0.1612	0.159	0.162	0.158	1.386	1.409	1.4325	1.377	1.395	1.423	1.3361	1.3162	1.3549	1.3023	1.3824	1.3191	1.3533	1.3614	1.3804	1.4131	1.4571	1.4073	0.1582	0.154	0.1547	0.1528	0.1691	0.1655	0.339075	0.353775	0.29525	0.387225
7.75	1.3574	1.4046	1.4085	1.321	1.457	1.425	1.3731	1.4014	1.4232	1.368	1.3547	1.3646	1.3378	1.3883	1.405	0.1617	0.1672	0.1614	0.16	0.162	0.158	1.411	1.423	1.4575	1.416	1.406	1.44	1.3492	1.2821	1.3929	1.3149	1.3883	1.3815	1.3778	1.3761	1.4003	1.3961	1.4761	1.4413	0.1574	0.1534	0.1538	0.1525	0.1701	0.1649	0.3724	0.3894	0.32585	0.40495
8	1.3259	1.3952	1.3938	1.298	1.466	1.417	1.3713	1.3537	1.4234	1.3342	1.3544	1.358	1.2938	1.3901	1.3755	0.1608	0.1661	0.1613	0.161	0.163	0.158	1.4235	1.4485	1.4905	1.436	1.411	1.486	1.3569	1.3567	1.3863	1.3054	1.367	1.4249	1.3653	1.3845	1.3917	1.4273	1.4669	1.4748	0.1578	0.1533	0.1542	0.1525	0.1686	0.1652	0.379375	0.379225	0.3347	0.392875
8.25	1.3249	1.3777	1.401	1.235	1.41	1.356	1.3111	1.2818	1.3611	1.3187	1.3414	1.3346	1.2901	1.2953	1.3318	0.1602	0.1655	0.1605	0.16	0.161	0.158	1.3745	1.392	1.4205	1.371	1.378	1.406	1.3184	1.3224	1.3438	1.2432	1.3458	1.3806	1.3566	1.3684	1.3766	1.3692	1.4115	1.3901	0.1578	0.1538	0.1552	0.1526	0.1702	0.1657	0.375875	0.369075	0.3283	0.418925
8.5	1.339	1.4115	1.4066	1.23	1.355	1.326	1.3145	1.2683	1.296	1.3625	1.3732	1.3587	1.341	1.3224	1.3252	0.1594	0.1658	0.1611	0.158	0.165	0.158	1.3625	1.3935	1.427	1.346	1.379	1.408	1.337	1.3487	1.3834	1.2322	1.3155	1.3827	1.3935	1.3866	1.4026	1.3947	1.4178	1.382	0.1574	0.1535	0.1552	0.1529	0.1719	0.1662	0.3707	0.4297	0.32025	0.5025
8.75	1.2995	1.3707	1.3749	1.261	1.426	1.378	1.3165	1.3311	1.3947	1.3473	1.3462	1.3396	1.302	1.3425	1.3712	0.1607	0.1632	0.1618	0.16	0.162	0.158	1.4185	1.4415	1.4945	1.418	1.419	1.464	1.3543	1.3541	1.3904	1.2282	1.3121	1.3839	1.3698	1.3768	1.3962	1.4125	1.4295	1.4343	0.1578	0.1536	0.1545	0.152	0.1695	0.1652	0.3416	0.3757	0.2876	0.4396
9	1.3308	1.4261	1.4189	1.252	1.367	1.344	1.3119	1.3178	1.3193	1.3718	1.3981	1.3913	1.2748	1.3222	1.351	0.1603	0.1653	0.1622	0.16	0.162	0.157	1.373	1.4055	1.4315	1.352	1.394	1.417	1.3792	1.3999	1.4292	1.2396	1.3613	1.4294	1.4113	1.4129	1.4317	1.4116	1.3892	1.4025	0.1577	0.1533	0.1549	0.1529	0.1694	0.1651	0.3822	0.4163	0.3301	0.45255
9.25	1.317	1.4111	1.3967	1.213	1.35	1.315	1.2804	1.2663	1.3116	1.3249	1.3514	1.3598	1.2703	1.2846	1.3428	0.1594	0.165	0.1609	0.159	0.161	0.157	1.3355	1.368	1.3985	1.319	1.352	1.384	1.3558	1.3517	1.3916	1.2378	1.3563	1.4673	1.3938	1.3967	1.4091	1.3753	1.3548	1.3408	0.1581	0.1539	0.1557	0.1537	0.1696	0.1651	0.38715	0.420625	0.33945	0.445325
9.5	1.3251	1.3924	1.3917	1.197	1.321	1.292	1.2713	1.2424	1.2845	1.2303	1.3194	1.3312	1.2795	1.2584	1.3172	0.1593	0.1644	0.16	0.158	0.159	0.155	1.3165	1.349	1.3815	1.305	1.328	1.37	1.3401	1.35	1.3732	1.28	1.364	1.4172	1.3859	1.3897	1.4056	1.3461	1.3648	1.3212	0.1579	0.1543	0.1557	0.1533	0.1691	0.1642	0.4579	0.4718	0.41285	0.47855
9.75	1.3291	1.4036	1.3849	1.233	1.337	1.318	1.3094	1.2795	1.3005	1.2813	1.3386	1.3477	1.3183	1.2149	1.3121	0.1602	0.1653	0.1614	0.161	0.162	0.157	1.3445	1.371	1.4105	1.336	1.353	1.389	1.3489	1.396	1.398	1.2688	1.402	1.4106	1.401	1.3915	1.4369	1.3914	1.3812	1.395	0.1582	0.154	0.1552	0.1535	0.1698	0.1657	0.469575	0.461075	0.42355	0.439125
10	1.3431	1.3967	1.4002	1.261	1.371	1.35	1.3179	1.3297	1.3534	1.3078	1.3259	1.3316	1.3723	1.3228	1.3524	0.1599	0.1645	0.1614	0.159	0.161	0.156	1.365	1.3815	1.409	1.38	1.35	1.413	1.3395	1.3934	1.3879	1.2792	1.4056	1.4382	1.3995	1.4127	1.4331	1.4161	1.4219	1.4296	0.1585	0.1542	0.156	0.1543	0.1702	0.1649	0.46235	0.5044	0.42305	0.5221
10.25	1.3317	1.3835	1.3919	1.208	1.316	1.295	1.2881	1.2483	1.2798	1.2857	1.3	1.3329	1.3076	1.2452	1.2715	0.1618	0.1657	0.1613	0.158	0.159	0.155	1.3015	1.3205	1.3485	1.298	1.305	1.336	1.316	1.383	1.3761	1.2544	1.4182	1.4567	1.398	1.3998	1.4264	1.3537	1.359	1.343	0.1581	0.154	0.1558	0.1541	0.1702	0.1643	0.46315	0.530675	0.4224	0.539275
10.5	1.3558	1.3948	1.425	1.215	1.355	1.318	1.275	1.2772	1.3179	1.3465	1.2938	1.369	1.3166	1.2842	1.2708	0.1618	0.1648	0.161	0.158	0.161	0.157	1.3255	1.352	1.385	1.31	1.341	1.363	1.379	1.4145	1.4291	1.3543	1.4765	1.4647	1.4361	1.4491	1.4683	1.3623	1.372	1.3442	0.1579	0.1542	0.1555	0.1538	0.1717	0.1661	0.4912	0.5654	0.45505	0.5561
10.75	1.3763	1.405	1.43	1.221	1.324	1.306	1.2964	1.2673	1.3107	1.3304	1.3178	1.3714	1.3403	1.2937	1.2929	0.159	0.1642	0.1604	0.158	0.16	0.156	1.3185	1.338	1.3675	1.312	1.325	1.351	1.4119	1.4315	1.4352	1.307	1.4246	1.4535	1.438	1.4467	1.4578	1.3909	1.3783	1.362	0.1577	0.1543	0.1553	0.1542	0.1709	0.165	0.499075	0.56865	0.46755	0.5509
11	1.3372	1.3808	1.4085	1.211	1.318	1.297	1.2874	1.2547	1.3074	1.3039	1.2951	1.3417	1.3543	1.3087	1.2773	0.1595	0.1643	0.1616	0.158	0.16	0.157	1.314	1.3405	1.3755	1.306	1.322	1.359	1.3819	1.415	1.4201	1.3574	1.4346	1.4721	1.4205	1.4337	1.4626	1.3885	1.3738	1.356	0.1579	0.1546	0.1562	0.1542	0.1706	0.1651	0.4891	0.51465	0.4476	0.5445
11.25	1.3473	1.3931	1.42	1.256	1.41	1.368	1.3532	1.2853	1.3739	1.3109	1.2763	1.3653	1.3624	1.3199	1.3595	0.1589	0.1644	0.1606	0.16	0.161	0.157	1.3525	1.3935	1.452	1.349	1.356	1.431	1.4055	1.4464	1.4399	1.4133	1.4282	1.4732	1.4296	1.4434	1.4751	1.4382	1.4537	1.4435	0.1577	0.1544	0.1558	0.154	0.1699	0.1652	0.55035	0.571275	0.51075	0.568625
11.5	1.3274	1.3905	1.4199	1.272	1.383	1.362	1.3525	1.3195	1.3519	1.3073	1.2922	1.345	1.3954	1.3507	1.372	0.1597	0.1654	0.1615	0.157	0.159	0.155	1.344	1.37	1.4185	1.354	1.334	1.406	1.3869	1.3877	1.417	1.4382	1.4396	1.4848	1.4055	1.4258	1.4529	1.4537	1.4496	1.4201	0.1582	0.1548	0.1563	0.1547	0.1699	0.1649	0.617075	0.632075	0.58095	0.609575
11.75	1.3793	1.4372	1.465	1.251	1.351	1.335	1.3381	1.2888	1.337	1.3137	1.3211	1.3555	1.3771	1.3316	1.3602	0.1611	0.1631	0.1605	0.157	0.16	0.155	1.3335	1.3605	1.386	1.322	1.345	1.376	1.3201	1.4003	1.422	1.4691	1.4734	1.507	1.4225	1.4355	1.4649	1.3796	1.424	1.3943	0.157	0.156	0.1581	0.1572	0.1696	0.1647	0.58085	0.574075	0.5459	0.615625
12	1.3307	1.3822	1.4234	1.233	1.287	1.293	1.3237	1.2655	1.2784	1.3387	1.3355	1.3538	1.3811	1.3223	1.3418	0.1587	0.1644	0.1607	0.156	0.157	0.154	1.3125	1.325	1.321	1.307	1.318	1.332	1.35	1.4174	1.4306	1.4488	1.4338	1.4929	1.4163	1.4295	1.4725	1.3154	1.3885	1.3828	0.1574	0.1549	0.1558	0.1545	0.1702	0.1643	0.593675	0.643625	0.57535	0.667675
12.25	1.3737	1.4229	1.4516	1.268	1.357	1.347	1.3606	1.3029	1.3252	1.3262	1.3418	1.375	1.4005	1.3143	1.3593	0.1596	0.1641	0.1613	0.157	0.159	0.156	1.3635	1.383	1.4185	1.356	1.371	1.395	1.3486	1.4133	1.4206	1.4835	1.4516	1.5065	1.4281	1.4344	1.4667	1.3748	1.4531	1.4189	0.1564	0.1548	0.1567	0.1556	0.1705	0.1644	0.618425	0.623025	0.59075	0.659625
12.5	1.3649	1.4112	1.442	1.265	1.35	1.342	1.35	1.3075	1.3229	1.342	1.3296	1.3524	1.3926	1.291	1.3693	0.1595	0.1638	0.1612	0.157	0.16	0.155	1.3625	1.359	1.3955	1.36	1.365	1.353	1.3625	1.4009	1.4102	1.48	1.4532	1.4922	1.4204	1.4269	1.4585	1.4167	1.4119	1.3917	0.157	0.1545	0.1562	0.1545	0.1703	0.1647	0.603325	0.656125	0.579	0.692425
12.75	1.4156	1.4617	1.4892	1.243	1.341	1.326	1.3003	1.3096	1.3092	1.3496	1.3537	1.3757	1.409	1.3844	1.3616	0.1592	0.1648	0.1612	0.157	0.159	0.156	1.3465	1.3505	1.392	1.354	1.339	1.362	1.3707	1.4029	1.4053	1.4731	1.4388	1.5032	1.4256	1.4372	1.4705	1.41	1.4615	1.4429	0.1561	0.1543	0.156	0.1544	0.1702	0.1654	0.620925	0.654025	0.59795	0.710725
13	1.4152	1.4577	1.4882	1.239	1.409	1.358	1.2423	1.3592	1.3668	1.3876	1.3866	1.3887	1.4247	1.3549	1.3637	0.1622	0.1636	0.1603	0.156	0.158	0.155	1.372	1.4015	1.459	1.382	1.362	1.441	1.4193	1.4414	1.4216	1.4611	1.4358	1.4696	1.4484	1.4627	1.4799	1.3453	1.4635	1.4702	0.1562	0.1552	0.1564	0.1549	0.1699	0.1646	0.651375	0.67915	0.6288	0.7406
13.25	1.3971	1.442	1.4709	1.254	1.379	1.351	1.2909	1.3428	1.3753	1.3494	1.3702	1.368	1.432	1.383	1.3203	0.1608	0.1642	0.1607	0.156	0.159	0.155	1.346	1.364	1.433	1.384	1.308	1.42	1.4034	1.4112	1.4089	1.4909	1.4846	1.5152	1.431	1.4451	1.4627	1.39	1.4591	1.4687	0.1542	0.1538	0.1553	0.1531	0.1698	0.1647	0.639225	0.6865	0.6127	0.7387
13.5	1.3863	1.4337	1.457	1.261	1.341	1.335	1.3266	1.3225	1.3057	1.3496	1.3588	1.3715	1.4183	1.3522	1.3217	0.1616	0.1641	0.161	0.156	0.159	0.155	1.3365	1.366	1.383	1.323	1.35	1.382	1.3884	1.4189	1.4171	1.4892	1.4627	1.524	1.4389	1.4476	1.4726	1.349	1.4217	1.407	0.1556	0.1547	0.1566	0.1552	0.1732	0.166	0.66775	0.6606	0.64345	0.7254
13.75	1.3719	1.4217	1.455	1.261	1.314	1.322	1.3655	1.2836	1.3202	1.3442	1.3501	1.3706	1.4183	1.3402	1.3511	0.1604	0.1639	0.1611	0.157	0.159	0.156	1.347	1.3635	1.402	1.362	1.332	1.395	1.3761	1.4011	1.4056	1.5126	1.4832	1.5254	1.4218	1.4307	1.4573	1.3158	1.4052	1.405	0.1543	0.1563	0.1561	0.1549	0.1703	0.1652	0.686025	0.680525	0.66105	0.714475
14	1.4241	1.4786	1.4967	1.255	1.353	1.338	1.2996	1.3364	1.3365	1.3425	1.3717	1.396	1.4197	1.3804	1.3385	0.1609	0.1632	0.1609	0.155	0.158	0.155	1.3625	1.381	1.4095	1.366	1.359	1.403	1.4007	1.4164	1.4323	1.4894	1.4546	1.5137	1.4491	1.4564	1.4855	1.3547	1.4637	1.4269	0.1543	0.1552	0.1563	0.1544	0.1716	0.1645	0.693525	0.70265	0.6558	0.74165
14.25	1.4381	1.5006	1.5121	1.282	1.374	1.363	1.3429	1.349	1.3417	1.4042	1.3962	1.4217	1.4203	1.3612	1.3149	0.1597	0.1629	0.1603	0.156	0.159	0.155	1.3825	1.3795	1.4245	1.403	1.362	1.397	1.4339	1.4465	1.4528	1.5235	1.4791	1.5239	1.4663	1.464	1.4898	1.3672	1.457	1.4025	0.1539	0.1551	0.1558	0.1553	0.1716	0.1653	0.71015	0.71245	0.68015	0.7648
14.5	1.4239	1.4762	1.4852	1.298	1.389	1.379	1.3627	1.3633	1.3708	1.3686	1.3843	1.4059	1.4061	1.3891	1.3579	0.1571	0.1632	0.1603	0.156	0.158	0.155	1.373	1.382	1.4315	1.394	1.352	1.412	1.3975	1.4319	1.4247	1.4463	1.4541	1.5204	1.4475	1.4526	1.4712	1.3983	1.4333	1.3858	0.1521	0.1538	0.1553	0.1539	0.1726	0.1655	0.69425	0.7039	0.66025	0.77965
14.75	1.432	1.4651	1.4696	1.269	1.361	1.35	1.3425	1.3223	1.3317	1.3863	1.3951	1.4189	1.3938	1.3756	1.3378	0.1573	0.1628	0.1603	0.156	0.156	0.154	1.3575	1.3635	1.4	1.362	1.353	1.374	1.4001	1.4356	1.4481	1.4238	1.4372	1.4703	1.4573	1.4642	1.4725	1.3884	1.3637	1.3094	0.1541	0.1542	0.1562	0.155	0.1738	0.1653	0.715725	0.761875	0.6735	0.798875
15	1.4267	1.4722	1.4785	1.297	1.412	1.39	1.3761	1.3483	1.3833	1.36	1.3831	1.4167	1.4364	1.3925	1.3731	0.1577	0.1644	0.1611	0.156	0.159	0.155	1.39	1.4225	1.4795	1.399	1.381	1.464	1.424	1.4183	1.4324	1.4662	1.462	1.4941	1.446	1.4478	1.4639	1.4072	1.3615	1.333	0.1541	0.1552	0.1574	0.1544	0.1731	0.1652	0.731075	0.7826	0.6933	0.8246
15.25	1.4343	1.4852	1.4823	1.309	1.403	1.391	1.3843	1.3636	1.381	1.3669	1.3743	1.4132	1.4421	1.3836	1.4017	0.1585	0.1639	0.1616	0.158	0.159	0.156	1.3725	1.386	1.4395	1.388	1.357	1.415	1.4157	1.4141	1.4308	1.4916	1.5145	1.5122	1.4339	1.4503	1.4641	1.4212	1.3961	1.4614	0.1531	0.1546	0.1565	0.155	0.1712	0.1655	0.768375	0.7892	0.71715	0.78755
15.5	1.4164	1.4715	1.456	1.305	1.38	1.378	1.3811	1.3592	1.3776	1.3689	1.3803	1.4116	1.4346	1.3523	1.3695	0.1574	0.163	0.161	0.154	0.158	0.154	1.376	1.3985	1.4255	1.373	1.379	1.418	1.4165	1.4179	1.4292	1.4582	1.4932	1.5215	1.4334	1.4486	1.4693	1.3364	1.3666	1.489	0.1505	0.1545	0.1557	0.1539	0.1707	0.1647	0.798675	0.81625	0.75405	0.8191
15.75	1.4376	1.491	1.4608	1.283	1.324	1.338	1.3649	1.3288	1.3113	1.338	1.3682	1.3916	1.4363	1.3695	1.368	0.1596	0.1632	0.16	0.155	0.156	0.153	1.3375	1.334	1.354	1.337	1.338	1.33	1.3767	1.3773	1.3954	1.4648	1.4766	1.5097	1.424	1.4323	1.4489	1.2661	1.3552	1.4435	0.1526	0.1544	0.1562	0.1549	0.1761	0.1683	0.796175	0.791675	0.7479	0.827775
16	1.4511	1.5152	1.4632	1.281	1.382	1.366	1.379	1.3108	1.3511	1.412	1.4103	1.424	1.4468	1.3889	1.3419	0.1573	0.1632	0.1605	0.156	0.158	0.154	1.344	1.3555	1.4075	1.361	1.327	1.384	1.4036	1.4267	1.428	1.4628	1.4697	1.4849	1.4499	1.4597	1.4745	1.297	1.3367	1.3912	0.1523	0.1541	0.156	0.1547	0.1739	0.1664	0.78465	0.81225	0.74575	0.8518
16.25	1.4233	1.4833	1.4731	1.262	1.363	1.347	1.361	1.2896	1.3464	1.3559	1.3681	1.3939	1.4367	1.3738	1.3452	0.1573	0.1634	0.1618	0.156	0.158	0.154	1.353	1.3625	1.403	1.361	1.345	1.38	1.3768	1.3995	1.4079	1.4608	1.4656	1.4892	1.4382	1.4424	1.4657	1.2488	1.3246	1.3548	0.152	0.1546	0.1565	0.1551	0.1731	0.165	0.7808	0.7908	0.74625	0.83435
16.5	1.4212	1.4706	1.4529	1.288	1.38	1.369	1.3536	1.352	1.3504	1.3727	1.3706	1.3927	1.4054	1.3844	1.3204	0.158	0.1634	0.1606	0.155	0.158	0.154	1.3685	1.4005	1.4285	1.351	1.386	1.415	1.3583	1.3987	1.406	1.452	1.4541	1.4786	1.4287	1.4405	1.4616	1.2941	1.3483	1.3871	0.1522	0.1565	0.1568	0.1553	0.1726	0.1668	0.8431	0.817025	0.7966	0.861375
16.75	1.4299	1.4951	1.4854	1.274	1.348	1.345	1.3483	1.3268	1.3297	1.361	1.3803	1.4053	1.4021	1.3777	1.3107	0.1576	0.1626	0.1603	0.156	0.158	0.154	1.3445	1.3525	1.3715	1.34	1.349	1.356	1.355	1.4173	1.4178	1.4116	1.406	1.4445	1.4494	1.4515	1.4708	1.3274	1.3165	1.3371	0.152	0.1543	0.1561	0.1553	0.1729	0.1649	0.830675	0.8011	0.7845	0.8651
17	1.4208	1.5005	1.4575	1.285	1.381	1.368	1.3659	1.3318	1.3601	1.3799	1.3958	1.4085	1.4114	1.3971	1.3573	0.1578	0.1626	0.1607	0.157	0.16	0.155	1.371	1.379	1.395	1.361	1.381	1.377	1.3621	1.4238	1.4225	1.4191	1.4286	1.4615	1.4504	1.4467	1.4719	1.386	1.3511	1.2822	0.1516	0.1549	0.1566	0.1555	0.1722	0.1663	0.827325	0.82085	0.78185	0.84445
17.25	1.4125	1.4773	1.4597	1.288	1.366	1.362	1.3743	1.3302	1.3395	1.3657	1.3878	1.3984	1.4172	1.3987	1.3594	0.1605	0.1639	0.1611	0.158	0.16	0.156	1.3725	1.3835	1.4025	1.371	1.374	1.393	1.4001	1.4052	1.4126	1.4362	1.4275	1.4811	1.4411	1.4309	1.4494	1.393	1.3896	1.2669	0.152	0.155	0.1571	0.1556	0.1737	0.1676	0.85805	0.828375	0.8127	0.851875
17.5	1.4345	1.5054	1.491	1.304	1.379	1.377	1.3653	1.3734	1.3475	1.39	1.3967	1.4112	1.4368	1.4014	1.2693	0.1575	0.1639	0.1612	0.155	0.158	0.154	1.373	1.3815	1.427	1.392	1.354	1.409	1.4156	1.4215	1.4239	1.4587	1.4623	1.4975	1.4434	1.4501	1.4745	1.3627	1.4215	1.2912	0.1514	0.1544	0.1564	0.1553	0.1763	0.1649	0.83765	0.8566	0.7791	0.91715
17.75	1.4192	1.4967	1.4847	1.286	1.377	1.366	1.3564	1.3442	1.3552	1.3875	1.3793	1.3984	1.4379	1.4084	1.299	0.1611	0.1616	0.1602	0.156	0.158	0.154	1.3615	1.371	1.403	1.376	1.347	1.395	1.3899	1.4039	1.4159	1.4658	1.4817	1.5097	1.4592	1.4605	1.4907	1.3623	1.4123	1.2837	0.1521	0.1577	0.1568	0.1559	0.1766	0.1669	0.869475	0.861875	0.81715	0.901975
18	1.4148	1.4957	1.4907	1.312	1.446	1.415	1.3742	1.3817	1.4158	1.3727	1.3861	1.3986	1.4419	1.4363	1.3598	0.1592	0.1637	0.1608	0.157	0.159	0.155	1.3775	1.41	1.4545	1.387	1.368	1.452	1.4001	1.3995	1.4051	1.4631	1.4695	1.5322	1.4332	1.4327	1.4555	1.461	1.4423	1.3596	0.1518	0.1553	0.157	0.1559	0.172	0.1643	0.88355	0.8626	0.8457	0.89175
18.25	1.3875	1.4736	1.4659	1.29	1.343	1.351	1.366	1.3429	1.3455	1.3334	1.3717	1.3841	1.4227	1.4114	1.3659	0.1583	0.1618	0.1599	0.157	0.157	0.154	1.341	1.322	1.3545	1.34	1.342	1.302	1.3742	1.3814	1.395	1.4754	1.485	1.5161	1.4309	1.4319	1.4555	1.4097	1.3654	1.3562	0.1517	0.155	0.1582	0.1562	0.1749	0.1658	0.87765	0.874475	0.8374	0.893025
18.5	1.3933	1.4643	1.4375	1.287	1.367	1.362	1.3553	1.3479	1.3403	1.3131	1.378	1.379	1.4399	1.4072	1.3601	0.1608	0.1637	0.1611	0.155	0.158	0.154	1.356	1.3785	1.407	1.346	1.366	1.391	1.3704	1.3828	1.3962	1.4313	1.4391	1.4838	1.4437	1.4281	1.4544	1.384	1.4357	1.3599	0.1518	0.1554	0.1599	0.1571	0.1754	0.1663	0.9013	0.88425	0.8657	0.91185
18.75	1.3991	1.4754	1.4463	1.278	1.353	1.35	1.3558	1.328	1.3232	1.3516	1.3914	1.3918	1.4376	1.3866	1.3563	0.1578	0.1633	0.1606	0.155	0.158	0.154	1.341	1.347	1.364	1.335	1.347	1.347	1.399	1.3989	1.4051	1.3974	1.4386	1.4668	1.4433	1.4356	1.4571	1.3787	1.4318	1.3453	0.1515	0.1555	0.1568	0.1555	0.1767	0.1664	0.91885	0.9037	0.88775	0.92465
19	1.4193	1.4774	1.4475	1.31	1.416	1.398	1.3857	1.3645	1.4027	1.3458	1.4005	1.3931	1.4418	1.4105	1.3954	0.1574	0.1635	0.1602	0.157	0.159	0.155	1.3675	1.4015	1.4465	1.352	1.383	1.42	1.4081	1.4115	1.4119	1.4265	1.434	1.4674	1.4566	1.4447	1.4705	1.4773	1.4607	1.4039	0.1499	0.1553	0.1564	0.1552	0.173	0.1653	0.911925	0.90315	0.8918	0.93335
19.25	1.3781	1.4381	1.4277	1.27	1.319	1.329	1.3559	1.3121	1.3276	1.2786	1.375	1.3831	1.4079	1.3723	1.3421	0.1593	0.1633	0.1604	0.155	0.158	0.154	1.3235	1.339	1.3605	1.322	1.325	1.353	1.4043	1.3934	1.4005	1.4542	1.4696	1.5212	1.4376	1.4216	1.4501	1.4118	1.42	1.3896	0.1522	0.1555	0.1573	0.1558	0.1756	0.1653	0.978	0.915025	0.96135	0.944725
19.5	1.3872	1.5028	1.4694	1.29	1.374	1.367	1.3569	1.352	1.363	1.3482	1.4048	1.3909	1.4155	1.398	1.345	0.1572	0.1634	0.1601	0.154	0.157	0.154	1.356	1.392	1.4185	1.337	1.375	1.409	1.4095	1.4001	1.4044	1.403	1.4429	1.4391	1.4364	1.4212	1.4415	1.4179	1.4534	1.3708	0.152	0.1552	0.1569	0.1563	0.1747	0.1646	0.9654	0.922025	0.9269	0.963175
19.75	1.4128	1.456	1.456	1.268	1.321	1.329	1.3322	1.3307	1.2534	1.3202	1.3966	1.3984	1.3078	1.3456	1.1606	0.1567	0.1626	0.1598	0.154	0.161	0.155	1.327	1.3465	1.3675	1.318	1.336	1.357	1.4175	1.4046	1.4054	1.4222	1.4526	1.4772	1.4386	1.4264	1.451	1.2729	1.3579	1.3577	0.152	0.1553	0.1571	0.1564	0.1862	0.1672	0.979725	0.9323	0.9212	0.9938
20	1.3889	1.4258	1.4485	1.286	1.369	1.362	1.3436	1.3572	1.3593	1.3273	1.3717	1.3797	1.4317	1.4214	1.3213	0.1585	0.1621	0.1593	0.154	0.157	0.154	1.351	1.3635	1.413	1.37	1.332	1.395	1.389	1.3801	1.3951	1.4374	1.4418	1.4896	1.429	1.4223	1.449	1.4171	1.428	1.2967	0.1535	0.1562	0.1577	0.1558	0.1762	0.1655	0.97445	0.92365	0.92325	0.97415
20.25	1.4036	1.4637	1.4676	1.273	1.358	1.35	1.3597	1.3144	1.3339	1.3886	1.4029	1.4046	1.434	1.407	1.3245	0.1583	0.164	0.1611	0.155	0.158	0.154	1.3385	1.3555	1.3945	1.337	1.34	1.371	1.4357	1.4148	1.4155	1.4241	1.4333	1.4707	1.4526	1.4317	1.4573	1.439	1.4341	1.2636	0.1523	0.1555	0.1573	0.1563	0.1783	0.1645	1.01105	0.89355	0.9683	0.93715
20.5	1.413	1.467	1.4719	1.285	1.359	1.357	1.377	1.3214	1.338	1.3568	1.4043	1.4092	1.4338	1.4057	1.3317	0.1575	0.1636	0.1607	0.155	0.157	0.154	1.3475	1.359	1.396	1.346	1.349	1.369	1.4086	1.3979	1.4167	1.4098	1.4543	1.4547	1.4498	1.4239	1.44	1.4003	1.4244	1.3059	0.1527	0.1562	0.1578	0.1565	0.1772	0.1644	1.00877	0.900925	0.9582	0.933975
20.75	1.4163	1.4736	1.4838	1.282	1.33	1.34	1.3708	1.3205	1.3285	1.3506	1.4061	1.4044	1.4118	1.3861	1.3224	0.16	0.1644	0.1609	0.154	0.157	0.154	1.328	1.3225	1.377	1.349	1.307	1.338	1.4044	1.4016	1.4147	1.4122	1.414	1.4398	1.455	1.4213	1.4501	1.4151	1.4418	1.3658	0.1535	0.156	0.1578	0.1553	0.1746	0.1651	0.9806	0.9126	0.9397	0.9432
21	1.3584	1.4089	1.4286	1.327	1.415	1.407	1.4175	1.3702	1.4136	1.3258	1.3558	1.3676	1.393	1.2866	1.3474	0.1574	0.1636	0.1605	0.156	0.158	0.154	1.369	1.408	1.4705	1.386	1.352	1.464	1.3576	1.3697	1.3793	1.3884	1.4348	1.3808	1.4209	1.4026	1.4232	1.4599	1.5375	1.4448	0.1519	0.1561	0.1572	0.1564	0.1721	0.1644	0.979275	0.90035	0.9403	0.93765
21.25	1.3908	1.4715	1.4687	1.304	1.369	1.372	1.4063	1.3315	1.3819	1.3979	1.4057	1.4136	1.3733	1.2092	1.3081	0.1597	0.1621	0.1635	0.156	0.158	0.155	1.323	1.3305	1.399	1.347	1.299	1.362	1.4204	1.4127	1.4161	1.4514	1.4763	1.4534	1.4411	1.4224	1.4526	1.4286	1.4999	1.4157	0.1522	0.1559	0.1585	0.1562	0.1732	0.1659	0.9943	0.8965	0.9536	0.91625
21.5	1.3981	1.4437	1.4279	1.303	1.359	1.366	1.3895	1.3462	1.3326	1.3361	1.3653	1.3742	1.3901	1.2416	1.3098	0.1591	0.1638	0.1616	0.155	0.158	0.155	1.3365	1.375	1.439	1.346	1.327	1.423	1.3621	1.3641	1.3824	1.4207	1.4048	1.3944	1.4135	1.3958	1.4218	1.4093	1.412	1.4145	0.1537	0.1559	0.1572	0.1552	0.1773	0.1632	0.9744	0.9129	0.9366	0.9606
21.75	1.3613	1.415	1.3967	1.339	1.522	1.467	1.4131	1.3996	1.5074	1.342	1.3555	1.3736	1.3866	1.2295	1.3043	0.1571	0.1633	0.1602	0.154	0.158	0.154	1.438	1.476	1.53	1.453	1.423	1.529	1.3712	1.3751	1.3891	1.3635	1.4161	1.3616	1.4125	1.4014	1.4288	1.4835	1.4752	1.4571	0.1507	0.1554	0.1577	0.156	0.1746	0.1624	0.967675	0.8918	0.92715	0.95135
22	1.3869	1.4352	1.4522	1.286	1.341	1.349	1.3746	1.3269	1.3285	1.3715	1.3817	1.3989	1.3605	1.1729	1.2565	0.1571	0.1632	0.1601	0.154	0.158	0.154	1.3345	1.377	1.4245	1.321	1.348	1.406	1.4065	1.3812	1.3949	1.3508	1.458	1.3804	1.4236	1.4094	1.4298	1.4261	1.4598	1.4094	0.1511	0.1559	0.157	0.1563	0.1861	0.1647	1.02658	0.91355	0.9909	0.94915
22.25	1.3783	1.4333	1.4415	1.289	1.309	1.334	1.3839	1.3239	1.3532	1.3754	1.368	1.3859	1.3045	1.1644	1.2019	0.1592	0.1644	0.1601	0.155	0.158	0.154	1.321	1.316	1.3605	1.31	1.332	1.3	1.3827	1.3717	1.3825	1.4268	1.4651	1.4553	1.4227	1.3948	1.4175	1.3608	1.4542	1.4193	0.153	0.1562	0.1579	0.1566	0.1739	0.1642	1.01172	0.92505	0.97445	0.92505
22.5	1.3748	1.463	1.4576	1.296	1.333	1.35	1.3814	1.3401	1.3256	1.3157	1.3678	1.3958	1.2892	1.2822	1.2128	0.1579	0.1639	0.1616	0.154	0.157	0.154	1.3285	1.327	1.3855	1.32	1.337	1.317	1.3815	1.379	1.3974	1.4092	1.4373	1.4607	1.4354	1.4093	1.4299	1.4086	1.4764	1.4328	0.1692	0.156	0.1578	0.1568	0.1753	0.1652	1.01535	0.966475	0.9786	0.934925
22.75	1.3958	1.4653	1.4781	1.295	1.342	1.353	1.382	1.3369	1.3281	1.3139	1.3871	1.3973	1.2455	1.348	1.2611	0.1594	0.1648	0.1614	0.154	0.158	0.154	1.3215	1.331	1.385	1.316	1.327	1.335	1.4003	1.3826	1.3948	1.3325	1.4316	1.4066	1.4476	1.4101	1.4191	1.3638	1.49	1.4222	0.1533	0.1566	0.1584	0.157	0.1744	0.164	0.96735	0.954425	0.92425	0.964325
23	1.3665	1.4305	1.4355	1.302	1.337	1.355	1.4246	1.3102	1.3593	1.3599	1.372	1.382	1.0944	1.2833	1.3164	0.1575	0.1638	0.1606	0.156	0.158	0.155	1.31	1.2735	1.3185	1.305	1.315	1.232	1.3992	1.3813	1.388	1.4251	1.4497	1.4186	1.426	1.3958	1.4188	1.3253	1.5072	1.3616	0.1542	0.1562	0.1586	0.1562	0.1729	0.1647	0.991875	0.940575	0.94965	0.920975
23.25	1.3458	1.3984	1.4212	1.334	1.499	1.452	1.4136	1.3873	1.4751	1.3183	1.3495	1.3623	1.0803	1.2496	1.3578	0.1572	0.1634	0.1598	0.156	0.158	0.155	1.4225	1.476	1.518	1.403	1.442	1.51	1.3522	1.3501	1.3609	1.3224	1.3506	1.3618	1.4016	1.3809	1.3959	1.3996	1.5048	1.4619	0.1576	0.1563	0.1578	0.157	0.1838	0.1633	1.02422	0.969125	0.9856	0.963025
23.5	1.4148	1.4726	1.4593	1.279	1.3	1.324	1.3972	1.2883	1.2915	1.3646	1.3812	1.3805	1.1236	1.2046	1.3311	0.1658	0.1637	0.1601	0.155	0.16	0.155	1.3235	1.3555	1.4035	1.314	1.333	1.378	1.3682	1.3737	1.3796	1.4542	1.4657	1.4033	1.4095	1.3938	1.4067	1.2909	1.4647	1.4177	0.1533	0.1558	0.1579	0.1572	0.174	0.1659	0.9931	0.9657	0.9584	0.98015
23.75	1.4244	1.458	1.4735	1.277	1.34	1.343	1.3735	1.3079	1.2482	1.3692	1.407	1.4004	1.0972	1.2702	1.3684	0.1572	0.1633	0.1604	0.154	0.158	0.154	1.3385	1.3575	1.422	1.347	1.33	1.385	1.4136	1.3874	1.3935	1.4751	1.4669	1.4507	1.4233	1.4001	1.4112	1.3513	1.4531	1.4192	0.1535	0.1555	0.1577	0.156	0.1756	0.1633	1.02202	0.99615	0.9801	1.01885
24	1.3777	1.4258	1.444	1.29	1.395	1.377	1.381	1.3276	1.3128	1.3588	1.374	1.3821	1.0353	1.259	1.3706	0.1574	0.1639	0.1601	0.154	0.157	0.154	1.366	1.3915	1.445	1.382	1.35	1.433	1.3968	1.373	1.3755	1.4562	1.4655	1.4553	1.3954	1.3843	1.3951	1.4253	1.4412	1.4919	0.1546	0.1571	0.1596	0.1587	0.1748	0.1638	1.02507	1.02802	0.98035	1.04742
[truncated: 95 more columns]

## Sheet: Efs NCTC 13779 anaerobic
Time (hr)	All nitrogen	All nitrogen	All nitrogen	All nitrogen	All nitrogen	All nitrogen	No alanine	No alanine	No alanine	No alanine	No alanine	No alanine	No arginine	No arginine	No arginine	No arginine	No arginine	No arginine	No asparagine	No asparagine	No asparagine	No asparagine	No asparagine	No asparagine	No aspartate	No aspartate	No aspartate	No aspartate	No aspartate	No aspartate	No cysteine	No cysteine	No cysteine	No cysteine	No cysteine	No cysteine	No glutamate	No glutamate	No glutamate	No glutamate	No glutamate	No glutamate	No glycine	No glycine	No glycine	No glycine	No glycine	No glycine	No histidine
	Expt 1	Expt 1	Expt 1	Expt 2	Expt 2	Expt 2	Expt 1	Expt 1	Expt 1	Expt 2	Expt 2	Expt 2	Expt 1	Expt 1	Expt 1	Expt 2	Expt 2	Expt 2	Expt 1	Expt 1	Expt 1	Expt 2	Expt 2	Expt 2	Expt 1	Expt 1	Expt 1	Expt 2	Expt 2	Expt 2	Expt 1	Expt 1	Expt 1	Expt 2	Expt 2	Expt 2	Expt 1	Expt 1	Expt 1	Expt 2	Expt 2	Expt 2	Expt 1	Expt 1	Expt 1	Expt 2	Expt 2	Expt 2	Expt 1
0	-0.0056	0.0621	-0.0056	0.0039	-0.0042	-0.0013	-0.1571	-0.1088	0.0002	0.0012	0.0006	-0.005	-0.0045	0.0048	0.0062	-0.0152	-0.004	-0.0027	0.0023	0.0025	0.0061	-0.0037	-0.0052	-0.0028	0.0088	0.0236	0.0041	-0.0029	-0.0043	-0.0124	0.0063	-0.0177	-0.0166	-0.0027	-0.0036	-0.0018	-0.0079	-0.01	-0.0349	-0.0001	0.003	-0.002	-0.031	-0.0402	-0.0893	-0.0032	-0.0094	-0.0082	-0.0225
0.25	-0.0022	0.062	-0.0028	0.0033	-0.009	-0.0031	0.05	0.0978	0.0647	-0.0029	-0.002	-0.0075	-0.0128	-0.0267	0.0355	-0.02	-0.0063	-0.0061	-0.0341	0.0378	0.0068	-0.0085	-0.0088	-0.0069	0.0721	0.0499	0.0634	-0.0091	-0.0097	-0.0138	0.0447	0.088	0.0489	-0.005	-0.0096	-0.0065	0.088	0.0917	0.0927	-0.0048	-0.001	-0.0056	0.0961	0.1278	0.1352	-0.0107	-0.0182	-0.0124	0.0072
0.5	0.0015	0.063	-0.0018	0.005	-0.008	-0.0003	0.0519	0.0981	0.0663	-0.0023	-0.0003	-0.0008	-0.0108	-0.0247	0.0385	-0.017	-0.0022	-0.0029	-0.0316	0.0394	0.0095	-0.0129	-0.0068	-0.0058	0.0743	0.0533	0.0758	-0.0089	-0.0051	-0.0038	0.0475	0.0906	0.0499	-0.0016	-0.0082	-0.0055	0.0844	0.0932	0.0936	-0.0029	-0.002	-0.0056	0.0937	0.1304	0.1498	-0.0144	-0.0132	-0.008	0.0115
0.75	0.0031	0.0642	-0.0002	0.0084	-0.0053	0.0019	0.0531	0.0997	0.068	-0.0011	0.0017	0.0043	-0.0095	-0.0251	0.0407	-0.0143	0.0008	0.002	-0.0292	0.0422	0.0127	-0.0052	-0.0058	-0.0054	0.0761	0.0553	0.0879	-0.0086	-0.0031	0.0037	0.0535	0.0941	0.0509	0.0026	-0.0089	-0.0011	0.0822	0.093	0.0948	-0.0034	-0.0026	-0.0054	0.093	0.1324	0.1593	-0.0145	-0.01	-0.0008	0.0172
1	0.0051	0.0643	0.0013	0.0091	-0.0058	0.0047	0.0546	0.1034	0.0722	0.0002	0.0033	0.0098	-0.008	-0.0232	0.0421	-0.013	0.0029	0.006	-0.0283	0.0425	0.0142	-0.0026	-0.0046	-0.0059	0.0776	0.0569	0.0932	-0.0068	0.0001	0.0113	0.0566	0.0949	0.0505	0.0065	-0.0069	0	0.0745	0.0911	0.0948	-0.0038	-0.0036	-0.0085	0.0916	0.1325	0.1653	-0.0121	-0.004	0.0016	0.0203
1.25	0.0073	0.0655	0.0015	0.0128	-0.0046	0.0081	0.0549	0.1051	0.0692	-0.0006	0.0062	0.0162	-0.0077	-0.0226	0.0428	-0.012	0.0051	0.0079	-0.0279	0.0428	0.0149	-0.0017	-0.0058	-0.0039	0.0812	0.0576	0.0998	-0.0047	0.0028	0.0171	0.0586	0.0974	0.0518	0.0105	-0.0034	0.0031	0.0746	0.0913	0.0929	-0.0044	-0.005	-0.0087	0.0891	0.1306	0.1687	-0.0102	-0.0003	0.0061	0.021
1.5	0.009	0.0661	0.001	0.0146	-0.0071	0.0117	0.0555	0.1065	0.0765	0.0032	-0.0017	0.0168	-0.0088	-0.0241	0.0427	-0.0111	0.0069	0.0098	-0.0294	0.0427	0.0149	-0.0003	-0.0009	-0.0032	0.0825	0.0579	0.104	-0.0034	0.0054	0.0191	0.06	0.0976	0.0533	0.014	-0.0006	0.0079	0.0733	0.0893	0.0909	-0.0057	-0.0052	-0.0096	0.0889	0.1245	0.1688	-0.012	0.0015	0.0085	0.0208
1.75	0.009	0.066	0.0006	0.0186	-0.0041	0.0149	0.0571	0.1073	0.079	0.0051	0.0124	0.0211	-0.0109	-0.0263	0.0425	-0.0119	0.0076	0.0102	-0.0298	0.0414	0.0144	0.0006	0.0007	-0.0033	0.0835	0.0567	0.1025	-0.0016	0.0104	0.022	0.0624	0.0988	0.0544	0.0155	0.0023	0.0106	0.0708	0.0877	0.0888	-0.0074	-0.0057	-0.0124	0.0881	0.1211	0.1705	-0.0105	0.0014	0.0102	0.0205
2	0.0093	0.066	0.0005	0.0225	-0.0053	0.0178	0.0589	0.1078	0.0759	0.0057	0.0144	0.0277	-0.013	-0.0281	0.0411	-0.0126	0.0079	0.0105	-0.0308	0.0403	0.0135	0.0013	0.0014	-0.003	0.0837	0.0566	0.1035	0.0015	0.0123	0.016	0.0646	0.1009	0.0551	0.0173	0.0059	0.0138	0.0675	0.0871	0.0861	-0.0084	-0.0069	-0.0175	0.0892	0.1196	0.1683	-0.0096	0.0004	0.0102	0.0175
2.25	0.009	0.0664	-0.0007	0.0266	-0.0012	0.019	0.0597	0.1099	0.0778	0.0055	0.0167	0.0323	-0.0146	-0.0305	0.0405	-0.0131	0.0087	0.0114	-0.0313	0.0384	0.0133	0.0021	0.0019	-0.0028	0.0855	0.0584	0.1117	0.003	0.0148	0.0189	0.0674	0.1046	0.0576	0.0222	0.0073	0.0163	0.0647	0.0857	0.0834	-0.0103	-0.0077	-0.0216	0.0875	0.1167	0.1694	-0.008	-0.0007	0.0115	0.0158
2.5	0.0098	0.0657	-0.0005	0.0267	-0.0032	0.0215	0.06	0.1118	0.0841	0.0051	0.0197	0.0379	-0.0159	-0.0327	0.039	-0.0136	0.009	0.0112	-0.0321	0.0366	0.0125	0.0028	0.0027	-0.0018	0.0872	0.06	0.124	0.0073	0.0155	0.0411	0.069	0.1064	0.0594	0.0287	0.0119	0.0176	0.0611	0.0845	0.0805	-0.0122	-0.0093	-0.024	0.0859	0.1123	0.1673	-0.0057	-0.001	0.0097	0.0135
2.75	0.0102	0.0672	0.0003	0.0286	0.0004	0.0286	0.0612	0.1092	0.0798	0.0127	0.025	0.0445	-0.0178	-0.0347	0.0373	-0.0147	0.0086	0.0114	-0.0329	0.0354	0.0118	0.0042	0.0036	-0.0011	0.0895	0.0632	0.1209	0.0076	0.0178	0.0475	0.0769	0.1098	0.0647	0.0422	0.0228	0.0229	0.0574	0.0817	0.0775	-0.014	-0.0108	-0.0267	0.0847	0.1106	0.168	-0.0029	-0.0005	0.0111	0.0123
3	0.0121	0.0691	0.001	0.0443	0.0076	0.0417	0.0623	0.1103	0.0968	0.0178	0.0306	0.0489	-0.0191	-0.0373	0.0362	-0.0155	0.0089	0.0119	-0.0338	0.0346	0.0118	0.0068	0.0058	-0.0008	0.0912	0.0662	0.1272	0.0206	0.0462	0.0521	0.0903	0.12	0.0747	0.0594	0.0395	0.0287	0.0544	0.0806	0.0744	-0.0161	-0.0119	-0.0316	0.0826	0.1103	0.1666	-0.0011	0.0004	0.013	0.0117
3.25	0.0107	0.0695	0.0016	0.0362	0.0147	0.0366	0.0663	0.1189	0.1002	0.024	0.0377	0.0568	-0.0206	-0.0392	0.0349	-0.0166	0.0085	0.0118	-0.033	0.0338	0.0121	0.0076	0.0091	0.0016	0.0946	0.0668	0.1323	0.0242	0.0497	0.066	0.1083	0.1394	0.086	0.0699	0.0537	0.0345	0.0505	0.079	0.0716	-0.0182	-0.0131	-0.0353	0.0824	0.1086	0.1708	0.0006	0.0013	0.0162	0.0099
3.5	0.0052	0.064	-0.0075	0.049	0.0153	0.0422	0.0865	0.1243	0.1033	0.0329	0.0483	0.068	-0.0224	-0.0413	0.0337	-0.0181	0.0086	0.0122	-0.0333	0.034	0.0129	0.0111	0.0115	0.0051	0.0977	0.0739	0.139	0.0368	0.0529	0.0805	0.113	0.1522	0.0842	0.08	0.0626	0.0512	0.0463	0.0779	0.0689	-0.0194	-0.0133	-0.0361	0.0832	0.1077	0.1758	0.0015	-0.0027	0.0227	0.0082
3.75	0.0195	0.067	0.0033	0.0543	0.0183	0.0505	0.0668	0.1266	0.106	0.0462	0.0592	0.0755	-0.0236	-0.0433	0.0317	-0.0192	0.0091	0.0123	-0.0327	0.0342	0.0129	0.018	0.0264	0.0084	0.1158	0.0962	0.1494	0.0489	0.0679	0.0779	0.1286	0.1697	0.1052	0.0947	0.0707	0.047	0.0408	0.0757	0.0655	-0.0215	-0.0148	-0.0371	0.0841	0.1064	0.1726	0.0118	0.0033	0.0373	0.0071
4	0.0234	0.0858	0.0155	0.0613	0.0169	0.0642	0.0821	0.1362	0.1092	0.059	0.0709	0.0767	-0.0265	-0.0449	0.0301	-0.0206	0.0092	0.0117	-0.0323	0.0344	0.0135	0.0321	0.0335	0.0165	0.1252	0.0974	0.1613	0.0658	0.0734	0.0994	0.1329	0.1713	0.0985	0.0622	0.0332	0.0502	0.0372	0.0737	0.0619	-0.0235	-0.0137	-0.0387	0.0858	0.1069	0.1731	0.0132	0.0071	0.0402	0.0056
4.25	0.0277	0.0851	0.0179	0.0675	0.0309	0.0784	0.0769	0.144	0.113	0.0413	0.082	0.0911	-0.0258	-0.0462	0.0291	-0.022	0.0096	0.0127	-0.0307	0.0354	0.015	0.0279	0.041	0.0266	0.1278	0.1221	0.1795	0.0797	0.084	0.0892	0.1018	0.1654	0.0898	0.0565	0.0494	0.0519	0.0339	0.0726	0.059	-0.0239	-0.0151	-0.0411	0.088	0.1071	0.1759	0.0153	0.0049	0.0456	0.0041
4.5	0.0368	0.0918	0.0239	0.069	0.0479	0.0745	0.0769	0.153	0.1201	0.0684	0.0946	0.1216	-0.0253	-0.0481	0.028	-0.0224	0.0101	0.013	-0.0302	0.0338	0.017	0.0192	0.0337	0.0265	0.1354	0.1222	0.1921	0.0941	0.1185	0.1276	0.1118	0.1457	0.1125	0.0647	0.0532	0.053	0.0327	0.071	0.0563	-0.025	-0.0161	-0.0427	0.0935	0.1067	0.1782	0.0193	0.0188	0.0498	0.0044
4.75	0.0504	0.1041	0.0308	0.0877	0.0542	0.0924	0.0984	0.1594	0.1325	0.0807	0.0923	0.1169	-0.0242	-0.0493	0.0269	-0.0234	0.01	0.0133	-0.0263	0.0388	0.0236	0.033	0.049	0.0446	0.1439	0.1531	0.1847	0.1159	0.1504	0.1435	0.1063	0.1506	0.1114	0.0809	0.0662	0.0646	0.0304	0.0689	0.0546	-0.0259	-0.0177	-0.0449	0.096	0.1093	0.1846	0.0298	0.0216	0.0578	0.0051
5	0.0612	0.1074	0.0365	0.0987	0.0748	0.0956	0.1002	0.1515	0.1425	0.0837	0.1178	0.1359	-0.021	-0.0504	0.0256	-0.0242	0.0106	0.0131	-0.0175	0.0394	0.0273	0.0523	0.0309	0.0239	0.1537	0.1617	0.2103	0.1459	0.198	0.1695	0.1156	0.1578	0.1236	0.1085	0.0792	0.0802	0.0289	0.068	0.0521	-0.0275	-0.0178	-0.0462	0.0965	0.1159	0.1884	0.0275	0.032	0.0681	0.005
5.25	0.0585	0.1199	0.045	0.1008	0.0693	0.1015	0.1065	0.1648	0.1697	0.0955	0.1584	0.1518	-0.021	-0.0512	0.0246	-0.0252	0.0112	0.0133	-0.0068	0.0682	0.0321	0.0454	0.0478	0.0371	0.1662	0.1992	0.2274	0.1922	0.2305	0.2112	0.1411	0.1958	0.1468	0.129	0.0974	0.102	0.0267	0.0664	0.0488	-0.0289	-0.019	-0.0474	0.082	0.1171	0.1943	0.0403	0.0206	0.075	0.0068
5.5	0.072	0.1318	0.0555	0.1203	0.1037	0.1208	0.1142	0.1687	0.1691	0.095	0.1958	0.1754	-0.0214	-0.0525	0.0234	-0.0261	0.0115	0.0135	-0.0002	0.0516	0.0282	0.0534	0.0579	0.0484	0.2026	0.2434	0.2419	0.2188	0.2625	0.2427	0.1635	0.206	0.1675	0.1323	0.1165	0.112	0.0251	0.065	0.045	-0.0295	-0.0209	-0.0487	0.0862	0.1261	0.2004	0.0413	0.0288	0.0545	0.0095
5.75	0.0806	0.1294	0.04	0.1411	0.1286	0.1442	0.137	0.1907	0.1901	0.1315	0.2287	0.199	-0.0221	-0.0535	0.0225	-0.0263	0.0121	0.0139	0.0006	0.0514	0.0331	0.0636	0.0682	0.0575	0.2176	0.2565	0.2482	0.2507	0.2934	0.2674	0.183	0.2277	0.1821	0.1507	0.1378	0.1333	0.0229	0.064	0.043	-0.0313	-0.0227	-0.05	0.0937	0.1288	0.2001	0.0425	0.0405	0.0561	0.0135
6	0.093	0.1375	0.0607	0.1531	0.1555	0.169	0.1439	0.201	0.2128	0.1639	0.2579	0.22	-0.0226	-0.0548	0.0217	-0.0274	0.0122	0.0144	-0.0072	0.0508	0.0399	0.0938	0.0924	0.0721	0.2514	0.2972	0.289	0.2771	0.3241	0.2982	0.1947	0.2496	0.2095	0.1667	0.1686	0.1409	0.0208	0.0629	0.0422	-0.0325	-0.0238	-0.0506	0.1042	0.1253	0.1945	0.0464	0.0458	0.0611	0.0165
6.25	0.1027	0.1298	0.101	0.1915	0.1874	0.2034	0.1707	0.2071	0.2353	0.1889	0.2679	0.2461	-0.0222	-0.0558	0.0209	-0.0292	0.012	0.0144	-0.004	0.0674	0.046	0.1049	0.1112	0.0946	0.2751	0.3061	0.3177	0.3107	0.3493	0.3242	0.2096	0.2571	0.215	0.1926	0.1857	0.1572	0.0195	0.0624	0.0412	-0.0338	-0.0251	-0.051	0.1139	0.119	0.1899	0.055	0.0401	0.0685	0.0174
6.5	0.1287	0.1401	0.1107	0.2214	0.2245	0.2378	0.1848	0.2337	0.2597	0.2113	0.3027	0.2615	-0.0231	-0.0572	0.0197	-0.0303	0.0122	0.0148	0.0027	0.0657	0.0488	0.1267	0.1367	0.1048	0.3032	0.3375	0.3396	0.3297	0.3691	0.3492	0.2211	0.2781	0.2256	0.2003	0.2003	0.1677	0.0169	0.0611	0.0399	-0.0355	-0.0275	-0.0504	0.1167	0.1224	0.193	0.0667	0.0544	0.0855	0.0167
6.75	0.1275	0.1641	0.0946	0.2488	0.2623	0.2764	0.2121	0.2596	0.2809	0.2391	0.3184	0.2798	-0.023	-0.059	0.0192	-0.0305	0.0121	0.0146	0.0121	0.088	0.0666	0.1423	0.1596	0.1418	0.3296	0.3513	0.3533	0.3561	0.3739	0.3609	0.2323	0.2828	0.2427	0.2157	0.202	0.1842	0.015	0.0595	0.0388	-0.037	-0.0304	-0.0499	0.1157	0.1267	0.1981	0.0854	0.0435	0.1255	0.0162
7	0.1482	0.176	0.119	0.2894	0.2986	0.3136	0.2336	0.2697	0.2975	0.259	0.3251	0.31	-0.0239	-0.06	0.0181	-0.0314	0.0127	0.0148	0.0208	0.0889	0.0822	0.169	0.18	0.1639	0.3447	0.3627	0.3738	0.3684	0.4011	0.3761	0.2465	0.2978	0.2476	0.2355	0.2072	0.202	0.0132	0.0587	0.0376	-0.0376	-0.0328	-0.0493	0.1219	0.129	0.2039	0.1195	0.0907	0.1228	0.0167
7.25	0.1654	0.2161	0.154	0.3455	0.3277	0.347	0.2775	0.2828	0.3126	0.2752	0.3422	0.3143	-0.0234	-0.0612	0.0173	-0.0316	0.0125	0.015	0.0293	0.1006	0.0959	0.194	0.2028	0.1852	0.3578	0.3787	0.3805	0.3926	0.4119	0.3915	0.2557	0.3038	0.2602	0.2494	0.2208	0.2116	0.0111	0.0579	0.0366	-0.0389	-0.0345	-0.0482	0.1359	0.1382	0.2129	0.1397	0.1117	0.1372	0.0171
7.5	0.2122	0.2446	0.1818	0.356	0.3521	0.3822	0.3164	0.3042	0.3236	0.2854	0.3555	0.325	-0.0235	-0.0621	0.0162	-0.0317	0.0108	0.0152	0.0506	0.1197	0.1054	0.2253	0.2373	0.2094	0.3782	0.3916	0.389	0.4248	0.4263	0.4043	0.2632	0.3138	0.2715	0.2559	0.2343	0.218	0.0099	0.0571	0.035	-0.0397	-0.0363	-0.0476	0.1351	0.147	0.2154	0.1603	0.1302	0.1549	0.0165
7.75	0.2479	0.2797	0.219	0.3658	0.392	0.4113	0.3407	0.3161	0.3451	0.2928	0.3642	0.343	-0.0234	-0.0632	0.0156	-0.03	0.0118	0.0152	0.0742	0.1316	0.1288	0.2482	0.2577	0.235	0.3907	0.4103	0.3965	0.4467	0.4419	0.4092	0.279	0.3231	0.2746	0.2648	0.2444	0.2272	0.0086	0.0561	0.0341	-0.0398	-0.038	-0.0474	0.1408	0.1551	0.2394	0.1698	0.1489	0.1757	0.0168
8	0.2771	0.3199	0.2453	0.4024	0.4039	0.4418	0.3465	0.3299	0.3538	0.3094	0.3701	0.3472	-0.0237	-0.0638	0.0152	-0.0257	0.0124	0.0155	0.109	0.1561	0.1554	0.2823	0.2788	0.2517	0.4036	0.421	0.4075	0.4504	0.4515	0.42	0.2826	0.3345	0.2759	0.2653	0.2458	0.2215	0.0079	0.0555	0.0332	-0.0401	-0.0399	-0.0471	0.1426	0.1833	0.244	0.1975	0.1672	0.1945	0.0155
8.25	0.3092	0.3521	0.2804	0.4317	0.4316	0.473	0.3542	0.3357	0.3615	0.3183	0.3769	0.3596	-0.0242	-0.0644	0.0143	-0.0242	0.0129	0.0144	0.1305	0.1788	0.174	0.3112	0.3183	0.2682	0.4135	0.4257	0.4157	0.4645	0.4608	0.4356	0.2955	0.343	0.296	0.2765	0.2604	0.24	0.0068	0.0544	0.0326	-0.0411	-0.0416	-0.0468	0.1768	0.2095	0.2582	0.1952	0.1839	0.2169	0.0148
8.5	0.3399	0.3858	0.3257	0.4569	0.4542	0.494	0.3744	0.3532	0.3714	0.3292	0.3913	0.3669	-0.0264	-0.0661	0.0131	-0.0246	0.0188	0.0136	0.156	0.1947	0.1971	0.3316	0.3306	0.2865	0.4355	0.4328	0.4231	0.4745	0.4687	0.4451	0.3047	0.3534	0.3045	0.3046	0.2738	0.2537	0.0055	0.0538	0.032	-0.0417	-0.0439	-0.0468	0.2019	0.2273	0.2763	0.2222	0.2001	0.2334	0.0145
8.75	0.3694	0.415	0.3418	0.5081	0.4961	0.5168	0.3873	0.3569	0.3773	0.3392	0.4026	0.3723	-0.0291	-0.0667	0.0125	-0.0244	0.0171	0.0136	0.1751	0.211	0.2116	0.3536	0.3568	0.2996	0.4379	0.4433	0.4304	0.4838	0.4768	0.4519	0.3186	0.3603	0.3182	0.3229	0.2806	0.2567	0.0043	0.0531	0.0314	-0.0426	-0.0454	-0.0468	0.2258	0.2402	0.2845	0.2413	0.222	0.259	0.0169
9	0.4129	0.4586	0.3924	0.5321	0.5164	0.5217	0.3922	0.3566	0.3917	0.344	0.4308	0.3805	-0.032	-0.0699	0.0112	-0.0244	0.019	0.0144	0.2006	0.2297	0.2348	0.3678	0.399	0.3196	0.4543	0.445	0.4429	0.4889	0.4987	0.4495	0.3223	0.3711	0.3197	0.3361	0.2786	0.2598	0.0058	0.0528	0.0305	-0.0427	-0.0469	-0.0467	0.2508	0.2591	0.2997	0.2725	0.239	0.2774	0.0159
9.25	0.4311	0.4852	0.4376	0.5427	0.5335	0.5481	0.4078	0.3686	0.4016	0.3583	0.4303	0.388	-0.0338	-0.0704	0.0105	-0.0267	0.0187	0.0143	0.2163	0.2456	0.241	0.3741	0.3955	0.3198	0.4661	0.4613	0.4468	0.4979	0.505	0.4664	0.3386	0.3742	0.3379	0.3549	0.2895	0.2665	0.0046	0.0518	0.0293	-0.0434	-0.0494	-0.0469	0.2683	0.2763	0.3312	0.2742	0.258	0.2933	0.0148
9.5	0.4574	0.4991	0.4484	0.5513	0.5555	0.5479	0.4122	0.3701	0.4079	0.3641	0.4337	0.3957	-0.0359	-0.0699	0.0096	-0.0265	0.0201	0.015	0.2309	0.2638	0.2623	0.3931	0.4135	0.3312	0.4741	0.4663	0.4508	0.5053	0.509	0.4695	0.3455	0.378	0.3458	0.367	0.3123	0.2698	0.0033	0.0515	0.0284	-0.0441	-0.0514	-0.0467	0.2774	0.2953	0.3463	0.2908	0.2694	0.3076	0.0134
9.75	0.4761	0.5345	0.4722	0.5372	0.5827	0.5484	0.4162	0.3861	0.4266	0.3693	0.4405	0.3918	-0.0369	-0.0715	0.0095	-0.0282	0.0227	0.0153	0.2509	0.2709	0.2695	0.3886	0.4199	0.353	0.4885	0.4708	0.4581	0.5	0.5178	0.4756	0.3586	0.4017	0.3516	0.372	0.3316	0.2797	0.0028	0.0508	0.0281	-0.0445	-0.0539	-0.0471	0.2908	0.3047	0.3654	0.2999	0.2858	0.3218	0.0132
10	0.4754	0.5309	0.4771	0.5321	0.5745	0.5505	0.4418	0.4045	0.4374	0.3767	0.4655	0.4015	-0.0375	-0.073	0.0088	-0.031	0.0245	0.0157	0.2682	0.2814	0.2891	0.3944	0.4417	0.3711	0.4955	0.4962	0.4676	0.5256	0.5287	0.4743	0.3645	0.4019	0.3568	0.3877	0.3365	0.287	0.0018	0.05	0.0278	-0.0453	-0.0553	-0.047	0.3078	0.3304	0.3722	0.3109	0.2982	0.3391	0.0112
10.25	0.4794	0.5332	0.4953	0.5326	0.5701	0.5534	0.4469	0.4219	0.4366	0.3895	0.4482	0.4039	-0.0378	-0.0722	0.0078	-0.0322	0.0255	0.0157	0.2783	0.2954	0.3017	0.4122	0.4665	0.3891	0.506	0.5008	0.4738	0.5377	0.5359	0.4778	0.3848	0.411	0.3655	0.3995	0.3506	0.2784	0.0012	0.0499	0.0277	-0.0456	-0.0569	-0.0472	0.3216	0.342	0.3829	0.3159	0.3112	0.3551	0.01
10.5	0.4795	0.5413	0.5095	0.5269	0.5624	0.5543	0.4609	0.425	0.4549	0.399	0.464	0.412	-0.0379	-0.0724	0.0073	-0.0334	0.0244	0.0163	0.2837	0.3076	0.3061	0.4054	0.4762	0.4071	0.5187	0.4988	0.4803	0.5357	0.5274	0.4874	0.3806	0.404	0.3793	0.4105	0.36	0.3037	0.0002	0.0491	0.0271	-0.0462	-0.0579	-0.0472	0.334	0.3557	0.3848	0.3313	0.3243	0.3643	0.0098
10.75	0.4824	0.5365	0.5043	0.5327	0.5528	0.5485	0.4593	0.4438	0.4746	0.4024	0.4801	0.4113	-0.0375	-0.0727	0.0075	-0.0347	0.0244	0.0169	0.2861	0.3222	0.3172	0.4114	0.4886	0.4144	0.4995	0.528	0.4969	0.5222	0.549	0.5045	0.3987	0.413	0.3928	0.4237	0.3726	0.3071	0.0001	0.0484	0.0269	-0.0466	-0.0589	-0.0475	0.3526	0.3728	0.4002	0.333	0.3384	0.3816	0.009
11	0.4739	0.5486	0.5154	0.531	0.5532	0.5502	0.4717	0.4539	0.4664	0.4075	0.4869	0.4072	-0.0379	-0.0734	0.008	-0.0365	0.0236	0.0179	0.2955	0.3201	0.3225	0.4298	0.4933	0.4307	0.5302	0.5364	0.4931	0.5538	0.562	0.5128	0.4036	0.4235	0.4077	0.4297	0.3852	0.3054	-0.0006	0.0483	0.026	-0.047	-0.0597	-0.0476	0.3706	0.3929	0.4148	0.3432	0.3471	0.3916	0.0091
11.25	0.481	0.5528	0.5163	0.5284	0.5472	0.5558	0.4818	0.4596	0.496	0.4161	0.5044	0.4043	-0.0368	-0.0733	0.0078	-0.031	0.0229	0.0185	0.3067	0.3463	0.3305	0.4301	0.4964	0.4392	0.5045	0.4913	0.4956	0.5663	0.5499	0.515	0.4314	0.4464	0.4089	0.4393	0.3968	0.3229	-0.0018	0.0473	0.0258	-0.0473	-0.0604	-0.0481	0.3875	0.4168	0.4341	0.3487	0.3572	0.3948	0.0084
11.5	0.4841	0.5581	0.5128	0.5331	0.5349	0.552	0.494	0.4669	0.4977	0.4127	0.4906	0.399	-0.036	-0.0723	0.0075	-0.0284	0.0217	0.0194	0.3081	0.3588	0.3496	0.4181	0.5017	0.446	0.555	0.5379	0.5052	0.5553	0.5615	0.5096	0.4278	0.453	0.4226	0.4488	0.4077	0.3261	-0.0023	0.0469	0.025	-0.0474	-0.0611	-0.0486	0.4027	0.4354	0.4433	0.3633	0.3701	0.4155	0.0085
11.75	0.4759	0.5487	0.515	0.5293	0.5347	0.5658	0.5113	0.4726	0.5077	0.4089	0.4926	0.3996	-0.035	-0.0718	0.0076	-0.0278	0.0207	0.0202	0.3231	0.369	0.3657	0.4218	0.5133	0.4309	0.5598	0.5552	0.4933	0.5551	0.5665	0.5104	0.4411	0.4632	0.4356	0.452	0.4171	0.3384	-0.0029	0.0467	0.0248	-0.048	-0.0613	-0.0489	0.4392	0.4529	0.4517	0.3687	0.3844	0.4255	0.0065
12	0.474	0.5565	0.5148	0.5315	0.5274	0.5716	0.4973	0.4789	0.5123	0.4169	0.4815	0.3967	-0.0339	-0.0714	0.0069	-0.0268	0.0205	0.0209	0.3338	0.3851	0.3539	0.4209	0.5172	0.4426	0.5603	0.5545	0.5126	0.5646	0.5674	0.5111	0.4397	0.4784	0.4289	0.4596	0.4225	0.3486	-0.0039	0.0462	0.0293	-0.0481	-0.0619	-0.0492	0.4328	0.4673	0.4625	0.3817	0.3897	0.4427	0.0045
12.25	0.4754	0.5478	0.5167	0.5337	0.5332	0.5727	0.5127	0.4823	0.5118	0.4234	0.4855	0.3993	-0.0332	-0.0707	0.0066	-0.026	0.0199	0.0207	0.3408	0.3882	0.3646	0.4127	0.5228	0.4583	0.5566	0.5554	0.5193	0.5643	0.5768	0.5145	0.4567	0.4787	0.4424	0.464	0.4342	0.3514	-0.0042	0.0459	0.0321	-0.0483	-0.0624	-0.0497	0.4429	0.4858	0.4811	0.4055	0.4043	0.4543	0.003
12.5	0.4737	0.5576	0.5132	0.5303	0.526	0.5773	0.5182	0.4913	0.5263	0.4005	0.4889	0.4081	-0.0331	-0.0708	0.0064	-0.0247	0.0196	0.0208	0.344	0.3964	0.3734	0.4295	0.5294	0.4654	0.5689	0.5695	0.5291	0.5588	0.5712	0.5168	0.4612	0.5013	0.4483	0.4699	0.4403	0.3698	-0.005	0.0453	0.0328	-0.0486	-0.0622	-0.0496	0.4654	0.5049	0.484	0.414	0.419	0.459	0.0018
12.75	0.4733	0.5585	0.5064	0.5286	0.5297	0.5736	0.5243	0.4967	0.5245	0.4173	0.5024	0.4047	-0.032	-0.0699	0.007	-0.024	0.0198	0.0212	0.3471	0.4173	0.3874	0.4209	0.5325	0.4727	0.5871	0.57	0.5214	0.5528	0.5684	0.5242	0.4659	0.479	0.4591	0.4809	0.4519	0.3735	-0.0056	0.0452	0.0333	-0.0473	-0.0624	-0.0496	0.4711	0.522	0.4956	0.4256	0.4283	0.4726	-0.0011
13	0.4759	0.5545	0.5141	0.5377	0.5406	0.5807	0.5284	0.495	0.5229	0.422	0.5002	0.3973	-0.0317	-0.0695	0.007	-0.0227	0.02	0.0218	0.3515	0.4276	0.4011	0.4471	0.5367	0.4776	0.586	0.5868	0.5266	0.5536	0.5766	0.5174	0.4766	0.5043	0.458	0.4838	0.4571	0.3632	-0.0064	0.0447	0.0331	-0.046	-0.0623	-0.0496	0.4902	0.5337	0.4981	0.4384	0.4371	0.4798	-0.0041
13.25	0.4776	0.5515	0.5125	0.5325	0.5351	0.5821	0.5326	0.5028	0.521	0.4267	0.4986	0.3974	-0.0317	-0.0686	0.0077	-0.0222	0.0197	0.022	0.3649	0.4372	0.4046	0.4577	0.5425	0.4756	0.5966	0.5868	0.5311	0.5508	0.5718	0.5218	0.4903	0.5163	0.471	0.4982	0.4597	0.3844	-0.0068	0.0441	0.0331	-0.0453	-0.0618	-0.0496	0.5046	0.5493	0.5125	0.4496	0.4503	0.4869	-0.006
13.5	0.485	0.5586	0.5153	0.5337	0.5378	0.5795	0.5319	0.5049	0.5379	0.4179	0.4757	0.3974	-0.031	-0.068	0.0079	-0.0217	0.0202	0.0224	0.3657	0.4638	0.4083	0.4671	0.5692	0.4851	0.5904	0.5852	0.5338	0.5471	0.5694	0.5141	0.5075	0.5129	0.4802	0.4946	0.457	0.3868	-0.007	0.0436	0.0327	-0.0447	-0.0619	-0.0495	0.5261	0.5604	0.5154	0.4618	0.4611	0.4995	-0.0058
13.75	0.5001	0.5799	0.5233	0.5317	0.5389	0.5895	0.5311	0.5008	0.5329	0.4242	0.4905	0.3972	-0.0294	-0.0675	0.0088	-0.0207	0.0203	0.0228	0.3663	0.4806	0.432	0.4813	0.5739	0.4946	0.5972	0.5868	0.5286	0.5491	0.5707	0.5134	0.5022	0.5189	0.4894	0.5111	0.4649	0.3952	-0.0071	0.0433	0.0323	-0.0446	-0.0622	-0.0499	0.5368	0.5615	0.525	0.4782	0.4619	0.5062	-0.0066
14	0.5158	0.5914	0.5341	0.5317	0.5384	0.598	0.5326	0.4988	0.5448	0.4241	0.4887	0.3955	-0.0279	-0.0674	0.0093	-0.0205	0.0203	0.0229	0.383	0.4947	0.4561	0.4979	0.5875	0.4908	0.6	0.5892	0.5276	0.5359	0.5683	0.5097	0.509	0.5216	0.4775	0.5138	0.4629	0.3962	-0.0073	0.0428	0.032	-0.0445	-0.0621	-0.0498	0.5505	0.5811	0.5356	0.4866	0.4686	0.5148	-0.0057
14.25	0.5361	0.6045	0.545	0.5362	0.5503	0.6059	0.5114	0.5085	0.4913	0.411	0.4957	0.3953	-0.0255	-0.0666	0.0097	-0.0205	0.0207	0.0232	0.4031	0.5083	0.4753	0.5013	0.5905	0.506	0.5921	0.586	0.5236	0.5452	0.5683	0.5176	0.4993	0.5183	0.4864	0.5109	0.4635	0.4074	-0.008	0.0428	0.0316	-0.0445	-0.0628	-0.0502	0.5723	0.5866	0.5409	0.4952	0.48	0.5197	-0.0042
14.5	0.5611	0.6197	0.5575	0.5465	0.5643	0.6093	0.5291	0.5103	0.5451	0.4258	0.4969	0.403	-0.0234	-0.0661	0.0103	-0.0211	0.0207	0.0231	0.4136	0.5139	0.4872	0.51	0.5896	0.5103	0.5895	0.5806	0.5318	0.5289	0.5562	0.513	0.4985	0.5274	0.4932	0.5053	0.4529	0.4172	-0.0087	0.0425	0.0312	-0.0452	-0.0626	-0.0496	0.602	0.5907	0.5388	0.5003	0.4816	0.5347	-0.0029
14.75	0.5857	0.6267	0.5748	0.5628	0.5946	0.6364	0.5116	0.5085	0.5313	0.4205	0.4954	0.4058	-0.0229	-0.0662	0.0107	-0.0216	0.0206	0.0235	0.4384	0.5382	0.5213	0.5216	0.5995	0.51	0.5902	0.5846	0.5318	0.5247	0.5574	0.5078	0.5092	0.5198	0.485	0.5114	0.4555	0.4215	-0.009	0.0422	0.0309	-0.0455	-0.0626	-0.0494	0.6244	0.6087	0.5508	0.5103	0.484	0.5252	-0.0001
15	0.608	0.6372	0.597	0.5813	0.6202	0.6455	0.5085	0.5122	0.528	0.4258	0.4975	0.4031	-0.0225	-0.0662	0.011	-0.022	0.0205	0.0237	0.4613	0.5529	0.5244	0.5321	0.603	0.5202	0.5735	0.59	0.5258	0.5159	0.5546	0.5179	0.5086	0.5307	0.4829	0.5164	0.4637	0.4323	-0.0092	0.0418	0.0306	-0.0453	-0.0629	-0.0489	0.6508	0.6119	0.5713	0.5134	0.4908	0.5238	0.0033
15.25	0.6232	0.6475	0.6195	0.5994	0.6386	0.6493	0.5198	0.496	0.5495	0.4271	0.499	0.4059	-0.0211	-0.066	0.0116	-0.022	0.0205	0.0236	0.4724	0.5642	0.5434	0.5406	0.5985	0.5249	0.5806	0.5902	0.5201	0.5144	0.5602	0.5086	0.5044	0.5402	0.4814	0.5145	0.4597	0.4297	-0.0094	0.0413	0.0303	-0.0454	-0.063	-0.0491	0.6636	0.6239	0.5813	0.5187	0.4982	0.5292	0.0056
15.5	0.6264	0.6635	0.6352	0.609	0.6373	0.6443	0.5275	0.4947	0.5575	0.4376	0.4956	0.4025	-0.0203	-0.066	0.0122	-0.0221	0.0206	0.0237	0.4933	0.5849	0.5593	0.5649	0.6028	0.5354	0.5834	0.5798	0.5151	0.5151	0.5558	0.5159	0.5162	0.5295	0.4841	0.5195	0.4739	0.4288	-0.01	0.0414	0.0297	-0.0456	-0.0633	-0.0487	0.6768	0.6354	0.5983	0.5162	0.505	0.5318	0.0068
15.75	0.6198	0.6747	0.6346	0.6117	0.6287	0.6395	0.5171	0.4988	0.5362	0.4372	0.4922	0.4077	-0.0197	-0.0664	0.0128	-0.021	0.0205	0.0238	0.5165	0.5974	0.579	0.5629	0.6078	0.5371	0.5883	0.5706	0.5135	0.4979	0.5474	0.5115	0.5153	0.5353	0.4972	0.5222	0.4546	0.4279	-0.0105	0.0412	0.0297	-0.0457	-0.0635	-0.0488	0.7058	0.6533	0.5999	0.519	0.5107	0.5285	0.0075
16	0.6089	0.6872	0.6244	0.6067	0.6222	0.6317	0.5172	0.512	0.5487	0.4297	0.4922	0.4051	-0.0202	-0.0667	0.0133	-0.0205	0.0206	0.0239	0.5284	0.6074	0.5898	0.5691	0.6062	0.547	0.5792	0.5578	0.5127	0.4876	0.5428	0.5183	0.5221	0.5359	0.498	0.5349	0.4746	0.4487	-0.0109	0.041	0.0296	-0.0458	-0.0637	-0.0487	0.7191	0.6546	0.6189	0.5238	0.5233	0.5297	0.0097
16.25	0.6025	0.6865	0.6142	0.6007	0.6184	0.6236	0.5216	0.517	0.5474	0.4278	0.4937	0.4068	-0.0197	-0.0668	0.0138	-0.0201	0.0207	0.024	0.5316	0.6207	0.6012	0.5696	0.6091	0.5532	0.5767	0.5516	0.4999	0.4921	0.5451	0.5033	0.5193	0.5362	0.4982	0.547	0.4732	0.4721	-0.0108	0.0407	0.0292	-0.046	-0.0635	-0.0485	0.7222	0.6523	0.6245	0.5296	0.5245	0.5328	0.0121
16.5	0.598	0.673	0.6094	0.5979	0.6133	0.6216	0.5223	0.5153	0.5365	0.4217	0.4927	0.4024	-0.0192	-0.0671	0.0141	-0.0188	0.0211	0.024	0.5386	0.6329	0.6063	0.5744	0.6106	0.562	0.5726	0.5515	0.5069	0.4879	0.5388	0.504	0.5282	0.5359	0.4964	0.5551	0.4734	0.4823	-0.0108	0.0406	0.029	-0.0461	-0.064	-0.0484	0.7165	0.6536	0.6407	0.5265	0.5316	0.5306	0.0114
16.75	0.5976	0.6652	0.6061	0.5968	0.6143	0.6204	0.5183	0.514	0.5378	0.3905	0.4902	0.4008	-0.019	-0.0672	0.0144	-0.0188	0.0213	0.0243	0.5534	0.6454	0.6163	0.5784	0.6193	0.5685	0.5735	0.5458	0.504	0.4803	0.5339	0.4994	0.5277	0.5315	0.4956	0.5645	0.4875	0.4883	-0.0109	0.0405	0.0291	-0.0462	-0.0636	-0.0486	0.713	0.6526	0.6477	0.5413	0.5296	0.5335	0.0117
17	0.5957	0.6619	0.609	0.5989	0.6139	0.6187	0.5372	0.5142	0.5365	0.4244	0.4962	0.4021	-0.0195	-0.0675	0.0142	-0.0184	0.0215	0.0243	0.5647	0.6588	0.6254	0.5728	0.6216	0.5735	0.571	0.537	0.4918	0.4753	0.5304	0.4964	0.5277	0.5341	0.4942	0.5781	0.481	0.5043	-0.0113	0.0406	0.0287	-0.0463	-0.064	-0.0482	0.7254	0.6707	0.658	0.5437	0.5294	0.5344	0.0108
17.25	0.5941	0.6587	0.6085	0.5998	0.6124	0.6175	0.524	0.5174	0.5439	0.4205	0.5025	0.4016	-0.0188	-0.0675	0.0146	-0.0183	0.0214	0.0243	0.5719	0.6681	0.6333	0.5683	0.6222	0.5739	0.5736	0.5331	0.4874	0.4747	0.5325	0.4959	0.5311	0.5359	0.4788	0.5908	0.4819	0.505	-0.0117	0.0404	0.0287	-0.0466	-0.0642	-0.0485	0.7326	0.6723	0.6647	0.547	0.534	0.5314	0.0086
17.5	0.5943	0.659	0.6099	0.5996	0.6128	0.6174	0.536	0.5153	0.5468	0.4203	0.5065	0.4023	-0.0197	-0.0681	0.0144	-0.0181	0.0219	0.0244	0.5769	0.6824	0.6436	0.5693	0.6348	0.5789	0.5692	0.5293	0.4786	0.4775	0.527	0.4928	0.5315	0.5299	0.4843	0.5912	0.4876	0.4963	-0.0118	0.0404	0.0286	-0.0466	-0.0643	-0.0485	0.7383	0.6794	0.6715	0.5607	0.5385	0.5351	0.007
17.75	0.5914	0.6564	0.6109	0.5978	0.6136	0.6186	0.5459	0.5136	0.5451	0.4229	0.4985	0.3957	-0.0196	-0.0682	0.0147	-0.0177	0.0221	0.0248	0.5781	0.6983	0.6507	0.5734	0.6325	0.5805	0.5566	0.5258	0.5014	0.4826	0.5274	0.489	0.5271	0.5283	0.4841	0.6021	0.4879	0.4835	-0.012	0.0402	0.0284	-0.0466	-0.0641	-0.0485	0.7329	0.6839	0.6785	0.5651	0.5458	0.5365	0.0041
18	0.5917	0.6549	0.6096	0.597	0.6138	0.6159	0.5458	0.5109	0.5406	0.4205	0.5004	0.3989	-0.0198	-0.0682	0.0149	-0.0173	0.0225	0.0251	0.5798	0.713	0.6513	0.5752	0.6396	0.5892	0.5618	0.5268	0.4875	0.4878	0.528	0.4839	0.5342	0.5298	0.4872	0.6125	0.4893	0.4893	-0.0123	0.0404	0.0285	-0.0466	-0.0643	-0.0479	0.7161	0.674	0.6886	0.5732	0.5517	0.5367	0.0015
18.25	0.5907	0.6542	0.6082	0.5958	0.6119	0.6157	0.5375	0.5044	0.5457	0.4179	0.5068	0.3976	-0.0199	-0.0678	0.0154	-0.0176	0.0228	0.0252	0.5818	0.7229	0.6562	0.5793	0.6415	0.5925	0.5599	0.5242	0.4852	0.4951	0.5259	0.483	0.5437	0.531	0.4937	0.6209	0.4937	0.4967	0.001	0.0401	0.0294	-0.0465	-0.064	-0.048	0.7226	0.6753	0.681	0.5895	0.5536	0.5348	-0.0001
18.5	0.5902	0.6531	0.608	0.5955	0.6101	0.6145	0.5354	0.5125	0.5451	0.42	0.5072	0.3973	-0.0201	-0.0679	0.0154	-0.017	0.0235	0.0258	0.587	0.7254	0.6553	0.5828	0.6427	0.5998	0.5404	0.5229	0.4849	0.5048	0.5244	0.4838	0.5501	0.5442	0.4891	0.6288	0.5025	0.5044	0.0047	0.0399	0.0291	-0.0463	-0.0641	-0.0477	0.732	0.6709	0.6766	0.6073	0.5519	0.5347	-0.0004
18.75	0.5906	0.653	0.6087	0.5924	0.6097	0.6161	0.5285	0.5094	0.5355	0.42	0.503	0.3952	-0.0199	-0.0678	0.0158	-0.0172	0.024	0.0258	0.5927	0.7316	0.6617	0.5811	0.6524	0.604	0.5447	0.5265	0.4833	0.5192	0.5287	0.4884	0.5725	0.5761	0.5246	0.6354	0.5123	0.5187	0.0054	0.0397	0.0292	-0.0464	-0.0638	-0.0477	0.7268	0.6609	0.6794	0.6006	0.5546	0.5359	0.0001
19	0.5895	0.6518	0.6078	0.5899	0.6099	0.6146	0.5226	0.4946	0.5333	0.4144	0.499	0.3942	-0.0207	-0.0679	0.0158	-0.0165	0.0251	0.0263	0.5976	0.7432	0.6643	0.58	0.6745	0.605	0.5424	0.5252	0.4833	0.5358	0.5265	0.4992	0.6103	0.6013	0.559	0.6378	0.5345	0.5357	0.0058	0.0398	0.029	-0.0459	-0.0638	-0.0472	0.7353	0.6738	0.6752	0.5893	0.5625	0.5386	0.0008
19.25	0.5883	0.6518	0.6087	0.5889	0.6118	0.6127	0.5262	0.5011	0.5389	0.4126	0.4942	0.3972	-0.0204	-0.0673	0.0158	-0.0162	0.0257	0.0269	0.6055	0.7504	0.6741	0.5813	0.6766	0.6141	0.5473	0.526	0.4818	0.5501	0.5267	0.514	0.6287	0.6091	0.5618	0.6342	0.5609	0.5517	0.0055	0.0397	0.029	-0.0461	-0.0636	-0.0468	0.7427	0.6771	0.6761	0.5778	0.5655	0.5418	0.0017
19.5	0.5886	0.6518	0.6087	0.5881	0.6113	0.6128	0.5221	0.5014	0.5345	0.4101	0.4882	0.4001	-0.0211	-0.0672	0.0158	-0.0155	0.0266	0.027	0.6109	0.7559	0.6812	0.5813	0.6789	0.6151	0.5537	0.5245	0.4801	0.5584	0.5352	0.5273	0.6346	0.606	0.5627	0.6248	0.5697	0.551	0.0055	0.0397	0.0292	-0.0457	-0.0634	-0.0464	0.7404	0.6914	0.6782	0.5709	0.5763	0.5452	0.0038
19.75	0.5882	0.6504	0.6067	0.5887	0.6114	0.6137	0.5227	0.4961	0.5309	0.4191	0.4821	0.4013	-0.0209	-0.0665	0.0159	-0.0151	0.0273	0.0277	0.619	0.7509	0.6871	0.586	0.6766	0.6178	0.5638	0.5244	0.4812	0.5637	0.5431	0.5333	0.6329	0.5997	0.5566	0.6187	0.5678	0.5492	0.0055	0.0398	0.0294	-0.0457	-0.0634	-0.0463	0.7354	0.704	0.6817	0.5721	0.5847	0.5494	0.006
20	0.5871	0.6508	0.6083	0.5895	0.6119	0.6148	0.5171	0.4937	0.5256	0.4115	0.488	0.4017	-0.0212	-0.0663	0.0163	-0.0143	0.0282	0.0284	0.6213	0.7419	0.6887	0.5921	0.6731	0.6127	0.5781	0.5239	0.4817	0.567	0.5537	0.5372	0.6244	0.5971	0.5555	0.612	0.5617	0.5375	0.0053	0.0399	0.0293	-0.0459	-0.0634	-0.0461	0.7239	0.708	0.6838	0.5741	0.6058	0.5566	0.0067
20.25	0.5886	0.6489	0.6086	0.5884	0.6132	0.6151	0.5149	0.4949	0.5285	0.4103	0.4889	0.4026	-0.0209	-0.0663	0.0164	-0.0119	0.0292	0.0292	0.615	0.7359	0.6839	0.6013	0.6662	0.606	0.5893	0.5251	0.4802	0.5679	0.56	0.5417	0.6196	0.5955	0.554	0.6037	0.5519	0.5321	0.0053	0.0399	0.0291	-0.0416	-0.0564	-0.0413	0.7145	0.7094	0.6865	0.5826	0.6101	0.5638	0.0063
20.5	0.5875	0.6494	0.6077	0.5896	0.6149	0.6157	0.5128	0.488	0.5302	0.4091	0.4901	0.3988	-0.0215	-0.0661	0.0165	-0.0117	0.0298	0.0292	0.6072	0.7303	0.6822	0.6054	0.6581	0.6019	0.5915	0.5275	0.4765	0.5704	0.5664	0.5458	0.6178	0.5956	0.5548	0.6015	0.5469	0.5283	0.0054	0.0395	0.0289	-0.0411	-0.0562	-0.0408	0.7095	0.7009	0.6924	0.586	0.6013	0.5825	0.0052
20.75	0.5876	0.65	0.6078	0.5905	0.6145	0.6179	0.509	0.489	0.53	0.406	0.487	0.4029	-0.0209	-0.0658	0.0168	-0.0108	0.0298	0.0295	0.6033	0.7254	0.6747	0.5999	0.6528	0.5989	0.5921	0.5298	0.4789	0.5703	0.5728	0.5472	0.6174	0.5949	0.5547	0.5964	0.5454	0.5263	0.0055	0.0398	0.0291	-0.0411	-0.0562	-0.0408	0.7113	0.7027	0.6908	0.593	0.5902	0.6123	0.0044
21	0.5874	0.6485	0.6086	0.5905	0.6145	0.6175	0.5083	0.4903	0.53	0.4105	0.4818	0.4047	-0.0208	-0.0659	0.0169	-0.0103	0.0311	0.0301	0.601	0.7219	0.67	0.5969	0.6514	0.5976	0.5953	0.5376	0.4784	0.5711	0.5767	0.5501	0.6178	0.5935	0.5533	0.5947	0.5438	0.524	0.0054	0.0398	0.0292	-0.0407	-0.056	-0.0404	0.7067	0.7029	0.6958	0.598	0.5832	0.6407	0.0033
21.25	0.587	0.6488	0.6077	0.5908	0.6169	0.6177	0.5051	0.49	0.5308	0.4098	0.4816	0.4048	-0.02	-0.0655	0.0172	-0.0097	0.0313	0.0305	0.5991	0.7215	0.6669	0.5916	0.6502	0.5969	0.5965	0.5491	0.4809	0.5701	0.5818	0.5508	0.6155	0.5933	0.5536	0.5935	0.5433	0.5235	0.0053	0.0402	0.0294	-0.0408	-0.056	-0.0404	0.7016	0.7045	0.6966	0.6037	0.5764	0.6512	0.0039
21.5	0.5866	0.6487	0.6079	0.5906	0.6184	0.6177	0.5054	0.49	0.531	0.4086	0.4807	0.407	-0.0199	-0.0656	0.0175	-0.0097	0.0321	0.0305	0.5975	0.7198	0.666	0.5896	0.6483	0.5949	0.5978	0.5541	0.4888	0.5715	0.5881	0.5546	0.6158	0.5931	0.5551	0.593	0.5423	0.5229	0.0054	0.0399	0.0293	-0.0407	-0.0555	-0.0401	0.699	0.7006	0.6867	0.6016	0.5735	0.6487	0.0052
21.75	0.5871	0.648	0.6088	0.5922	0.6167	0.6178	0.4972	0.4873	0.5289	0.4138	0.479	0.4063	-0.0187	-0.065	0.0177	-0.0094	0.0324	0.031	0.596	0.7187	0.6637	0.5886	0.6471	0.5937	0.5994	0.558	0.4925	0.5726	0.5899	0.5554	0.6151	0.593	0.5551	0.5923	0.5419	0.5209	0.0054	0.04	0.0293	-0.0411	-0.0553	-0.0402	0.6975	0.6968	0.6817	0.5968	0.5683	0.6422	0.0076
22	0.5864	0.6485	0.6095	0.5919	0.617	0.6181	0.4948	0.4863	0.523	0.416	0.4772	0.4087	-0.0183	-0.0652	0.0179	-0.0095	0.0328	0.0312	0.5953	0.7172	0.6613	0.5868	0.647	0.5934	0.598	0.5626	0.4986	0.57	0.5933	0.5561	0.614	0.5925	0.5551	0.591	0.5412	0.5214	0.0051	0.0401	0.0293	-0.0409	-0.0553	-0.0402	0.6971	0.6951	0.6772	0.5948	0.5666	0.6363	0.0088
22.25	0.5868	0.6494	0.6094	0.5929	0.6185	0.6203	0.4917	0.486	0.5241	0.4167	0.4771	0.4078	-0.0177	-0.0646	0.0179	-0.0094	0.0333	0.0314	0.5945	0.7169	0.6602	0.5852	0.6439	0.5941	0.6001	0.5635	0.5032	0.5707	0.5954	0.5556	0.6137	0.5941	0.5545	0.5899	0.5429	0.5204	0.0057	0.0404	0.0296	-0.0411	-0.0548	-0.0402	0.6957	0.6946	0.671	0.5937	0.5647	0.6319	0.0104
22.5	0.5863	0.6478	0.609	0.5929	0.6193	0.6181	0.4905	0.4866	0.5212	0.4172	0.477	0.4033	-0.0169	-0.0641	0.0182	-0.0094	0.0335	0.032	0.593	0.7141	0.6574	0.5835	0.6443	0.5929	0.6002	0.5634	0.512	0.5707	0.5976	0.5532	0.6117	0.5931	0.5551	0.5913	0.5425	0.5191	0.0056	0.0406	0.0298	-0.041	-0.0543	-0.0403	0.6938	0.6935	0.667	0.5926	0.5617	0.6305	0.0113
22.75	0.5878	0.6476	0.6092	0.5941	0.6195	0.6194	0.4906	0.4899	0.5189	0.4208	0.4773	0.405	-0.0153	-0.0636	0.0184	-0.0092	0.0332	0.0322	0.5917	0.7147	0.6585	0.582	0.6439	0.5915	0.5989	0.5645	0.517	0.5697	0.5997	0.5541	0.6127	0.5926	0.555	0.5906	0.5417	0.521	0.0056	0.0409	0.0299	-0.0411	-0.0543	-0.0404	0.6932	0.6928	0.6661	0.5932	0.5627	0.6272	0.0118
23	0.5869	0.6487	0.6096	0.5944	0.6204	0.619	0.4927	0.4919	0.5188	0.4213	0.4762	0.4108	-0.0145	-0.0633	0.019	-0.0092	0.0337	0.0327	0.5907	0.7133	0.6585	0.5825	0.6438	0.5894	0.5977	0.5659	0.5187	0.5704	0.6002	0.5535	0.6104	0.5934	0.5562	0.589	0.5404	0.5189	0.0056	0.041	0.0298	-0.0412	-0.054	-0.0402	0.6952	0.6937	0.6629	0.5918	0.5615	0.6253	0.0106
23.25	0.5885	0.6502	0.611	0.5947	0.621	0.6204	0.4926	0.4937	0.5181	0.4229	0.475	0.4118	-0.0137	-0.0633	0.0191	-0.009	0.0334	0.0333	0.5903	0.7127	0.6568	0.5821	0.6432	0.5915	0.5986	0.5665	0.5212	0.5687	0.6017	0.5516	0.6101	0.5923	0.5559	0.5901	0.54	0.52	0.0056	0.0411	0.0298	-0.041	-0.0538	-0.0402	0.693	0.6937	0.6608	0.5908	0.5618	0.6258	0.0096
23.5	0.5882	0.6483	0.6101	0.5944	0.6204	0.619	0.4972	0.4969	0.5186	0.4213	0.4762	0.4108	-0.0126	-0.0631	0.0194	-0.0092	0.0337	0.0327	0.5888	0.7115	0.6572	0.5825	0.6438	0.5894	0.5981	0.565	0.5226	0.5704	0.6002	0.5535	0.6109	0.5942	0.555	0.589	0.5404	0.5189	0.0055	0.0413	0.0298	-0.0412	-0.054	-0.0402	0.6918	0.6932	0.6595	0.5918	0.5615	0.6253	0.0086
23.75	0.5877	0.6489	0.6129	0.5941	0.6195	0.6194	0.4988	0.4996	0.5185	0.4208	0.4773	0.405	-0.0123	-0.0624	0.0197	-0.0092	0.0332	0.0322	0.5883	0.7101	0.6558	0.582	0.6439	0.5915	0.5971	0.5655	0.524	0.5697	0.5997	0.5541	0.6103	0.5919	0.5562	0.5906	0.5417	0.521	0.0056	0.0415	0.03	-0.0411	-0.0543	-0.0404	0.6928	0.6912	0.6585	0.5932	0.5627	0.6272	0.0087
24	0.5877	0.6489	0.6129	0.5944	0.6204	0.619	0.5028	0.501	0.5181	0.4213	0.4762	0.4108	-0.0111	-0.0622	0.0199	-0.0092	0.0337	0.0327	0.5872	0.7093	0.6562	0.5825	0.6438	0.5894	0.596	0.5656	0.5237	0.5704	0.6002	0.5535	0.6102	0.5921	0.556	0.589	0.5404	0.5189	0.0058	0.0414	0.0302	-0.0412	-0.054	-0.0402	0.6921	0.6911	0.6571	0.5918	0.5615	0.6253	0.0093
[truncated: 89 more columns]

## Sheet: Efs NCTC 13779 aerobic
Time (hr)	All nitrogen	All nitrogen	All nitrogen	All nitrogen	All nitrogen	All nitrogen	No alanine	No alanine	No alanine	No alanine	No alanine	No alanine	No arginine	No arginine	No arginine	No arginine	No arginine	No arginine	No asparagine	No asparagine	No asparagine	No asparagine	No asparagine	No asparagine	No aspartate	No aspartate	No aspartate	No aspartate	No aspartate	No aspartate	No cysteine	No cysteine	No cysteine	No cysteine	No cysteine	No cysteine	No glutamate	No glutamate	No glutamate	No glutamate	No glutamate	No glutamate	No glycine	No glycine	No glycine	No glycine	No glycine	No glycine	No histidine
	Expt 1	Expt 1	Expt 1	Expt 2	Expt 2	Expt 2	Expt 1	Expt 1	Expt 1	Expt 2	Expt 2	Expt 2	Expt 1	Expt 1	Expt 1	Expt 2	Expt 2	Expt 2	Expt 1	Expt 1	Expt 1	Expt 2	Expt 2	Expt 2	Expt 1	Expt 1	Expt 1	Expt 2	Expt 2	Expt 2	Expt 1	Expt 1	Expt 1	Expt 2	Expt 2	Expt 2	Expt 1	Expt 1	Expt 1	Expt 2	Expt 2	Expt 2	Expt 1	Expt 1	Expt 1	Expt 2	Expt 2	Expt 2	Expt 1
0	0.151	0.151	0.147	0.199	0.138	0.226	0.147	0.149	0.146	0.246	0.238	0.226	0.118	0.125	0.133	0.188	0.203	0.194	0.133	0.134	0.141	0.198	0.19	0.208	0.141	0.141	0.143	0.201	0.2	0.225	0.1249	0.1248	0.1177	0.216	0.208	0.241	0.121	0.131	0.128	0.177	0.213	0.185	0.132	0.119	0.118	0.224	0.227	0.208	0.112
0.25	0.15	0.154	0.148	0.129	0.135	0.135	0.147	0.147	0.141	0.143	0.148	0.151	0.119	0.125	0.134	0.145	0.145	0.144	0.135	0.138	0.139	0.14	0.137	0.142	0.147	0.145	0.145	0.147	0.146	0.154	0.1303	0.1304	0.1233	0.143	0.161	0.147	0.124	0.129	0.128	0.135	0.135	0.134	0.129	0.121	0.111	0.145	0.149	0.148	0.105
0.5	0.152	0.153	0.15	0.135	0.136	0.14	0.15	0.15	0.141	0.145	0.15	0.155	0.121	0.125	0.132	0.15	0.144	0.146	0.137	0.134	0.14	0.141	0.14	0.142	0.155	0.153	0.152	0.146	0.149	0.158	0.1386	0.1382	0.1301	0.153	0.149	0.145	0.121	0.129	0.13	0.138	0.139	0.137	0.127	0.12	0.117	0.146	0.15	0.153	0.11
0.75	0.156	0.158	0.15	0.135	0.14	0.141	0.153	0.152	0.142	0.148	0.154	0.159	0.119	0.125	0.134	0.15	0.145	0.146	0.139	0.139	0.145	0.142	0.144	0.144	0.159	0.157	0.156	0.152	0.153	0.165	0.1482	0.1473	0.1377	0.161	0.156	0.155	0.122	0.128	0.129	0.142	0.141	0.14	0.123	0.12	0.113	0.153	0.153	0.156	0.11
1	0.151	0.153	0.145	0.142	0.144	0.148	0.156	0.153	0.146	0.152	0.162	0.168	0.118	0.124	0.133	0.146	0.138	0.146	0.142	0.138	0.147	0.147	0.143	0.149	0.166	0.164	0.161	0.16	0.164	0.172	0.157	0.1589	0.1473	0.168	0.165	0.163	0.122	0.129	0.131	0.148	0.144	0.142	0.128	0.119	0.114	0.155	0.157	0.155	0.111
1.25	0.162	0.163	0.155	0.146	0.143	0.15	0.161	0.155	0.151	0.158	0.167	0.175	0.12	0.121	0.134	0.149	0.146	0.147	0.141	0.14	0.149	0.147	0.143	0.149	0.17	0.172	0.172	0.171	0.172	0.184	0.1677	0.1679	0.1552	0.173	0.172	0.171	0.121	0.127	0.129	0.148	0.146	0.144	0.127	0.12	0.116	0.159	0.158	0.163	0.11
1.5	0.17	0.172	0.161	0.145	0.149	0.151	0.168	0.163	0.154	0.169	0.173	0.183	0.124	0.129	0.138	0.147	0.146	0.146	0.145	0.149	0.15	0.152	0.146	0.153	0.178	0.177	0.173	0.179	0.178	0.19	0.1784	0.1787	0.1671	0.182	0.179	0.178	0.127	0.136	0.133	0.149	0.147	0.148	0.134	0.123	0.12	0.164	0.166	0.163	0.113
1.75	0.163	0.166	0.16	0.147	0.152	0.156	0.168	0.172	0.163	0.177	0.179	0.189	0.12	0.13	0.137	0.138	0.143	0.144	0.148	0.148	0.155	0.154	0.147	0.154	0.183	0.188	0.185	0.185	0.185	0.198	0.1922	0.191	0.1775	0.191	0.189	0.186	0.123	0.133	0.131	0.148	0.145	0.148	0.134	0.134	0.122	0.16	0.158	0.167	0.114
2	0.168	0.163	0.165	0.155	0.157	0.163	0.171	0.175	0.163	0.189	0.192	0.201	0.121	0.125	0.138	0.147	0.146	0.147	0.146	0.146	0.151	0.159	0.153	0.159	0.195	0.196	0.192	0.198	0.2	0.212	0.2052	0.2028	0.1906	0.205	0.204	0.197	0.122	0.132	0.132	0.152	0.151	0.149	0.137	0.133	0.123	0.173	0.17	0.175	0.115
2.25	0.17	0.168	0.17	0.158	0.158	0.164	0.18	0.181	0.169	0.196	0.209	0.212	0.125	0.125	0.135	0.146	0.143	0.146	0.15	0.151	0.156	0.161	0.152	0.159	0.204	0.202	0.204	0.209	0.211	0.223	0.2209	0.2159	0.2	0.22	0.214	0.208	0.125	0.136	0.136	0.15	0.149	0.147	0.14	0.132	0.126	0.174	0.174	0.179	0.117
2.5	0.169	0.173	0.175	0.161	0.164	0.167	0.183	0.184	0.172	0.208	0.221	0.227	0.122	0.122	0.132	0.148	0.143	0.147	0.145	0.151	0.155	0.163	0.158	0.163	0.218	0.22	0.217	0.221	0.228	0.236	0.2378	0.229	0.2159	0.226	0.225	0.222	0.126	0.134	0.134	0.151	0.148	0.15	0.143	0.131	0.122	0.181	0.179	0.188	0.119
2.75	0.177	0.175	0.18	0.165	0.166	0.173	0.19	0.196	0.18	0.22	0.236	0.241	0.119	0.13	0.133	0.147	0.145	0.145	0.149	0.155	0.162	0.166	0.162	0.168	0.226	0.231	0.231	0.243	0.245	0.248	0.2525	0.2402	0.2268	0.239	0.242	0.235	0.123	0.135	0.133	0.152	0.149	0.152	0.144	0.134	0.13	0.183	0.186	0.198	0.121
3	0.178	0.179	0.187	0.169	0.171	0.178	0.197	0.199	0.187	0.236	0.247	0.258	0.12	0.125	0.134	0.145	0.144	0.145	0.153	0.154	0.16	0.17	0.166	0.172	0.248	0.245	0.247	0.258	0.262	0.278	0.2677	0.2543	0.2389	0.252	0.256	0.248	0.125	0.134	0.13	0.152	0.152	0.151	0.151	0.143	0.132	0.193	0.193	0.204	0.121
3.25	0.181	0.18	0.187	0.173	0.171	0.18	0.204	0.209	0.195	0.248	0.264	0.273	0.119	0.127	0.132	0.146	0.14	0.142	0.156	0.158	0.161	0.173	0.165	0.175	0.261	0.262	0.267	0.275	0.278	0.293	0.2839	0.2693	0.2532	0.265	0.267	0.261	0.125	0.134	0.132	0.151	0.15	0.149	0.153	0.141	0.131	0.2	0.199	0.208	0.124
3.5	0.185	0.188	0.196	0.18	0.182	0.187	0.213	0.215	0.206	0.26	0.283	0.289	0.118	0.125	0.131	0.148	0.144	0.143	0.162	0.158	0.167	0.177	0.172	0.181	0.28	0.281	0.281	0.363	0.303	0.311	0.3011	0.2839	0.2651	0.277	0.279	0.273	0.122	0.134	0.129	0.151	0.151	0.151	0.155	0.147	0.137	0.212	0.211	0.223	0.128
3.75	0.191	0.192	0.202	0.182	0.187	0.199	0.224	0.225	0.217	0.277	0.304	0.306	0.117	0.122	0.131	0.141	0.14	0.143	0.158	0.16	0.169	0.184	0.18	0.186	0.292	0.295	0.296	0.321	0.324	0.333	0.3179	0.2969	0.2801	0.291	0.289	0.285	0.121	0.134	0.131	0.153	0.155	0.152	0.158	0.151	0.145	0.226	0.223	0.23	0.125
4	0.201	0.198	0.207	0.193	0.194	0.207	0.238	0.243	0.231	0.292	0.313	0.322	0.121	0.125	0.135	0.143	0.142	0.142	0.166	0.172	0.175	0.193	0.185	0.196	0.307	0.312	0.318	0.327	0.342	0.361	0.3331	0.313	0.2925	0.307	0.305	0.299	0.128	0.134	0.136	0.152	0.154	0.154	0.162	0.161	0.151	0.234	0.231	0.244	0.133
4.25	0.202	0.202	0.221	0.202	0.203	0.222	0.253	0.259	0.245	0.313	0.34	0.346	0.123	0.13	0.134	0.143	0.141	0.143	0.171	0.172	0.177	0.197	0.192	0.207	0.319	0.322	0.332	0.355	0.369	0.389	0.3484	0.3233	0.3047	0.324	0.323	0.315	0.122	0.135	0.134	0.154	0.156	0.152	0.167	0.161	0.152	0.246	0.246	0.256	0.128
4.5	0.212	0.208	0.232	0.218	0.22	0.231	0.266	0.274	0.263	0.331	0.355	0.362	0.119	0.125	0.132	0.146	0.14	0.141	0.178	0.175	0.183	0.21	0.2	0.212	0.334	0.341	0.351	0.373	0.391	0.412	0.3657	0.3394	0.32	0.339	0.333	0.33	0.125	0.137	0.134	0.157	0.153	0.154	0.17	0.165	0.159	0.259	0.257	0.272	0.131
4.75	0.226	0.22	0.242	0.23	0.232	0.248	0.277	0.284	0.28	0.343	0.376	0.381	0.119	0.125	0.133	0.146	0.142	0.142	0.181	0.18	0.19	0.218	0.211	0.221	0.346	0.361	0.368	0.396	0.407	0.441	0.3831	0.3542	0.3337	0.353	0.351	0.339	0.122	0.134	0.133	0.155	0.153	0.153	0.181	0.176	0.166	0.272	0.271	0.281	0.13
5	0.24	0.236	0.252	0.247	0.243	0.259	0.295	0.301	0.293	0.36	0.392	0.401	0.121	0.127	0.136	0.144	0.142	0.141	0.189	0.188	0.196	0.233	0.22	0.232	0.363	0.377	0.386	0.408	0.434	0.464	0.3974	0.3689	0.3493	0.365	0.366	0.353	0.127	0.136	0.137	0.158	0.155	0.153	0.191	0.185	0.175	0.287	0.282	0.304	0.136
5.25	0.249	0.246	0.267	0.259	0.256	0.274	0.312	0.312	0.308	0.378	0.411	0.418	0.116	0.123	0.131	0.14	0.14	0.142	0.195	0.194	0.202	0.245	0.235	0.246	0.378	0.391	0.405	0.438	0.459	0.486	0.4134	0.3855	0.3605	0.379	0.381	0.367	0.124	0.133	0.135	0.159	0.154	0.153	0.192	0.193	0.181	0.3	0.294	0.318	0.131
5.5	0.265	0.259	0.282	0.276	0.275	0.293	0.324	0.327	0.324	0.396	0.431	0.436	0.116	0.123	0.131	0.142	0.142	0.141	0.202	0.204	0.21	0.259	0.248	0.258	0.393	0.411	0.412	0.455	0.482	0.509	0.4233	0.3988	0.377	0.393	0.395	0.38	0.124	0.133	0.133	0.156	0.155	0.153	0.203	0.2	0.187	0.314	0.309	0.333	0.133
5.75	0.278	0.271	0.298	0.292	0.294	0.312	0.344	0.344	0.34	0.416	0.451	0.459	0.12	0.123	0.131	0.141	0.14	0.141	0.211	0.211	0.22	0.271	0.261	0.269	0.409	0.422	0.429	0.475	0.498	0.531	0.4352	0.4139	0.3907	0.407	0.412	0.397	0.123	0.136	0.133	0.161	0.156	0.152	0.215	0.21	0.196	0.333	0.327	0.342	0.132
6	0.299	0.292	0.314	0.315	0.316	0.334	0.363	0.36	0.352	0.439	0.466	0.479	0.12	0.126	0.131	0.142	0.144	0.143	0.222	0.223	0.232	0.287	0.279	0.285	0.424	0.437	0.444	0.503	0.521	0.553	0.4491	0.427	0.406	0.423	0.424	0.411	0.127	0.137	0.136	0.163	0.159	0.153	0.224	0.219	0.212	0.346	0.341	0.358	0.138
6.25	0.313	0.306	0.332	0.331	0.33	0.351	0.38	0.378	0.373	0.446	0.481	0.49	0.116	0.123	0.131	0.141	0.139	0.139	0.233	0.23	0.241	0.301	0.29	0.297	0.436	0.45	0.458	0.518	0.532	0.572	0.4528	0.4399	0.42	0.423	0.436	0.422	0.126	0.137	0.133	0.16	0.158	0.155	0.235	0.229	0.217	0.356	0.35	0.366	0.134
6.5	0.327	0.317	0.35	0.346	0.351	0.365	0.391	0.397	0.385	0.462	0.498	0.51	0.117	0.122	0.133	0.143	0.139	0.14	0.246	0.244	0.25	0.313	0.302	0.307	0.453	0.459	0.469	0.541	0.558	0.587	0.4648	0.4506	0.4327	0.435	0.448	0.437	0.124	0.132	0.133	0.164	0.156	0.155	0.246	0.242	0.228	0.371	0.37	0.381	0.137
6.75	0.345	0.337	0.365	0.365	0.37	0.385	0.407	0.409	0.4	0.479	0.511	0.526	0.117	0.126	0.133	0.139	0.138	0.141	0.257	0.254	0.263	0.327	0.318	0.33	0.464	0.476	0.481	0.555	0.577	0.604	0.4687	0.4635	0.4455	0.458	0.465	0.451	0.124	0.134	0.135	0.164	0.158	0.155	0.263	0.256	0.239	0.39	0.38	0.392	0.138
7	0.362	0.355	0.381	0.388	0.387	0.399	0.42	0.421	0.415	0.496	0.525	0.542	0.115	0.123	0.134	0.14	0.138	0.141	0.268	0.267	0.272	0.344	0.338	0.344	0.48	0.484	0.492	0.57	0.591	0.618	0.4758	0.4704	0.4583	0.468	0.472	0.462	0.123	0.134	0.132	0.161	0.159	0.157	0.274	0.264	0.25	0.403	0.394	0.408	0.137
7.25	0.379	0.368	0.398	0.402	0.407	0.417	0.431	0.434	0.427	0.512	0.545	0.556	0.114	0.119	0.132	0.144	0.138	0.138	0.28	0.28	0.285	0.358	0.348	0.361	0.489	0.502	0.503	0.584	0.6	0.632	0.4825	0.4794	0.4669	0.481	0.485	0.469	0.124	0.136	0.133	0.162	0.157	0.155	0.285	0.275	0.259	0.421	0.405	0.42	0.135
7.5	0.398	0.385	0.417	0.414	0.419	0.432	0.448	0.45	0.444	0.522	0.55	0.566	0.114	0.122	0.132	0.144	0.137	0.139	0.298	0.294	0.297	0.379	0.367	0.376	0.502	0.504	0.51	0.598	0.612	0.644	0.4891	0.4885	0.4799	0.491	0.494	0.479	0.126	0.137	0.135	0.162	0.16	0.151	0.3	0.29	0.273	0.432	0.419	0.433	0.135
7.75	0.408	0.402	0.43	0.43	0.438	0.446	0.457	0.462	0.457	0.531	0.561	0.581	0.115	0.121	0.132	0.141	0.137	0.142	0.309	0.306	0.309	0.393	0.382	0.387	0.511	0.515	0.524	0.613	0.619	0.646	0.4946	0.4928	0.4906	0.499	0.509	0.495	0.127	0.134	0.133	0.165	0.161	0.159	0.31	0.301	0.28	0.448	0.431	0.443	0.139
8	0.426	0.416	0.444	0.444	0.445	0.463	0.468	0.473	0.466	0.544	0.575	0.587	0.113	0.122	0.128	0.138	0.135	0.141	0.325	0.319	0.325	0.409	0.398	0.402	0.518	0.523	0.532	0.626	0.634	0.664	0.4967	0.5009	0.4981	0.511	0.515	0.501	0.127	0.134	0.132	0.165	0.16	0.156	0.32	0.31	0.293	0.457	0.448	0.454	0.138
8.25	0.444	0.433	0.458	0.456	0.466	0.475	0.484	0.484	0.483	0.551	0.583	0.596	0.118	0.124	0.133	0.14	0.135	0.141	0.342	0.336	0.341	0.424	0.412	0.415	0.531	0.533	0.541	0.634	0.639	0.675	0.5014	0.5068	0.51	0.523	0.525	0.509	0.128	0.141	0.135	0.164	0.158	0.154	0.34	0.325	0.308	0.472	0.454	0.463	0.142
8.5	0.456	0.442	0.467	0.473	0.477	0.488	0.491	0.494	0.491	0.563	0.59	0.599	0.118	0.123	0.133	0.141	0.135	0.139	0.354	0.355	0.35	0.44	0.424	0.427	0.542	0.537	0.547	0.645	0.646	0.679	0.5046	0.5126	0.5169	0.534	0.541	0.52	0.126	0.135	0.133	0.166	0.162	0.157	0.346	0.337	0.316	0.48	0.468	0.473	0.138
8.75	0.469	0.452	0.477	0.488	0.492	0.501	0.495	0.505	0.505	0.574	0.597	0.604	0.114	0.123	0.131	0.142	0.14	0.143	0.37	0.361	0.365	0.457	0.44	0.438	0.55	0.548	0.558	0.654	0.662	0.686	0.5057	0.5173	0.5256	0.546	0.541	0.533	0.126	0.133	0.131	0.166	0.16	0.159	0.357	0.346	0.322	0.492	0.481	0.483	0.139
9	0.48	0.469	0.491	0.497	0.503	0.514	0.505	0.515	0.513	0.574	0.597	0.604	0.121	0.123	0.132	0.141	0.135	0.142	0.381	0.375	0.38	0.463	0.451	0.451	0.556	0.547	0.559	0.665	0.66	0.691	0.5063	0.5211	0.5344	0.553	0.55	0.541	0.126	0.134	0.134	0.168	0.159	0.161	0.367	0.359	0.332	0.503	0.491	0.488	0.137
9.25	0.494	0.478	0.499	0.51	0.511	0.52	0.519	0.526	0.516	0.576	0.603	0.61	0.115	0.123	0.133	0.141	0.133	0.136	0.392	0.386	0.391	0.476	0.462	0.462	0.565	0.555	0.569	0.667	0.667	0.695	0.5057	0.5257	0.5417	0.561	0.559	0.547	0.123	0.135	0.131	0.166	0.159	0.158	0.378	0.365	0.336	0.503	0.492	0.496	0.138
9.5	0.5	0.493	0.51	0.518	0.521	0.533	0.523	0.532	0.524	0.58	0.599	0.603	0.119	0.122	0.132	0.139	0.135	0.141	0.405	0.402	0.403	0.488	0.473	0.47	0.573	0.562	0.58	0.678	0.678	0.699	0.5039	0.528	0.5484	0.569	0.563	0.559	0.125	0.137	0.133	0.163	0.16	0.155	0.392	0.376	0.347	0.517	0.505	0.5	0.14
9.75	0.513	0.504	0.516	0.531	0.53	0.541	0.532	0.539	0.537	0.579	0.603	0.605	0.121	0.124	0.136	0.139	0.136	0.14	0.418	0.412	0.413	0.494	0.484	0.478	0.574	0.566	0.582	0.684	0.677	0.698	0.5013	0.5282	0.5527	0.571	0.572	0.566	0.124	0.137	0.136	0.17	0.159	0.156	0.395	0.382	0.351	0.525	0.509	0.503	0.141
10	0.517	0.509	0.525	0.538	0.54	0.546	0.536	0.545	0.543	0.579	0.6	0.6	0.115	0.12	0.128	0.139	0.139	0.136	0.427	0.417	0.419	0.508	0.494	0.489	0.582	0.573	0.59	0.69	0.682	0.696	0.4997	0.5319	0.5629	0.578	0.578	0.574	0.125	0.135	0.133	0.166	0.16	0.158	0.403	0.39	0.356	0.53	0.516	0.51	0.137
10.25	0.526	0.513	0.529	0.549	0.545	0.557	0.542	0.555	0.549	0.576	0.594	0.601	0.116	0.123	0.129	0.142	0.138	0.138	0.438	0.428	0.425	0.519	0.507	0.502	0.592	0.578	0.597	0.689	0.685	0.7	0.4935	0.5309	0.5662	0.583	0.583	0.576	0.124	0.134	0.134	0.168	0.157	0.155	0.407	0.399	0.361	0.541	0.529	0.517	0.135
10.5	0.531	0.525	0.538	0.557	0.552	0.562	0.548	0.56	0.553	0.575	0.592	0.598	0.122	0.125	0.132	0.139	0.137	0.138	0.452	0.439	0.44	0.529	0.512	0.51	0.594	0.581	0.597	0.691	0.684	0.693	0.4902	0.5303	0.5673	0.591	0.588	0.587	0.123	0.136	0.134	0.168	0.163	0.16	0.418	0.406	0.369	0.548	0.533	0.521	0.142
10.75	0.535	0.531	0.543	0.555	0.558	0.568	0.55	0.566	0.556	0.571	0.589	0.598	0.12	0.12	0.129	0.138	0.138	0.136	0.459	0.45	0.446	0.538	0.519	0.518	0.598	0.586	0.602	0.689	0.686	0.685	0.4869	0.5276	0.5713	0.596	0.591	0.597	0.125	0.136	0.131	0.166	0.159	0.159	0.422	0.41	0.371	0.55	0.54	0.527	0.138
11	0.544	0.534	0.55	0.566	0.563	0.571	0.557	0.569	0.56	0.572	0.59	0.596	0.122	0.122	0.133	0.14	0.138	0.14	0.469	0.458	0.456	0.547	0.529	0.53	0.598	0.587	0.604	0.697	0.682	0.687	0.4826	0.5261	0.5734	0.595	0.599	0.6	0.124	0.136	0.136	0.171	0.163	0.16	0.427	0.419	0.372	0.556	0.541	0.526	0.139
11.25	0.554	0.541	0.552	0.565	0.564	0.571	0.562	0.572	0.568	0.566	0.586	0.595	0.126	0.127	0.134	0.143	0.14	0.141	0.476	0.466	0.465	0.551	0.536	0.538	0.605	0.59	0.606	0.694	0.683	0.686	0.4786	0.5234	0.5687	0.595	0.595	0.607	0.127	0.14	0.138	0.169	0.163	0.16	0.431	0.426	0.383	0.56	0.548	0.536	0.139
11.5	0.552	0.543	0.554	0.568	0.572	0.577	0.563	0.573	0.569	0.566	0.588	0.594	0.118	0.124	0.13	0.14	0.142	0.138	0.487	0.472	0.472	0.558	0.545	0.545	0.606	0.587	0.612	0.69	0.68	0.681	0.4756	0.5178	0.5709	0.597	0.602	0.608	0.123	0.138	0.133	0.168	0.163	0.16	0.434	0.426	0.379	0.563	0.553	0.54	0.137
11.75	0.557	0.549	0.556	0.567	0.573	0.573	0.567	0.575	0.577	0.563	0.585	0.59	0.121	0.126	0.131	0.142	0.139	0.138	0.488	0.485	0.482	0.564	0.55	0.553	0.61	0.596	0.609	0.686	0.675	0.677	0.473	0.516	0.5703	0.594	0.593	0.607	0.123	0.138	0.135	0.174	0.163	0.158	0.442	0.428	0.385	0.564	0.554	0.538	0.141
12	0.561	0.551	0.56	0.566	0.57	0.569	0.562	0.577	0.574	0.557	0.579	0.592	0.117	0.12	0.132	0.137	0.138	0.139	0.499	0.488	0.488	0.573	0.556	0.556	0.609	0.592	0.609	0.681	0.672	0.672	0.4705	0.5122	0.5655	0.596	0.593	0.605	0.125	0.138	0.13	0.169	0.162	0.157	0.441	0.438	0.383	0.569	0.555	0.54	0.139
12.25	0.561	0.558	0.559	0.565	0.57	0.569	0.561	0.577	0.574	0.556	0.582	0.588	0.118	0.122	0.131	0.141	0.14	0.141	0.505	0.495	0.495	0.579	0.567	0.567	0.618	0.599	0.616	0.686	0.67	0.674	0.4668	0.5075	0.5699	0.591	0.592	0.607	0.126	0.137	0.134	0.174	0.167	0.162	0.445	0.44	0.39	0.573	0.56	0.543	0.14
12.5	0.56	0.558	0.557	0.56	0.571	0.564	0.56	0.571	0.572	0.551	0.58	0.582	0.119	0.121	0.133	0.14	0.137	0.137	0.51	0.501	0.5	0.581	0.57	0.567	0.611	0.6	0.615	0.68	0.666	0.664	0.4643	0.5045	0.5673	0.584	0.592	0.602	0.124	0.137	0.133	0.171	0.162	0.159	0.444	0.438	0.385	0.571	0.564	0.542	0.139
12.75	0.561	0.559	0.558	0.561	0.568	0.564	0.557	0.569	0.572	0.554	0.573	0.585	0.118	0.122	0.132	0.138	0.138	0.139	0.515	0.509	0.508	0.589	0.575	0.574	0.615	0.596	0.613	0.68	0.663	0.662	0.4601	0.5027	0.5632	0.583	0.588	0.601	0.125	0.135	0.134	0.174	0.165	0.16	0.448	0.443	0.389	0.577	0.563	0.544	0.14
13	0.556	0.557	0.555	0.559	0.567	0.563	0.554	0.565	0.567	0.547	0.57	0.583	0.113	0.119	0.128	0.142	0.14	0.141	0.52	0.513	0.514	0.598	0.581	0.581	0.618	0.598	0.614	0.681	0.659	0.657	0.4572	0.4961	0.5607	0.579	0.585	0.595	0.123	0.136	0.132	0.171	0.164	0.16	0.447	0.444	0.387	0.575	0.563	0.541	0.135
13.25	0.564	0.559	0.556	0.559	0.56	0.557	0.555	0.566	0.564	0.544	0.569	0.582	0.116	0.122	0.133	0.143	0.138	0.138	0.526	0.52	0.52	0.598	0.586	0.586	0.616	0.592	0.612	0.673	0.656	0.654	0.4501	0.4928	0.5564	0.577	0.582	0.592	0.122	0.138	0.134	0.171	0.167	0.159	0.451	0.444	0.392	0.575	0.564	0.537	0.142
13.5	0.562	0.562	0.554	0.556	0.561	0.559	0.552	0.568	0.565	0.544	0.567	0.579	0.118	0.123	0.132	0.141	0.139	0.139	0.535	0.528	0.529	0.601	0.589	0.59	0.616	0.599	0.611	0.677	0.651	0.648	0.449	0.4908	0.5556	0.573	0.574	0.592	0.126	0.139	0.136	0.173	0.162	0.16	0.452	0.451	0.387	0.573	0.56	0.538	0.141
13.75	0.563	0.565	0.554	0.558	0.559	0.558	0.548	0.563	0.566	0.541	0.564	0.579	0.119	0.121	0.132	0.142	0.139	0.142	0.537	0.531	0.53	0.604	0.598	0.593	0.616	0.597	0.612	0.67	0.653	0.647	0.4478	0.4872	0.5506	0.575	0.575	0.588	0.129	0.138	0.137	0.174	0.165	0.163	0.453	0.448	0.387	0.576	0.565	0.535	0.14
14	0.56	0.561	0.551	0.554	0.557	0.558	0.548	0.559	0.559	0.538	0.561	0.58	0.118	0.122	0.132	0.143	0.138	0.138	0.541	0.534	0.535	0.608	0.598	0.595	0.611	0.592	0.608	0.673	0.647	0.645	0.4443	0.4819	0.5446	0.565	0.572	0.586	0.126	0.14	0.133	0.172	0.162	0.16	0.45	0.445	0.384	0.569	0.557	0.529	0.139
14.25	0.563	0.567	0.551	0.557	0.563	0.564	0.546	0.557	0.556	0.541	0.562	0.581	0.116	0.123	0.132	0.145	0.136	0.141	0.547	0.542	0.54	0.611	0.607	0.598	0.613	0.593	0.603	0.671	0.648	0.645	0.4423	0.4793	0.5428	0.566	0.568	0.585	0.125	0.138	0.135	0.175	0.167	0.158	0.448	0.442	0.382	0.569	0.555	0.529	0.139
14.5	0.566	0.57	0.554	0.558	0.563	0.561	0.545	0.553	0.555	0.533	0.562	0.577	0.118	0.121	0.13	0.144	0.139	0.142	0.551	0.546	0.545	0.615	0.606	0.602	0.615	0.589	0.603	0.667	0.647	0.642	0.4379	0.4767	0.5405	0.56	0.568	0.581	0.127	0.139	0.137	0.173	0.166	0.16	0.453	0.443	0.379	0.565	0.555	0.528	0.14
14.75	0.569	0.573	0.555	0.56	0.561	0.569	0.546	0.555	0.554	0.535	0.561	0.577	0.12	0.124	0.132	0.146	0.139	0.142	0.559	0.553	0.548	0.617	0.608	0.607	0.61	0.587	0.599	0.672	0.648	0.637	0.4377	0.4744	0.5397	0.558	0.563	0.579	0.126	0.138	0.135	0.173	0.168	0.16	0.456	0.445	0.383	0.56	0.549	0.525	0.144
15	0.57	0.574	0.557	0.562	0.564	0.565	0.538	0.555	0.55	0.532	0.559	0.574	0.112	0.119	0.131	0.146	0.139	0.138	0.559	0.557	0.554	0.617	0.609	0.605	0.611	0.585	0.599	0.668	0.641	0.635	0.4329	0.4701	0.5334	0.554	0.561	0.577	0.125	0.138	0.136	0.174	0.167	0.159	0.455	0.44	0.376	0.558	0.543	0.518	0.139
15.25	0.573	0.574	0.559	0.563	0.569	0.568	0.54	0.553	0.55	0.533	0.559	0.572	0.117	0.119	0.131	0.149	0.14	0.14	0.563	0.562	0.56	0.618	0.615	0.609	0.608	0.585	0.597	0.666	0.642	0.634	0.4306	0.4694	0.5331	0.552	0.56	0.575	0.125	0.139	0.132	0.176	0.169	0.162	0.454	0.436	0.378	0.556	0.546	0.518	0.139
15.5	0.577	0.58	0.556	0.568	0.567	0.568	0.541	0.551	0.548	0.526	0.556	0.565	0.115	0.122	0.13	0.146	0.137	0.138	0.568	0.567	0.564	0.625	0.609	0.606	0.61	0.583	0.593	0.66	0.64	0.629	0.4287	0.4648	0.5311	0.546	0.556	0.571	0.125	0.141	0.132	0.17	0.162	0.159	0.449	0.439	0.38	0.552	0.54	0.514	0.138
15.75	0.581	0.582	0.56	0.574	0.573	0.574	0.535	0.55	0.546	0.529	0.556	0.569	0.114	0.122	0.129	0.147	0.137	0.142	0.57	0.564	0.565	0.618	0.61	0.605	0.608	0.585	0.593	0.661	0.64	0.627	0.4249	0.4603	0.528	0.543	0.553	0.575	0.124	0.135	0.134	0.175	0.169	0.159	0.447	0.437	0.376	0.55	0.536	0.513	0.139
16	0.583	0.585	0.563	0.575	0.575	0.577	0.533	0.549	0.546	0.529	0.554	0.571	0.118	0.119	0.133	0.151	0.14	0.141	0.575	0.575	0.574	0.615	0.607	0.601	0.603	0.58	0.588	0.665	0.636	0.624	0.4233	0.46	0.5245	0.544	0.551	0.568	0.124	0.136	0.135	0.174	0.166	0.159	0.45	0.435	0.373	0.543	0.534	0.511	0.141
16.25	0.586	0.588	0.564	0.58	0.579	0.58	0.53	0.547	0.542	0.528	0.558	0.568	0.116	0.121	0.129	0.153	0.136	0.141	0.586	0.579	0.572	0.618	0.614	0.605	0.602	0.582	0.589	0.662	0.635	0.621	0.4212	0.4568	0.5229	0.537	0.553	0.571	0.123	0.138	0.132	0.178	0.167	0.162	0.45	0.429	0.373	0.544	0.532	0.51	0.139
16.5	0.591	0.594	0.565	0.582	0.58	0.579	0.533	0.545	0.545	0.525	0.552	0.572	0.114	0.119	0.131	0.15	0.137	0.142	0.583	0.582	0.579	0.618	0.608	0.603	0.603	0.582	0.59	0.662	0.635	0.62	0.4188	0.4541	0.5186	0.533	0.546	0.567	0.122	0.139	0.133	0.175	0.168	0.16	0.449	0.43	0.371	0.54	0.529	0.503	0.142
16.75	0.591	0.599	0.569	0.586	0.588	0.587	0.533	0.546	0.542	0.526	0.551	0.564	0.115	0.12	0.13	0.154	0.136	0.143	0.589	0.583	0.58	0.617	0.609	0.603	0.596	0.58	0.589	0.66	0.633	0.618	0.4146	0.4488	0.516	0.533	0.548	0.565	0.125	0.137	0.133	0.175	0.168	0.161	0.447	0.427	0.374	0.541	0.525	0.503	0.141
17	0.598	0.604	0.572	0.59	0.587	0.587	0.533	0.545	0.538	0.527	0.55	0.564	0.115	0.119	0.13	0.157	0.138	0.143	0.592	0.587	0.582	0.617	0.607	0.6	0.603	0.581	0.588	0.66	0.631	0.616	0.4155	0.4476	0.513	0.529	0.545	0.565	0.125	0.137	0.13	0.176	0.167	0.161	0.447	0.425	0.37	0.534	0.526	0.5	0.14
17.25	0.605	0.605	0.577	0.595	0.592	0.594	0.534	0.548	0.54	0.523	0.55	0.557	0.116	0.118	0.127	0.16	0.139	0.143	0.596	0.589	0.587	0.614	0.608	0.599	0.6	0.582	0.586	0.661	0.632	0.617	0.412	0.4444	0.509	0.529	0.544	0.562	0.123	0.138	0.13	0.176	0.168	0.162	0.446	0.419	0.373	0.534	0.521	0.496	0.139
17.5	0.612	0.611	0.576	0.601	0.593	0.596	0.536	0.546	0.541	0.523	0.547	0.556	0.118	0.121	0.129	0.158	0.139	0.144	0.595	0.593	0.591	0.613	0.609	0.6	0.597	0.577	0.582	0.658	0.631	0.612	0.4064	0.4398	0.5079	0.529	0.539	0.563	0.123	0.14	0.133	0.179	0.163	0.159	0.449	0.421	0.369	0.534	0.522	0.49	0.139
17.75	0.615	0.616	0.581	0.602	0.598	0.6	0.534	0.546	0.539	0.516	0.547	0.55	0.113	0.122	0.13	0.156	0.134	0.139	0.598	0.6	0.593	0.613	0.605	0.598	0.596	0.578	0.584	0.655	0.625	0.607	0.4058	0.4372	0.5059	0.523	0.532	0.556	0.126	0.137	0.132	0.174	0.166	0.158	0.444	0.416	0.366	0.531	0.52	0.488	0.137
18	0.621	0.62	0.586	0.606	0.604	0.604	0.536	0.545	0.54	0.514	0.545	0.555	0.118	0.124	0.131	0.157	0.137	0.141	0.602	0.604	0.597	0.61	0.605	0.599	0.597	0.582	0.582	0.651	0.625	0.608	0.4049	0.4366	0.5031	0.521	0.534	0.552	0.124	0.14	0.132	0.174	0.168	0.158	0.448	0.417	0.363	0.528	0.516	0.489	0.14
18.25	0.626	0.63	0.585	0.615	0.604	0.609	0.538	0.546	0.536	0.516	0.546	0.552	0.117	0.121	0.132	0.159	0.135	0.143	0.604	0.601	0.602	0.613	0.605	0.597	0.597	0.577	0.584	0.654	0.626	0.608	0.4031	0.4342	0.499	0.518	0.53	0.553	0.125	0.141	0.133	0.178	0.172	0.161	0.451	0.418	0.362	0.525	0.512	0.483	0.139
18.5	0.626	0.631	0.592	0.619	0.61	0.614	0.535	0.545	0.536	0.513	0.546	0.555	0.115	0.117	0.129	0.163	0.136	0.141	0.601	0.6	0.601	0.612	0.608	0.598	0.598	0.581	0.584	0.655	0.624	0.616	0.4002	0.4302	0.4955	0.515	0.528	0.552	0.125	0.139	0.131	0.176	0.167	0.157	0.452	0.41	0.363	0.526	0.51	0.478	0.138
18.75	0.634	0.638	0.596	0.623	0.614	0.618	0.535	0.548	0.54	0.51	0.542	0.549	0.118	0.121	0.13	0.162	0.133	0.139	0.605	0.608	0.606	0.61	0.604	0.595	0.595	0.579	0.583	0.651	0.623	0.618	0.3978	0.4286	0.4959	0.506	0.526	0.549	0.127	0.138	0.133	0.173	0.166	0.157	0.453	0.412	0.361	0.525	0.503	0.475	0.138
19	0.64	0.64	0.601	0.63	0.619	0.622	0.537	0.552	0.539	0.508	0.539	0.547	0.117	0.118	0.131	0.163	0.138	0.14	0.608	0.611	0.607	0.612	0.608	0.596	0.596	0.581	0.581	0.653	0.625	0.625	0.3963	0.4271	0.4928	0.51	0.521	0.545	0.126	0.14	0.132	0.177	0.17	0.158	0.451	0.417	0.361	0.518	0.501	0.472	0.14
19.25	0.643	0.645	0.604	0.637	0.625	0.628	0.537	0.546	0.539	0.508	0.533	0.539	0.117	0.118	0.13	0.168	0.135	0.141	0.611	0.612	0.611	0.606	0.602	0.596	0.594	0.577	0.58	0.645	0.619	0.63	0.393	0.4243	0.4878	0.5	0.519	0.548	0.125	0.137	0.133	0.173	0.163	0.154	0.456	0.409	0.364	0.519	0.498	0.471	0.139
19.5	0.649	0.655	0.609	0.645	0.632	0.636	0.542	0.546	0.54	0.505	0.535	0.544	0.115	0.119	0.129	0.173	0.136	0.14	0.611	0.615	0.618	0.61	0.609	0.597	0.594	0.578	0.581	0.649	0.62	0.64	0.3925	0.4233	0.489	0.503	0.519	0.542	0.125	0.141	0.135	0.178	0.165	0.157	0.459	0.413	0.361	0.523	0.496	0.469	0.14
19.75	0.651	0.656	0.615	0.65	0.635	0.644	0.539	0.548	0.538	0.506	0.532	0.542	0.114	0.116	0.13	0.173	0.138	0.142	0.612	0.619	0.612	0.614	0.607	0.598	0.593	0.58	0.578	0.643	0.617	0.649	0.3896	0.4205	0.4845	0.502	0.518	0.541	0.122	0.134	0.133	0.178	0.166	0.156	0.461	0.413	0.357	0.518	0.495	0.464	0.138
20	0.658	0.66	0.615	0.661	0.646	0.653	0.539	0.547	0.536	0.506	0.531	0.537	0.117	0.12	0.128	0.175	0.137	0.141	0.61	0.62	0.617	0.614	0.61	0.596	0.599	0.584	0.582	0.647	0.618	0.652	0.3878	0.4188	0.4825	0.495	0.513	0.537	0.126	0.136	0.131	0.177	0.163	0.157	0.468	0.411	0.361	0.517	0.491	0.458	0.138
20.25	0.662	0.667	0.623	0.665	0.655	0.66	0.541	0.545	0.535	0.5	0.528	0.538	0.113	0.116	0.127	0.176	0.138	0.141	0.617	0.622	0.619	0.617	0.611	0.601	0.597	0.579	0.578	0.639	0.617	0.66	0.3861	0.4156	0.4802	0.493	0.506	0.537	0.122	0.138	0.132	0.176	0.165	0.157	0.467	0.408	0.361	0.514	0.496	0.457	0.14
20.5	0.669	0.67	0.627	0.674	0.659	0.666	0.54	0.546	0.537	0.497	0.529	0.544	0.116	0.121	0.133	0.176	0.136	0.143	0.619	0.628	0.622	0.618	0.611	0.604	0.596	0.581	0.581	0.64	0.615	0.666	0.3828	0.412	0.4767	0.491	0.509	0.536	0.126	0.138	0.132	0.176	0.168	0.155	0.469	0.414	0.365	0.512	0.485	0.45	0.141
20.75	0.674	0.68	0.638	0.676	0.666	0.673	0.54	0.546	0.539	0.495	0.526	0.538	0.114	0.122	0.13	0.173	0.136	0.139	0.623	0.633	0.625	0.613	0.611	0.6	0.597	0.579	0.579	0.636	0.609	0.671	0.3799	0.4089	0.4738	0.487	0.501	0.53	0.123	0.137	0.131	0.174	0.166	0.153	0.471	0.41	0.363	0.506	0.485	0.444	0.142
21	0.681	0.686	0.643	0.682	0.671	0.675	0.543	0.55	0.546	0.494	0.525	0.537	0.118	0.12	0.131	0.17	0.135	0.141	0.626	0.635	0.633	0.618	0.613	0.603	0.597	0.584	0.575	0.638	0.61	0.675	0.3775	0.4062	0.4695	0.486	0.499	0.528	0.126	0.137	0.134	0.174	0.168	0.153	0.475	0.416	0.374	0.504	0.48	0.435	0.145
21.25	0.686	0.691	0.648	0.689	0.678	0.683	0.541	0.546	0.539	0.488	0.526	0.535	0.118	0.119	0.132	0.168	0.135	0.139	0.627	0.631	0.632	0.614	0.616	0.6	0.599	0.584	0.579	0.636	0.609	0.682	0.3743	0.4032	0.4644	0.482	0.496	0.529	0.125	0.134	0.131	0.175	0.166	0.154	0.474	0.409	0.368	0.501	0.474	0.434	0.139
21.5	0.692	0.696	0.65	0.692	0.681	0.686	0.542	0.548	0.541	0.484	0.521	0.533	0.116	0.123	0.13	0.157	0.131	0.14	0.629	0.64	0.635	0.618	0.614	0.603	0.601	0.589	0.577	0.633	0.606	0.683	0.3725	0.4014	0.4631	0.478	0.493	0.527	0.126	0.141	0.134	0.174	0.164	0.151	0.475	0.411	0.373	0.494	0.465	0.432	0.14
21.75	0.698	0.7	0.66	0.697	0.689	0.688	0.542	0.55	0.54	0.486	0.518	0.531	0.115	0.118	0.131	0.154	0.132	0.137	0.633	0.642	0.636	0.62	0.616	0.606	0.6	0.587	0.576	0.634	0.609	0.69	0.3695	0.3977	0.4605	0.483	0.493	0.522	0.124	0.135	0.132	0.172	0.164	0.151	0.473	0.414	0.373	0.486	0.464	0.426	0.142
22	0.703	0.705	0.664	0.707	0.694	0.699	0.544	0.557	0.538	0.486	0.52	0.531	0.116	0.122	0.13	0.151	0.132	0.138	0.638	0.645	0.64	0.622	0.618	0.608	0.599	0.582	0.575	0.634	0.609	0.698	0.3678	0.3958	0.455	0.476	0.488	0.519	0.125	0.138	0.133	0.173	0.165	0.151	0.477	0.413	0.383	0.48	0.455	0.417	0.141
22.25	0.706	0.71	0.672	0.708	0.698	0.704	0.548	0.553	0.542	0.483	0.521	0.531	0.115	0.123	0.129	0.15	0.134	0.139	0.637	0.649	0.642	0.621	0.62	0.609	0.604	0.589	0.58	0.633	0.607	0.697	0.3668	0.3938	0.4529	0.476	0.483	0.521	0.123	0.138	0.133	0.173	0.161	0.149	0.478	0.417	0.388	0.474	0.453	0.414	0.143
22.5	0.715	0.715	0.676	0.715	0.706	0.708	0.55	0.555	0.543	0.486	0.523	0.535	0.118	0.12	0.132	0.147	0.135	0.141	0.642	0.658	0.648	0.626	0.628	0.608	0.608	0.589	0.575	0.634	0.608	0.704	0.365	0.3906	0.45	0.476	0.485	0.517	0.124	0.138	0.13	0.175	0.164	0.151	0.48	0.413	0.389	0.467	0.444	0.412	0.141
22.75	0.721	0.716	0.677	0.721	0.712	0.71	0.544	0.556	0.54	0.486	0.524	0.533	0.112	0.118	0.127	0.146	0.136	0.14	0.64	0.656	0.649	0.631	0.63	0.609	0.608	0.594	0.579	0.634	0.609	0.711	0.3658	0.3921	0.4483	0.481	0.483	0.517	0.122	0.134	0.13	0.176	0.164	0.15	0.477	0.41	0.391	0.462	0.445	0.412	0.139
23	0.723	0.717	0.681	0.724	0.713	0.718	0.543	0.554	0.539	0.487	0.527	0.537	0.113	0.116	0.13	0.142	0.136	0.14	0.641	0.658	0.654	0.631	0.635	0.617	0.615	0.595	0.573	0.641	0.606	0.707	0.3662	0.3904	0.447	0.49	0.482	0.517	0.122	0.135	0.125	0.175	0.166	0.152	0.473	0.41	0.392	0.457	0.437	0.407	0.139
23.25	0.729	0.727	0.688	0.73	0.714	0.722	0.553	0.562	0.543	0.482	0.522	0.532	0.116	0.118	0.127	0.141	0.133	0.138	0.651	0.665	0.661	0.632	0.635	0.615	0.614	0.579	0.588	0.641	0.608	0.712	0.3649	0.3888	0.4443	0.516	0.481	0.515	0.123	0.136	0.133	0.172	0.16	0.148	0.479	0.412	0.407	0.448	0.434	0.401	0.14
23.5	0.736	0.728	0.694	0.732	0.718	0.732	0.554	0.567	0.544	0.484	0.528	0.538	0.115	0.119	0.131	0.14	0.137	0.139	0.651	0.669	0.667	0.64	0.64	0.617	0.618	0.579	0.575	0.645	0.606	0.71	0.3657	0.389	0.4429	0.537	0.485	0.518	0.124	0.133	0.131	0.173	0.163	0.149	0.478	0.408	0.409	0.447	0.428	0.402	0.14
23.75	0.737	0.734	0.698	0.741	0.719	0.737	0.562	0.565	0.546	0.482	0.527	0.538	0.119	0.119	0.13	0.139	0.135	0.138	0.661	0.671	0.67	0.638	0.642	0.617	0.618	0.574	0.589	0.651	0.607	0.711	0.3639	0.3862	0.445	0.546	0.496	0.527	0.127	0.14	0.132	0.172	0.162	0.145	0.479	0.416	0.412	0.443	0.425	0.398	0.142
24	0.743	0.737	0.702	0.732	0.718	0.732	0.559	0.571	0.545	0.484	0.528	0.538	0.114	0.121	0.129	0.14	0.137	0.139	0.661	0.674	0.671	0.64	0.64	0.617	0.615	0.598	0.583	0.645	0.606	0.71	0.3628	0.3854	0.4438	0.537	0.485	0.518	0.124	0.135	0.131	0.173	0.163	0.149	0.478	0.414	0.411	0.447	0.428	0.402	0.14
[truncated: 89 more columns]

[truncated: 2 more sheets: Efs DSM 116626 anaerobic, Efs DSM 116626 aerobic]
