# Supplementary material for: Vancomycin-resistant enterococci utilise antibiotic-enriched nutrients for intestinal colonisation
Source: Nat Commun. 2025 Jul 10;16:6376. doi: 10.1038/s41467-025-61731-z (PMC12246219; doi:10.1038/s41467-025-61731-z)
Supplement: Supplementary file 6 — Source Data [file 41467_2025_61731_MOESM6_ESM.zip › Source Data/Fig 9.xlsx]

## Sheet: Fig 9 as percent
Bug	Atmosphere	Time	Rep	Arabinose	Fructose	Galactose	Glucose	Mannose	Ribose	N-acetylglucosamine	Maltose	Sucrose	Trehalose	Arginine	Tyrosine
Sterile Media	Aerobic	0	1	100	100	100	100	100	100	100	100	100	100	100	100
Sterile Media	Aerobic	0	2	100	100	100	100	100	100	100	100	100	100	100	100
Sterile Media	Aerobic	0	3	100	100	100	100	100	100	100	100	100	100	100	100
Sterile Media	Aerobic	4.5	1	106	103	93	105	106	105	105	109	104	106	104	101
Sterile Media	Aerobic	4.5	2	102	100	104	101	102	104	102	103	100	101	100	101
Sterile Media	Aerobic	4.5	3	103	100	108	100	99	95	103	96	101	99	99	103
Sterile Media	Aerobic	9	1	102	102	96	108	104	117	108	104	100	105	104	110
Sterile Media	Aerobic	9	2	97	98	93	99	99	101	97	99	97	98	98	101
Sterile Media	Aerobic	9	3	108	104	110	101	101	99	103	98	105	100	100	105
Sterile Media	Aerobic	24	1	106	104	113	106	105	111	106	105	103	105	105	109
Sterile Media	Aerobic	24	2	97	95	84	96	98	98	95	102	97	98	98	100
Sterile Media	Aerobic	24	3	106	101	100	100	101	101	101	100	101	101	100	105
Sterile Media	Anaerobic	0	1	100	100	100	100	100	100	100	100	100	100	100	100
Sterile Media	Anaerobic	0	2	100	100	100	100	100	100	100	100	100	100	100	100
Sterile Media	Anaerobic	0	3	100	100	100	100	100	100	100	100	100	100	100	100
Sterile Media	Anaerobic	4.5	1	101	99	82	102	103	101	98	107	99	103	100	100
Sterile Media	Anaerobic	4.5	2	102	101	116	101	100	102	103	97	101	101	100	101
Sterile Media	Anaerobic	4.5	3	97	101	98	99	100	97	99	99	100	99	102	99
Sterile Media	Anaerobic	9	1	110	102	98	104	105	105	107	106	104	106	103	101
Sterile Media	Anaerobic	9	2	103	100	98	100	100	98	99	102	101	100	99	95
Sterile Media	Anaerobic	9	3	104	101	94	100	101	89	102	99	102	101	102	102
Sterile Media	Anaerobic	24	1	103	100	114	105	102	99	104	100	99	103	101	102
Sterile Media	Anaerobic	24	2	102	100	95	100	101	114	100	105	100	102	100	96
Sterile Media	Anaerobic	24	3	97	98	85	97	100	102	92	103	98	98	99	90
E. faecalis	Aerobic	0	1	100	100	100	100	100	100	100	100	100	100	100	100
E. faecalis	Aerobic	0	2	100	100	100	100	100	100	100	100	100	100	100	100
E. faecalis	Aerobic	0	3	100	100	100	100	100	100	100	100	100	100	100	100
E. faecalis	Aerobic	4.5	1	108	46	92	14	5	26	18	16	3	6	51	101
E. faecalis	Aerobic	4.5	2	109	43	95	11	4	18	16	23	3	5	51	93
E. faecalis	Aerobic	4.5	3	79	32	61	9	3	13	11	34	5	4	37	67
E. faecalis	Aerobic	9	1	105	44	72	13	4	20	19	5	3	6	3	77
E. faecalis	Aerobic	9	2	96	38	67	9	3	19	14	11	4	4	3	69
E. faecalis	Aerobic	9	3	79	34	34	7	2	13	11	17	6	4	2	58
E. faecalis	Aerobic	24	1	108	45	43	9	2	13	17	9	6	4	3	30
E. faecalis	Aerobic	24	2	106	43	49	10	2	3	19	14	7	5	3	30
E. faecalis	Aerobic	24	3	95	37	40	8	3	9	13	8	5	4	3	27
E. faecalis	Anaerobic	0	1	100	100	100	100	100	100	100	100	100	100	100	100
E. faecalis	Anaerobic	0	2	100	100	100	100	100	100	100	100	100	100	100	100
E. faecalis	Anaerobic	0	3	100	100	100	100	100	100	100	100	100	100	100	100
E. faecalis	Anaerobic	4.5	1	93	37	65	8	2	1	12	41	7	4	19	76
E. faecalis	Anaerobic	4.5	2	99	39	83	9	2	3	13	33	5	4	21	79
E. faecalis	Anaerobic	4.5	3	90	43	71	18	6	49	19	44	1	7	22	80
E. faecalis	Anaerobic	9	1	100	41	49	14	5	7	16	41	6	7	3	55
E. faecalis	Anaerobic	9	2	106	43	67	16	6	63	18	42	4	7	3	61
E. faecalis	Anaerobic	9	3	100	44	69	15	4	19	22	48	4	6	3	57
E. faecalis	Anaerobic	24	1	99	38	33	11	3	19	13	21	5	5	3	10
E. faecalis	Anaerobic	24	2	55	22	26	8	3	8	8	15	0	4	2	6
E. faecalis	Anaerobic	24	3	72	32	35	13	4	19	15	29	1	5	2	8
E. faecium	Aerobic	0	1	100	100	100	100	100	100	100	100	100	100	100	100
E. faecium	Aerobic	0	2	100	100	100	100	100	100	100	100	100	100	100	100
E. faecium	Aerobic	0	3	100	100	100	100	100	100	100	100	100	100	100	100
E. faecium	Aerobic	4.5	1	98	43	12	12	3	24	18	86	89	5	19	89
E. faecium	Aerobic	4.5	2	98	41	8	8	3	14	14	93	91	4	17	85
E. faecium	Aerobic	4.5	3	107	43	4	11	4	22	17	94	94	5	19	89
E. faecium	Aerobic	9	1	61	29	3	9	3	22	14	59	80	5	3	19
E. faecium	Aerobic	9	2	56	27	7	7	3	15	12	54	73	4	2	18
E. faecium	Aerobic	9	3	63	29	6	8	2	9	16	57	81	4	3	18
E. faecium	Aerobic	24	1	22	18	7	8	3	10	15	26	71	5	3	1
E. faecium	Aerobic	24	2	18	15	5	6	2	13	10	24	58	3	2	1
E. faecium	Aerobic	24	3	24	20	5	9	4	23	17	31	78	6	3	2
E. faecium	Anaerobic	0	1	100	100	100	100	100	100	100	100	100	100	100	100
E. faecium	Anaerobic	0	2	100	100	100	100	100	100	100	100	100	100	100	100
E. faecium	Anaerobic	0	3	100	100	100	100	100	100	100	100	100	100	100	100
E. faecium	Anaerobic	4.5	1	84	38	3	15	5	24	22	79	81	7	4	43
E. faecium	Anaerobic	4.5	2	97	39	8	11	3	21	21	76	88	5	3	48
E. faecium	Anaerobic	4.5	3	81	40	5	16	4	25	31	80	75	7	3	40
E. faecium	Anaerobic	9	1	62	31	3	14	4	9	20	65	83	7	3	2
E. faecium	Anaerobic	9	2	70	32	6	10	3	16	18	61	89	5	3	2
E. faecium	Anaerobic	9	3	61	34	7	15	3	20	31	60	78	6	3	2
E. faecium	Anaerobic	24	1	32	21	4	12	4	13	18	37	25	6	3	1
E. faecium	Anaerobic	24	2	35	19	3	10	4	23	15	37	27	5	3	1
E. faecium	Anaerobic	24	3	39	27	8	15	4	21	34	44	26	6	3	1

## Sheet: Fig 9 as peak integration
Bug	Atmosphere	Time	Rep	Arabinose	Fructose	Galactose	Glucose	Mannose	Ribose	N-acetylglucosamine	Maltose	Sucrose	Trehalose	Arginine	Tyrosine
Sterile Media	Aerobic	0	1	458134	1.00497e+06	274612	620890	1.18539e+06	101246	3.2823e+06	286876	474606	925539	8.38966e+06	3.33981e+06
Sterile Media	Aerobic	0	2	499475	1.08073e+06	327957	670365	1.25949e+06	109392	3.55433e+06	298405	513168	988810	8.94884e+06	3.58988e+06
Sterile Media	Aerobic	0	3	474238	1.05284e+06	281667	657166	1.26304e+06	109378	3.41929e+06	311955	496663	983911	8.96926e+06	3.38823e+06
Sterile Media	Aerobic	4.5	1	483614	1.03655e+06	255651	652067	1.25638e+06	106048	3.44459e+06	311784	491732	976880	8.76027e+06	3.38071e+06
Sterile Media	Aerobic	4.5	2	507522	1.08335e+06	341159	679852	1.28367e+06	113561	3.63775e+06	308452	511262	1.00128e+06	8.98855e+06	3.63491e+06
Sterile Media	Aerobic	4.5	3	490675	1.05091e+06	303780	654849	1.24983e+06	104278	3.50571e+06	300201	502289	977593	8.8744e+06	3.50673e+06
Sterile Media	Aerobic	9	1	466048	1.02199e+06	263203	667914	1.23655e+06	118077	3.56024e+06	298782	475386	967229	8.73525e+06	3.68196e+06
Sterile Media	Aerobic	9	2	482523	1.05509e+06	304611	661339	1.24196e+06	110210	3.43013e+06	295701	498315	967099	8.78869e+06	3.63743e+06
Sterile Media	Aerobic	9	3	513189	1.09007e+06	310369	665625	1.2723e+06	107738	3.50884e+06	305179	520223	984674	8.93676e+06	3.57315e+06
Sterile Media	Aerobic	24	1	484301	1.04812e+06	310600	656750	1.24594e+06	112256	3.4745e+06	300050	490798	970022	8.82689e+06	3.64374e+06
Sterile Media	Aerobic	24	2	483418	1.02582e+06	273853	644229	1.23428e+06	107408	3.39152e+06	304394	495814	970737	8.73578e+06	3.58093e+06
Sterile Media	Aerobic	24	3	500492	1.06399e+06	280840	659846	1.27439e+06	110378	3.46779e+06	312324	499720	989969	8.93424e+06	3.54573e+06
Sterile Media	Anaerobic	0	1	469193	1.05397e+06	316104	650105	1.23677e+06	118866	3.41744e+06	297705	498273	959482	8.85171e+06	3.58696e+06
Sterile Media	Anaerobic	0	2	469476	1.03571e+06	308361	659430	1.24164e+06	106114	3.46387e+06	296349	488400	969808	8.85215e+06	3.68671e+06
Sterile Media	Anaerobic	0	3	496074	1.06005e+06	308254	667577	1.26187e+06	123462	3.48326e+06	311066	504874	985575	8.8457e+06	3.65915e+06
Sterile Media	Anaerobic	4.5	1	474709	1.04194e+06	258261	661995	1.27835e+06	119975	3.3636e+06	317661	492012	984828	8.88091e+06	3.58375e+06
Sterile Media	Anaerobic	4.5	2	480150	1.04688e+06	357407	667386	1.2366e+06	108689	3.56883e+06	287074	491494	976031	8.84638e+06	3.7412e+06
Sterile Media	Anaerobic	4.5	3	480662	1.07248e+06	302114	660372	1.2648e+06	119515	3.43379e+06	307552	507118	980395	8.99168e+06	3.62451e+06
Sterile Media	Anaerobic	9	1	517063	1.07759e+06	309646	678219	1.30167e+06	125017	3.6425e+06	314863	516001	1.02138e+06	9.12672e+06	3.63656e+06
Sterile Media	Anaerobic	9	2	481936	1.04036e+06	303675	656191	1.24302e+06	103499	3.44086e+06	303333	492609	971396	8.79559e+06	3.49455e+06
Sterile Media	Anaerobic	9	3	514423	1.07238e+06	289568	666570	1.27766e+06	109982	3.5385e+06	308563	514511	999779	8.99255e+06	3.72448e+06
Sterile Media	Anaerobic	24	1	483290	1.0494e+06	359201	680061	1.25825e+06	117295	3.5701e+06	298139	492438	987581	8.9703e+06	3.65669e+06
Sterile Media	Anaerobic	24	2	478237	1.03483e+06	293675	660014	1.25508e+06	120958	3.45717e+06	311846	486141	984880	8.82749e+06	3.53543e+06
Sterile Media	Anaerobic	24	3	479416	1.04337e+06	263268	649140	1.26566e+06	126078	3.20272e+06	320795	497275	961343	8.76425e+06	3.27576e+06
E. faecalis	Aerobic	0	1	444341	891939	268172	488473	1.13458e+06	118446	2.43387e+06	292760	427447	839515	7.52611e+06	3.14587e+06
E. faecalis	Aerobic	0	2	432533	920396	253559	512623	1.12058e+06	96403.5	2.70205e+06	245488	430237	835401	7.61066e+06	3.15252e+06
E. faecalis	Aerobic	0	3	466485	983250	279003	573939	1.17859e+06	105804	3.16499e+06	294153	453958	888661	8.02173e+06	3.30721e+06
E. faecalis	Aerobic	4.5	1	478510	408210	246201	68706.1	52985.5	31261.6	443128	45530.9	14016.8	51085	3.86934e+06	3.18676e+06
E. faecalis	Aerobic	4.5	2	473118	393863	241289	57427.8	45376.9	17754.6	439189	56953.4	11425.7	43700.4	3.87326e+06	2.92574e+06
E. faecalis	Aerobic	4.5	3	366991	315066	169806	49367	31596.9	14038.5	356431	100662	21429.1	36400.6	2.99443e+06	2.22584e+06
E. faecalis	Aerobic	9	1	465351	394911	192788	62212.9	48958.6	24215.4	467018	14363.3	13011.3	46250.3	239484	2.42967e+06
E. faecalis	Aerobic	9	2	415301	353059	170036	47683.2	31924.5	18494.7	379981	26926.6	18164.7	36434.4	200421	2.16061e+06
E. faecalis	Aerobic	9	3	370094	332779	95623.1	42915.5	24740.9	14078.1	355828	50925.4	28743.1	32046.9	183750	1.93246e+06
E. faecalis	Aerobic	24	1	478404	396933	116460	45841.9	27166.6	14962.3	421099	24946.3	26531.2	30357.3	230467	932671
E. faecalis	Aerobic	24	2	457813	399734	123597	50878.4	26720.6	2815.26	514342	33974.2	31251.2	38504.4	236524	936477
E. faecalis	Aerobic	24	3	442889	368005	111157	48181.5	37776	9945.75	404851	22656.9	21511.7	36945	216584	898712
E. faecalis	Anaerobic	0	1	445535	954659	304483	506195	1.12146e+06	101373	2.89869e+06	258076	439083	819382	7.56491e+06	3.35282e+06
E. faecalis	Anaerobic	0	2	433799	908367	245231	477829	1.12521e+06	91140.8	2.67579e+06	237100	423502	814745	7.44346e+06	3.23523e+06
E. faecalis	Anaerobic	0	3	462178	854652	269142	376901	1.11929e+06	85750.5	2.1204e+06	167589	432072	803084	7.28943e+06	3.37751e+06
E. faecalis	Anaerobic	4.5	1	414825	348910	198893	41335.2	23856.2	842.696	356857	106435	32502.6	31872.7	1.44839e+06	2.56424e+06
E. faecalis	Anaerobic	4.5	2	429551	353218	204398	44367	23751.4	2708.17	345907	77311	20717.2	31192	1.55391e+06	2.55797e+06
E. faecalis	Anaerobic	4.5	3	417623	365853	191699	68658.4	61928	42178.4	407686	73264.2	5253.73	53372.2	1.59279e+06	2.68704e+06
E. faecalis	Anaerobic	9	1	444464	389997	148543	71299	57261.6	6645.59	458490	106774	25179.9	57803.9	249251	1.83618e+06
E. faecalis	Anaerobic	9	2	460859	389294	164771	78272.1	64290.5	57757	472037	98874.3	15365.5	60184.2	225417	1.96498e+06
E. faecalis	Anaerobic	9	3	460003	380227	186543	57502.9	45473.7	16315.3	466880	80940.6	17308.6	45622.5	229197	1.92836e+06
E. faecalis	Anaerobic	24	1	442341	360478	99302.6	56362.2	39227.6	19442.6	389467	53322	19773.1	42912.3	221314	343121
E. faecalis	Anaerobic	24	2	239814	195783	63106.4	37792.3	32633	7412.98	215813	35090.3	378.095	31856.6	133327	206321
E. faecalis	Anaerobic	24	3	330528	277397	95034.9	48393.9	41120.6	16108.5	324333	47794.4	3006.61	40643.2	170897	271429
E. faecium	Aerobic	0	1	455426	951999	246749	496066	1.13047e+06	99454.4	2.79433e+06	301255	455951	792981	8.14868e+06	3.23982e+06
E. faecium	Aerobic	0	2	483242	1.07283e+06	287015	669645	1.28702e+06	111458	3.48422e+06	317879	506094	1.00259e+06	9.13957e+06	3.45257e+06
E. faecium	Aerobic	0	3	419139	916907	274357	490590	1.08676e+06	111717	2.7347e+06	284836	433562	767353	7.95765e+06	3.3183e+06
E. faecium	Aerobic	4.5	1	444441	405359	28564.2	58210.1	33822.9	24271.6	505852	259801	406854	43567.7	1.52837e+06	2.89196e+06
E. faecium	Aerobic	4.5	2	471268	444075	22914.4	55461.6	32458	15355.9	492841	295882	459183	37920.4	1.52739e+06	2.92897e+06
E. faecium	Aerobic	4.5	3	447804	393184	12309.1	54209	38129.7	24183.4	460303	267644	407373	40611.5	1.52269e+06	2.94443e+06
E. faecium	Aerobic	9	1	277133	279253	8312.09	47033.9	34382.3	22213.4	402097	178899	365772	36194.1	219053	631470
E. faecium	Aerobic	9	2	270834	291948	19512.9	46340.7	35465.5	17216.3	431927	170570	369791	38909.1	218163	616411
E. faecium	Aerobic	9	3	264337	268321	16148.4	39099.8	25099.8	10432.6	424995	163780	349399	32156.2	221545	590469
E. faecium	Aerobic	24	1	98271.5	172643	16310.3	39221.4	29465.3	10223	426236	78163.5	324381	36888.5	215857	45046.3
E. faecium	Aerobic	24	2	87256.6	163409	14985.6	37781.9	30277.3	14591.3	360383	77321.3	292324	33692.9	187293	41112.6
E. faecium	Aerobic	24	3	99300.9	185726	14711.7	46478.6	44449.2	25149.4	468062	88199.9	339031	48199.2	232518	50741.1
E. faecium	Anaerobic	0	1	416221	839567	253318	368290	969132	103913	2.01315e+06	272057	424212	614313	7.51716e+06	3.10995e+06
E. faecium	Anaerobic	0	2	374314	846296	249292	455891	1.06254e+06	97042.4	2.23554e+06	278410	395838	772569	7.35374e+06	2.80732e+06
E. faecium	Anaerobic	0	3	436791	800990	324664	300739	908227	97851.8	1.42184e+06	266453	452063	590484	7.86777e+06	3.37486e+06
E. faecium	Anaerobic	4.5	1	350497	316552	7770.55	55356.4	44826.6	24909.9	436450	215166	342771	44536.2	274860	1.34171e+06
E. faecium	Anaerobic	4.5	2	364706	328707	20165.4	48773.4	29705.2	20643.9	458744	211992	348319	39122.7	250927	1.34789e+06
E. faecium	Anaerobic	4.5	3	355916	321326	15654.6	47912.8	38964.2	24828.6	441829	212106	339882	40534	257434	1.35707e+06
E. faecium	Anaerobic	9	1	259470	260673	7214.56	50356.8	41898.2	9487.08	399772	175715	351136	41871.1	231815	61870.5
E. faecium	Anaerobic	9	2	262693	267245	14422.2	43962.2	28811.8	15343.7	406497	170531	351866	36011	206715	50720.8
E. faecium	Anaerobic	9	3	266129	269594	23616.8	44494.6	28597.6	19126	434674	160583	350666	36722	206809	59066.4
E. faecium	Anaerobic	24	1	134985	175612	9351.39	43264.6	38106	13973.9	362083	101936	105315	37660.9	194492	35835.2
E. faecium	Anaerobic	24	2	130381	163167	7620.7	43831.1	37579.7	21916.1	340151	102466	107404	37715.2	193985	36043.9
E. faecium	Anaerobic	24	3	170317	213189	24936.9	46431.4	33302.7	20401.7	479694	116381	119031	38272.8	224507	46279.1

## Sheet: P values
Nutrient	Time (hr)	Bacteria (atmosphere)	Adjusted p-value*	Representation on plot
Arabinose	4.5	E. faecalis (aerobic)	1	ns
	4.5	E. faecalis (anaerobic)	1	ns
	4.5	E. faecium (aerobic)	1	ns
	4.5	E. faecium (anaerobic)	1	ns
	9	E. faecalis (aerobic)	1	ns
	9	E. faecalis (anaerobic)	1	ns
	9	E. faecium (aerobic)	7.76e-05	****
	9	E. faecium (anaerobic)	9.89e-05	****
	24	E. faecalis (aerobic)	1	ns
	24	E. faecalis (anaerobic)	0.137	ns
	24	E. faecium (aerobic)	5.38e-06	****
	24	E. faecium (anaerobic)	5.64e-05	****
Fructose	4.5	E. faecalis (aerobic)	8.05e-10	****
	4.5	E. faecalis (anaerobic)	8.05e-10	****
	4.5	E. faecium (aerobic)	1.19e-09	****
	4.5	E. faecium (anaerobic)	7.08e-10	****
	9	E. faecalis (aerobic)	2.51e-11	****
	9	E. faecalis (anaerobic)	5.86e-11	****
	9	E. faecium (aerobic)	4.1e-12	****
	9	E. faecium (anaerobic)	8.48e-12	****
	24	E. faecalis (aerobic)	4.22e-08	****
	24	E. faecalis (anaerobic)	6.43e-09	****
	24	E. faecium (aerobic)	7.73e-10	****
	24	E. faecium (anaerobic)	1.69e-09	****
Galactose	4.5	E. faecalis (aerobic)	1	ns
	4.5	E. faecalis (anaerobic)	0.287	ns
	4.5	E. faecium (aerobic)	6.18e-06	****
	4.5	E. faecium (anaerobic)	6.42e-06	****
	9	E. faecalis (aerobic)	0.00492	**
	9	E. faecalis (anaerobic)	0.0207	*
	9	E. faecium (aerobic)	1.63e-06	****
	9	E. faecium (anaerobic)	2.33e-06	****
	24	E. faecalis (aerobic)	0.000104	***
	24	E. faecalis (anaerobic)	1.42e-05	****
	24	E. faecium (aerobic)	3.57e-07	****
	24	E. faecium (anaerobic)	3.72e-07	****
Glucose	4.5	E. faecalis (aerobic)	2.08e-12	****
	4.5	E. faecalis (anaerobic)	2.59e-12	****
	4.5	E. faecium (aerobic)	1.82e-12	****
	4.5	E. faecium (anaerobic)	3.55e-12	****
	9	E. faecalis (aerobic)	4.14e-13	****
	9	E. faecalis (anaerobic)	1e-12	****
	9	E. faecium (aerobic)	3.35e-13	****
	9	E. faecium (anaerobic)	7.64e-13	****
	24	E. faecalis (aerobic)	1.89e-12	****
	24	E. faecalis (anaerobic)	2.35e-12	****
	24	E. faecium (aerobic)	1.59e-12	****
	24	E. faecium (anaerobic)	2.93e-12	****
Mannose	4.5	E. faecalis (aerobic)	3.38e-15	****
	4.5	E. faecalis (anaerobic)	3.67e-15	****
	4.5	E. faecium (aerobic)	3.12e-15	****
	4.5	E. faecium (anaerobic)	3.98e-15	****
	9	E. faecalis (aerobic)	3.85e-16	****
	9	E. faecalis (anaerobic)	4.54e-16	****
	9	E. faecium (aerobic)	3.7e-16	****
	9	E. faecium (anaerobic)	3.7e-16	****
	24	E. faecalis (aerobic)	2.42e-16	****
	24	E. faecalis (anaerobic)	2.84e-16	****
	24	E. faecium (aerobic)	2.62e-16	****
	24	E. faecium (anaerobic)	3.08e-16	****
Ribose	4.5	E. faecalis (aerobic)	3.12e-05	****
	4.5	E. faecalis (anaerobic)	3.12e-05	****
	4.5	E. faecium (aerobic)	3.54e-05	****
	4.5	E. faecium (anaerobic)	6.51e-05	****
	9	E. faecalis (aerobic)	6.23e-05	****
	9	E. faecalis (anaerobic)	0.000839	***
	9	E. faecium (aerobic)	4.95e-05	****
	9	E. faecium (anaerobic)	0.000127	***
	24	E. faecalis (aerobic)	6.91e-09	****
	24	E. faecalis (anaerobic)	1.35e-08	****
	24	E. faecium (aerobic)	1.68e-08	****
	24	E. faecium (anaerobic)	2.18e-08	****
N-acetylglucosamine	4.5	E. faecalis (aerobic)	1.04e-11	****
	4.5	E. faecalis (anaerobic)	1.56e-11	****
	4.5	E. faecium (aerobic)	1.24e-11	****
	4.5	E. faecium (anaerobic)	6.83e-11	****
	9	E. faecalis (aerobic)	3.03e-10	****
	9	E. faecalis (anaerobic)	5.24e-10	****
	9	E. faecium (aerobic)	2.78e-10	****
	9	E. faecium (anaerobic)	9.75e-10	****
	24	E. faecalis (aerobic)	9.44e-09	****
	24	E. faecalis (anaerobic)	6.88e-09	****
	24	E. faecium (aerobic)	6.88e-09	****
	24	E. faecium (anaerobic)	2.98e-08	****
Maltose	4.5	E. faecalis (aerobic)	2.28e-08	****
	4.5	E. faecalis (anaerobic)	3.47e-07	****
	4.5	E. faecium (aerobic)	0.48	ns
	4.5	E. faecium (anaerobic)	0.00757	**
	9	E. faecalis (aerobic)	2.81e-11	****
	9	E. faecalis (anaerobic)	3.94e-09	****
	9	E. faecium (aerobic)	1.18e-07	****
	9	E. faecium (anaerobic)	2.9e-07	****
	24	E. faecalis (aerobic)	5.23e-11	****
	24	E. faecalis (anaerobic)	2.35e-10	****
	24	E. faecium (aerobic)	5.51e-10	****
	24	E. faecium (anaerobic)	4.19e-09	****
Sucrose	4.5	E. faecalis (aerobic)	1.69e-12	****
	4.5	E. faecalis (anaerobic)	2.25e-12	****
	4.5	E. faecium (aerobic)	0.0343	*
	4.5	E. faecium (anaerobic)	0.000226	***
	9	E. faecalis (aerobic)	3.81e-12	****
	9	E. faecalis (anaerobic)	3.23e-12	****
	9	E. faecium (aerobic)	5.41e-05	****
	9	E. faecium (anaerobic)	0.000314	***
	24	E. faecalis (aerobic)	1.16e-10	****
	24	E. faecalis (anaerobic)	8.35e-11	****
	24	E. faecium (aerobic)	3.02e-05	****
	24	E. faecium (anaerobic)	2.35e-09	****
Trehalose	4.5	E. faecalis (aerobic)	3.65e-15	****
	4.5	E. faecalis (anaerobic)	4.13e-15	****
	4.5	E. faecium (aerobic)	3.5e-15	****
	4.5	E. faecium (anaerobic)	4.88e-15	****
	9	E. faecalis (aerobic)	9.72e-15	****
	9	E. faecalis (anaerobic)	1.06e-14	****
	9	E. faecium (aerobic)	9.33e-15	****
	9	E. faecium (anaerobic)	9.72e-15	****
	24	E. faecalis (aerobic)	3.65e-15	****
	24	E. faecalis (anaerobic)	3.96e-15	****
	24	E. faecium (aerobic)	3.8e-15	****
	24	E. faecium (anaerobic)	4.49e-15	****
Arginine	4.5	E. faecalis (aerobic)	4.85e-09	****
	4.5	E. faecalis (anaerobic)	5.55e-11	****
	4.5	E. faecium (aerobic)	3.77e-11	****
	4.5	E. faecium (anaerobic)	5.43e-12	****
	9	E. faecalis (aerobic)	2.08e-16	****
	9	E. faecalis (anaerobic)	1.99e-16	****
	9	E. faecium (aerobic)	2.08e-16	****
	9	E. faecium (anaerobic)	1.99e-16	****
	24	E. faecalis (aerobic)	2.38e-16	****
	24	E. faecalis (anaerobic)	2.48e-16	****
	24	E. faecium (aerobic)	2.29e-16	****
	24	E. faecium (anaerobic)	2.7e-16	****
Tyrosine	4.5	E. faecalis (aerobic)	0.53	ns
	4.5	E. faecalis (anaerobic)	0.0654	ns
	4.5	E. faecium (aerobic)	0.644	ns
	4.5	E. faecium (anaerobic)	1.46e-05	****
	9	E. faecalis (aerobic)	8.08e-06	****
	9	E. faecalis (anaerobic)	2.46e-06	****
	9	E. faecium (aerobic)	5.45e-10	****
	9	E. faecium (anaerobic)	1.45e-10	****
	24	E. faecalis (aerobic)	3.31e-11	****
	24	E. faecalis (anaerobic)	5.53e-12	****
	24	E. faecium (aerobic)	8.17e-13	****
	24	E. faecium (anaerobic)	2.22e-12	****
* Compared to the sterile media control
