# Supplementary material for: Vancomycin-resistant enterococci utilise antibiotic-enriched nutrients for intestinal colonisation
Source: Nat Commun. 2025 Jul 10;16:6376. doi: 10.1038/s41467-025-61731-z (PMC12246219; doi:10.1038/s41467-025-61731-z)
Supplement: Supplementary file 6 — Source Data [file 41467_2025_61731_MOESM6_ESM.zip › Source Data/Fig S21.xlsx]

## Sheet: Fig S21 as percent
Bug	Atmosphere	Time	Rep	Fucose	Xylose	Alanine	Aspartate	Glutamate	Glycine	Isoleucine	Leucine	Lysine	Methionine	Phenylalanine	Proline	Threonine	Tryptophan	Valine	Uracil
Sterile Media	Aerobic	0	1	100	100	100	100	100	100	100	100	100	100	100	100	100	100	100	100
Sterile Media	Aerobic	0	2	100	100	100	100	100	100	100	100	100	100	100	100	100	100	100	100
Sterile Media	Aerobic	0	3	100	100	100	100	100	100	100	100	100	100	100	100	100	100	100	100
Sterile Media	Aerobic	4.5	1	107	105	105	104	103	104	104	106	104	104	104	106	104	105	105	103
Sterile Media	Aerobic	4.5	2	102	101	102	101	99	101	101	102	101	101	101	100	100	102	101	100
Sterile Media	Aerobic	4.5	3	101	102	100	100	94	99	99	100	99	99	99	98	99	99	99	75
Sterile Media	Aerobic	9	1	103	101	103	103	101	102	103	102	103	105	103	104	103	102	102	100
Sterile Media	Aerobic	9	2	97	95	98	98	99	99	99	99	99	99	99	98	98	99	98	86
Sterile Media	Aerobic	9	3	103	106	102	101	101	101	101	102	100	101	101	99	101	102	101	75
Sterile Media	Aerobic	24	1	104	104	104	104	96	104	104	104	104	106	105	100	105	105	104	99
Sterile Media	Aerobic	24	2	99	96	99	98	95	99	99	100	98	98	99	103	97	99	98	97
Sterile Media	Aerobic	24	3	104	102	103	101	97	102	101	103	101	101	102	101	100	103	101	87
Sterile Media	Anaerobic	0	1	100	100	100	100	100	100	100	100	100	100	100	100	100	100	100	100
Sterile Media	Anaerobic	0	2	100	100	100	100	100	100	100	100	100	100	100	100	100	100	100	100
Sterile Media	Anaerobic	0	3	100	100	100	100	100	100	100	100	100	100	100	100	100	100	100	100
Sterile Media	Anaerobic	4.5	1	104	101	103	101	98	102	101	104	101	99	101	104	100	103	102	82
Sterile Media	Anaerobic	4.5	2	101	102	101	100	97	100	100	100	100	100	100	98	100	100	100	85
Sterile Media	Anaerobic	4.5	3	98	96	99	101	96	101	101	99	102	103	101	102	102	100	101	89
Sterile Media	Anaerobic	9	1	111	108	108	105	98	105	104	108	104	103	104	105	102	107	105	92
Sterile Media	Anaerobic	9	2	101	101	100	99	98	100	100	101	100	100	100	102	100	101	100	97
Sterile Media	Anaerobic	9	3	104	101	103	102	97	102	102	103	102	102	102	104	101	102	102	93
Sterile Media	Anaerobic	24	1	104	102	104	103	97	103	102	104	102	102	102	106	101	103	102	90
Sterile Media	Anaerobic	24	2	101	100	101	99	99	99	100	101	99	100	100	102	99	101	100	53
Sterile Media	Anaerobic	24	3	96	96	97	99	102	100	100	98	100	99	99	95	99	100	99	70
E. faecalis	Aerobic	0	1	100	100	100	100	100	100	100	100	100	100	100	100	100	100	100	100
E. faecalis	Aerobic	0	2	100	100	100	100	100	100	100	100	100	100	100	100	100	100	100	100
E. faecalis	Aerobic	0	3	100	100	100	100	100	100	100	100	100	100	100	100	100	100	100	100
E. faecalis	Aerobic	4.5	1	106	104	121	104	103	99	102	101	105	104	104	102	103	106	103	98
E. faecalis	Aerobic	4.5	2	106	107	121	103	92	98	101	100	103	103	101	100	102	104	102	100
E. faecalis	Aerobic	4.5	3	76	78	89	77	72	74	77	74	77	80	76	74	77	77	76	101
E. faecalis	Aerobic	9	1	102	100	118	96	96	96	97	95	101	100	99	95	99	102	97	91
E. faecalis	Aerobic	9	2	91	93	105	84	80	83	85	85	87	88	87	83	86	89	85	80
E. faecalis	Aerobic	9	3	78	78	93	75	75	74	77	74	80	79	78	81	78	80	77	90
E. faecalis	Aerobic	24	1	101	99	129	85	91	95	96	94	100	99	98	99	97	101	97	89
E. faecalis	Aerobic	24	2	98	100	127	84	85	93	96	91	102	100	97	97	97	100	95	74
E. faecalis	Aerobic	24	3	89	90	117	75	82	84	86	84	91	89	87	88	87	90	86	94
E. faecalis	Anaerobic	0	1	100	100	100	100	100	100	100	100	100	100	100	100	100	100	100	100
E. faecalis	Anaerobic	0	2	100	100	100	100	100	100	100	100	100	100	100	100	100	100	100	100
E. faecalis	Anaerobic	0	3	100	100	100	100	100	100	100	100	100	100	100	100	100	100	100	100
E. faecalis	Anaerobic	4.5	1	88	89	103	84	80	81	83	83	85	84	84	90	83	87	83	92
E. faecalis	Anaerobic	4.5	2	91	94	105	87	82	83	85	84	87	86	86	85	86	89	85	96
E. faecalis	Anaerobic	4.5	3	91	87	106	90	91	88	91	88	93	91	91	90	90	93	90	89
E. faecalis	Anaerobic	9	1	102	97	116	93	97	91	93	93	98	94	94	103	92	98	94	97
E. faecalis	Anaerobic	9	2	103	102	119	97	103	94	97	95	100	99	99	96	97	101	97	97
E. faecalis	Anaerobic	9	3	93	95	110	91	82	91	93	90	97	94	94	88	94	96	92	90
E. faecalis	Anaerobic	24	1	97	92	115	84	81	89	92	92	94	91	91	98	87	96	91	87
E. faecalis	Anaerobic	24	2	54	51	65	49	44	51	52	52	53	53	52	55	51	53	52	87
E. faecalis	Anaerobic	24	3	70	66	83	64	60	67	68	66	70	69	68	66	68	70	68	96
E. faecium	Aerobic	0	1	100	100	100	100	100	100	100	100	100	100	100	100	100	100	100	100
E. faecium	Aerobic	0	2	100	100	100	100	100	100	100	100	100	100	100	100	100	100	100	100
E. faecium	Aerobic	0	3	100	100	100	100	100	100	100	100	100	100	100	100	100	100	100	100
E. faecium	Aerobic	4.5	1	97	103	100	100	93	95	97	95	101	103	99	95	100	100	97	104
E. faecium	Aerobic	4.5	2	103	102	106	103	93	99	100	101	104	102	102	106	101	105	101	101
E. faecium	Aerobic	4.5	3	108	112	108	104	93	99	100	102	105	104	103	106	102	106	102	99
E. faecium	Aerobic	9	1	93	95	98	92	83	90	89	90	93	93	92	91	91	93	90	103
E. faecium	Aerobic	9	2	85	85	89	82	80	78	79	81	82	84	81	81	80	83	80	99
E. faecium	Aerobic	9	3	96	98	99	92	77	89	89	91	92	93	91	92	90	94	90	101
E. faecium	Aerobic	24	1	90	91	105	89	81	90	86	87	91	92	88	85	88	91	87	104
E. faecium	Aerobic	24	2	77	76	91	74	71	75	72	75	75	77	74	77	73	77	73	97
E. faecium	Aerobic	24	3	98	99	114	95	88	96	92	95	98	99	95	100	95	98	95	101
E. faecium	Anaerobic	0	1	100	100	100	100	100	100	100	100	100	100	100	100	100	100	100	100
E. faecium	Anaerobic	0	2	100	100	100	100	100	100	100	100	100	100	100	100	100	100	100	100
E. faecium	Anaerobic	0	3	100	100	100	100	100	100	100	100	100	100	100	100	100	100	100	100
E. faecium	Anaerobic	4.5	1	94	94	96	94	81	90	91	91	96	95	93	98	93	95	91	101
E. faecium	Anaerobic	4.5	2	106	106	103	98	80	92	92	97	96	95	97	94	94	100	95	100
E. faecium	Anaerobic	4.5	3	92	90	93	89	79	87	88	89	91	89	90	88	88	92	88	101
E. faecium	Anaerobic	9	1	103	100	105	99	93	96	98	100	102	101	98	103	98	101	98	104
E. faecium	Anaerobic	9	2	109	108	107	99	86	95	94	101	97	97	97	96	95	102	98	99
E. faecium	Anaerobic	9	3	95	94	97	91	87	89	90	93	92	92	90	85	90	94	89	101
E. faecium	Anaerobic	24	1	90	88	94	86	83	87	87	88	91	90	80	89	87	89	87	101
E. faecium	Anaerobic	24	2	101	96	99	87	76	86	84	92	87	86	80	82	84	91	88	99
E. faecium	Anaerobic	24	3	103	101	106	96	94	97	97	99	101	98	89	91	97	101	97	99

## Sheet: Fig S21 as peak integration
Bug	Atmosphere	Time	Rep	Fucose	Xylose	Alanine	Aspartate	Glutamate	Glycine	Isoleucine	Leucine	Lysine	Methionine	Phenylalanine	Proline	Threonine	Tryptophan	Valine	Uracil
Sterile Media	Aerobic	0	1	665661	503657	5.43172e+06	3.9449e+06	441786	1.83886e+07	2.41119e+07	1.82107e+07	8.76467e+06	3.17885e+06	4.88974e+06	2.9279e+06	3.5251e+06	1.08763e+06	1.283e+07	1.55102e+06
Sterile Media	Aerobic	0	2	708281	550464	5.74081e+06	4.16223e+06	470949	1.92811e+07	2.53836e+07	1.91477e+07	9.26907e+06	3.3983e+06	5.16166e+06	2.96301e+06	3.7662e+06	1.14082e+06	1.35376e+07	1.6367e+06
Sterile Media	Aerobic	0	3	692261	526875	5.67364e+06	4.13377e+06	471643	1.92992e+07	2.54332e+07	1.90829e+07	9.29114e+06	3.39173e+06	5.14958e+06	3.09611e+06	3.74439e+06	1.141e+06	1.34741e+07	1.63392e+06
Sterile Media	Aerobic	4.5	1	709114	529433	5.71796e+06	4.10531e+06	454834	1.91409e+07	2.50691e+07	1.92355e+07	9.1266e+06	3.31039e+06	5.09685e+06	3.11221e+06	3.65547e+06	1.13887e+06	1.3429e+07	1.6101e+06
Sterile Media	Aerobic	4.5	2	724078	555677	5.83989e+06	4.21175e+06	466388	1.95042e+07	2.56803e+07	1.94609e+07	9.35205e+06	3.44648e+06	5.22053e+06	2.96876e+06	3.77601e+06	1.16387e+06	1.36347e+07	1.65481e+06
Sterile Media	Aerobic	4.5	3	699809	535208	5.67437e+06	4.12103e+06	441690	1.91114e+07	2.52249e+07	1.90164e+07	9.19809e+06	3.3487e+06	5.12097e+06	3.02746e+06	3.71956e+06	1.13458e+06	1.33625e+07	1.61559e+06
Sterile Media	Aerobic	9	1	684360	510197	5.59696e+06	4.07828e+06	445561	1.88353e+07	2.48977e+07	1.85067e+07	9.02938e+06	3.33301e+06	5.04984e+06	3.03912e+06	3.63812e+06	1.11077e+06	1.31156e+07	1.59882e+06
Sterile Media	Aerobic	9	2	688276	524524	5.6372e+06	4.0985e+06	464179	1.91303e+07	2.51687e+07	1.88615e+07	9.15098e+06	3.38048e+06	5.10824e+06	2.91383e+06	3.70642e+06	1.13117e+06	1.32985e+07	1.61938e+06
Sterile Media	Aerobic	9	3	714780	556249	5.79e+06	4.17122e+06	474254	1.95231e+07	2.56059e+07	1.93832e+07	9.33145e+06	3.43474e+06	5.20552e+06	3.07297e+06	3.78017e+06	1.16183e+06	1.35946e+07	1.6486e+06
Sterile Media	Aerobic	24	1	693628	523695	5.6598e+06	4.09101e+06	424644	1.91599e+07	2.51728e+07	1.89274e+07	9.15522e+06	3.37777e+06	5.12937e+06	2.94126e+06	3.69659e+06	1.13816e+06	1.33188e+07	1.61575e+06
Sterile Media	Aerobic	24	2	699608	529979	5.66399e+06	4.06453e+06	447556	1.90489e+07	2.50705e+07	1.90948e+07	9.10145e+06	3.31857e+06	5.09997e+06	3.06614e+06	3.6454e+06	1.12995e+06	1.33153e+07	1.58802e+06
Sterile Media	Aerobic	24	3	718141	538864	5.82214e+06	4.17912e+06	458704	1.96844e+07	2.57211e+07	1.95624e+07	9.36818e+06	3.42358e+06	5.22723e+06	3.11245e+06	3.74964e+06	1.17063e+06	1.36652e+07	1.65714e+06
Sterile Media	Anaerobic	0	1	668786	521840	5.51194e+06	4.07414e+06	501414	1.89022e+07	2.4925e+07	1.84293e+07	9.13796e+06	3.35802e+06	5.06848e+06	2.99165e+06	3.70856e+06	1.10705e+06	1.32621e+07	1.6057e+06
Sterile Media	Anaerobic	0	2	690915	523385	5.6606e+06	4.13974e+06	477023	1.92575e+07	2.52703e+07	1.89144e+07	9.22039e+06	3.34549e+06	5.13329e+06	2.94071e+06	3.70278e+06	1.12459e+06	1.34137e+07	1.62234e+06
Sterile Media	Anaerobic	0	3	703439	551357	5.71202e+06	4.12629e+06	477346	1.92996e+07	2.53506e+07	1.91857e+07	9.21417e+06	3.35179e+06	5.16809e+06	3.06309e+06	3.72802e+06	1.14273e+06	1.34904e+07	1.6271e+06
Sterile Media	Anaerobic	4.5	1	696721	526420	5.67376e+06	4.11697e+06	492858	1.92391e+07	2.52578e+07	1.91256e+07	9.21771e+06	3.3402e+06	5.14449e+06	3.12624e+06	3.70059e+06	1.13549e+06	1.34735e+07	1.61695e+06
Sterile Media	Anaerobic	4.5	2	695618	533431	5.69455e+06	4.1479e+06	460511	1.91725e+07	2.52521e+07	1.89094e+07	9.18798e+06	3.34476e+06	5.13506e+06	2.86856e+06	3.70968e+06	1.126e+06	1.33636e+07	1.61542e+06
Sterile Media	Anaerobic	4.5	3	690058	528777	5.64637e+06	4.16465e+06	457268	1.95262e+07	2.56725e+07	1.903e+07	9.37185e+06	3.45231e+06	5.21065e+06	3.12047e+06	3.78416e+06	1.14603e+06	1.36085e+07	1.6376e+06
Sterile Media	Anaerobic	9	1	740894	564640	5.95999e+06	4.25883e+06	490407	1.98108e+07	2.60166e+07	1.99501e+07	9.49212e+06	3.46725e+06	5.2958e+06	3.1386e+06	3.79656e+06	1.18082e+06	1.3934e+07	1.66757e+06
Sterile Media	Anaerobic	9	2	697693	528977	5.68636e+06	4.09699e+06	465673	1.92313e+07	2.52791e+07	1.90322e+07	9.19067e+06	3.34777e+06	5.11489e+06	2.9904e+06	3.6931e+06	1.13449e+06	1.336e+07	1.61323e+06
Sterile Media	Anaerobic	9	3	730787	559347	5.86073e+06	4.21123e+06	463217	1.96752e+07	2.57432e+07	1.9726e+07	9.37809e+06	3.43517e+06	5.25568e+06	3.17846e+06	3.76155e+06	1.16719e+06	1.38011e+07	1.64487e+06
Sterile Media	Anaerobic	24	1	698507	532906	5.75169e+06	4.17989e+06	486166	1.93899e+07	2.55457e+07	1.90963e+07	9.3022e+06	3.41196e+06	5.17628e+06	3.16946e+06	3.74025e+06	1.13929e+06	1.35191e+07	1.62732e+06
Sterile Media	Anaerobic	24	2	701100	524034	5.7019e+06	4.11462e+06	470415	1.91367e+07	2.52536e+07	1.90941e+07	9.16717e+06	3.3413e+06	5.1106e+06	2.99825e+06	3.67578e+06	1.13258e+06	1.33774e+07	1.60202e+06
Sterile Media	Anaerobic	24	3	672452	531002	5.53458e+06	4.09818e+06	487309	1.9348e+07	2.53238e+07	1.88908e+07	9.19583e+06	3.33441e+06	5.10329e+06	2.91957e+06	3.68432e+06	1.14146e+06	1.33857e+07	1.61116e+06
E. faecalis	Aerobic	0	1	645045	493134	5.37616e+06	3.77584e+06	410720	1.76376e+07	2.32153e+07	1.76531e+07	8.3605e+06	3.07593e+06	4.66929e+06	2.78257e+06	3.35658e+06	1.04907e+06	1.22832e+07	1.45639e+06
E. faecalis	Aerobic	0	2	638206	472414	5.29714e+06	3.76675e+06	416180	1.76963e+07	2.31799e+07	1.75519e+07	8.36234e+06	3.09253e+06	4.68182e+06	2.81806e+06	3.36793e+06	1.04711e+06	1.22793e+07	1.4794e+06
E. faecalis	Aerobic	0	3	680749	509564	5.5382e+06	3.93093e+06	436780	1.84309e+07	2.40318e+07	1.84642e+07	8.67746e+06	3.19939e+06	4.88581e+06	2.91451e+06	3.49526e+06	1.09418e+06	1.28266e+07	1.55471e+06
E. faecalis	Aerobic	4.5	1	684006	512908	6.48073e+06	3.92207e+06	422488	1.75298e+07	2.3795e+07	1.78781e+07	8.75184e+06	3.20772e+06	4.84555e+06	2.84864e+06	3.47351e+06	1.11507e+06	1.2608e+07	1.50404e+06
E. faecalis	Aerobic	4.5	2	676272	505299	6.40172e+06	3.88441e+06	382780	1.73686e+07	2.34186e+07	1.75757e+07	8.6522e+06	3.18469e+06	4.73582e+06	2.82424e+06	3.42561e+06	1.08465e+06	1.24769e+07	1.48065e+06
E. faecalis	Aerobic	4.5	3	515252	399397	4.92775e+06	3.02233e+06	314021	1.35735e+07	1.84579e+07	1.36394e+07	6.67644e+06	2.54497e+06	3.7073e+06	2.16762e+06	2.70127e+06	840971	9.75697e+06	1.16133e+06
E. faecalis	Aerobic	9	1	655527	492953	6.34973e+06	3.6342e+06	392495	1.68458e+07	2.24852e+07	1.67038e+07	8.47109e+06	3.07971e+06	4.64322e+06	2.64942e+06	3.31675e+06	1.07113e+06	1.19596e+07	1.4592e+06
E. faecalis	Aerobic	9	2	577676	439734	5.58553e+06	3.14801e+06	334082	1.4658e+07	1.97053e+07	1.48332e+07	7.30129e+06	2.71401e+06	4.07159e+06	2.34406e+06	2.8835e+06	932228	1.04163e+07	1.27771e+06
E. faecalis	Aerobic	9	3	533386	395463	5.16264e+06	2.94097e+06	326686	1.36465e+07	1.84651e+07	1.37103e+07	6.93678e+06	2.5298e+06	3.79249e+06	2.34839e+06	2.7282e+06	871583	9.85631e+06	1.16988e+06
E. faecalis	Aerobic	24	1	650716	490162	6.94902e+06	3.21312e+06	374141	1.67085e+07	2.22892e+07	1.66275e+07	8.39824e+06	3.0301e+06	4.57932e+06	2.76454e+06	3.25499e+06	1.05938e+06	1.18722e+07	1.44341e+06
E. faecalis	Aerobic	24	2	626405	471769	6.72287e+06	3.18247e+06	354014	1.64258e+07	2.21863e+07	1.60376e+07	8.48863e+06	3.07712e+06	4.54794e+06	2.72522e+06	3.28219e+06	1.04313e+06	1.16851e+07	1.43453e+06
E. faecalis	Aerobic	24	3	607770	458427	6.47139e+06	2.96139e+06	358161	1.55041e+07	2.0727e+07	1.54574e+07	7.8611e+06	2.85623e+06	4.27504e+06	2.56335e+06	3.04147e+06	983742	1.1072e+07	1.35824e+06
E. faecalis	Anaerobic	0	1	625786	490914	5.23135e+06	3.76822e+06	432576	1.75119e+07	2.30036e+07	1.71031e+07	8.35938e+06	3.1205e+06	4.66974e+06	2.65648e+06	3.43345e+06	1.02139e+06	1.22065e+07	1.4784e+06
E. faecalis	Anaerobic	0	2	643640	480574	5.34244e+06	3.76944e+06	435298	1.77973e+07	2.32432e+07	1.76494e+07	8.37062e+06	3.08955e+06	4.70527e+06	2.86294e+06	3.36868e+06	1.04664e+06	1.23347e+07	1.47874e+06
E. faecalis	Anaerobic	0	3	669084	511093	5.57508e+06	3.86541e+06	448570	1.79392e+07	2.34294e+07	1.78902e+07	8.51179e+06	3.11761e+06	4.77287e+06	2.88529e+06	3.42346e+06	1.06564e+06	1.25399e+07	1.48537e+06
E. faecalis	Anaerobic	4.5	1	553658	438775	5.3685e+06	3.17393e+06	345933	1.42246e+07	1.90537e+07	1.42532e+07	7.09154e+06	2.61178e+06	3.9098e+06	2.37969e+06	2.83566e+06	885398	1.01784e+07	1.21727e+06
E. faecalis	Anaerobic	4.5	2	583023	452105	5.60083e+06	3.2797e+06	355784	1.47802e+07	1.97312e+07	1.48501e+07	7.31639e+06	2.66596e+06	4.04278e+06	2.42159e+06	2.90525e+06	928791	1.05404e+07	1.25413e+06
E. faecalis	Anaerobic	4.5	3	608845	442100	5.89331e+06	3.49311e+06	406398	1.57612e+07	2.13841e+07	1.57975e+07	7.89116e+06	2.83247e+06	4.3246e+06	2.60202e+06	3.09439e+06	990719	1.12406e+07	1.32867e+06
E. faecalis	Anaerobic	9	1	637020	476589	6.04887e+06	3.49768e+06	419365	1.58616e+07	2.14645e+07	1.59798e+07	8.21884e+06	2.93526e+06	4.40088e+06	2.73785e+06	3.17249e+06	996196	1.15178e+07	1.35495e+06
E. faecalis	Anaerobic	9	2	661467	488840	6.38264e+06	3.66016e+06	447426	1.66507e+07	2.26537e+07	1.68497e+07	8.39416e+06	3.05888e+06	4.64708e+06	2.73545e+06	3.28399e+06	1.05992e+06	1.19228e+07	1.43143e+06
E. faecalis	Anaerobic	9	3	625326	484462	6.11001e+06	3.52038e+06	367144	1.62917e+07	2.17938e+07	1.60166e+07	8.22139e+06	2.94239e+06	4.46808e+06	2.55332e+06	3.20801e+06	1.0243e+06	1.1529e+07	1.38447e+06
E. faecalis	Anaerobic	24	1	606575	451234	6.01795e+06	3.15412e+06	349262	1.56393e+07	2.11288e+07	1.58068e+07	7.82387e+06	2.82425e+06	4.24828e+06	2.59219e+06	2.99025e+06	978965	1.10755e+07	1.32684e+06
E. faecalis	Anaerobic	24	2	347590	243880	3.47949e+06	1.83617e+06	192234	9.01547e+06	1.21849e+07	9.12274e+06	4.46408e+06	1.64305e+06	2.44168e+06	1.56775e+06	1.70233e+06	558797	6.39897e+06	778687
E. faecalis	Anaerobic	24	3	470182	338952	4.61777e+06	2.45615e+06	268779	1.2089e+07	1.59449e+07	1.17756e+07	5.99831e+06	2.15411e+06	3.22682e+06	1.89152e+06	2.32028e+06	745520	8.50592e+06	1.04495e+06
E. faecium	Aerobic	0	1	674410	499431	5.50057e+06	3.8805e+06	440002	1.82387e+07	2.39497e+07	1.83806e+07	8.64028e+06	3.14979e+06	4.86204e+06	2.95024e+06	3.46621e+06	1.08856e+06	1.26631e+07	1.53113e+06
E. faecium	Aerobic	0	2	705405	536878	5.78137e+06	4.17657e+06	480601	1.96657e+07	2.59161e+07	1.94453e+07	9.46756e+06	3.45613e+06	5.24736e+06	3.15491e+06	3.81549e+06	1.16266e+06	1.373e+07	1.66495e+06
E. faecium	Aerobic	0	3	627560	462460	5.22879e+06	3.77391e+06	439577	1.77052e+07	2.33337e+07	1.74232e+07	8.41489e+06	3.0932e+06	4.71472e+06	2.70082e+06	3.38127e+06	1.04459e+06	1.22191e+07	1.49406e+06
E. faecium	Aerobic	4.5	1	657459	514864	5.52211e+06	3.88043e+06	408362	1.72726e+07	2.31462e+07	1.75311e+07	8.69801e+06	3.23691e+06	4.80957e+06	2.80925e+06	3.47563e+06	1.08402e+06	1.22764e+07	1.4998e+06
E. faecium	Aerobic	4.5	2	726955	547587	6.12907e+06	4.32151e+06	447644	1.94642e+07	2.59275e+07	1.95498e+07	9.82248e+06	3.53972e+06	5.34546e+06	3.35378e+06	3.86526e+06	1.22019e+06	1.38128e+07	1.65679e+06
E. faecium	Aerobic	4.5	3	680135	518439	5.63487e+06	3.918e+06	407626	1.74741e+07	2.32987e+07	1.78458e+07	8.79505e+06	3.21945e+06	4.8535e+06	2.87544e+06	3.46198e+06	1.10265e+06	1.2478e+07	1.50252e+06
E. faecium	Aerobic	9	1	630088	473315	5.41645e+06	3.58578e+06	364685	1.63909e+07	2.13493e+07	1.65101e+07	8.054e+06	2.93834e+06	4.44908e+06	2.69643e+06	3.14095e+06	1.01499e+06	1.14221e+07	1.38725e+06
E. faecium	Aerobic	9	2	596243	458814	5.1477e+06	3.4387e+06	385199	1.54364e+07	2.04367e+07	1.57684e+07	7.72468e+06	2.89961e+06	4.26329e+06	2.55844e+06	3.04197e+06	966303	1.09455e+07	1.32921e+06
E. faecium	Aerobic	9	3	599906	453629	5.1831e+06	3.47566e+06	338537	1.57443e+07	2.07386e+07	1.58771e+07	7.76746e+06	2.88802e+06	4.31189e+06	2.48312e+06	3.04929e+06	979761	1.09845e+07	1.34946e+06
E. faecium	Aerobic	24	1	605556	452288	5.7885e+06	3.44467e+06	357752	1.63746e+07	2.04851e+07	1.59204e+07	7.87831e+06	2.8889e+06	4.27124e+06	2.50912e+06	3.06699e+06	992246	1.10426e+07	1.35645e+06
E. faecium	Aerobic	24	2	545830	406704	5.26373e+06	3.08522e+06	340933	1.48167e+07	1.87589e+07	1.46229e+07	7.09388e+06	2.64461e+06	3.89224e+06	2.41689e+06	2.77455e+06	895423	1.00459e+07	1.22781e+06
E. faecium	Aerobic	24	3	614945	456785	5.98059e+06	3.57013e+06	386529	1.70738e+07	2.14426e+07	1.65465e+07	8.279e+06	3.06439e+06	4.45759e+06	2.69988e+06	3.21834e+06	1.02325e+06	1.15714e+07	1.41188e+06
E. faecium	Anaerobic	0	1	618564	462064	5.12329e+06	3.65255e+06	433102	1.70066e+07	2.2326e+07	1.69981e+07	8.04265e+06	2.96507e+06	4.54237e+06	2.67875e+06	3.24669e+06	1.01079e+06	1.18491e+07	1.42982e+06
E. faecium	Anaerobic	0	2	554547	425657	4.83338e+06	3.55248e+06	429172	1.68856e+07	2.25208e+07	1.60301e+07	8.14534e+06	2.98335e+06	4.45856e+06	2.78729e+06	3.29387e+06	976052	1.15011e+07	1.39113e+06
E. faecium	Anaerobic	0	3	636007	490601	5.32746e+06	3.86957e+06	426484	1.77979e+07	2.34356e+07	1.74144e+07	8.54463e+06	3.16162e+06	4.78388e+06	2.95228e+06	3.45801e+06	1.05224e+06	1.24001e+07	1.49303e+06
E. faecium	Anaerobic	4.5	1	583171	436241	4.93501e+06	3.4311e+06	351223	1.53114e+07	2.03961e+07	1.54415e+07	7.72701e+06	2.80546e+06	4.24505e+06	2.61191e+06	3.02965e+06	963990	1.08117e+07	1.31485e+06
E. faecium	Anaerobic	4.5	2	589191	450486	4.9961e+06	3.47708e+06	341934	1.54757e+07	2.07082e+07	1.55762e+07	7.81255e+06	2.83937e+06	4.30825e+06	2.61678e+06	3.08282e+06	979014	1.08817e+07	1.33251e+06
E. faecium	Anaerobic	4.5	3	582265	441403	4.96397e+06	3.45027e+06	338467	1.54326e+07	2.06182e+07	1.55846e+07	7.76138e+06	2.8266e+06	4.28773e+06	2.58552e+06	3.04184e+06	972603	1.087e+07	1.33076e+06
E. faecium	Anaerobic	9	1	635674	462122	5.36015e+06	3.60639e+06	404492	1.63754e+07	2.1973e+07	1.70337e+07	8.18014e+06	2.99309e+06	4.47087e+06	2.76754e+06	3.19027e+06	1.02445e+06	1.16328e+07	1.38292e+06
E. faecium	Anaerobic	9	2	604739	458629	5.17277e+06	3.50975e+06	370370	1.60611e+07	2.12151e+07	1.61642e+07	7.932e+06	2.88818e+06	4.33084e+06	2.67462e+06	3.11989e+06	994463	1.12639e+07	1.34612e+06
E. faecium	Anaerobic	9	3	603073	462136	5.15101e+06	3.50442e+06	372813	1.58969e+07	2.11402e+07	1.61561e+07	7.85192e+06	2.89494e+06	4.32658e+06	2.52398e+06	3.12545e+06	991537	1.1091e+07	1.34947e+06
E. faecium	Anaerobic	24	1	557555	405510	4.82951e+06	3.13527e+06	358645	1.47204e+07	1.94866e+07	1.50034e+07	7.30512e+06	2.68137e+06	3.64274e+06	2.39292e+06	2.836e+06	901197	1.02719e+07	1.24199e+06
E. faecium	Anaerobic	24	2	560418	409867	4.80832e+06	3.09874e+06	325246	1.44548e+07	1.8908e+07	1.47025e+07	7.12334e+06	2.57518e+06	3.54969e+06	2.29154e+06	2.76903e+06	889076	1.01036e+07	1.21454e+06
E. faecium	Anaerobic	24	3	654124	493558	5.65976e+06	3.69628e+06	402863	1.72202e+07	2.26225e+07	1.72104e+07	8.5969e+06	3.11264e+06	4.27172e+06	2.6742e+06	3.36289e+06	1.05874e+06	1.20039e+07	1.43708e+06

## Sheet: P values
Nutrient	Time (hr)	Bacteria (atmosphere)	Adjusted p-value*	Representation on plot
Fucose	4.5	E. faecalis (aerobic)	1	ns
	4.5	E. faecalis (anaerobic)	1	ns
	4.5	E. faecium (aerobic)	1	ns
	4.5	E. faecium (anaerobic)	1	ns
	9	E. faecalis (aerobic)	1	ns
	9	E. faecalis (anaerobic)	1	ns
	9	E. faecium (aerobic)	1	ns
	9	E. faecium (anaerobic)	1	ns
	24	E. faecalis (aerobic)	1	ns
	24	E. faecalis (anaerobic)	0.157	ns
	24	E. faecium (aerobic)	1	ns
	24	E. faecium (anaerobic)	1	ns
Xylose	4.5	E. faecalis (aerobic)	1	ns
	4.5	E. faecalis (anaerobic)	1	ns
	4.5	E. faecium (aerobic)	1	ns
	4.5	E. faecium (anaerobic)	1	ns
	9	E. faecalis (aerobic)	1	ns
	9	E. faecalis (anaerobic)	1	ns
	9	E. faecium (aerobic)	1	ns
	9	E. faecium (anaerobic)	1	ns
	24	E. faecalis (aerobic)	1	ns
	24	E. faecalis (anaerobic)	0.0725	ns
	24	E. faecium (aerobic)	1	ns
	24	E. faecium (anaerobic)	1	ns
Alanine	4.5	E. faecalis (aerobic)	1	ns
	4.5	E. faecalis (anaerobic)	1	ns
	4.5	E. faecium (aerobic)	1	ns
	4.5	E. faecium (anaerobic)	1	ns
	9	E. faecalis (aerobic)	1	ns
	9	E. faecalis (anaerobic)	0.844	ns
	9	E. faecium (aerobic)	1	ns
	9	E. faecium (anaerobic)	1	ns
	24	E. faecalis (aerobic)	0.639	ns
	24	E. faecalis (anaerobic)	1	ns
	24	E. faecium (aerobic)	1	ns
	24	E. faecium (anaerobic)	1	ns
Aspartate	4.5	E. faecalis (aerobic)	1	ns
	4.5	E. faecalis (anaerobic)	0.432	ns
	4.5	E. faecium (aerobic)	1	ns
	4.5	E. faecium (anaerobic)	1	ns
	9	E. faecalis (aerobic)	0.0781	ns
	9	E. faecalis (anaerobic)	1	ns
	9	E. faecium (aerobic)	0.342	ns
	9	E. faecium (anaerobic)	1	ns
	24	E. faecalis (aerobic)	0.325	ns
	24	E. faecalis (anaerobic)	0.00841	**
	24	E. faecium (aerobic)	1	ns
	24	E. faecium (anaerobic)	1	ns
Glutamate	4.5	E. faecalis (aerobic)	1	ns
	4.5	E. faecalis (anaerobic)	0.748	ns
	4.5	E. faecium (aerobic)	1	ns
	4.5	E. faecium (anaerobic)	0.19	ns
	9	E. faecalis (aerobic)	0.141	ns
	9	E. faecalis (anaerobic)	1	ns
	9	E. faecium (aerobic)	0.0404	*
	9	E. faecium (anaerobic)	1	ns
	24	E. faecalis (aerobic)	1	ns
	24	E. faecalis (anaerobic)	0.00533	**
	24	E. faecium (aerobic)	0.88	ns
	24	E. faecium (anaerobic)	1	ns
Glycine	4.5	E. faecalis (aerobic)	0.769	ns
	4.5	E. faecalis (anaerobic)	0.0874	ns
	4.5	E. faecium (aerobic)	1	ns
	4.5	E. faecium (anaerobic)	0.683	ns
	9	E. faecalis (aerobic)	0.0622	ns
	9	E. faecalis (anaerobic)	0.68	ns
	9	E. faecium (aerobic)	0.106	ns
	9	E. faecium (anaerobic)	1	ns
	24	E. faecalis (aerobic)	1	ns
	24	E. faecalis (anaerobic)	0.0262	*
	24	E. faecium (aerobic)	1	ns
	24	E. faecium (anaerobic)	1	ns
Isoleucine	4.5	E. faecalis (aerobic)	1	ns
	4.5	E. faecalis (anaerobic)	0.23	ns
	4.5	E. faecium (aerobic)	1	ns
	4.5	E. faecium (anaerobic)	0.965	ns
	9	E. faecalis (aerobic)	0.074	ns
	9	E. faecalis (anaerobic)	1	ns
	9	E. faecium (aerobic)	0.0555	ns
	9	E. faecium (anaerobic)	1	ns
	24	E. faecalis (aerobic)	1	ns
	24	E. faecalis (anaerobic)	0.0472	*
	24	E. faecium (aerobic)	0.711	ns
	24	E. faecium (anaerobic)	1	ns
Leucine	4.5	E. faecalis (aerobic)	1	ns
	4.5	E. faecalis (anaerobic)	0.231	ns
	4.5	E. faecium (aerobic)	1	ns
	4.5	E. faecium (anaerobic)	1	ns
	9	E. faecalis (aerobic)	0.0516	ns
	9	E. faecalis (anaerobic)	0.403	ns
	9	E. faecium (aerobic)	0.154	ns
	9	E. faecium (anaerobic)	1	ns
	24	E. faecalis (aerobic)	1	ns
	24	E. faecalis (anaerobic)	0.0348	*
	24	E. faecium (aerobic)	0.912	ns
	24	E. faecium (anaerobic)	1	ns
Lysine	4.5	E. faecalis (aerobic)	1	ns
	4.5	E. faecalis (anaerobic)	0.642	ns
	4.5	E. faecium (aerobic)	1	ns
	4.5	E. faecium (anaerobic)	1	ns
	9	E. faecalis (aerobic)	0.429	ns
	9	E. faecalis (anaerobic)	1	ns
	9	E. faecium (aerobic)	0.375	ns
	9	E. faecium (anaerobic)	1	ns
	24	E. faecalis (aerobic)	1	ns
	24	E. faecalis (anaerobic)	0.101	ns
	24	E. faecium (aerobic)	1	ns
	24	E. faecium (anaerobic)	1	ns
Methionine	4.5	E. faecalis (aerobic)	1	ns
	4.5	E. faecalis (anaerobic)	0.26	ns
	4.5	E. faecium (aerobic)	1	ns
	4.5	E. faecium (anaerobic)	1	ns
	9	E. faecalis (aerobic)	0.221	ns
	9	E. faecalis (anaerobic)	1	ns
	9	E. faecium (aerobic)	0.335	ns
	9	E. faecium (anaerobic)	1	ns
	24	E. faecalis (aerobic)	1	ns
	24	E. faecalis (anaerobic)	0.0505	ns
	24	E. faecium (aerobic)	1	ns
	24	E. faecium (anaerobic)	1	ns
Phenylalanine	4.5	E. faecalis (aerobic)	1	ns
	4.5	E. faecalis (anaerobic)	0.432	ns
	4.5	E. faecium (aerobic)	1	ns
	4.5	E. faecium (anaerobic)	1	ns
	9	E. faecalis (aerobic)	0.207	ns
	9	E. faecalis (anaerobic)	1	ns
	9	E. faecium (aerobic)	0.207	ns
	9	E. faecium (anaerobic)	1	ns
	24	E. faecalis (aerobic)	1	ns
	24	E. faecalis (anaerobic)	0.0411	*
	24	E. faecium (aerobic)	0.951	ns
	24	E. faecium (anaerobic)	0.761	ns
Proline	4.5	E. faecalis (aerobic)	1	ns
	4.5	E. faecalis (anaerobic)	0.862	ns
	4.5	E. faecium (aerobic)	1	ns
	4.5	E. faecium (anaerobic)	1	ns
	9	E. faecalis (aerobic)	0.301	ns
	9	E. faecalis (anaerobic)	1	ns
	9	E. faecium (aerobic)	0.54	ns
	9	E. faecium (anaerobic)	1	ns
	24	E. faecalis (aerobic)	1	ns
	24	E. faecalis (anaerobic)	0.133	ns
	24	E. faecium (aerobic)	1	ns
	24	E. faecium (anaerobic)	1	ns
Threonine	4.5	E. faecalis (aerobic)	1	ns
	4.5	E. faecalis (anaerobic)	0.277	ns
	4.5	E. faecium (aerobic)	1	ns
	4.5	E. faecium (anaerobic)	1	ns
	9	E. faecalis (aerobic)	0.195	ns
	9	E. faecalis (anaerobic)	1	ns
	9	E. faecium (aerobic)	0.148	ns
	9	E. faecium (anaerobic)	1	ns
	24	E. faecalis (aerobic)	1	ns
	24	E. faecalis (anaerobic)	0.0278	*
	24	E. faecium (aerobic)	1	ns
	24	E. faecium (anaerobic)	1	ns
Tryptophan	4.5	E. faecalis (aerobic)	1	ns
	4.5	E. faecalis (anaerobic)	1	ns
	4.5	E. faecium (aerobic)	1	ns
	4.5	E. faecium (anaerobic)	1	ns
	9	E. faecalis (aerobic)	0.632	ns
	9	E. faecalis (anaerobic)	1	ns
	9	E. faecium (aerobic)	0.556	ns
	9	E. faecium (anaerobic)	1	ns
	24	E. faecalis (aerobic)	1	ns
	24	E. faecalis (anaerobic)	0.0995	ns
	24	E. faecium (aerobic)	1	ns
	24	E. faecium (anaerobic)	1	ns
Valine	4.5	E. faecalis (aerobic)	1	ns
	4.5	E. faecalis (anaerobic)	0.288	ns
	4.5	E. faecium (aerobic)	1	ns
	4.5	E. faecium (anaerobic)	1	ns
	9	E. faecalis (aerobic)	0.127	ns
	9	E. faecalis (anaerobic)	1	ns
	9	E. faecium (aerobic)	0.146	ns
	9	E. faecium (anaerobic)	1	ns
	24	E. faecalis (aerobic)	1	ns
	24	E. faecalis (anaerobic)	0.0437	*
	24	E. faecium (aerobic)	1	ns
	24	E. faecium (anaerobic)	1	ns
Uracil	4.5	E. faecalis (aerobic)	1	ns
	4.5	E. faecalis (anaerobic)	1	ns
	4.5	E. faecium (aerobic)	1	ns
	4.5	E. faecium (anaerobic)	0.241	ns
	9	E. faecalis (aerobic)	1	ns
	9	E. faecalis (anaerobic)	1	ns
	9	E. faecium (aerobic)	0.248	ns
	9	E. faecium (anaerobic)	1	ns
	24	E. faecalis (aerobic)	1	ns
	24	E. faecalis (anaerobic)	0.444	ns
	24	E. faecium (aerobic)	1	ns
	24	E. faecium (anaerobic)	0.0436	*
* Compared to the sterile media control
