# Supplementary material for: Vancomycin-resistant enterococci utilise antibiotic-enriched nutrients for intestinal colonisation
Source: Nat Commun. 2025 Jul 10;16:6376. doi: 10.1038/s41467-025-61731-z (PMC12246219; doi:10.1038/s41467-025-61731-z)
Supplement: Supplementary file 6 — Source Data [file 41467_2025_61731_MOESM6_ESM.zip › Source Data/Fig S6.xlsx]

## Sheet: E. faecium
Condition	log CFU/ml E. faecium
Inoculum	2.88
	2.9
	2.87
MTZ	8.69
	8.59
	8.56
	8.39
	8.43
	8.31
CLI	8.46
	8.27
	8.23
	8.14
	8.45
	8.21
VAN	3.97
	3.87
	4.05
	3.89
	4.05
	3.92
CRO	8.64
	8.56
	8.3
	8.14
	8.58
	8.46
TZP	1.3
	1.3
	1.3
	1.3
	1.3
	1.3
Water	8.88
	8.97
	8.97
	8.93
	8.98
	8.94

## Sheet: E. faecalis
Condition	log CFU/ml E. faecalis
Inoculum	2.9
	2.87
	2.97
MTZ	8.55
	8.46
	8.5
	8.33
	8.3
	8.18
CLI	8.47
	8.39
	8.35
	8.19
	8.28
	8.16
VAN	3.74
	3.66
	3.56
	3.4
	3.66
	3.54
CRO	8.16
	8.08
	7.96
	7.88
	8.47
	8.39
TZP	1.3
	1.3
	1.3
	1.3
	1.3
	1.3
Water	8.73
	8.71
	8.72
	8.6
	8.6
	8.52

## Sheet: P values
E. faecium
Comparison	Adjusted P Value	Representation on plot
Inoculum vs. Water	<0.0001	****
Inoculum vs. VAN	<0.0001	****
Inoculum vs. MTZ	<0.0001	****
Inoculum vs. CRO	<0.0001	****
Inoculum vs. TZP	<0.0001	****
Inoculum vs. CLI	<0.0001	****
E. faecalis
Comparison	Adjusted P Value	Representation on plot
Inoculum vs. Water	<0.0001	****
Inoculum vs. VAN	<0.0001	****
Inoculum vs. MTZ	<0.0001	****
Inoculum vs. CRO	<0.0001	****
Inoculum vs. TZP	<0.0001	****
Inoculum vs. CLI	<0.0001	****
