# Supplementary material for: Vancomycin-resistant enterococci utilise antibiotic-enriched nutrients for intestinal colonisation
Source: Nat Commun. 2025 Jul 10;16:6376. doi: 10.1038/s41467-025-61731-z (PMC12246219; doi:10.1038/s41467-025-61731-z)
Supplement: Supplementary file 6 — Source Data [file 41467_2025_61731_MOESM6_ESM.zip › Source Data/Fig S7.xlsx]

## Sheet: Fig S7
Mouse	Treatment	Fucose	Alanine
M1.1	H2O	1460000	4680000
M1.2	H2O	1430000	4310000
M1.3	H2O	1610000	6180000
M1.4	H2O	2030000	5330000
M1.5	H2O	1670000	4340000
M2.1	VAN	890000	2500000
M2.2	VAN	883000	3610000
M2.3	VAN	983000	3240000
M2.4	VAN	642000	2660000
M2.5	VAN	944000	2540000

## Sheet: Non-sig data from Fig 2 & S7
Mouse	Treatment	Xylose	Glutamate	Isoleucine	Leucine	Lysine	Methionine	Valine	Uracil	Succinate	Formate	Acetate	Valerate	Isovalerate
M1.1	H2O	421000	703000	1420000	776000	434000	214000	1740000	129000	601000	134000	22400000	303000	434000
M1.2	H2O	451000	719000	1580000	768000	465000	228000	1710000	151000	940000	99300	14500000	318000	506000
M1.3	H2O	472000	1040000	1980000	1040000	618000	258000	2330000	247000	806000	141000	14600000	383000	606000
M1.4	H2O	636000	947000	1810000	956000	489000	256000	2060000	166000	1080000	98400	15500000	441000	689000
M1.5	H2O	438000	732000	1670000	1020000	419000	262000	1720000	91000	1030000	83700	10500000	370000	707000
M2.1	VAN	637000	511000	1340000	691000	425000	229000	1570000	79200	592000	132000	13900000	298000	487000
M2.2	VAN	657000	973000	1650000	956000	556000	302000	2130000	92000	1260000	127000	13500000	340000	601000
M2.3	VAN	529000	815000	1720000	1080000	525000	262000	2190000	76200	1240000	132000	8940000	314000	865000
M2.4	VAN	434000	713000	1250000	818000	391000	202000	1600000	60000	551000	111000	7900000	238000	694000
M2.5	VAN	657000	705000	1570000	893000	456000	266000	1740000	72400	633000	125000	5640000	312000	746000

## Sheet: P values
Fig S7				Other non-significant data from Fig. 2 and S7
Peak	adjusted p-value	Representation on plot		Peak	adjusted p-value	Representation on plot
Fucose	0.0036064	**		Xylose	0.193053	ns
Alanine	0.00768	**		Glutamate	0.525913	ns
				Isoleucine	0.2744	ns
				Leucine	0.817185	ns
				Lysine	0.817185	ns
				Methionine	0.7875	ns
				Valine	0.81088	ns
				Uracil	0.05915	ns
				Succinate	0.85	ns
				Formate	0.378667	ns
				Acetate	0.0993176	ns
				Valerate	0.115733	ns
				Isovalerate	0.393273	ns
