# Supplementary material for: Vancomycin-resistant enterococci utilise antibiotic-enriched nutrients for intestinal colonisation
Source: Nat Commun. 2025 Jul 10;16:6376. doi: 10.1038/s41467-025-61731-z (PMC12246219; doi:10.1038/s41467-025-61731-z)
Supplement: Supplementary file 6 — Source Data [file 41467_2025_61731_MOESM6_ESM.zip › Source Data/Fig S8.xlsx]

## Sheet: Fig S8a
E. faecium OD measurements
No metabolite pH 6	No metabolite pH 6.5	No metabolite pH 7	Low concentrations pH 6	Low concentrations pH 6.5	Low concentrations pH 7	Average concentrations pH 6	Average concentrations pH 6.5	Average concentrations pH 7	High concentrations pH 6	High concentrations pH 6.5	High concentrations pH 7
0.371	0.369	0.441	0.726	0.698	0.839	0.635	0.786	0.752	0.252	0.455	0.671
0.372	0.377	0.406	0.755	0.738	0.729	0.625	0.886	0.793	0.296	0.454	0.785
0.367	0.334	0.395	0.796	0.703	0.765	0.656	0.832	0.704	0.255	0.495	0.892
0.398	0.396	0.394	0.713	0.707	0.705	0.641	0.788	0.785	0.243	0.489	0.834
0.379	0.387	0.384	0.851	0.604	0.749	0.621	0.706	0.736	0.287	0.443	0.739
0.405	0.463	0.453	0.839	0.633	0.791	0.661	0.739	0.691	0.339	0.455	0.869
0.418	0.441	0.523	0.743	0.678	0.694	0.623	0.723	0.662	0.329	0.496	0.762
0.398	0.344	0.513	0.836	0.719	0.768	0.587	0.726	0.754	0.314	0.386	0.735
0.398	0.407	0.544	0.793	0.606	0.848	0.718	0.78	0.762	0.197	0.498	0.669
0.405	0.386	0.533	0.929	0.582	0.853	0.644	0.863	0.801	0.198	0.449	0.816
0.379	0.408	0.553	0.88	0.755	0.845	0.596	0.871	0.885	0.261	0.373	0.88
0.354	0.485	0.463	0.854	0.794	0.719	0.602	0.81	0.891	0.228	0.434	0.821
0.322	0.371	0.482	0.617	0.881	0.844	0.579	0.425	0.726	0.219	0.464	0.755
0.395	0.328	0.403	0.615	0.869	0.858	0.581	0.435	0.723	0.234	0.451	0.748
0.357	0.296	0.414	0.67	0.873	0.856	0.545	0.497	0.759	0.27	0.421	0.857
0.384	0.363	0.406	0.612	0.984	0.852	0.555	0.471	0.826	0.307	0.453	0.729
0.342	0.472	0.461	0.652	0.866	0.848	0.493	0.519	0.759	0.152	0.489	0.767
0.371	0.416	0.379	0.615	0.807	0.843	0.442	0.49	0.832	0.198	0.491	0.794
0.46	0.33	0.444	0.636	0.851	0.835	0.501	0.45	0.82	0.202	0.506	0.773
0.39	0.412	0.451	0.625	0.908	0.841	0.584	0.474	0.802	0.207	0.432	0.805
0.411	0.489	0.397	0.7	0.803	0.852	0.513	0.463	0.727	0.156	0.449	0.838
0.4	0.419	0.407	0.706	0.851	0.855	0.511	0.514	0.769	0.152	0.439	0.825
0.452	0.472	0.424	0.729	0.813	0.862	0.488	0.52	0.848	0.171	0.526	0.774
0.408	0.451	0.428	0.688	0.859	0.846	0.433	0.541	0.795	0.194	0.474	0.768
0.4	0.369	0.34
0.484	0.475	0.33
0.477	0.431	0.433
0.479	0.46	0.38
0.443	0.388	0.356
0.376	0.371	0.44
0.305	0.357	0.359
0.346	0.371	0.342
0.388	0.462	0.305
0.368	0.406	0.41
0.396	0.369	0.369
0.33	0.403	0.397

## Sheet: Fig S8b
E. faecalis OD measurements
No metabolites pH 6	No metabolites pH 6.5	No metabolites pH 7	Low concentrations pH 6	Low concentrations pH 6.5	Low concentrations pH 7	Average concentrations pH 6	Average concentrations pH 6.5	Average concentrations pH 7	High concentrations pH 6	High concentrations pH 6.5	High concentrations pH 7
0.639	0.614	0.634	0.725	0.677	0.761	0.632	0.742	0.779	0.286	0.568	0.795
0.654	0.612	0.651	0.73	0.696	0.78	0.677	0.764	0.842	0.253	0.614	0.86
0.62	0.6	0.607	0.755	0.706	0.787	0.699	0.798	0.788	0.291	0.633	0.732
0.636	0.622	0.63	0.734	0.728	0.685	0.709	0.772	0.858	0.301	0.655	0.759
0.623	0.693	0.622	0.631	0.655	0.615	0.62	0.672	0.685	0.193	0.515	0.665
0.637	0.633	0.653	0.617	0.624	0.632	0.628	0.66	0.709	0.198	0.489	0.591
0.541	0.602	0.583	0.613	0.615	0.619	0.657	0.698	0.67	0.199	0.451	0.571
0.535	0.535	0.552	0.618	0.627	0.588	0.612	0.72	0.645	0.188	0.566	0.842
0.557	0.622	0.583	0.714	0.686	0.71	0.682	0.67	0.791	0.268	0.565	0.775
0.608	0.59	0.554	0.676	0.716	0.692	0.682	0.734	0.763	0.235	0.542	0.686
0.547	0.588	0.567	0.701	0.756	0.726	0.69	0.742	0.788	0.246	0.573	0.789
0.536	0.583	0.527	0.737	0.681	0.654	0.677	0.744	0.682	0.25	0.656	0.828
0.62	0.653	0.644	0.627	0.673	0.754	0.781	0.72	0.898	0.31	0.581	0.874
0.6	0.632	0.627	0.616	0.703	0.607	0.768	0.845	0.889	0.273	0.674	0.784
0.669	0.617	0.637	0.637	0.704	0.632	0.824	0.847	0.884	0.375	0.591	0.761
0.659	0.61	0.659	0.652	0.695	0.65	0.763	0.916	0.959	0.417	0.621	0.721
0.642	0.665	0.661	0.651	0.71	0.738	0.687	0.713	0.783	0.267	0.575	0.597
0.613	0.641	0.45	0.765	0.71	0.75	0.696	0.728	0.797	0.309	0.561	0.636
0.602	0.607	0.674	0.656	0.754	0.747	0.673	0.833	0.801	0.271	0.616	0.604
0.615	0.691	0.698	0.652	0.791	0.706	0.705	0.722	0.756	0.282	0.576	0.637
0.633	0.514	0.677	0.571	0.597	0.702	0.674	0.753	0.757	0.32	0.53	0.754
0.622	0.654	0.743	0.59	0.636	0.695	0.752	0.744	0.763	0.24	0.54	0.607
0.649	0.629	0.669	0.611	0.604	0.714	0.685	0.789	0.926	0.245	0.603	0.632
0.613	0.696	0.663	0.613	0.637	0.723	0.815	0.744	0.759	0.232	0.597	0.65
0.581	0.599	0.618
0.564	0.59	0.599
0.569	0.616	0.619
0.566	0.539	0.562
0.57	0.591	0.605
0.586	0.607	0.525
0.554	0.555	0.575
0.592	0.551	0.583
0.576	0.599	0.616
0.565	0.564	0.6
0.59	0.575	0.593
0.569	0.576	0.614

## Sheet: P values
Fig. S8a: E. faecium
Comparison	Adjusted p-value	Representation on plot
No metabolites pH 6 vs. Low concentrations pH 6	<0.0001	****
No metabolites pH 6 vs. Average concentrations pH 6	0.0004	***
No metabolites pH 6 vs. High concentrations pH 6	0.0009	***
No metabolites pH 6.5 vs. Low concentrations pH 6.5	<0.0001	****
No metabolites pH 6.5 vs. Average concentrations pH 6.5	<0.0001	****
No metabolites pH 6.5 vs. High concentrations pH 6.5	0.0278	*
No metabolites pH 7 vs. Low concentrations pH 7	<0.0001	****
No metabolites pH 7 vs. Average concentrations pH 7	<0.0001	****
No metabolites pH 7 vs. High concentrations pH 7	<0.0001	****
Fig. S8b: E. faecalis
Comparison	Adjusted p-value	Representation on plot
No metabolites pH 6 vs. Low concentrations pH 6	0.008	**
No metabolites pH 6 vs. Average concentrations pH 6	<0.0001	****
No metabolites pH 6 vs. High concentrations pH 6	<0.0001	****
No metabolites pH 6.5 vs. Low concentrations pH 6.5	0.0002	***
No metabolites pH 6.5 vs. Average concentrations pH 6.5	<0.0001	****
No metabolites pH 6.5 vs. High concentrations pH 6.5	0.5445	ns
No metabolites pH 7 vs. Low concentrations pH 7	0.0012	**
No metabolites pH 7 vs. Average concentrations pH 7	<0.0001	****
No metabolites pH 7 vs. High concentrations pH 7	0.0001	***
