# Supplementary material for: Vancomycin-resistant enterococci utilise antibiotic-enriched nutrients for intestinal colonisation
Source: Nat Commun. 2025 Jul 10;16:6376. doi: 10.1038/s41467-025-61731-z (PMC12246219; doi:10.1038/s41467-025-61731-z)
Supplement: Supplementary file 6 — Source Data [file 41467_2025_61731_MOESM6_ESM.zip › Source Data/Table S1.xlsx]

## Sheet: E. faecium ODs
Antibiotic	Rep	Antibiotic concentration													Antibiotic	MIC (mg/L)
		128 mg/L	64 mg/L	32 mg/L	16 mg/L	8 mg/L	4 mg/L	2 mg/L	1 mg/L	0.5 mg/L	0.25 mg/L	0.125 mg/L	0 mg/L			Rep 1	Rep 2	Rep 3
VAN	1	0.087	0.0795	0.0845	0.039	0.0965	0.2195	0.2925	0.288	0.206	0.1865	0.2955	0.2855		VAN	8	8	8
VAN	2	0.098	0.0765	0.0995	0.068	0.0865	0.2405	0.3065	0.279	0.237	0.3595	0.3155	0.2965		MTZ	32	32	32
VAN	3	0.094	0.0815	0.0985	0.035	0.0905	0.2655	0.3935	0.359	0.346	0.3065	0.2195	0.2945		CRO	8	8	8
MTZ	1	-0.0325	0.0105	0.022	0.186	0.1955	0.205	0.22	0.2565	0.214	0.226	0.2145	0.2955		TZP	64	64	64
MTZ	2	0.0385	0.0195	0.002	0.128	0.2035	0.3	0.229	0.2585	0.222	0.216	0.2025	0.3105		CLI	> 128	> 128	> 128
MTZ	3	-0.0005	0.0025	0.053	0.143	0.1685	0.182	0.169	0.2215	0.248	0.197	0.1765	0.3715
CRO	1	0.061	0.03	0.019	-0.0175	0.0415	0.287	0.3965	0.3625	0.3505	0.3295	0.277	0.295
CRO	2	0.008	0.024	0.033	-0.0215	0.0225	0.234	0.3595	0.3325	0.3225	0.3135	0.312	0.317
CRO	3	-0.004	-0.005	-0.049	-0.0395	0.0285	0.148	0.2495	0.2865	0.2515	0.2225	0.215	0.214
TZP	1	0.033	0.0745	0.1645	0.1585	0.223	0.259	0.3795	0.3595	0.4155	0.372	0.2855	0.3615
TZP	2	0.031	0.0195	0.2405	0.1535	0.159	0.242	0.2575	0.2595	0.2445	0.269	0.2425	0.3395
TZP	3	0.052	0.0675	0.1415	0.1315	0.19	0.287	0.3355	0.3735	0.3485	0.277	0.3065	0.3595
CLI	1	0.1405	0.1695	0.218	0.2535	0.234	0.216	0.2965	0.314	0.284	0.313	0.346	0.301
CLI	2	0.1365	0.2385	0.178	0.2075	0.21	0.183	0.2275	0.244	0.213	0.241	0.294	0.272
CLI	3	0.1815	0.2055	0.15	0.1235	0.156	0.166	0.2095	0.165	0.218	0.23	0.243	0.336

## Sheet: E. faecalis ODs
Antibiotic	Rep	Antibiotic concentration													Antibiotic	MIC (mg/L)
		128 mg/L	64 mg/L	32 mg/L	16 mg/L	8 mg/L	4 mg/L	2 mg/L	1 mg/L	0.5 mg/L	0.25 mg/L	0.125 mg/L	0 mg/L			Rep 1	Rep 2	Rep 3
VAN	1	0.201	0.2385	0.1875	0.178	0.1705	0.1945	0.2275	0.239	0.237	0.2765	0.2685	0.2305		VAN	> 128	> 128	> 128
VAN	2	0.216	0.1945	0.2015	0.225	0.1865	0.2095	0.2675	0.26	0.223	0.2855	0.2715	0.2585		MTZ	32	32	32
VAN	3	0.245	0.2305	0.2125	0.23	0.1685	0.1935	0.2575	0.205	0.245	0.2625	0.2405	0.2145		CRO	> 128	> 128	> 128
MTZ	1	0.0365	0.0385	0.039	0.17	0.1735	0.186	0.204	0.2165	0.206	0.204	0.2035	0.2435		TZP	8	8	8
MTZ	2	0.0535	0.0695	0.059	0.176	0.1865	0.208	0.197	0.2065	0.201	0.175	0.2385	0.2615		CLI	> 128	> 128	> 128
MTZ	3	0.0455	0.0675	0.086	0.169	0.1895	0.197	0.204	0.2245	0.253	0.241	0.1825	0.2885
CRO	1	0.184	0.21	0.274	0.2005	0.2495	0.278	0.2845	0.2385	0.2665	0.2335	0.235	0.263
CRO	2	0.237	0.273	0.229	0.2125	0.2555	0.283	0.2735	0.2665	0.2525	0.2695	0.271	0.344
CRO	3	0.246	0.219	0.254	0.2325	0.2755	0.272	0.2515	0.2215	0.2325	0.2185	0.215	0.292
TZP	1	0.013	0.0085	-0.0225	-0.0625	-0.03	0.181	0.3205	0.3345	0.2835	0.238	0.2955	0.2905
TZP	2	0.006	0.0015	-0.0275	-0.0805	-0.004	0.18	0.3455	0.2765	0.2525	0.32	0.3145	0.2765
TZP	3	-0.021	-0.0135	-0.0455	-0.0615	-0.067	0.122	0.2565	0.2645	0.2225	0.289	0.2145	0.3015
CLI	1	0.1865	0.1575	0.183	0.1885	0.228	0.247	0.2215	0.248	0.365	0.304	0.268	0.285
CLI	2	0.2315	0.3175	0.276	0.2185	0.231	0.216	0.3175	0.298	0.31	0.285	0.349	0.305
CLI	3	0.2815	0.3015	0.298	0.2665	0.241	0.242	0.3545	0.369	0.394	0.424	0.366	0.263
